# Supplementary material for: Bioinformatic analysis and experimental validation of hub autophagy-related genes as novel biomarkers for type 2 diabetes mellitus and Alzheimer’s disease
Source: PeerJ. 2025 Oct 6;13:e20143. doi: 10.7717/peerj.20143 (PMC12510248; doi:10.7717/peerj.20143)
Supplement: Supplemental Information 1 [file peerj-13-20143-s001.zip]

Archive with 90 entries (51 files):
- Raw data/
- Raw data/Animal Experiment Raw Data.xlsx
- Raw data/PCR raw data.xlsx
- Raw data/Raw data of bioinformatics analysis/
- Raw data/Raw data of bioinformatics analysis/1. Downloading Data to Filter Differential Genes/
- Raw data/Raw data of bioinformatics analysis/1. Downloading Data to Filter Differential Genes/1.  Input Data/
- Raw data/Raw data of bioinformatics analysis/1. Downloading Data to Filter Differential Genes/1.  Input Data/MsigDB.gmt
- Raw data/Raw data of bioinformatics analysis/1. Downloading Data to Filter Differential Genes/2. Output Data/
- Raw data/Raw data of bioinformatics analysis/1. Downloading Data to Filter Differential Genes/2. Output Data/AUTOPHAGY GENE LIST.xlsx
- Raw data/Raw data of bioinformatics analysis/1. Downloading Data to Filter Differential Genes/2. Output Data/aut_gene.csv
- Raw data/Raw data of bioinformatics analysis/1. Downloading Data to Filter Differential Genes/AD/
- Raw data/Raw data of bioinformatics analysis/1. Downloading Data to Filter Differential Genes/AD/1.  Input Data/
- Raw data/Raw data of bioinformatics analysis/1. Downloading Data to Filter Differential Genes/AD/1.  Input Data/GPL10904.soft
- Raw data/Raw data of bioinformatics analysis/1. Downloading Data to Filter Differential Genes/AD/2. Output Data/
- Raw data/Raw data of bioinformatics analysis/1. Downloading Data to Filter Differential Genes/AD/2. Output Data/deg_AD.csv
- Raw data/Raw data of bioinformatics analysis/1. Downloading Data to Filter Differential Genes/AD/2. Output Data/phe_ad.csv
- Raw data/Raw data of bioinformatics analysis/1. Downloading Data to Filter Differential Genes/T2DM/
- Raw data/Raw data of bioinformatics analysis/1. Downloading Data to Filter Differential Genes/T2DM/1.  Input Data/
- Raw data/Raw data of bioinformatics analysis/1. Downloading Data to Filter Differential Genes/T2DM/1.  Input Data/GPL16558.soft
- Raw data/Raw data of bioinformatics analysis/1. Downloading Data to Filter Differential Genes/T2DM/1.  Input Data/GSE104674_rawCounts.txt.gz
- Raw data/Raw data of bioinformatics analysis/1. Downloading Data to Filter Differential Genes/T2DM/1.  Input Data/GSE104674_series_matrix.txt.gz
- Raw data/Raw data of bioinformatics analysis/1. Downloading Data to Filter Differential Genes/T2DM/2. Output Data/
- Raw data/Raw data of bioinformatics analysis/1. Downloading Data to Filter Differential Genes/T2DM/2. Output Data/deg_T2D.csv
- Raw data/Raw data of bioinformatics analysis/1. Downloading Data to Filter Differential Genes/T2DM/2. Output Data/phe_T2D.csv
- Raw data/Raw data of bioinformatics analysis/2. Construct WGCNA network based on autophagy gene and AD expression profile data/
- Raw data/Raw data of bioinformatics analysis/2. Construct WGCNA network based on autophagy gene and AD expression profile data/1.  Input Data/
- Raw data/Raw data of bioinformatics analysis/2. Construct WGCNA network based on autophagy gene and AD expression profile data/1.  Input Data/aut_gene.csv
- Raw data/Raw data of bioinformatics analysis/2. Construct WGCNA network based on autophagy gene and AD expression profile data/1.  Input Data/phe_ad.csv
- Raw data/Raw data of bioinformatics analysis/2. Construct WGCNA network based on autophagy gene and AD expression profile data/2. Output Data/
- Raw data/Raw data of bioinformatics analysis/2. Construct WGCNA network based on autophagy gene and AD expression profile data/2. Output Data/blue.csv
- Raw data/Raw data of bioinformatics analysis/3. Constructing WGCNA network based on autophagy gene and T2DM expression profile data/
- Raw data/Raw data of bioinformatics analysis/3. Constructing WGCNA network based on autophagy gene and T2DM expression profile data/1.  Input Data/
- Raw data/Raw data of bioinformatics analysis/3. Constructing WGCNA network based on autophagy gene and T2DM expression profile data/1.  Input Data/aut_gene.csv
- Raw data/Raw data of bioinformatics analysis/3. Constructing WGCNA network based on autophagy gene and T2DM expression profile data/1.  Input Data/exprdata_all.csv
- Raw data/Raw data of bioinformatics analysis/3. Constructing WGCNA network based on autophagy gene and T2DM expression profile data/1.  Input Data/phe_T2D.csv
- Raw data/Raw data of bioinformatics analysis/3. Constructing WGCNA network based on autophagy gene and T2DM expression profile data/2. Output Data/
- Raw data/Raw data of bioinformatics analysis/3. Constructing WGCNA network based on autophagy gene and T2DM expression profile data/2. Output Data/all_color.csv
- Raw data/Raw data of bioinformatics analysis/4. Autophagy markers associated with pathogenesis/
- Raw data/Raw data of bioinformatics analysis/4. Autophagy markers associated with pathogenesis/1.  Input Data/
- Raw data/Raw data of bioinformatics analysis/4. Autophagy markers associated with pathogenesis/1.  Input Data/all_color.csv
- Raw data/Raw data of bioinformatics analysis/4. Autophagy markers associated with pathogenesis/1.  Input Data/blue.csv
- Raw data/Raw data of bioinformatics analysis/4. Autophagy markers associated with pathogenesis/1.  Input Data/deg_AD.csv
- Raw data/Raw data of bioinformatics analysis/4. Autophagy markers associated with pathogenesis/1.  Input Data/deg_T2D.csv
- Raw data/Raw data of bioinformatics analysis/4. Autophagy markers associated with pathogenesis/2. Output Data/
- Raw data/Raw data of bioinformatics analysis/4. Autophagy markers associated with pathogenesis/2. Output Data/marker.csv
- Raw data/Raw data of bioinformatics analysis/4. Autophagy markers associated with pathogenesis/2. Output Data/markers_AD.csv
- Raw data/Raw data of bioinformatics analysis/4. Autophagy markers associated with pathogenesis/2. Output Data/markers_T2DM.csv
- Raw data/Raw data of bioinformatics analysis/5. Enrichment of autophagy marker functionality/
- Raw data/Raw data of bioinformatics analysis/5. Enrichment of autophagy marker functionality/1.  Input Data/
- Raw data/Raw data of bioinformatics analysis/5. Enrichment of autophagy marker functionality/1.  Input Data/marker.csv
- Raw data/Raw data of bioinformatics analysis/6. PPI Network Construction/
- Raw data/Raw data of bioinformatics analysis/6. PPI Network Construction/1.  Input Data/
- Raw data/Raw data of bioinformatics analysis/6. PPI Network Construction/1.  Input Data/marker.csv
- Raw data/Raw data of bioinformatics analysis/6. PPI Network Construction/2. Output Data/
- Raw data/Raw data of bioinformatics analysis/6. PPI Network Construction/2. Output Data/hub_marker.csv
- Raw data/Raw data of bioinformatics analysis/6. PPI Network Construction/2. Output Data/string_node_degrees.tsv
- Raw data/Raw data of bioinformatics analysis/6. PPI Network Construction/2. Output Data/string_vector_graphic.svg
- Raw data/Raw data of bioinformatics analysis/7. Expression Differences Showcase/
- Raw data/Raw data of bioinformatics analysis/7. Expression Differences Showcase/1.  Input Data/
- Raw data/Raw data of bioinformatics analysis/7. Expression Differences Showcase/1.  Input Data/hub_marker.csv
- Raw data/Raw data of bioinformatics analysis/7. Expression Differences Showcase/1.  Input Data/markers_AD.csv
- Raw data/Raw data of bioinformatics analysis/7. Expression Differences Showcase/1.  Input Data/markers_T2DM.csv
- Raw data/Raw data of bioinformatics analysis/7. Expression Differences Showcase/1.  Input Data/phe_T2D.csv
- Raw data/Raw data of bioinformatics analysis/7. Expression Differences Showcase/1.  Input Data/phe_ad.csv
- Raw data/Raw data of bioinformatics analysis/8. External Dataset Validation/
- Raw data/Raw data of bioinformatics analysis/8. External Dataset Validation/AD/
- Raw data/Raw data of bioinformatics analysis/8. External Dataset Validation/AD/1.  Input Data/
- Raw data/Raw data of bioinformatics analysis/8. External Dataset Validation/AD/1.  Input Data/hub_marker.csv
- Raw data/Raw data of bioinformatics analysis/8. External Dataset Validation/AD/2. Output Data/
- Raw data/Raw data of bioinformatics analysis/8. External Dataset Validation/AD/2. Output Data/AD.csv
- Raw data/Raw data of bioinformatics analysis/8. External Dataset Validation/T2D/
- Raw data/Raw data of bioinformatics analysis/8. External Dataset Validation/T2D/1.  Input Data/
- Raw data/Raw data of bioinformatics analysis/8. External Dataset Validation/T2D/1.  Input Data/GPL11532.annot.gz
- Raw data/Raw data of bioinformatics analysis/8. External Dataset Validation/T2D/1.  Input Data/GSE64998_series_matrix.txt.gz
- Raw data/Raw data of bioinformatics analysis/8. External Dataset Validation/T2D/1.  Input Data/hub_marker.csv
- Raw data/Raw data of bioinformatics analysis/8. External Dataset Validation/T2D/2. Output Data/
- Raw data/Raw data of bioinformatics analysis/8. External Dataset Validation/T2D/2. Output Data/T2D.csv
- Raw data/Raw data of bioinformatics analysis/9. Validation of single-gene diagnostic efficacy/
- Raw data/Raw data of bioinformatics analysis/9. Validation of single-gene diagnostic efficacy/test/
- Raw data/Raw data of bioinformatics analysis/9. Validation of single-gene diagnostic efficacy/test/1.  Input Data/
- Raw data/Raw data of bioinformatics analysis/9. Validation of single-gene diagnostic efficacy/test/1.  Input Data/AD.csv
- Raw data/Raw data of bioinformatics analysis/9. Validation of single-gene diagnostic efficacy/test/1.  Input Data/T2D.csv
- Raw data/Raw data of bioinformatics analysis/9. Validation of single-gene diagnostic efficacy/test/1.  Input Data/hub_marker.csv
- Raw data/Raw data of bioinformatics analysis/9. Validation of single-gene diagnostic efficacy/train/
- Raw data/Raw data of bioinformatics analysis/9. Validation of single-gene diagnostic efficacy/train/1.  Input Data/
- Raw data/Raw data of bioinformatics analysis/9. Validation of single-gene diagnostic efficacy/train/1.  Input Data/hub_marker.csv
- Raw data/Raw data of bioinformatics analysis/9. Validation of single-gene diagnostic efficacy/train/1.  Input Data/markers_AD.csv
- Raw data/Raw data of bioinformatics analysis/9. Validation of single-gene diagnostic efficacy/train/1.  Input Data/markers_T2DM.csv
- Raw data/Raw data of bioinformatics analysis/9. Validation of single-gene diagnostic efficacy/train/1.  Input Data/phe_T2D.csv
- Raw data/Raw data of bioinformatics analysis/9. Validation of single-gene diagnostic efficacy/train/1.  Input Data/phe_ad.csv
