# Supplementary material for: Bioinformatic analysis and experimental validation of hub autophagy-related genes as novel biomarkers for type 2 diabetes mellitus and Alzheimer’s disease
Source: PeerJ. 2025 Oct 6;13:e20143. doi: 10.7717/peerj.20143 (PMC12510248; doi:10.7717/peerj.20143)
Supplement: Supplemental Information 1 [file peerj-13-20143-s001.zip › Raw data/Raw data of bioinformatics analysis/1. Downloading Data to Filter Differential Genes/1. Input Data/MsigDB.gmt]

GOBP_CHAPERONE_MEDIATED_AUTOPHAGY	> The autophagy process which begins when chaperones and co-chaperones recognize a target motif and unfold the substrate protein. The proteins are then transported to the lysosome where they are degraded. [GOC:pad, GOC:PARL, PMID:22743996, PMID:23434281]	ATG7	ATP13A2	BAG3	CLU	CTSA	EEF1A1	EEF1A2	GFAP	HSP90AA1	HSPA8	LAMP2	PLK3	SNCA	SNRNP70	STUB1	SYNPO2
GOBP_LIPOPHAGY	> The selective autophagy process in which lipid droplets are delivered to the vacuole and degraded in response to changing cellular conditions. [GOC:autophagy, PMID:23708524, PMID:26076903]	ADRB2	AUP1	HTT	RAB7A	SESN2	SPTLC1	SPTLC2
GOBP_MITOPHAGY	> The selective autophagy process in which a mitochondrion is degraded by macroautophagy. [PMID:15798367]	AMBRA1	ATG13	ATG14	BECN1	CDC37	HDAC6	HTRA2	HUWE1	MAP1LC3B	MFN2	OPTN	PHB2	PINK1	PRKN	RNF41	SQSTM1	TIGAR	TOMM7	TP53	TSC2	USP30	VDAC1	VPS13C	VPS13D
GOBP_MODULATION_BY_SYMBIONT_OF_HOST_AUTOPHAGY	> Any process in which a symbiont organism modulates the frequency, rate or extent of autophagy in the host cell. The host is defined as the larger of the organisms involved in a symbiotic interaction. [GOC:pamgo_curators]	ATG5	ATG7	EIF2AK4	IRGM	PHB2	ULK1	ULK2
GOBP_NEGATIVE_REGULATION_OF_AUTOPHAGY	> Any process that stops, prevents, or reduces the frequency, rate or extent of autophagy. Autophagy is the process in which cells digest parts of their own cytoplasm. [GOC:dph, GOC:tb]	ADRA1A	AKT1	ATG7	BCL2	BECN1	BMF	CHMP4A	CHMP4B	CLEC16A	CPTP	CTSA	DAP	DAPL1	EIF4G1	EIF4G2	FEZ1	FEZ2	FOXK1	FOXK2	GATA4	GOLGA2	HERC1	HGF	HMOX1	HTR2B	IL10	IL10RA	KDM4A	KIF25	KLHL22	LEP	LEPR	LRRK2	LZTS1	MCL1	MET	MIR199A1	MIRLET7B	MT3	MTM1	MTMR8	MTMR9	MTOR	NPC1	NRBP2	NUPR1	PHF23	PIK3CA	PINK1	POLDIP2	PTPN22	QSOX1	RASIP1	RNF41	RNF5	RRAGA	RUBCN	SCFD1	SEC22B	SIRT2	SMCR8	SMG1	SNCA	SNRNP70	STAT3	TAB2	TAB3	TBC1D14	TIGAR	TLK2	TMEM39A	TMEM39B	TP53	TREM2	TSC1	TSC2	TSPO	UBQLN4	USP30	USP36	WASHC1	WDR6	ZKSCAN3
GOBP_POSITIVE_REGULATION_OF_AUTOPHAGY	> Any process that activates, maintains or increases the rate of autophagy. Autophagy is the process in which cells digest parts of their own cytoplasm. [GOC:dph, GOC:tb]	ADRB2	AMBRA1	ATF6	BAD	BAG3	BCL2L11	BECN1	BNIP3	BNIP3L	C9orf72	CALCOCO2	CAMKK2	DAPK1	DCN	DHRSX	EIF2AK4	ELAPOR1	EPM2A	FBXO7	FLCN	FOXO1	FOXO3	FYCO1	GNAI3	GPSM1	GSK3A	GSK3B	HIF1A	HMGB1	HMOX1	HSPB8	HTT	IFNG	IKBKG	IL4	IRGM	KAT5	KDR	LACRT	LARP1	LRRK2	LRSAM1	MAP3K7	MAPK3	MEFV	MID2	MTDH	NOD1	NOD2	NPRL2	OPTN	ORMDL3	PAFAH1B2	PARK7	PHB2	PIK3C2A	PIK3CB	PIM2	PINK1	PIP4K2A	PIP4K2B	PIP4K2C	PLEKHF1	PLK2	PLK3	PRKAA1	PRKAA2	PRKD1	PRKN	RAB3GAP1	RAB3GAP2	RALB	RIPK2	RNF152	ROCK1	RUFY4	SCOC	SESN1	SESN2	SESN3	SH3BP4	SH3GLB1	SIRT1	SMCR8	SPTLC1	SPTLC2	STING1	STK11	SUPT5H	SVIP	TBK1	TFEB	TICAM1	TMEM59	TP53INP1	TP53INP2	TPCN1	TRIM13	TRIM14	TRIM21	TRIM22	TRIM27	TRIM34	TRIM38	TRIM5	TRIM6	TRIM65	TRIM68	TRIM8	TRIML1	TRIML2	TSC1	TSC2	UFL1	ULK1	UVRAG	VDAC1	VPS13D	WAC	ZC3H12A
GOBP_REGULATION_OF_AUTOPHAGY	> Any process that modulates the frequency, rate or extent of autophagy. Autophagy is the process in which cells digest parts of their own cytoplasm. [GOC:dph, GOC:tb]	ABL1	ABL2	ACER2	ADRA1A	ADRB2	AKT1	AMBRA1	ATF6	ATG101	ATG13	ATG7	ATM	ATP13A2	ATP6V0A1	ATP6V0A2	ATP6V0B	ATP6V0C	ATP6V0D1	ATP6V0D2	ATP6V0E1	ATP6V0E2	ATP6V1A	ATP6V1B1	ATP6V1B2	ATP6V1C1	ATP6V1C2	ATP6V1D	ATP6V1E1	ATP6V1E2	ATP6V1G1	ATP6V1G2	ATP6V1H	BAD	BAG3	BCL2	BCL2L11	BECN1	BMF	BNIP3	BNIP3L	BOK	C9orf72	CALCOCO2	CAMKK2	CAPN1	CAPNS1	CASP1	CASP3	CDK5	CDK5R1	CHMP4A	CHMP4B	CISD2	CLEC16A	CLN3	CPTP	CSNK2A2	CTSA	CTTN	DAP	DAPK1	DAPK2	DAPK3	DAPL1	DCN	DDIT3	DEPDC5	DEPP1	DHRSX	DNM1L	DRAM1	DRAM2	EEF1A1	EEF1A2	EIF2AK4	EIF4G1	EIF4G2	ELAPOR1	EP300	EPM2A	ERCC4	ERN1	EXOC1	EXOC4	EXOC7	EXOC8	FBXL2	FBXO7	FBXW7	FEZ1	FEZ2	FLCN	FOXK1	FOXK2	FOXO1	FOXO3	FYCO1	FZD5	GAPDH	GATA4	GBA	GFAP	GNAI3	GOLGA2	GPR137	GPR137B	GPSM1	GSK3A	GSK3B	HAX1	HDAC6	HERC1	HGF	HIF1A	HMGB1	HMOX1	HSPB1	HSPB8	HTR2B	HTRA2	HTT	IFI16	IFNG	IKBKG	IL10	IL10RA	IL4	IRGM	ITPR1	KAT5	KAT8	KDM4A	KDR	KEAP1	KIF25	KLHL22	LACRT	LAMP3	LAMTOR1	LAMTOR2	LAMTOR3	LAMTOR4	LAMTOR5	LARP1	LEP	LEPR	LRRK2	LRSAM1	LZTS1	MAP3K7	MAPK15	MAPK3	MAPK8	MAPT	MCL1	MEFV	MET	MFSD8	MID2	MIR199A1	MIRLET7B	MLST8	MT3	MTCL1	MTDH	MTM1	MTMR3	MTMR4	MTMR8	MTMR9	MTOR	NEDD4	NLRP6	NOD1	NOD2	NPC1	NPRL2	NRBP2	NUPR1	OPTN	ORMDL3	OSBPL7	PAFAH1B2	PARK7	PHB2	PHF23	PIK3C2A	PIK3CA	PIK3CB	PIK3R2	PIM2	PINK1	PIP4K2A	PIP4K2B	PIP4K2C	PLEKHF1	PLK2	PLK3	POLDIP2	PRKAA1	PRKAA2	PRKAB1	PRKAB2	PRKACA	PRKAG1	PRKAG2	PRKAG3	PRKD1	PRKN	PSAP	PTPN22	PYCARD	QSOX1	RAB39B	RAB3GAP1	RAB3GAP2	RAB8A	RALB	RASIP1	RB1CC1	RHEB	RIPK2	RMC1	RNF152	RNF41	RNF5	ROCK1	RPTOR	RRAGA	RRAGB	RRAGC	RRAGD	RUBCN	RUFY4	SCFD1	SCOC	SEC22B	SESN1	SESN2	SESN3	SH3BP4	SH3GLB1	SIRT1	SIRT2	SLC38A9	SMCR8	SMG1	SNCA	SNRNP70	SNX32	SNX5	SNX6	SOGA1	SOGA3	SPTLC1	SPTLC2	SREBF1	SREBF2	STAT3	STING1	STK11	SUPT5H	SVIP	TAB2	TAB3	TBC1D14	TBC1D25	TBK1	TFEB	TICAM1	TIGAR	TLK2	TMEM150A	TMEM150B	TMEM150C	TMEM39A	TMEM39B	TMEM59	TP53	TP53INP1	TP53INP2	TPCN1	TPCN2	TREM2	TRIB3	TRIM13	TRIM14	TRIM21	TRIM22	TRIM27	TRIM34	TRIM38	TRIM5	TRIM6	TRIM65	TRIM68	TRIM8	TRIML1	TRIML2	TSC1	TSC2	TSPO	UBQLN1	UBQLN2	UBQLN4	UCHL1	UFL1	ULK1	USP10	USP13	USP30	USP33	USP36	UVRAG	VDAC1	VPS13C	VPS13D	VPS26A	VPS26B	VPS35	WAC	WASHC1	WDR24	WDR41	WDR6	ZC3H12A	ZKSCAN3	ZMPSTE24
GOBP_REGULATION_OF_AUTOPHAGY_OF_MITOCHONDRION_IN_RESPONSE_TO_MITOCHONDRIAL_DEPOLARIZATION	> Any process that modulates the frequency, rate or extent of autophagy of mitochondrion in response to mitochondrial depolarization. [GO_REF:0000058, GOC:pad, GOC:PARL, GOC:TermGenie, PMID:22020285]	ATP5IF1	CDC37	GBA	HDAC6	HK2	HTRA2	HUWE1	MFN2	MUL1	OPTN	PINK1	PRKN	TOMM7	VPS13C
GOBP_SELECTIVE_AUTOPHAGY	> The macroautophagy process in which specific structures are targeted by the autophagy process. [PMID:20484971, PMID:21997368, PMID:22966490]	ADRB2	AMBRA1	ATG13	ATG14	ATG2A	ATG2B	ATG5	AUP1	BAG3	BECN1	CALCOCO2	CDC37	DDRGK1	HDAC6	HSPB8	HTRA2	HTT	HUWE1	KLHL3	LGALS8	LRSAM1	MAP1LC3B	MAP1LC3C	MAPK3	MFN2	NOD1	NOD2	OPTN	PHB2	PINK1	PJVK	PRKN	RAB7A	RB1CC1	RETREG1	RETREG3	RIPK2	RNF41	SESN2	SPTLC1	SPTLC2	SQSTM1	STBD1	STING1	TBK1	TEX264	TIGAR	TOMM7	TP53	TSC2	UBA5	UBQLN1	UFC1	UFL1	UFM1	USP30	VDAC1	VPS13C	VPS13D	WDFY3	WDR81	WIPI2
GOBP_XENOPHAGY	> The selective autophagy process in which a region of cytoplasm containing an intracellular pathogen or some part of an intracellular pathogen (e.g. viral capsid) is enclosed in a double membrane bound autophagosome, which then fuses with the lysosome leading to degradation of the contents. [GOC:autophagy, GOC:pad, GOC:PARL, PMID:19802565, PMID:20159618, PMID:25497060]	CALCOCO2	LGALS8	LRSAM1	MAPK3	NOD1	NOD2	OPTN	RIPK2	TBK1	WIPI2
GOCC_AUTOLYSOSOME	> A type of secondary lysosome in which a primary lysosome has fused with the outer membrane of an autophagosome. It is involved in the second step of autophagy in which it degrades contents with acidic lysosomal hydrolases. [GOC:sart, NIF_Subcellular:sao8444068431, PMID:19008921]	CLN3	FTH1	FTL	LAMP1	LAMP2	LRRK2	MAP1LC3A	NCOA4	PIK3C3	SQSTM1
GOCC_PHAGOPHORE_ASSEMBLY_SITE	> Punctate structures proximal to the endoplasmic reticulum which are the sites where the Atg machinery assembles upon autophagy induction. [GOC:elh, PMID:11689437, PMID:12048214, PMID:12554655]	ATG101	ATG12	ATG13	ATG14	ATG16L1	ATG2A	ATG2B	ATG5	ATG7	ATG9A	ATG9B	BECN1	BECN2	ILRUN	NBR1	PIK3C3	RAB1B	RB1CC1	SQSTM1	STBD1	STX12	TRAPPC8	ULK1	ULK2	ULK3	VMP1	WDR45	WDR45B	WIPI1	WIPI2	ZFYVE1
KEGG_REGULATION_OF_AUTOPHAGY	> Regulation of autophagy	ATG12	ATG3	ATG4A	ATG4B	ATG4C	ATG4D	ATG5	ATG7	BECN1	BECN2	GABARAP	GABARAPL1	GABARAPL2	IFNA1	IFNA10	IFNA13	IFNA14	IFNA16	IFNA17	IFNA2	IFNA21	IFNA4	IFNA5	IFNA6	IFNA7	IFNA8	IFNG	INS	PIK3C3	PIK3R4	PRKAA1	PRKAA2	ULK1	ULK2	ULK3
REACTOME_AUTOPHAGY	> Autophagy	AMBRA1	ARL13B	ATG10	ATG101	ATG12	ATG13	ATG14	ATG16L1	ATG3	ATG4A	ATG4B	ATG4C	ATG4D	ATG5	ATG7	ATG9A	ATG9B	ATM	BECN1	CETN1	CFTR	CHMP2A	CHMP2B	CHMP3	CHMP4A	CHMP4B	CHMP4C	CHMP6	CHMP7	CSNK2A1	CSNK2A2	CSNK2B	DYNC1H1	DYNC1I1	DYNC1I2	DYNC1LI1	DYNC1LI2	DYNLL1	DYNLL2	EEF1A1	EPAS1	FUNDC1	GABARAP	GABARAPL1	GABARAPL2	GFAP	HBB	HDAC6	HSF1	HSP90AA1	HSP90AB1	HSPA8	IFT88	LAMP2	LAMTOR1	LAMTOR2	LAMTOR3	LAMTOR4	LAMTOR5	MAP1LC3A	MAP1LC3B	MAP1LC3C	MFN1	MFN2	MLST8	MTERF3	MTMR14	MTMR3	MTOR	MVB12A	MVB12B	NBR1	PARK7	PCNT	PEX5	PGAM5	PIK3C3	PIK3R4	PINK1	PLIN2	PLIN3	PRKAA1	PRKAA2	PRKAB1	PRKAB2	PRKAG1	PRKAG2	PRKAG3	PRKN	RB1CC1	RHEB	RNASE1	RPS27A	RPTOR	RRAGA	RRAGB	RRAGC	RRAGD	SLC38A9	SQSTM1	SRC	TOMM20	TOMM22	TOMM40	TOMM5	TOMM6	TOMM7	TOMM70	TSC1	TSC2	TSG101	TUBA1A	TUBA1B	TUBA1C	TUBA3C	TUBA3D	TUBA3E	TUBA4A	TUBA4B	TUBA8	TUBAL3	TUBB1	TUBB2A	TUBB2B	TUBB3	TUBB4A	TUBB4B	TUBB6	TUBB8	TUBB8B	UBA52	UBAP1	UBB	UBC	UBE2N	UBE2V1	ULK1	USP30	UVRAG	VCP	VDAC1	VIM	VPS28	VPS37A	VPS37B	VPS37C	VPS37D	WDR45	WDR45B	WIPI1	WIPI2
REACTOME_CHAPERONE_MEDIATED_AUTOPHAGY	> Chaperone Mediated Autophagy	ARL13B	CETN1	CFTR	EEF1A1	GFAP	HBB	HDAC6	HSP90AA1	HSP90AB1	HSPA8	IFT88	LAMP2	PARK7	PCNT	PLIN2	PLIN3	RNASE1	RPS27A	UBA52	UBB	UBC	VIM
REACTOME_SELECTIVE_AUTOPHAGY	> Selective autophagy	ARL13B	ATG12	ATG5	ATM	CETN1	CFTR	CSNK2A1	CSNK2A2	CSNK2B	DYNC1H1	DYNC1I1	DYNC1I2	DYNC1LI1	DYNC1LI2	DYNLL1	DYNLL2	EPAS1	FUNDC1	HDAC6	HSF1	HSP90AA1	HSPA8	IFT88	MAP1LC3A	MAP1LC3B	MFN1	MFN2	MTERF3	NBR1	PARK7	PCNT	PEX5	PGAM5	PINK1	PLIN2	PLIN3	PRKAA2	PRKAB1	PRKAB2	PRKAG1	PRKAG2	PRKAG3	PRKN	RPS27A	SQSTM1	SRC	TOMM20	TOMM22	TOMM40	TOMM5	TOMM6	TOMM7	TOMM70	TUBA1A	TUBA1B	TUBA1C	TUBA3C	TUBA3D	TUBA3E	TUBA4A	TUBA4B	TUBA8	TUBAL3	TUBB1	TUBB2A	TUBB2B	TUBB3	TUBB4A	TUBB4B	TUBB6	TUBB8	TUBB8B	UBA52	UBB	UBC	UBE2N	UBE2V1	ULK1	USP30	VCP	VDAC1	VIM
WP_AUTOPHAGY	> Autophagy	AKT1S1	AMBRA1	ATG101	ATG12	ATG13	ATG14	ATG16L1	ATG3	ATG5	ATG7	ATG9A	BECN1	DEPTOR	MAP1LC3B	MLST8	MTOR	PIK3C3	PIK3R4	PRKAA1	PRKAA2	PRKAB1	PRKAB2	PRKAG1	PRKAG2	PRKAG3	RB1CC1	RPTOR	ULK1	UVRAG	WIPI2
WP_HOSTPATHOGEN_INTERACTION_OF_HUMAN_CORONA_VIRUSES_AUTOPHAGY	> Host-pathogen interaction of human corona viruses - autophagy	ATG10	ATG12	ATG13	ATG16L1	ATG16L2	ATG3	ATG4A	ATG5	ATG7	BECN1	MAP1LC3A	MTOR	PIK3C3	PIK3R4	RB1CC1	ULK1	ULK2	WIPI1	ZFYVE1
WP_SENESCENCE_AND_AUTOPHAGY_IN_CANCER	> Senescence and Autophagy in Cancer	AKT1S1	AMBRA1	ATG10	ATG12	ATG13	ATG14	ATG16L1	ATG3	ATG5	ATG7	BCL2	BECN1	BMI1	BMP2	BRAF	CCL3	CD44	CDC25B	CDKN1A	CDKN1B	CDKN2A	CEBPB	COL10A1	COL1A1	COL3A1	CREG1	CXCL1	CXCL14	CXCL8	E2F1	FKBP8	FN1	GABARAP	GABARAPL1	GABARAPL2	GSK3B	GSN	HMGA1	HRAS	IFI16	IFNB1	IFNG	IGF1	IGF1R	IGFBP3	IGFBP5	IGFBP7	IL1A	IL1B	IL24	IL3	IL6	IL6R	IL6ST	ING1	ING2	INHBA	INS	IRF1	IRF5	IRF7	JUN	KMT2A	LAMP1	LAMP2	MAP1LC3A	MAP1LC3B	MAP1LC3C	MAP2K1	MAP2K3	MAPK1	MAPK14	MDM2	MIR29B2	MIR29C	MIR3606	MLST8	MMP14	MTOR	PCNA	PIK3C3	PLAT	PLAU	PTEN	RAF1	RB1	RB1CC1	RNASEL	RSL1D1	SERPINB2	SERPINE1	SH3GLB1	SLC39A1	SLC39A2	SLC39A3	SLC39A4	SMAD3	SMAD4	SPARC	SQSTM1	SRC	TGFB1	THBS1	TNFSF15	TP53	ULK1	UVRAG	VTN
