# Supplementary material for: Bioinformatic analysis and experimental validation of hub autophagy-related genes as novel biomarkers for type 2 diabetes mellitus and Alzheimer’s disease
Source: PeerJ. 2025 Oct 6;13:e20143. doi: 10.7717/peerj.20143 (PMC12510248; doi:10.7717/peerj.20143)
Supplement: Supplemental Information 1 [file peerj-13-20143-s001.zip › Raw data/Raw data of bioinformatics analysis/1. Downloading Data to Filter Differential Genes/2. Output Data/aut_gene.csv]

id
AMBRA1
APOL1
ARNT
ARSA
ARSB
ATF4
ATF6
ATG10
ATG12
ATG16L1
ATG16L2
ATG2A
ATG2B
ATG3
ATG4A
ATG4B
ATG4C
ATG4D
ATG5
ATG7
ATG9A
ATG9B
ATIC
BAG1
BAG3
BAK1
BAX
BCL2
BCL2L1
BECN1
BID
BIRC5
BIRC6
BNIP1
BNIP3
BNIP3L
C12orf44
C17orf88
CALCOCO2
CAMKK2
CANX
CAPN1
CAPN10
CAPN2
CAPNS1
CASP1
CASP3
CASP4
CASP8
CCL2
CCR2
CD46
CDKN1A
CDKN1B
CDKN2A
CFLAR
CHMP2B
CHMP4B
CLN3
CTSB
CTSD
CTSL1
CX3CL1
CXCR4
DAPK1
DAPK2
DDIT3
DIRAS3
DLC1
DNAJB1
DNAJB9
DRAM1
EDEM1
EEF2
EEF2K
EGFR
EIF2AK2
EIF2AK3
EIF2S1
EIF4EBP1
EIF4G1
ERBB2
ERN1
ERO1L
FADD
FAM48A
FAS
FKBP1A
FKBP1B
FOS
FOXO1
FOXO3
GAA
GABARAP
GABARAPL1
GABARAPL2
GAPDH
GNAI3
GNB2L1
GOPC
GRID1
GRID2
HDAC1
HDAC6
HGS
HIF1A
HSP90AB1
HSPA5
HSPA8
HSPB8
IFNG
IKBKB
IKBKE
IL24
IRGM
ITGA3
ITGA6
ITGB1
ITGB4
ITPR1
KIAA0226
KIAA0652
KIAA0831
KIF5B
KLHL24
LAMP1
LAMP2
MAP1LC3A
MAP1LC3B
MAP1LC3C
MAP2K7
MAPK1
MAPK3
MAPK8
MAPK8IP1
MAPK9
MBTPS2
MLST8
MTMR14
MTOR
MYC
NAF1
NAMPT
NBR1
NCKAP1
NFE2L2
NFKB1
NKX2-3
NLRC4
NPC1
NRG1
NRG2
NRG3
P4HB
PARK2
PARP1
PEA15
PELP1
PEX14
PEX3
PIK3C3
PIK3R4
PINK1
PPP1R15A
PRKAB1
PRKAR1A
PRKCD
PRKCQ
PTEN
PTK6
RAB11A
RAB1A
RAB24
RAB33B
RAB5A
RAB7A
RAC1
RAF1
RB1
RB1CC1
RELA
RGS19
RHEB
RPS6KB1
RPTOR
SAR1A
SERPINA1
SESN2
SH3GLB1
SIRT1
SIRT2
SPHK1
SPNS1
SQSTM1
ST13
STK11
TBK1
TM9SF1
TMEM49
TMEM74
TNFSF10
TP53
TP53INP2
TP63
TP73
TSC1
TSC2
TUSC1
ULK1
ULK2
ULK3
USP10
UVRAG
VAMP3
VAMP7
VEGFA
WDFY3
WDR45
WDR45L
WIPI1
WIPI2
ZFYVE1
ABCB6
ABL1
ABL2
ABR
ACAP2
ACAP3
ACBD5
ACTA1
ACTA2
ACTB
ACTC1
ACTG1
ACTG2
ACTR2
ACTR3
ACTR3B
AES
AFG3L2
AGFG1
AKT1
AKT1S1
AKT2
AKT3
ALK
ALPI
ALPL
ALPP
ALPPL2
ANK1
ANK2
ANK3
ANKK1
ANKRD28
ANKRD44
AP1AR
AP1B1
AP1G1
AP1G2
AP1M1
AP1M2
AP1S1
AP1S2
AP1S3
AP2A1
AP2A2
AP2B1
AP2M1
AP2S1
AP3D1
AP3M1
AP3M2
AP4B1
AP4E1
AP4M1
APAF1
ARAF
ARF6
ARFGEF1
ARFGEF2
ARHGAP10
ARHGAP26
ARHGAP42
ARHGEF17
ARHGEF4
ARHGEF9
ARL2
ARNT2
ARNTL
ARNTL2
ATG101
ATG13
ATG14
ATM
ATR
AURKA
AXL
BCR
BDNF
BECN2
BLK
BRAF
BRSK1
BRSK2
CAMK1
CAMK1D
CAMK1G
CAMK2B
CAMK2D
CAMK2G
CAMKK1
CAPN11
CAPN12
CAPN13
CAPN14
CAPN3
CAPN5
CAPN6
CAPN7
CAPN8
CAPN9
CAPNS2
CDK1
CDK11A
CDK13
CDK16
CDK17
CDK18
CDK2
CDK5
CDKL1
CDKL4
CDKL5
CELF1
CELF3
CELF5
CHUK
CLEC16A
CLOCK
CLTA
CLTB
CLTC
CSNK1A1L
CSNK1D
CSNK1G2
CSNK2A1
CSNK2A2
CSNK2B
CTSE
CTSL
CTSV
DAPK3
DAW1
DDIT4
DEPTOR
DES
DNM1
DNM1L
DNM2
DNM3
DNPEP
DRAM2
E2F1
E2F2
EEF1A1
EEF1A2
EI24
EIF2AK1
EIF2AK4
EIF4E
EIF4E1B
EIF4EBP2
EIF4EBP3
EPAS1
EPG5
EPHA2
EPHA3
EPHA4
EPHA5
EPHB1
EPHB2
EPHB3
EPN1
EPN2
EPN3
ERBB3
ERBB4
ERN2
EVA1A
EXOC1
EXOC2
EXOC3
EXOC3L1
EXOC3L4
EXOC4
EXOC5
EXOC6
EXOC6B
EXOC7
EXOC8
FBXW7
FGFR1
FGFR2
FGFR3
FGR
FIS1
FKBP8
FUNDC1
GABARAPL3
GAPDHS
GBF1
GFAP
GLIPR2
GRAMD1B
GRB2
HARBI1
HCK
HDAC4
HDAC5
HDAC7
HIF3A
HRAS
HSPA1A
HSPA1B
HSPA1L
HSPA2
HSPA6
HUNK
IARS
IGF1R
INS
INSR
INSRR
IRS1
IRS2
IRS4
ITPR2
ITPR3
JUN
KAT5
KAT6A
KAT6B
KAT7
KAT8
KEAP1
KIAA0226L
KLHL1
KLHL12
KLHL13
KLHL17
KLHL18
KLHL2
KLHL20
KLHL28
KLHL4
KLHL5
KLHL8
KPNA6
KRAS
KRT5
KRT6A
KRT6B
KRT6C
KRT71
KRT72
KRT73
KRT74
KRT75
KRT76
KRT79
KRT8
KRT81
KRT82
KRT83
KRT84
KRT85
KSR1
LATS2
LCK
LPIN1
LPIN2
LRBA
LRSAM1
LYST
MAN2A2
MAN2B1
MAN2C1
MAP2K1
MAP2K2
MAP2K3
MAP2K4
MAP2K5
MAP3K14
MAP3K6
MAP4K1
MAP4K2
MAP4K3
MAP4K5
MAPK10
MAPK14
MAPK15
MAPK7
MAPKAP1
MARK1
MARK2
MARK3
MARK4
Mb3875
MELK
MERTK
MFN1
MFN2
MINK1
MITF
MTM1
MTMR1
MTMR2
MTMR4
MTMR6
MTMR7
MTMR8
MTMR9
MTRF1L
MX1
MX2
MYD88
MYLK
MYLK3
MYO3A
NAPSA
NBEA
NCOA4
NFE2L1
NFE2L3
NFKB2
NFKBIA
NFKBIB
NFKBID
NFKBIE
NFKBIZ
NLRC3
NLRC5
NLRP1
NLRP12
NLRP13
NLRP14
NLRP3
NLRP4
NLRP5
NLRP7
NLRP8
NLRP9
NOD1
NOD2
NPAS2
NPAS3
NRAS
NRBF2
NTRK2
NUAK1
NUAK2
NVL
OPA1
OPHN1
PA2G4
PAK1
PAK2
PAK3
PAK4
PAK6
PAK7
PDK1
PDPK1
PEX1
PEX5
PEX5L
PGA3
PGA4
PGA5
PGAM5
PI4KB
PIK3C2A
PIK3C2B
PIK3CA
PIK3CB
PIK3CD
PIK3CG
PIP4K2A
PIP5K1A
PIP5K1B
PIP5K1C
PKN1
PKN2
PKN3
PLCB4
PLCD1
PLCG1
PLCH1
PLCH2
PLD1
PLD2
PNCK
POC1A
POC1B
PPP1CA
PPP1CC
PPP2CA
PPP2CB
PPP2R1A
PPP2R1B
PPP2R2A
PPP2R2B
PPP2R2C
PPP2R2D
PPP2R3A
PPP2R3B
PPP2R3C
PPP2R4
PPP2R5A
PPP2R5B
PPP2R5C
PPP2R5D
PPP2R5E
PPP4C
PPP6C
PREX1
PREX2
PRKAA1
PRKAA2
PRKAB2
PRKACA
PRKACB
PRKCA
PRKCB
PRKCE
PRKCG
PRKCH
PRKCI
PRKCZ
PRKDC
PRMT1
PRMT3
PRMT8
PRR5
PRR5L
RAB10
RAB12
RAB1B
RAB5B
RAB5C
RAB8A
RAB9A
RABGEF1
RALA
RALB
RALGAPA1
RALGAPA2
RCAN1
REL
RELB
RET
RGL1
RICTOR
RIPK1
RIPK4
RPS6KA1
RPS6KA3
RPS6KA4
RPS6KA6
RPS6KB2
RRAGA
RRAGB
RRAGC
RRAGD
RUBCN
RUNX1
RUNX3
RYR1
RYR2
SAR1B
SBF2
SCOC
SEC16A
SEC16B
SEC23A
SEC23B
SEC24B
SEC24C
SEC24D
SESN1
SESN3
SGK2
SH3GL1
SH3GL2
SH3GL3
SH3GLB2
SHC1
SHC2
SHC3
SHC4
SIDT1
SIDT2
SIK1
SIK2
SIK3
SIM2
SIN3A
SIN3B
SIPA1L3
SLC1A1
SLC1A2
SLC1A4
SLC1A5
SLC1A6
SLC1A7
SLC36A1
SLC36A4
SLC3A1
SLC3A2
SLC7A10
SLC7A11
SLC7A5
SLC7A6
SLC7A7
SLC7A8
SLC7A9
SMPD1
SMPDL3B
SNAP29
SNRK
SNRNP40
SNX1
SNX30
SNX4
SOD1
SOD2
SOS1
SOS2
SPATA13
SPATA5
SPATA5L1
SPG7
SRC
STK24
STK25
STK26
STK36
STK38L
STK4
STX17
STX7
STX8
STXBP1
STXBP2
STXBP3
SUPT20H
TBC1D12
TBC1D14
TBC1D25
TBC1D4
TBC1D5
TBC1D7
TECPR1
TELO2
TEP1
TFE3
TFEB
TGFBRAP1
TIGAR
TM9SF2
TM9SF3
TM9SF4
TMEM173
TNFAIP2
TNIK
TNS1
TNS2
TNS3
TOMM7
TOR1B
TPR
TPTE2
TRADD
TRAF1
TRAF2
TRAF3
TRAF4
TRAF5
TRAF6
TRAPPC1
TRAPPC10
TRAPPC2
TRAPPC3
TRAPPC4
TRAPPC5
TRAPPC6A
TRAPPC6B
TRAPPC8
TRAPPC9
TRRAP
UBB
UBC
UBE2A
UBE2D2
UBE2D3
UBE2H
UBE2J2
UBE2L3
UBE2N
UGT1A1
UGT1A10
UGT1A6
UGT1A9
UGT2A1
UGT2A3
UGT2B10
UGT2B15
UGT2B17
UGT2B28
UGT2B4
UGT2B7
VAMP8
VCP
VDAC1
VDAC2
VDAC3
VIM
VMP1
VPS13A
VPS13C
VPS16
VPS18
VPS33A
VPS33B
VPS39
VPS41
VPS45
VTI1B
WAC
WDFY4
WDR3
WDR45B
WDR5
WDR5B
YES1
YME1L1
ABHD5
AMFR
ANXA7
APOL6
APP
ATG9
BAD
BAIAP2
BBC3
BCL2L11
BIRC2
BOK
BST2
C19orf12
C9orf72
CAMP
CAT
CATSPER4
CCND1
CDKN2D
CHEK1
CHMP2A
CHMP3
CHMP4A
CHMP4C
CHMP6
CHRND
CISD1
CISD2
COPZ1
COX5A
CTNNB1
CXCL12
CXCR3
CYB5A
DAP
DAP3
DCN
DICER1
DNAJA3
EIF4G2
ENG
EP300
EPM2A
FBXL2
FBXL20
FBXO7
FLCN
FN1
GAB1
GABBR2
GHRL
GJA4
GNRH2
GOLGA2
GPR18
GPR182
GPR37
GSK3B
GTF2IRD2
GTF2IRD2B
HIVEP2
HMGB1
HSF1
HSP90AA1
HSPG2
HTR2B
HTT
ICMT
IKBKG
IL6
KDM4A
KDR
KIAA1524
KIF25
KIF5C
KRT18
LACRT
LAMP3
LAPTM4B
LARP1
LEP
LEPR
LETM1
PRODH
LRRK2
LZTS1
MAP1S
MAPT
MCL1
MCOLN1
MCOLN3
MDM2
MEFV
MEGF10
MET
MID2
MMP10
MTDH
MTMR3
MVB12A
MYL3
NACC1
NCR3
NDRG1
NEU3
NOS1
NOS2
NOS3
NRBP2
NUPR1
OCRL
OPTN
PAFAH1B2
PCGF1
PDK2
PDK4
PIK3R2
PIP4K2B
PIP4K2C
PKM
PLEKHF1
PLG
PLK2
PPFIA4
PRKD1
PSAP
PTGER2
PTPN22
QSOX1
RAC3
RASIP1
RNASEL
RNF152
S100A8
S100A9
S1PR3
SDHB
SGSM2
SH3BP4
SIRT6
SMAD2
SMAD4
SMYD3
SNAI1
SNCA
SNF8
SNRPE
SORCS2
STAM
STAM2
STIM1
STK38
SUPT5H
SVIP
TAB2
TAB3
TACR2
TBC1D10A
TBC1D10B
TBC1D10C
TBC1D16
TBC1D17
TBC1D9
TBC1D9B
TCHP
TGFB1
THBS2
TMEM59
TNF
TNFRSF10B
TP53INP1
TPCN1
TPCN2
TRIM13
TRIM17
TRIM21
TRIM22
TRIM5
TRIM65
TRIM8
TSG101
TUFM
UBASH3B
UBQLN1
USP13
USP19
USP30
USP33
VPS25
VPS28
VPS36
VPS37A
VPS37B
VPS37C
VPS37D
VPS51
VTI1A
WDR24
WDR6
XBP1
XPO1
YWHAQ
ZC3H12A
ZKSCAN3
ADRA1A
BMF
CPTP
CTSA
DAPL1
FEZ1
FEZ2
FOXK1
FOXK2
GATA4
HERC1
HGF
HMOX1
IL10
IL10RA
KLHL22
MIR199A1
MIRLET7B
MT3
PHF23
POLDIP2
RNF41
RNF5
SCFD1
SEC22B
SMCR8
SMG1
SNRNP70
STAT3
TLK2
TMEM39A
TMEM39B
TREM2
TSPO
UBQLN4
USP36
WASHC1
CDC37
HTRA2
HUWE1
PHB2
PRKN
VPS13D
ATP13A2
CLU
PLK3
STUB1
SYNPO2
ADRB2
AUP1
SPTLC1
SPTLC2
CEBPB
COL10A1
COL1A1
COL3A1
CREG1
CXCL1
CXCL14
CXCL8
GSN
HMGA1
IFI16
IFNB1
IGF1
IGFBP3
IGFBP5
IGFBP7
IL1A
IL1B
IL3
IL6R
IL6ST
ING1
ING2
INHBA
IRF1
IRF5
IRF7
KMT2A
MIR29B2
MIR29C
MIR3606
MMP14
PCNA
PLAT
PLAU
RSL1D1
SERPINB2
SERPINE1
SLC39A1
SLC39A2
SLC39A3
SLC39A4
SMAD3
SPARC
THBS1
TNFSF15
VTN
ARL13B
CETN1
CFTR
CHMP7
DYNC1H1
DYNC1I1
DYNC1I2
DYNC1LI1
DYNC1LI2
DYNLL1
DYNLL2
HBB
IFT88
LAMTOR1
LAMTOR2
LAMTOR3
LAMTOR4
LAMTOR5
MTERF3
MVB12B
PARK7
PCNT
PLIN2
PLIN3
PRKAG1
PRKAG2
PRKAG3
RNASE1
RPS27A
SLC38A9
TOMM20
TOMM22
TOMM40
TOMM5
TOMM6
TOMM70
TUBA1A
TUBA1B
TUBA1C
TUBA3C
TUBA3D
TUBA3E
TUBA4A
TUBA4B
TUBA8
TUBAL3
TUBB1
TUBB2A
TUBB2B
TUBB3
TUBB4A
TUBB4B
TUBB6
TUBB8
TUBB8B
UBA52
UBAP1
UBE2V1
DDRGK1
KLHL3
LGALS8
PJVK
RETREG1
RETREG3
RIPK2
STBD1
STING1
TEX264
UBA5
UFC1
UFL1
UFM1
WDR81
IFNA1
IFNA10
IFNA13
IFNA14
IFNA16
IFNA17
IFNA2
IFNA21
IFNA4
IFNA5
IFNA6
IFNA7
IFNA8
ACER2
ATP6V0A1
ATP6V0A2
ATP6V0B
ATP6V0C
ATP6V0D1
ATP6V0D2
ATP6V0E1
ATP6V0E2
ATP6V1A
ATP6V1B1
ATP6V1B2
ATP6V1C1
ATP6V1C2
ATP6V1D
ATP6V1E1
ATP6V1E2
ATP6V1G1
ATP6V1G2
ATP6V1H
CDK5R1
CTTN
DEPDC5
DEPP1
DHRSX
ELAPOR1
ERCC4
FYCO1
FZD5
GBA
GPR137
GPR137B
GPSM1
GSK3A
HAX1
HSPB1
IL4
MAP3K7
MFSD8
MTCL1
NEDD4
NLRP6
NPRL2
ORMDL3
OSBPL7
PIM2
PYCARD
RAB39B
RAB3GAP1
RAB3GAP2
RMC1
ROCK1
RUFY4
SNX32
SNX5
SNX6
SOGA1
SOGA3
SREBF1
SREBF2
TICAM1
TMEM150A
TMEM150B
TMEM150C
TRIB3
TRIM14
TRIM27
TRIM34
TRIM38
TRIM6
TRIM68
TRIML1
TRIML2
UBQLN2
UCHL1
VPS26A
VPS26B
VPS35
WDR41
ZMPSTE24
FTH1
FTL
ATP5IF1
HK2
MUL1
ILRUN
STX12
VMA21
RUBCNL
ELAPOR2
ATG12P1
ATG3P1
ATG12P2
ATG4AP1
LOC727709
TARDBP
FLNC
FUS
TECPR2
HNRNPA1
TMEM208
ATXN3
PFN1
PPARGC1A
ATP12A
CCDC115
TMEM199
ATXN2
LGALS3
MATR3
ATP4A
FLVCR2
SRPK3
MALAT1
HDAC10
DCTN1
TRIM16
UNC45B
CYCS
CCNF
IL23R
CHCHD10
FIG4
NLRX1
VAPB
LOC109504728
PICALM
RNF166
TAX1BP1
ANG
ANXA11
PSEN1
BSN
TRIM23
FNBP1L
NEK1
CAV1
APOE
RAB33A
TOLLIP
RAB23
RNF185
AIFM1
CASP9
NEFH
GLE1
UNC13A
FNIP1
TLR4
LMNA
ACE2
XIAP
CD44
MIR155
YWHAZ
RAB39A
FNIP2
MIR30A
DAO
TNFAIP3
DENND3
CD5L
CASP7
PMAIP1
TIA1
SGPP1
RAB18
YWHAE
CFAP410
PDCD6IP
SYT11
IL17A
YY1
TMEM41B
PAWR
MIR34A
PON1
PON3
PRPH
PON2
TAF15
GLT8D1
RNASE4
ALS3
ALS7
LOC108903148
IRF3
MIR21
BIK
BECN1P2
YWHAB
LRRC25
RAB35
HSP90B1
MAP1LC3B2
ABCE1
GRAMD1A
PIK3R1
HOTAIR
YAP1
ARG2
RAB21
TMBIM6
ITGB3
S100A4
MIR142
TFRC
BCAS3
AR
TRIM50
RIPK3
PDCD4
RACK1
AGER
RAB8B
CD40LG
SPTAN1
OFD1
TNFRSF1A
PLEKHM2
SIGMAR1
MIR20A
HSPA4
TLR2
ISG15
COPB1
TGM2
TANK
OLR1
ATP2A2
CRY1
NR4A1
BCAP31
RAB26
USP14
DCP2
ANXA5
STX5
LMNB1
STK3
DAXX
MYCBP2
CUL3
RBX1
MIR22
TTR
FBP1
RAB38
MEG3
YWHAH
TXN
MIR30D
VPS29
PHAF1
PSMC4
MAP3K5
MIR101-1
NOTCH1
PRNP
LRPPRC
MAP1B
BCL2L2
ARFIP2
MIR17
TLR3
NSF
STRIP1
ESR2
TP53BP2
MIR204
WWOX
SPP1
PVT1
AVEN
DDX6
TLR9
RAB6B
NAPA
IFNL2
MLKL
ELAVL1
MIR224
RAB4A
RAB2A
MT2A
EIF5
PLK1
IAPP
PPARA
TLR7
MIR199A2
CCAR2
UTRN
BMI1
SIRT3
ABCB1
HLA-DQA1
MAVS
EZH2
BCL2L10
KDM4B
NPM1
HLA-DRB5
HSPA9
MIR130A
IL2RA
PSMD2
MIR24-1
ESR1
ITGA5
PEG3
GJA1
LINC-ROR
HIPK2
PPARG
GAS5
PSMA6
HLA-DQB1
CASP14
CUL4B
PSMC5
VPS11
HNRNPA2B1
BIRC3
MALT1
NEAT1
MIR210
GRN
EI24P2
EI24P1
EI24P3
EI24P4
EI24P5
SUMO1
DIABLO
CCR5
ATXN7
HLA-DPB1
PLEKHG5
HLA-DPA1
HLA-DQB2
HLA-DQA2
TMPO
SPG11
NTRK1
CASP2
FOXM1
MIR9-1
MIR144
MIR143
MIR93
RMDN3
PHB
LMNB2
NDRG2
ITGB2
SGPL1
MIR181A1
MIR23B
BCL10
PTRH2
ENDOG
CCT3
CYC1
PSMD4
CD84
EPHA7
RAB27A
DFFA
ADAM12
RAB25
TRPM2
DVL2
CTSS
PLEKHM1
IL13
PROM1
MIR375
PTPN11
BIRC7
LDHA
NGF
BSG
ACIN1
HLA-DRB4
IL10RB
NIPSNAP2
CD82
G3BP1
GZMB
SKP2
MIR23A
TBKBP1
VHL
FERMT2
MIR140
ALB
YWHAG
LGALS1
PGK1
BCL2A1
MLLT11
HK1
EPHA1
CD209
ADIPOQ
SLC37A4
SKP1
PML
CDH1
KDM1A
CGAS
NR2C2
MIR126
FLNA
HULC
DDB1
SP1
PIKFYVE
PIM1
FASLG
RAB30
TMED10
PPP1R13L
NEFM
CD4
SNCAIP
EHMT2
MIR376A1
H19
RAB32
ENSG00000284820
MIR30B
NR1H4
PSMD3
PSMC1
NQO1
ITGA1
RAB6A
PIR
RAB41
JAK1
FLT3
UBA1
NIPSNAP1
GLI3
EPRS1
ALDH2
RASSF5
CRYAB
MAP2
WDR26
EEA1
SLC25A6
CSF1
DDX5
ITGA2
NUP93
MFF
KL
CSNK1A1
ANXA1
NEDD4L
PFKP
STAT1
XRCC5
PDE4A
SLC1A3
MIR146A
AIM2
UBXN6
RAB11B
HIPK3
EMD
CREBBP
RNF216
TNFAIP8L1
PELO
BACE1
LDHB
HAGLROS
TGFBR2
IMMT
FGF1
C1QBP
RPS6
CUL4A
MYH9
FBXL3
KAT2B
H2AX
FMR1
GLG1
MYO6
SERPINB5
PSMC6
RABGAP1
MIR216A
IFI27
HSPD1
ATP6AP2
JAK2
SERPINF1
DDX58
PTPN2
MIR100
RPLP1
TERT
PAICS
MPP2
CHEK2
CASR
STMN1
DEGS1
SETD2
BRD4
HNRNPK
AZI2
APEX1
USP7
NEK9
KAT2A
HADHA
CACYBP
KHDRBS1
CD47
ATP1A1
TRPM7
IFT20
EPHA6
PFKFB3
MIR125B1
EIF5A
PSMC2
CALR
USP9X
SLCO1A2
TUBB
SMURF1
SOX2
RPL18
CKAP4
TBC1D15
TGFB2-OT1
RAB13
HNRNPH1
IMPA1
CLDN1
CCT8
NEFL
KPNA2
GLS
POLR2A
MST1
SACM1L
RBM8A
OGT
NCOA3
SNAP23
MBP
SLC2A1
PSMD10
ZFAND1
MAGEA6
PCM1
ZFYVE26
PCLAF
SLC33A1
CCT7
UBTF
IPO5
MIR18A
MECOM
MDH1
DEFB103B
RALBP1
CIP2A
CUL2
IGF2R
DNAJA1
SAFB
BRCA1
ATP5F1A
PSMC3
HDAC9
PKD2
PIK3R3
MIR29B1
UBE2D1
TPT1
MIR205
AHR
HNRNPU
MAP4
GEMIN4
PSMB5
MIR183
SYK
RABGAP1L
TMEM192
MIR7-1
RAP1A
MMP13
CDH17
MON1A
NCL
ULK4
PTBP1
CTSK
NGFR
EGR1
AGO2
HSPB6
AURKB
ATN1
CCT2
RAB17
DNMT1
RUVBL1
CLINT1
FBXW5
TJP2
COPE
CCNA2
PTPA
MIRLET7G
HNRNPA3
DDX1
PSMD11
ARHGAP27P1
SYT1
SLC25A22
CAPRIN1
PHGDH
RAB3D
PSMA1
HNRNPM
RARA
TBC1D2B
H3C1
LSM4
IL7R
RPN2
BAG2
GCN1
MIR372
CNOT4
CYLD
GYS1
ADAM17
GFM1
CARD9
IL37
MIR338
PIN1
CCPG1
XRCC6
YBX1
ADH5
CST3
CERKL
FAF1
MGMT
SGK1
KDELR1
GLUD1
PGR
PLA2G4A
PEBP1
MIR506
ITGAM
GSDMD
DRD3
UCP2
AGK
PI4K2A
ADPRH
COPA
HSD17B12
SDCBP
CREB1
RAD51
FKBP4
MIR185
SERPINH1
RCN2
PRDX2
CASP6
PIM3
XAF1
APOB
IRF8
PRMT5
CCNB1
ILF3
TBC1D2
MIR212
DACT1
MIR27A
NTF4
CLCN3
ANXA2
MCM7
SLK
TGFB2
RASSF1
HACD3
LITAF
DMXL2
PLAC8
LNCRNA-ATB
SHH
MIR96
MIR638
IL12B
FBLN5
H2BC3
MAP1A
MIR335
MIR132
PDGFA
RAN
HNRNPDL
PXN
BTRC
CSTB
SMC3
RPA2
FARSB
SND1
SFXN1
SLC25A3
PSMA3
TXNIP
ALCAM
LOC116216141
LOC116216142
LOC116216143
LOC116216144
LOC116216145
LOC116216146
LOC116268446
LOC116268447
SMARCA4
GBE1
UCP3
DEFB103A
GLI1
ADRM1
SOX2-OT
CD274
MIR129-1
XDH
KPNB1
PSMD1
CDC25B
USP8
STX6
EIF4G3
SEC24A
PTGS2
SLC25A1
[truncated: 182 more rows]
