# Supplementary material for: Bioinformatic analysis and experimental validation of hub autophagy-related genes as novel biomarkers for type 2 diabetes mellitus and Alzheimer’s disease
Source: PeerJ. 2025 Oct 6;13:e20143. doi: 10.7717/peerj.20143 (PMC12510248; doi:10.7717/peerj.20143)
Supplement: Supplemental Information 1 [file peerj-13-20143-s001.zip › Raw data/Raw data of bioinformatics analysis/1. Downloading Data to Filter Differential Genes/AD/1. Input Data/GPL10904.soft]

^PLATFORM = GPL10904

!Platform_title = Illumina HumanHT-12 V4.0 expression beadchip (gene symbol)

!Platform_geo_accession = GPL10904

!Platform_status = Public on Sep 10 2010

!Platform_submission_date = Sep 10 2010

!Platform_last_update_date = Jan 28 2016

!Platform_technology = oligonucleotide beads

!Platform_distribution = commercial

!Platform_organism = Homo sapiens

!Platform_taxid = 9606

!Platform_manufacturer = Illumina Inc.

!Platform_manufacture_protocol = see manufacturer's website

!Platform_description = The HumanHT-12 v4 Expression BeadChip provides high throughput processing of 12 samples per BeadChip without the need for expensive, specialized automation. The BeadChip is designed to support flexible usage across a wide-spectrum of experiments.

!Platform_description = 

!Platform_description = The updated content on the HumanHT-12 v4 Expression BeadChips provides more biologically meaningful results through genome-wide transcriptional coverage of well-characterized genes, gene candidates, and splice variants.

!Platform_description = 

!Platform_description = Each array on the HumanHT-12 v4 Expression BeadChip targets more than 31,000 annotated genes with more than 47,000 probes derived from the National Center for Biotechnology Information Reference Sequence (NCBI) RefSeq Release 38 (November 7, 2009) and other sources.

!Platform_description = 

!Platform_description = Please use the GEO Data Submission Report Plug-in v1.0 for Gene Expression which may be downloaded from https://icom.illumina.com/icom/software.ilmn?id=234 to format the normalized and raw data.  These should be submitted as part of a GEOarchive.  Instructions for assembling a GEOarchive may be found at http://www.ncbi.nlm.nih.gov/projects/geo/info/spreadsheet.html

!Platform_contact_name = GEO,,admin

!Platform_contact_email = geo@ncbi.nlm.nih.gov

!Platform_contact_institute = NCBI/NLM/NIH

!Platform_contact_address = 9000 Rockville Pike

!Platform_contact_city = Bethesda

!Platform_contact_state = MD

!Platform_contact_zip/postal_code = 20892

!Platform_contact_country = USA

!Platform_relation = Alternative to: GPL10558 ([official])

!Platform_sample_id = GSM592338

!Platform_sample_id = GSM592339

!Platform_sample_id = GSM592340

!Platform_sample_id = GSM592341

!Platform_sample_id = GSM592342

!Platform_sample_id = GSM592343

!Platform_sample_id = GSM592344

!Platform_sample_id = GSM592345

!Platform_sample_id = GSM592346

!Platform_sample_id = GSM592347

!Platform_sample_id = GSM592348

!Platform_sample_id = GSM592349

!Platform_sample_id = GSM592350

!Platform_sample_id = GSM592351

!Platform_sample_id = GSM592352

!Platform_sample_id = GSM592353

!Platform_sample_id = GSM592354

!Platform_sample_id = GSM592355

!Platform_sample_id = GSM592356

!Platform_sample_id = GSM592357

!Platform_sample_id = GSM592358

!Platform_sample_id = GSM592359

!Platform_sample_id = GSM592360

!Platform_sample_id = GSM592361

!Platform_sample_id = GSM592362

!Platform_sample_id = GSM592363

!Platform_sample_id = GSM592364

!Platform_sample_id = GSM592365

!Platform_sample_id = GSM592366

!Platform_sample_id = GSM592367

!Platform_sample_id = GSM592368

!Platform_sample_id = GSM592369

!Platform_sample_id = GSM592370

!Platform_sample_id = GSM592371

!Platform_sample_id = GSM592372

!Platform_sample_id = GSM592373

!Platform_sample_id = GSM592374

!Platform_sample_id = GSM592375

!Platform_sample_id = GSM592376

!Platform_sample_id = GSM592377

!Platform_sample_id = GSM592378

!Platform_sample_id = GSM592379

!Platform_sample_id = GSM592380

!Platform_sample_id = GSM592381

!Platform_sample_id = GSM592382

!Platform_sample_id = GSM592383

!Platform_sample_id = GSM592384

!Platform_sample_id = GSM592385

!Platform_sample_id = GSM592386

!Platform_sample_id = GSM592387

!Platform_sample_id = GSM592388

!Platform_sample_id = GSM592389

!Platform_sample_id = GSM592390

!Platform_sample_id = GSM983178

!Platform_sample_id = GSM983179

!Platform_sample_id = GSM983180

!Platform_sample_id = GSM983181

!Platform_sample_id = GSM983182

!Platform_sample_id = GSM983183

!Platform_sample_id = GSM983184

!Platform_sample_id = GSM983185

!Platform_sample_id = GSM983186

!Platform_sample_id = GSM983187

!Platform_sample_id = GSM983188

!Platform_sample_id = GSM983189

!Platform_sample_id = GSM983190

!Platform_sample_id = GSM983191

!Platform_sample_id = GSM983192

!Platform_sample_id = GSM983193

!Platform_sample_id = GSM1019918

!Platform_sample_id = GSM1019919

!Platform_sample_id = GSM1019920

!Platform_sample_id = GSM1019921

!Platform_sample_id = GSM1019922

!Platform_sample_id = GSM1019923

!Platform_sample_id = GSM1019924

!Platform_sample_id = GSM1019925

!Platform_sample_id = GSM1019926

!Platform_sample_id = GSM1019927

!Platform_sample_id = GSM1019928

!Platform_sample_id = GSM1019929

!Platform_sample_id = GSM1024279

!Platform_sample_id = GSM1024280

!Platform_sample_id = GSM1024281

!Platform_sample_id = GSM1024282

!Platform_sample_id = GSM1024283

!Platform_sample_id = GSM1024284

!Platform_sample_id = GSM1024285

!Platform_sample_id = GSM1024286

!Platform_sample_id = GSM1024287

!Platform_sample_id = GSM1024288

!Platform_sample_id = GSM1024289

!Platform_sample_id = GSM1024290

!Platform_sample_id = GSM1072292

!Platform_sample_id = GSM1072293

!Platform_sample_id = GSM1072294

!Platform_sample_id = GSM1072295

!Platform_sample_id = GSM1072296

!Platform_sample_id = GSM1072297

!Platform_sample_id = GSM1072298

!Platform_sample_id = GSM1072299

!Platform_sample_id = GSM1072300

!Platform_sample_id = GSM1072301

!Platform_sample_id = GSM1072302

!Platform_sample_id = GSM1072303

!Platform_sample_id = GSM1084948

!Platform_sample_id = GSM1084949

!Platform_sample_id = GSM1084950

!Platform_sample_id = GSM1084951

!Platform_sample_id = GSM1084952

!Platform_sample_id = GSM1084953

!Platform_sample_id = GSM1084954

!Platform_sample_id = GSM1084955

!Platform_sample_id = GSM1084956

!Platform_sample_id = GSM1084957

!Platform_sample_id = GSM1084958

!Platform_sample_id = GSM1084959

!Platform_sample_id = GSM1084960

!Platform_sample_id = GSM1084961

!Platform_sample_id = GSM1084962

!Platform_sample_id = GSM1084963

!Platform_sample_id = GSM1084964

!Platform_sample_id = GSM1084965

!Platform_sample_id = GSM1084966

!Platform_sample_id = GSM1084967

!Platform_sample_id = GSM1084968

!Platform_sample_id = GSM1084969

!Platform_sample_id = GSM1084970

!Platform_sample_id = GSM1084971

!Platform_sample_id = GSM1084972

!Platform_sample_id = GSM1084973

!Platform_sample_id = GSM1084974

!Platform_sample_id = GSM1084975

!Platform_sample_id = GSM1084976

!Platform_sample_id = GSM1084977

!Platform_sample_id = GSM1084978

!Platform_sample_id = GSM1084979

!Platform_sample_id = GSM1084980

!Platform_sample_id = GSM1084981

!Platform_sample_id = GSM1084982

!Platform_sample_id = GSM1084983

!Platform_sample_id = GSM1084984

!Platform_sample_id = GSM1084985

!Platform_sample_id = GSM1084986

!Platform_sample_id = GSM1084987

!Platform_sample_id = GSM1084988

!Platform_sample_id = GSM1084989

!Platform_sample_id = GSM1084990

!Platform_sample_id = GSM1084991

!Platform_sample_id = GSM1084992

!Platform_sample_id = GSM1084993

!Platform_sample_id = GSM1085006

!Platform_sample_id = GSM1085007

!Platform_sample_id = GSM1085008

!Platform_sample_id = GSM1085009

!Platform_sample_id = GSM1085010

!Platform_sample_id = GSM1085011

!Platform_sample_id = GSM1085012

!Platform_sample_id = GSM1085013

!Platform_sample_id = GSM1085014

!Platform_sample_id = GSM1085015

!Platform_sample_id = GSM1085016

!Platform_sample_id = GSM1085017

!Platform_sample_id = GSM1085018

!Platform_sample_id = GSM1085019

!Platform_sample_id = GSM1085020

!Platform_sample_id = GSM1085021

!Platform_sample_id = GSM1085022

!Platform_sample_id = GSM1085023

!Platform_sample_id = GSM1085024

!Platform_sample_id = GSM1085025

!Platform_sample_id = GSM1085026

!Platform_sample_id = GSM1085027

!Platform_sample_id = GSM1085028

!Platform_sample_id = GSM1085029

!Platform_sample_id = GSM1085030

!Platform_sample_id = GSM1085031

!Platform_sample_id = GSM1085032

!Platform_sample_id = GSM1085033

!Platform_sample_id = GSM1085034

!Platform_sample_id = GSM1085037

!Platform_sample_id = GSM1085038

!Platform_sample_id = GSM1085039

!Platform_sample_id = GSM1085040

!Platform_sample_id = GSM1085041

!Platform_sample_id = GSM1085042

!Platform_sample_id = GSM1085043

!Platform_sample_id = GSM1085044

!Platform_sample_id = GSM1085045

!Platform_sample_id = GSM1085046

!Platform_sample_id = GSM1085047

!Platform_sample_id = GSM1085048

!Platform_sample_id = GSM1085049

!Platform_sample_id = GSM1085050

!Platform_sample_id = GSM1085051

!Platform_sample_id = GSM1085052

!Platform_sample_id = GSM1093989

!Platform_sample_id = GSM1093990

!Platform_sample_id = GSM1093991

!Platform_sample_id = GSM1093992

!Platform_sample_id = GSM1093993

!Platform_sample_id = GSM1093994

!Platform_sample_id = GSM1093995

!Platform_sample_id = GSM1093996

!Platform_sample_id = GSM1093997

!Platform_sample_id = GSM1093998

!Platform_sample_id = GSM1093999

!Platform_sample_id = GSM1094000

!Platform_sample_id = GSM1094001

!Platform_sample_id = GSM1094002

!Platform_sample_id = GSM1094003

!Platform_sample_id = GSM1094004

!Platform_sample_id = GSM1094005

!Platform_sample_id = GSM1094006

!Platform_sample_id = GSM1094007

!Platform_sample_id = GSM1094008

!Platform_sample_id = GSM1094009

!Platform_sample_id = GSM1094010

!Platform_sample_id = GSM1094011

!Platform_sample_id = GSM1094012

!Platform_sample_id = GSM1094013

!Platform_sample_id = GSM1094014

!Platform_sample_id = GSM1094015

!Platform_sample_id = GSM1099386

!Platform_sample_id = GSM1099387

!Platform_sample_id = GSM1099388

!Platform_sample_id = GSM1099389

!Platform_sample_id = GSM1099390

!Platform_sample_id = GSM1099391

!Platform_sample_id = GSM1099392

!Platform_sample_id = GSM1099393

!Platform_sample_id = GSM1099394

!Platform_sample_id = GSM1099395

!Platform_sample_id = GSM1099396

!Platform_sample_id = GSM1099397

!Platform_sample_id = GSM1099398

!Platform_sample_id = GSM1099399

!Platform_sample_id = GSM1099400

!Platform_sample_id = GSM1099401

!Platform_sample_id = GSM1099402

!Platform_sample_id = GSM1099403

!Platform_sample_id = GSM1099404

!Platform_sample_id = GSM1099405

!Platform_sample_id = GSM1099406

!Platform_sample_id = GSM1099407

!Platform_sample_id = GSM1099408

!Platform_sample_id = GSM1099409

!Platform_sample_id = GSM1099410

!Platform_sample_id = GSM1099411

!Platform_sample_id = GSM1099412

!Platform_sample_id = GSM1099413

!Platform_sample_id = GSM1099414

!Platform_sample_id = GSM1099415

!Platform_sample_id = GSM1099416

!Platform_sample_id = GSM1099417

!Platform_sample_id = GSM1099418

!Platform_sample_id = GSM1099419

!Platform_sample_id = GSM1099420

!Platform_sample_id = GSM1099421

!Platform_sample_id = GSM1099440

!Platform_sample_id = GSM1099441

!Platform_sample_id = GSM1099442

!Platform_sample_id = GSM1099443

!Platform_sample_id = GSM1099444

!Platform_sample_id = GSM1099445

!Platform_sample_id = GSM1099446

!Platform_sample_id = GSM1099447

!Platform_sample_id = GSM1099448

!Platform_sample_id = GSM1099449

!Platform_sample_id = GSM1099450

!Platform_sample_id = GSM1099451

!Platform_sample_id = GSM1099452

!Platform_sample_id = GSM1099453

!Platform_sample_id = GSM1099454

!Platform_sample_id = GSM1099455

!Platform_sample_id = GSM1099456

!Platform_sample_id = GSM1099457

!Platform_sample_id = GSM1099458

!Platform_sample_id = GSM1099459

!Platform_sample_id = GSM1099460

!Platform_sample_id = GSM1099461

!Platform_sample_id = GSM1099462

!Platform_sample_id = GSM1099463

!Platform_sample_id = GSM1102262

!Platform_sample_id = GSM1102263

!Platform_sample_id = GSM1102264

!Platform_sample_id = GSM1102265

!Platform_sample_id = GSM1102266

!Platform_sample_id = GSM1102267

!Platform_sample_id = GSM1102268

!Platform_sample_id = GSM1102269

!Platform_sample_id = GSM1102270

!Platform_sample_id = GSM1102271

!Platform_sample_id = GSM1102272

!Platform_sample_id = GSM1102273

!Platform_sample_id = GSM1102274

!Platform_sample_id = GSM1102275

!Platform_sample_id = GSM1102276

!Platform_sample_id = GSM1102277

!Platform_sample_id = GSM1102278

!Platform_sample_id = GSM1102279

!Platform_sample_id = GSM1102280

!Platform_sample_id = GSM1102281

!Platform_sample_id = GSM1102282

!Platform_sample_id = GSM1102283

!Platform_sample_id = GSM1102284

!Platform_sample_id = GSM1102285

!Platform_sample_id = GSM1102286

!Platform_sample_id = GSM1102287

!Platform_sample_id = GSM1102288

!Platform_sample_id = GSM1102289

!Platform_sample_id = GSM1102290

!Platform_sample_id = GSM1102291

!Platform_sample_id = GSM1102292

!Platform_sample_id = GSM1102293

!Platform_sample_id = GSM1102294

!Platform_sample_id = GSM1102295

!Platform_sample_id = GSM1102296

!Platform_sample_id = GSM1102297

!Platform_sample_id = GSM1102298

!Platform_sample_id = GSM1102299

!Platform_sample_id = GSM1102300

!Platform_sample_id = GSM1102301

!Platform_sample_id = GSM1102302

!Platform_sample_id = GSM1102303

!Platform_sample_id = GSM1102304

!Platform_sample_id = GSM1102305

!Platform_sample_id = GSM1102306

!Platform_sample_id = GSM1102307

!Platform_sample_id = GSM1102308

!Platform_sample_id = GSM1102309

!Platform_sample_id = GSM1102310

!Platform_sample_id = GSM1102311

!Platform_sample_id = GSM1102312

!Platform_sample_id = GSM1102313

!Platform_sample_id = GSM1102314

!Platform_sample_id = GSM1102315

!Platform_sample_id = GSM1102316

!Platform_sample_id = GSM1102317

!Platform_sample_id = GSM1102318

!Platform_sample_id = GSM1102319

!Platform_sample_id = GSM1102320

!Platform_sample_id = GSM1102321

!Platform_sample_id = GSM1102322

!Platform_sample_id = GSM1102323

!Platform_sample_id = GSM1102324

!Platform_sample_id = GSM1102325

!Platform_sample_id = GSM1102326

!Platform_sample_id = GSM1102327

!Platform_sample_id = GSM1102328

!Platform_sample_id = GSM1102329

!Platform_sample_id = GSM1102330

!Platform_sample_id = GSM1102331

!Platform_sample_id = GSM1102332

!Platform_sample_id = GSM1102333

!Platform_sample_id = GSM1102334

!Platform_sample_id = GSM1102335

!Platform_sample_id = GSM1102336

!Platform_sample_id = GSM1102337

!Platform_sample_id = GSM1102338

!Platform_sample_id = GSM1102339

!Platform_sample_id = GSM1102340

!Platform_sample_id = GSM1102341

!Platform_sample_id = GSM1102342

!Platform_sample_id = GSM1102343

!Platform_sample_id = GSM1102344

!Platform_sample_id = GSM1102345

!Platform_sample_id = GSM1102346

!Platform_sample_id = GSM1102347

!Platform_sample_id = GSM1102348

!Platform_sample_id = GSM1102349

!Platform_sample_id = GSM1102350

!Platform_sample_id = GSM1102351

!Platform_sample_id = GSM1102352

!Platform_sample_id = GSM1102353

!Platform_sample_id = GSM1102354

!Platform_sample_id = GSM1102355

!Platform_sample_id = GSM1102356

!Platform_sample_id = GSM1102357

!Platform_sample_id = GSM1102358

!Platform_sample_id = GSM1102359

!Platform_sample_id = GSM1102360

!Platform_sample_id = GSM1102361

!Platform_sample_id = GSM1102362

!Platform_sample_id = GSM1102363

!Platform_sample_id = GSM1102364

!Platform_sample_id = GSM1102365

!Platform_sample_id = GSM1102366

!Platform_sample_id = GSM1102367

!Platform_sample_id = GSM1102368

!Platform_sample_id = GSM1102369

!Platform_sample_id = GSM1102370

!Platform_sample_id = GSM1102371

!Platform_sample_id = GSM1102372

!Platform_sample_id = GSM1102373

!Platform_sample_id = GSM1102374

!Platform_sample_id = GSM1102375

!Platform_sample_id = GSM1102376

!Platform_sample_id = GSM1102377

!Platform_sample_id = GSM1102378

!Platform_sample_id = GSM1102379

!Platform_sample_id = GSM1102380

!Platform_sample_id = GSM1102381

!Platform_sample_id = GSM1102382

!Platform_sample_id = GSM1102383

!Platform_sample_id = GSM1102384

!Platform_sample_id = GSM1102385

!Platform_sample_id = GSM1102386

!Platform_sample_id = GSM1102387

!Platform_sample_id = GSM1102388

!Platform_sample_id = GSM1102389

!Platform_sample_id = GSM1102390

!Platform_sample_id = GSM1102391

!Platform_sample_id = GSM1102392

!Platform_sample_id = GSM1102393

!Platform_sample_id = GSM1102394

!Platform_sample_id = GSM1102395

!Platform_sample_id = GSM1102396

!Platform_sample_id = GSM1102397

!Platform_sample_id = GSM1102398

!Platform_sample_id = GSM1102399

!Platform_sample_id = GSM1102400

!Platform_sample_id = GSM1102401

!Platform_sample_id = GSM1102402

!Platform_sample_id = GSM1102403

!Platform_sample_id = GSM1102404

!Platform_sample_id = GSM1102405

!Platform_sample_id = GSM1102406

!Platform_sample_id = GSM1102407

!Platform_sample_id = GSM1102408

!Platform_sample_id = GSM1102409

!Platform_sample_id = GSM1102410

!Platform_sample_id = GSM1102411

!Platform_sample_id = GSM1102412

!Platform_sample_id = GSM1102413

!Platform_sample_id = GSM1102414

!Platform_sample_id = GSM1102415

!Platform_sample_id = GSM1102416

!Platform_sample_id = GSM1102417

!Platform_sample_id = GSM1102418

!Platform_sample_id = GSM1102419

!Platform_sample_id = GSM1102420

!Platform_sample_id = GSM1102421

!Platform_sample_id = GSM1102422

!Platform_sample_id = GSM1102423

!Platform_sample_id = GSM1102424

!Platform_sample_id = GSM1102425

!Platform_sample_id = GSM1102426

!Platform_sample_id = GSM1102427

!Platform_sample_id = GSM1102428

!Platform_sample_id = GSM1102429

!Platform_sample_id = GSM1102430

!Platform_sample_id = GSM1102431

!Platform_sample_id = GSM1102432

!Platform_sample_id = GSM1102433

!Platform_sample_id = GSM1102434

!Platform_sample_id = GSM1102435

!Platform_sample_id = GSM1102436

!Platform_sample_id = GSM1102437

!Platform_sample_id = GSM1102438

!Platform_sample_id = GSM1102439

!Platform_sample_id = GSM1102440

!Platform_sample_id = GSM1102441

!Platform_sample_id = GSM1102442

!Platform_sample_id = GSM1102443

!Platform_sample_id = GSM1102444

!Platform_sample_id = GSM1102445

!Platform_sample_id = GSM1102446

!Platform_sample_id = GSM1102447

!Platform_sample_id = GSM1102448

!Platform_sample_id = GSM1102449

!Platform_sample_id = GSM1102450

!Platform_sample_id = GSM1102451

!Platform_sample_id = GSM1102452

!Platform_sample_id = GSM1102453

!Platform_sample_id = GSM1102454

!Platform_sample_id = GSM1102455

!Platform_sample_id = GSM1102456

!Platform_sample_id = GSM1102457

!Platform_sample_id = GSM1102458

!Platform_sample_id = GSM1102459

!Platform_sample_id = GSM1102460

!Platform_sample_id = GSM1102461

!Platform_sample_id = GSM1102462

!Platform_sample_id = GSM1102463

!Platform_sample_id = GSM1102464

!Platform_sample_id = GSM1102465

!Platform_sample_id = GSM1102466

!Platform_sample_id = GSM1102467

!Platform_sample_id = GSM1102468

!Platform_sample_id = GSM1102469

!Platform_sample_id = GSM1102470

!Platform_sample_id = GSM1102471

!Platform_sample_id = GSM1102472

!Platform_sample_id = GSM1102473

!Platform_sample_id = GSM1102474

!Platform_sample_id = GSM1102475

!Platform_sample_id = GSM1102476

!Platform_sample_id = GSM1102477

!Platform_sample_id = GSM1102478

!Platform_sample_id = GSM1102479

!Platform_sample_id = GSM1102480

!Platform_sample_id = GSM1102481

!Platform_sample_id = GSM1102482

!Platform_sample_id = GSM1102483

!Platform_sample_id = GSM1102484

!Platform_sample_id = GSM1102485

!Platform_sample_id = GSM1102486

!Platform_sample_id = GSM1102487

!Platform_sample_id = GSM1102488

!Platform_sample_id = GSM1102489

!Platform_sample_id = GSM1102490

!Platform_sample_id = GSM1102491

!Platform_sample_id = GSM1102492

!Platform_sample_id = GSM1102493

!Platform_sample_id = GSM1102494

!Platform_sample_id = GSM1102495

!Platform_sample_id = GSM1102496

!Platform_sample_id = GSM1102497

!Platform_sample_id = GSM1102498

!Platform_sample_id = GSM1102499

!Platform_sample_id = GSM1102500

!Platform_sample_id = GSM1102501

!Platform_sample_id = GSM1102502

!Platform_sample_id = GSM1102503

!Platform_sample_id = GSM1102504

!Platform_sample_id = GSM1102505

!Platform_sample_id = GSM1102506

!Platform_sample_id = GSM1102507

!Platform_sample_id = GSM1102508

!Platform_sample_id = GSM1102509

!Platform_sample_id = GSM1102510

!Platform_sample_id = GSM1102511

!Platform_sample_id = GSM1102512

!Platform_sample_id = GSM1102513

!Platform_sample_id = GSM1102514

!Platform_sample_id = GSM1102515

!Platform_sample_id = GSM1102516

!Platform_sample_id = GSM1102517

!Platform_sample_id = GSM1102518

!Platform_sample_id = GSM1102519

!Platform_sample_id = GSM1102520

!Platform_sample_id = GSM1102521

!Platform_sample_id = GSM1102522

!Platform_sample_id = GSM1102523

!Platform_sample_id = GSM1102524

!Platform_sample_id = GSM1102525

!Platform_sample_id = GSM1102526

!Platform_sample_id = GSM1102527

!Platform_sample_id = GSM1102528

!Platform_sample_id = GSM1102529

!Platform_sample_id = GSM1102530

!Platform_sample_id = GSM1102531

!Platform_sample_id = GSM1102532

!Platform_sample_id = GSM1102533

!Platform_sample_id = GSM1102534

!Platform_sample_id = GSM1102535

!Platform_sample_id = GSM1102536

!Platform_sample_id = GSM1102537

!Platform_sample_id = GSM1102538

!Platform_sample_id = GSM1102539

!Platform_sample_id = GSM1102540

!Platform_sample_id = GSM1102541

!Platform_sample_id = GSM1102542

!Platform_sample_id = GSM1102543

!Platform_sample_id = GSM1102544

!Platform_sample_id = GSM1102545

!Platform_sample_id = GSM1102546

!Platform_sample_id = GSM1102547

!Platform_sample_id = GSM1102548

!Platform_sample_id = GSM1102549

!Platform_sample_id = GSM1102550

!Platform_sample_id = GSM1102551

!Platform_sample_id = GSM1102552

!Platform_sample_id = GSM1102553

!Platform_sample_id = GSM1102554

!Platform_sample_id = GSM1102555

!Platform_sample_id = GSM1102556

!Platform_sample_id = GSM1102557

!Platform_sample_id = GSM1102558

!Platform_sample_id = GSM1102559

!Platform_sample_id = GSM1102560

!Platform_sample_id = GSM1102561

!Platform_sample_id = GSM1102562

!Platform_sample_id = GSM1102563

!Platform_sample_id = GSM1102564

!Platform_sample_id = GSM1102565

!Platform_sample_id = GSM1102566

!Platform_sample_id = GSM1102567

!Platform_sample_id = GSM1102568

!Platform_sample_id = GSM1102569

!Platform_sample_id = GSM1102570

!Platform_sample_id = GSM1102571

!Platform_sample_id = GSM1102572

!Platform_sample_id = GSM1102573

!Platform_sample_id = GSM1102574

!Platform_sample_id = GSM1102575

!Platform_sample_id = GSM1102576

!Platform_sample_id = GSM1102577

!Platform_sample_id = GSM1102578

!Platform_sample_id = GSM1102579

!Platform_sample_id = GSM1102580

!Platform_sample_id = GSM1102581

!Platform_sample_id = GSM1102582

!Platform_sample_id = GSM1102583

!Platform_sample_id = GSM1102584

!Platform_sample_id = GSM1102585

!Platform_sample_id = GSM1102586

!Platform_sample_id = GSM1102587

!Platform_sample_id = GSM1102588

!Platform_sample_id = GSM1102589

!Platform_sample_id = GSM1102590

!Platform_sample_id = GSM1102591

!Platform_sample_id = GSM1102592

!Platform_sample_id = GSM1102593

!Platform_sample_id = GSM1102594

!Platform_sample_id = GSM1102595

!Platform_sample_id = GSM1102596

!Platform_sample_id = GSM1102597

!Platform_sample_id = GSM1102598

!Platform_sample_id = GSM1102599

!Platform_sample_id = GSM1102600

!Platform_sample_id = GSM1102601

!Platform_sample_id = GSM1102602

!Platform_sample_id = GSM1102603

!Platform_sample_id = GSM1102604

!Platform_sample_id = GSM1102605

!Platform_sample_id = GSM1102606

!Platform_sample_id = GSM1102607

!Platform_sample_id = GSM1102608

!Platform_sample_id = GSM1102609

!Platform_sample_id = GSM1102610

!Platform_sample_id = GSM1102611

!Platform_sample_id = GSM1102612

!Platform_sample_id = GSM1102613

!Platform_sample_id = GSM1111243

!Platform_sample_id = GSM1111244

!Platform_sample_id = GSM1111245

!Platform_sample_id = GSM1111246

!Platform_sample_id = GSM1111247

!Platform_sample_id = GSM1111248

!Platform_sample_id = GSM1132996

!Platform_sample_id = GSM1132997

!Platform_sample_id = GSM1132998

!Platform_sample_id = GSM1132999

!Platform_sample_id = GSM1135119

!Platform_sample_id = GSM1135120

!Platform_sample_id = GSM1135121

!Platform_sample_id = GSM1135122

!Platform_sample_id = GSM1135123

!Platform_sample_id = GSM1135124

!Platform_sample_id = GSM1135125

!Platform_sample_id = GSM1135126

!Platform_sample_id = GSM1135127

!Platform_sample_id = GSM1135128

!Platform_sample_id = GSM1135129

!Platform_sample_id = GSM1135130

!Platform_sample_id = GSM1140791

!Platform_sample_id = GSM1140792

!Platform_sample_id = GSM1140793

!Platform_sample_id = GSM1140794

!Platform_sample_id = GSM1140795

!Platform_sample_id = GSM1140796

!Platform_sample_id = GSM1140797

!Platform_sample_id = GSM1140798

!Platform_sample_id = GSM1174690

!Platform_sample_id = GSM1174691

!Platform_sample_id = GSM1174692

!Platform_sample_id = GSM1174693

!Platform_sample_id = GSM1174694

!Platform_sample_id = GSM1174695

!Platform_sample_id = GSM1174696

!Platform_sample_id = GSM1174697

!Platform_sample_id = GSM1174698

!Platform_sample_id = GSM1174699

!Platform_sample_id = GSM1174700

!Platform_sample_id = GSM1174701

!Platform_sample_id = GSM1174702

!Platform_sample_id = GSM1174703

!Platform_sample_id = GSM1174704

!Platform_sample_id = GSM1174705

!Platform_sample_id = GSM1174706

!Platform_sample_id = GSM1174707

!Platform_sample_id = GSM1174708

!Platform_sample_id = GSM1174709

!Platform_sample_id = GSM1174710

!Platform_sample_id = GSM1174711

!Platform_sample_id = GSM1174712

!Platform_sample_id = GSM1174713

!Platform_sample_id = GSM1195306

!Platform_sample_id = GSM1195307

!Platform_sample_id = GSM1195308

!Platform_sample_id = GSM1195309

!Platform_sample_id = GSM1195310

!Platform_sample_id = GSM1195311

!Platform_sample_id = GSM1195312

!Platform_sample_id = GSM1195313

!Platform_sample_id = GSM1195314

!Platform_sample_id = GSM1195315

!Platform_sample_id = GSM1195316

!Platform_sample_id = GSM1195317

!Platform_sample_id = GSM1198352

!Platform_sample_id = GSM1198353

!Platform_sample_id = GSM1198354

!Platform_sample_id = GSM1198355

!Platform_sample_id = GSM1198356

!Platform_sample_id = GSM1198357

!Platform_sample_id = GSM1198358

!Platform_sample_id = GSM1198359

!Platform_sample_id = GSM1198360

!Platform_sample_id = GSM1198361

!Platform_sample_id = GSM1198362

!Platform_sample_id = GSM1198363

!Platform_sample_id = GSM1198364

!Platform_sample_id = GSM1198365

!Platform_sample_id = GSM1198366

!Platform_sample_id = GSM1198367

!Platform_sample_id = GSM1198368

!Platform_sample_id = GSM1198369

!Platform_sample_id = GSM1198370

!Platform_sample_id = GSM1198371

!Platform_sample_id = GSM1198372

!Platform_sample_id = GSM1198373

!Platform_sample_id = GSM1198374

!Platform_sample_id = GSM1198375

!Platform_sample_id = GSM1198376

!Platform_sample_id = GSM1198377

!Platform_sample_id = GSM1198378

!Platform_sample_id = GSM1198379

!Platform_sample_id = GSM1198380

!Platform_sample_id = GSM1198381

!Platform_sample_id = GSM1198382

!Platform_sample_id = GSM1198383

!Platform_sample_id = GSM1198384

!Platform_sample_id = GSM1198385

!Platform_sample_id = GSM1198386

!Platform_sample_id = GSM1198387

!Platform_sample_id = GSM1198388

!Platform_sample_id = GSM1198389

!Platform_sample_id = GSM1198390

!Platform_sample_id = GSM1198391

!Platform_sample_id = GSM1198392

!Platform_sample_id = GSM1198393

!Platform_sample_id = GSM1198394

!Platform_sample_id = GSM1198395

!Platform_sample_id = GSM1198396

!Platform_sample_id = GSM1198397

!Platform_sample_id = GSM1198398

!Platform_sample_id = GSM1198399

!Platform_sample_id = GSM1208900

!Platform_sample_id = GSM1208901

!Platform_sample_id = GSM1208902

!Platform_sample_id = GSM1208903

!Platform_sample_id = GSM1208904

!Platform_sample_id = GSM1208905

!Platform_sample_id = GSM1208906

!Platform_sample_id = GSM1208907

!Platform_sample_id = GSM1208908

!Platform_sample_id = GSM1208909

!Platform_sample_id = GSM1208910

!Platform_sample_id = GSM1208911

!Platform_sample_id = GSM1208912

!Platform_sample_id = GSM1208913

!Platform_sample_id = GSM1208914

!Platform_sample_id = GSM1208915

!Platform_sample_id = GSM1208916

!Platform_sample_id = GSM1208917

!Platform_sample_id = GSM1208918

!Platform_sample_id = GSM1208919

!Platform_sample_id = GSM1215818

!Platform_sample_id = GSM1215819

!Platform_sample_id = GSM1215820

!Platform_sample_id = GSM1215821

!Platform_sample_id = GSM1215822

!Platform_sample_id = GSM1215823

!Platform_sample_id = GSM1215824

!Platform_sample_id = GSM1215825

!Platform_sample_id = GSM1215826

!Platform_sample_id = GSM1215827

!Platform_sample_id = GSM1215828

!Platform_sample_id = GSM1215829

!Platform_sample_id = GSM1258163

!Platform_sample_id = GSM1258164

!Platform_sample_id = GSM1258165

!Platform_sample_id = GSM1258166

!Platform_sample_id = GSM1258167

!Platform_sample_id = GSM1258168

!Platform_sample_id = GSM1258169

!Platform_sample_id = GSM1258170

!Platform_sample_id = GSM1258171

!Platform_sample_id = GSM1258172

!Platform_sample_id = GSM1258173

!Platform_sample_id = GSM1258174

!Platform_sample_id = GSM1262811

!Platform_sample_id = GSM1262812

!Platform_sample_id = GSM1262813

!Platform_sample_id = GSM1262814

!Platform_sample_id = GSM1262815

!Platform_sample_id = GSM1262816

!Platform_sample_id = GSM1262817

!Platform_sample_id = GSM1262818

!Platform_sample_id = GSM1262819

!Platform_sample_id = GSM1262820

!Platform_sample_id = GSM1262821

!Platform_sample_id = GSM1262822

!Platform_sample_id = GSM1262823

!Platform_sample_id = GSM1262824

!Platform_sample_id = GSM1262825

!Platform_sample_id = GSM1262826

!Platform_sample_id = GSM1262827

!Platform_sample_id = GSM1262828

!Platform_sample_id = GSM1262829

!Platform_sample_id = GSM1262830

!Platform_sample_id = GSM1262831

!Platform_sample_id = GSM1262832

!Platform_sample_id = GSM1262833

!Platform_sample_id = GSM1262834

!Platform_sample_id = GSM1262835

!Platform_sample_id = GSM1262836

!Platform_sample_id = GSM1262837

!Platform_sample_id = GSM1262838

!Platform_sample_id = GSM1262839

!Platform_sample_id = GSM1262840

!Platform_sample_id = GSM1262841

!Platform_sample_id = GSM1262842

!Platform_sample_id = GSM1262843

!Platform_sample_id = GSM1262844

!Platform_sample_id = GSM1262845

!Platform_sample_id = GSM1262846

!Platform_sample_id = GSM1262847

!Platform_sample_id = GSM1262848

!Platform_sample_id = GSM1262849

!Platform_sample_id = GSM1262850

!Platform_sample_id = GSM1262851

!Platform_sample_id = GSM1262852

!Platform_sample_id = GSM1262853

!Platform_sample_id = GSM1262854

!Platform_sample_id = GSM1262855

!Platform_sample_id = GSM1262856

!Platform_sample_id = GSM1262857

!Platform_sample_id = GSM1262858

!Platform_sample_id = GSM1262859

!Platform_sample_id = GSM1262860

!Platform_sample_id = GSM1262861

!Platform_sample_id = GSM1262862

!Platform_sample_id = GSM1262863

!Platform_sample_id = GSM1262864

!Platform_sample_id = GSM1262865

!Platform_sample_id = GSM1262866

!Platform_sample_id = GSM1262867

!Platform_sample_id = GSM1262868

!Platform_sample_id = GSM1262869

!Platform_sample_id = GSM1262870

!Platform_sample_id = GSM1262871

!Platform_sample_id = GSM1262872

!Platform_sample_id = GSM1262873

!Platform_sample_id = GSM1262874

!Platform_sample_id = GSM1262875

!Platform_sample_id = GSM1262876

!Platform_sample_id = GSM1262877

!Platform_sample_id = GSM1262878

!Platform_sample_id = GSM1262879

!Platform_sample_id = GSM1262880

!Platform_sample_id = GSM1262881

!Platform_sample_id = GSM1262882

!Platform_sample_id = GSM1262883

!Platform_sample_id = GSM1262884

!Platform_sample_id = GSM1262885

!Platform_sample_id = GSM1262886

!Platform_sample_id = GSM1262887

!Platform_sample_id = GSM1262888

!Platform_sample_id = GSM1262889

!Platform_sample_id = GSM1262890

!Platform_sample_id = GSM1262891

!Platform_sample_id = GSM1262892

!Platform_sample_id = GSM1262893

!Platform_sample_id = GSM1262894

!Platform_sample_id = GSM1262895

!Platform_sample_id = GSM1262896

!Platform_sample_id = GSM1262897

!Platform_sample_id = GSM1262898

!Platform_sample_id = GSM1262899

!Platform_sample_id = GSM1262900

!Platform_sample_id = GSM1262901

!Platform_sample_id = GSM1262902

!Platform_sample_id = GSM1262903

!Platform_sample_id = GSM1262904

!Platform_sample_id = GSM1262905

!Platform_sample_id = GSM1262906

!Platform_sample_id = GSM1262907

!Platform_sample_id = GSM1262908

!Platform_sample_id = GSM1262909

!Platform_sample_id = GSM1262910

!Platform_sample_id = GSM1262911

!Platform_sample_id = GSM1262912

!Platform_sample_id = GSM1262913

!Platform_sample_id = GSM1262914

!Platform_sample_id = GSM1262915

!Platform_sample_id = GSM1262916

!Platform_sample_id = GSM1262917

!Platform_sample_id = GSM1262918

!Platform_sample_id = GSM1262919

!Platform_sample_id = GSM1262920

!Platform_sample_id = GSM1262921

!Platform_sample_id = GSM1262922

!Platform_sample_id = GSM1262923

!Platform_sample_id = GSM1262924

!Platform_sample_id = GSM1262925

!Platform_sample_id = GSM1262926

!Platform_sample_id = GSM1262927

!Platform_sample_id = GSM1262928

!Platform_sample_id = GSM1262929

!Platform_sample_id = GSM1262930

!Platform_sample_id = GSM1262931

!Platform_sample_id = GSM1262932

!Platform_sample_id = GSM1262933

!Platform_sample_id = GSM1262934

!Platform_sample_id = GSM1262935

!Platform_sample_id = GSM1262936

!Platform_sample_id = GSM1262937

!Platform_sample_id = GSM1262938

!Platform_sample_id = GSM1262939

!Platform_sample_id = GSM1262940

!Platform_sample_id = GSM1262941

!Platform_sample_id = GSM1262942

!Platform_sample_id = GSM1262943

!Platform_sample_id = GSM1262944

!Platform_sample_id = GSM1262945

!Platform_sample_id = GSM1262946

!Platform_sample_id = GSM1262947

!Platform_sample_id = GSM1262948

!Platform_sample_id = GSM1262949

!Platform_sample_id = GSM1262950

!Platform_sample_id = GSM1262951

!Platform_sample_id = GSM1262952

!Platform_sample_id = GSM1262953

!Platform_sample_id = GSM1262954

!Platform_sample_id = GSM1262955

!Platform_sample_id = GSM1262956

!Platform_sample_id = GSM1262957

!Platform_sample_id = GSM1262958

!Platform_sample_id = GSM1262959

!Platform_sample_id = GSM1262960

!Platform_sample_id = GSM1262961

!Platform_sample_id = GSM1262962

!Platform_sample_id = GSM1262963

!Platform_sample_id = GSM1262964

!Platform_sample_id = GSM1262965

!Platform_sample_id = GSM1262966

!Platform_sample_id = GSM1262967

!Platform_sample_id = GSM1262968

!Platform_sample_id = GSM1262969

!Platform_sample_id = GSM1262970

!Platform_sample_id = GSM1262971

!Platform_sample_id = GSM1262972

!Platform_sample_id = GSM1262973

!Platform_sample_id = GSM1262974

!Platform_sample_id = GSM1262975

!Platform_sample_id = GSM1262976

!Platform_sample_id = GSM1262977

!Platform_sample_id = GSM1262978

!Platform_sample_id = GSM1262979

!Platform_sample_id = GSM1262980

!Platform_sample_id = GSM1262981

!Platform_sample_id = GSM1262982

!Platform_sample_id = GSM1262983

!Platform_sample_id = GSM1262984

!Platform_sample_id = GSM1262985

!Platform_sample_id = GSM1262986

!Platform_sample_id = GSM1262987

!Platform_sample_id = GSM1262988

!Platform_sample_id = GSM1262989

!Platform_sample_id = GSM1262990

!Platform_sample_id = GSM1262991

!Platform_sample_id = GSM1262992

!Platform_sample_id = GSM1262993

!Platform_sample_id = GSM1262994

!Platform_sample_id = GSM1262995

!Platform_sample_id = GSM1262996

!Platform_sample_id = GSM1262997

!Platform_sample_id = GSM1262998

!Platform_sample_id = GSM1262999

!Platform_sample_id = GSM1263000

!Platform_sample_id = GSM1263001

!Platform_sample_id = GSM1263002

!Platform_sample_id = GSM1263003

!Platform_sample_id = GSM1263004

!Platform_sample_id = GSM1263005

!Platform_sample_id = GSM1263006

!Platform_sample_id = GSM1263007

!Platform_sample_id = GSM1263008

!Platform_sample_id = GSM1263009

!Platform_sample_id = GSM1263010

!Platform_sample_id = GSM1263011

!Platform_sample_id = GSM1263012

!Platform_sample_id = GSM1263013

!Platform_sample_id = GSM1263014

!Platform_sample_id = GSM1263015

!Platform_sample_id = GSM1263016

!Platform_sample_id = GSM1263017

!Platform_sample_id = GSM1263018

!Platform_sample_id = GSM1263019

!Platform_sample_id = GSM1263020

!Platform_sample_id = GSM1263021

!Platform_sample_id = GSM1263022

!Platform_sample_id = GSM1263023

!Platform_sample_id = GSM1263024

!Platform_sample_id = GSM1263025

!Platform_sample_id = GSM1263026

!Platform_sample_id = GSM1263027

!Platform_sample_id = GSM1263028

!Platform_sample_id = GSM1263029

!Platform_sample_id = GSM1263030

!Platform_sample_id = GSM1263031

!Platform_sample_id = GSM1263032

!Platform_sample_id = GSM1263033

!Platform_sample_id = GSM1263034

!Platform_sample_id = GSM1263035

!Platform_sample_id = GSM1263036

!Platform_sample_id = GSM1263037

!Platform_sample_id = GSM1263038

!Platform_sample_id = GSM1263039

!Platform_sample_id = GSM1263040

!Platform_sample_id = GSM1263041

!Platform_sample_id = GSM1263042

!Platform_sample_id = GSM1263043

!Platform_sample_id = GSM1263044

!Platform_sample_id = GSM1263045

!Platform_sample_id = GSM1263046

!Platform_sample_id = GSM1263047

!Platform_sample_id = GSM1263048

!Platform_sample_id = GSM1263049

!Platform_sample_id = GSM1263050

!Platform_sample_id = GSM1263051

!Platform_sample_id = GSM1263052

!Platform_sample_id = GSM1263053

!Platform_sample_id = GSM1263054

!Platform_sample_id = GSM1263055

!Platform_sample_id = GSM1263056

!Platform_sample_id = GSM1263057

!Platform_sample_id = GSM1263058

!Platform_sample_id = GSM1263059

!Platform_sample_id = GSM1263060

!Platform_sample_id = GSM1263061

!Platform_sample_id = GSM1263062

!Platform_sample_id = GSM1263063

!Platform_sample_id = GSM1263064

!Platform_sample_id = GSM1263065

!Platform_sample_id = GSM1263066

!Platform_sample_id = GSM1263067

!Platform_sample_id = GSM1263068

!Platform_sample_id = GSM1263069

!Platform_sample_id = GSM1263070

!Platform_sample_id = GSM1263071

!Platform_sample_id = GSM1279869

!Platform_sample_id = GSM1279870

!Platform_sample_id = GSM1279871

!Platform_sample_id = GSM1279872

!Platform_sample_id = GSM1279873

!Platform_sample_id = GSM1279874

!Platform_sample_id = GSM1279875

!Platform_sample_id = GSM1279876

!Platform_sample_id = GSM1279877

!Platform_sample_id = GSM1279878

!Platform_sample_id = GSM1279879

!Platform_sample_id = GSM1279880

!Platform_sample_id = GSM1279881

!Platform_sample_id = GSM1279882

!Platform_sample_id = GSM1279883

!Platform_sample_id = GSM1279884

!Platform_sample_id = GSM1279885

!Platform_sample_id = GSM1279886

!Platform_sample_id = GSM1279887

!Platform_sample_id = GSM1279888

!Platform_sample_id = GSM1279889

!Platform_sample_id = GSM1279890

!Platform_sample_id = GSM1279891

!Platform_sample_id = GSM1279892

!Platform_sample_id = GSM1279893

!Platform_sample_id = GSM1279894

!Platform_sample_id = GSM1279895

!Platform_sample_id = GSM1279896

!Platform_sample_id = GSM1279897

!Platform_sample_id = GSM1279898

!Platform_sample_id = GSM1279899

!Platform_sample_id = GSM1303790

!Platform_sample_id = GSM1303791

!Platform_sample_id = GSM1303792

!Platform_sample_id = GSM1303793

!Platform_sample_id = GSM1303794

!Platform_sample_id = GSM1303795

!Platform_sample_id = GSM1305807

!Platform_sample_id = GSM1305808

!Platform_sample_id = GSM1305809

!Platform_sample_id = GSM1305810

!Platform_sample_id = GSM1305811

!Platform_sample_id = GSM1305812

!Platform_sample_id = GSM1305813

!Platform_sample_id = GSM1305814

!Platform_sample_id = GSM1305815

!Platform_sample_id = GSM1305816

!Platform_sample_id = GSM1305817

!Platform_sample_id = GSM1305818

!Platform_sample_id = GSM1330736

!Platform_sample_id = GSM1330737

!Platform_sample_id = GSM1330738

!Platform_sample_id = GSM1330739

!Platform_sample_id = GSM1330740

!Platform_sample_id = GSM1330741

!Platform_sample_id = GSM1330742

!Platform_sample_id = GSM1330743

!Platform_sample_id = GSM1330744

!Platform_sample_id = GSM1330745

!Platform_sample_id = GSM1330746

!Platform_sample_id = GSM1330747

!Platform_sample_id = GSM1342928

!Platform_sample_id = GSM1342929

!Platform_sample_id = GSM1342930

!Platform_sample_id = GSM1342931

!Platform_sample_id = GSM1342932

!Platform_sample_id = GSM1342933

!Platform_sample_id = GSM1342934

!Platform_sample_id = GSM1342935

!Platform_sample_id = GSM1342936

!Platform_sample_id = GSM1342937

!Platform_sample_id = GSM1342938

!Platform_sample_id = GSM1342939

!Platform_sample_id = GSM1342940

!Platform_sample_id = GSM1342941

!Platform_sample_id = GSM1342942

!Platform_sample_id = GSM1342943

!Platform_sample_id = GSM1342944

!Platform_sample_id = GSM1342945

!Platform_sample_id = GSM1342946

!Platform_sample_id = GSM1342947

!Platform_sample_id = GSM1342948

!Platform_sample_id = GSM1342949

!Platform_sample_id = GSM1342950

!Platform_sample_id = GSM1342951

!Platform_sample_id = GSM1342952

!Platform_sample_id = GSM1342953

!Platform_sample_id = GSM1342954

!Platform_sample_id = GSM1342955

!Platform_sample_id = GSM1342956

!Platform_sample_id = GSM1342957

!Platform_sample_id = GSM1342958

!Platform_sample_id = GSM1342959

!Platform_sample_id = GSM1342960

!Platform_sample_id = GSM1342961

!Platform_sample_id = GSM1342962

!Platform_sample_id = GSM1342963

!Platform_sample_id = GSM1342964

!Platform_sample_id = GSM1342965

!Platform_sample_id = GSM1342966

!Platform_sample_id = GSM1342967

!Platform_sample_id = GSM1342968

!Platform_sample_id = GSM1342969

!Platform_sample_id = GSM1342970

!Platform_sample_id = GSM1342971

!Platform_sample_id = GSM1342972

!Platform_sample_id = GSM1342973

!Platform_sample_id = GSM1342974

!Platform_sample_id = GSM1342975

!Platform_sample_id = GSM1342976

!Platform_sample_id = GSM1342977

!Platform_sample_id = GSM1342978

!Platform_sample_id = GSM1342979

!Platform_sample_id = GSM1342980

!Platform_sample_id = GSM1342981

!Platform_sample_id = GSM1342982

!Platform_sample_id = GSM1342983

!Platform_sample_id = GSM1342984

!Platform_sample_id = GSM1342985

!Platform_sample_id = GSM1342986

!Platform_sample_id = GSM1342987

!Platform_sample_id = GSM1342988

!Platform_sample_id = GSM1342989

!Platform_sample_id = GSM1342990

!Platform_sample_id = GSM1342991

!Platform_sample_id = GSM1342992

!Platform_sample_id = GSM1342993

!Platform_sample_id = GSM1342994

!Platform_sample_id = GSM1342995

!Platform_sample_id = GSM1342996

!Platform_sample_id = GSM1342997

!Platform_sample_id = GSM1342998

!Platform_sample_id = GSM1342999

!Platform_sample_id = GSM1343000

!Platform_sample_id = GSM1343001

!Platform_sample_id = GSM1343002

!Platform_sample_id = GSM1343003

!Platform_sample_id = GSM1343004

!Platform_sample_id = GSM1343005

!Platform_sample_id = GSM1343006

!Platform_sample_id = GSM1343007

!Platform_sample_id = GSM1343008

!Platform_sample_id = GSM1343009

!Platform_sample_id = GSM1343010

!Platform_sample_id = GSM1343011

!Platform_sample_id = GSM1343012

!Platform_sample_id = GSM1343013

!Platform_sample_id = GSM1343014

!Platform_sample_id = GSM1343015

!Platform_sample_id = GSM1343016

!Platform_sample_id = GSM1343017

!Platform_sample_id = GSM1343018

!Platform_sample_id = GSM1343019

!Platform_sample_id = GSM1343020

!Platform_sample_id = GSM1343021

!Platform_sample_id = GSM1343022

!Platform_sample_id = GSM1343023

!Platform_sample_id = GSM1343024

!Platform_sample_id = GSM1343025

!Platform_sample_id = GSM1343026

!Platform_sample_id = GSM1343027

!Platform_sample_id = GSM1343028

!Platform_sample_id = GSM1343029

!Platform_sample_id = GSM1343030

!Platform_sample_id = GSM1343031

!Platform_sample_id = GSM1343032

!Platform_sample_id = GSM1343033

!Platform_sample_id = GSM1343034

!Platform_sample_id = GSM1343035

!Platform_sample_id = GSM1343036

!Platform_sample_id = GSM1343037

!Platform_sample_id = GSM1343038

!Platform_sample_id = GSM1343039

!Platform_sample_id = GSM1343040

!Platform_sample_id = GSM1343041

!Platform_sample_id = GSM1343042

!Platform_sample_id = GSM1343043

!Platform_sample_id = GSM1343044

!Platform_sample_id = GSM1343045

!Platform_sample_id = GSM1343046

!Platform_sample_id = GSM1343047

!Platform_sample_id = GSM1343048

!Platform_sample_id = GSM1343049

!Platform_sample_id = GSM1348135

!Platform_sample_id = GSM1348136

!Platform_sample_id = GSM1348137

!Platform_sample_id = GSM1348138

!Platform_sample_id = GSM1348139

!Platform_sample_id = GSM1348140

!Platform_sample_id = GSM1348141

!Platform_sample_id = GSM1348142

!Platform_sample_id = GSM1348143

!Platform_sample_id = GSM1348144

!Platform_sample_id = GSM1348145

!Platform_sample_id = GSM1348146

!Platform_sample_id = GSM1348147

!Platform_sample_id = GSM1348148

!Platform_sample_id = GSM1348149

!Platform_sample_id = GSM1348150

!Platform_sample_id = GSM1348151

!Platform_sample_id = GSM1348152

!Platform_sample_id = GSM1348153

!Platform_sample_id = GSM1348154

!Platform_sample_id = GSM1348155

!Platform_sample_id = GSM1348156

!Platform_sample_id = GSM1348157

!Platform_sample_id = GSM1348158

!Platform_sample_id = GSM1348159

!Platform_sample_id = GSM1348160

!Platform_sample_id = GSM1348161

!Platform_sample_id = GSM1348162

!Platform_sample_id = GSM1348163

!Platform_sample_id = GSM1348164

!Platform_sample_id = GSM1348165

!Platform_sample_id = GSM1348166

!Platform_sample_id = GSM1348167

!Platform_sample_id = GSM1348168

!Platform_sample_id = GSM1348169

!Platform_sample_id = GSM1348170

!Platform_sample_id = GSM1356279

!Platform_sample_id = GSM1356280

!Platform_sample_id = GSM1356281

!Platform_sample_id = GSM1356282

!Platform_sample_id = GSM1356283

!Platform_sample_id = GSM1356284

!Platform_sample_id = GSM1356285

!Platform_sample_id = GSM1356286

!Platform_sample_id = GSM1356287

!Platform_sample_id = GSM1356288

!Platform_sample_id = GSM1356289

!Platform_sample_id = GSM1356290

!Platform_sample_id = GSM1356291

!Platform_sample_id = GSM1356292

!Platform_sample_id = GSM1356293

!Platform_sample_id = GSM1356294

!Platform_sample_id = GSM1356295

!Platform_sample_id = GSM1356296

!Platform_sample_id = GSM1356297

!Platform_sample_id = GSM1356298

!Platform_sample_id = GSM1356299

!Platform_sample_id = GSM1356300

!Platform_sample_id = GSM1356301

!Platform_sample_id = GSM1356302

!Platform_sample_id = GSM1356303

!Platform_sample_id = GSM1356304

!Platform_sample_id = GSM1356305

!Platform_sample_id = GSM1356306

!Platform_sample_id = GSM1361277

!Platform_sample_id = GSM1361278

!Platform_sample_id = GSM1402559

!Platform_sample_id = GSM1402560

!Platform_sample_id = GSM1402561

!Platform_sample_id = GSM1402562

!Platform_sample_id = GSM1402563

!Platform_sample_id = GSM1402564

!Platform_sample_id = GSM1481100

!Platform_sample_id = GSM1481101

!Platform_sample_id = GSM1481102

!Platform_sample_id = GSM1481103

!Platform_sample_id = GSM1481104

!Platform_sample_id = GSM1481105

!Platform_sample_id = GSM1481106

!Platform_sample_id = GSM1481107

!Platform_sample_id = GSM1481108

!Platform_sample_id = GSM1481109

!Platform_sample_id = GSM1481110

!Platform_sample_id = GSM1481111

!Platform_sample_id = GSM1481112

!Platform_sample_id = GSM1481113

!Platform_sample_id = GSM1481114

!Platform_sample_id = GSM1481115

!Platform_sample_id = GSM1481116

!Platform_sample_id = GSM1481117

!Platform_sample_id = GSM1481118

!Platform_sample_id = GSM1481119

!Platform_sample_id = GSM1481120

!Platform_sample_id = GSM1481121

!Platform_sample_id = GSM1481122

!Platform_sample_id = GSM1481123

!Platform_sample_id = GSM1481124

!Platform_sample_id = GSM1481125

!Platform_sample_id = GSM1481126

!Platform_sample_id = GSM1481127

!Platform_sample_id = GSM1481128

!Platform_sample_id = GSM1481129

!Platform_sample_id = GSM1481130

!Platform_sample_id = GSM1481131

!Platform_sample_id = GSM1481132

!Platform_sample_id = GSM1481133

!Platform_sample_id = GSM1481134

!Platform_sample_id = GSM1481135

!Platform_sample_id = GSM1481136

!Platform_sample_id = GSM1481137

!Platform_sample_id = GSM1481138

!Platform_sample_id = GSM1481139

!Platform_sample_id = GSM1481140

!Platform_sample_id = GSM1481141

!Platform_sample_id = GSM1481142

!Platform_sample_id = GSM1481143

!Platform_sample_id = GSM1481144

!Platform_sample_id = GSM1481145

!Platform_sample_id = GSM1481146

!Platform_sample_id = GSM1481147

!Platform_sample_id = GSM1481148

!Platform_sample_id = GSM1481149

!Platform_sample_id = GSM1481150

!Platform_sample_id = GSM1481151

!Platform_sample_id = GSM1481152

!Platform_sample_id = GSM1481153

!Platform_sample_id = GSM1481154

!Platform_sample_id = GSM1481155

!Platform_sample_id = GSM1481156

!Platform_sample_id = GSM1481157

!Platform_sample_id = GSM1481158

!Platform_sample_id = GSM1481159

!Platform_sample_id = GSM1481160

!Platform_sample_id = GSM1481161

!Platform_sample_id = GSM1481162

!Platform_sample_id = GSM1481163

!Platform_sample_id = GSM1481164

!Platform_sample_id = GSM1481165

!Platform_sample_id = GSM1481166

!Platform_sample_id = GSM1481167

!Platform_sample_id = GSM1481168

!Platform_sample_id = GSM1481169

!Platform_sample_id = GSM1481170

!Platform_sample_id = GSM1481171

!Platform_sample_id = GSM1481172

!Platform_sample_id = GSM1481173

!Platform_sample_id = GSM1481174

!Platform_sample_id = GSM1481175

!Platform_sample_id = GSM1481176

!Platform_sample_id = GSM1481177

!Platform_sample_id = GSM1481178

!Platform_sample_id = GSM1481179

!Platform_sample_id = GSM1481180

!Platform_sample_id = GSM1481181

!Platform_sample_id = GSM1481182

!Platform_sample_id = GSM1481183

!Platform_sample_id = GSM1481184

!Platform_sample_id = GSM1481185

!Platform_sample_id = GSM1481186

!Platform_sample_id = GSM1481187

!Platform_sample_id = GSM1481188

!Platform_sample_id = GSM1481189

!Platform_sample_id = GSM1481190

!Platform_sample_id = GSM1481191

!Platform_sample_id = GSM1481192

!Platform_sample_id = GSM1481193

!Platform_sample_id = GSM1481194

!Platform_sample_id = GSM1481195

!Platform_sample_id = GSM1481196

!Platform_sample_id = GSM1481197

!Platform_sample_id = GSM1481198

!Platform_sample_id = GSM1481199

!Platform_sample_id = GSM1481200

!Platform_sample_id = GSM1481201

!Platform_sample_id = GSM1481202

!Platform_sample_id = GSM1481203

!Platform_sample_id = GSM1481204

!Platform_sample_id = GSM1481205

!Platform_sample_id = GSM1481206

!Platform_sample_id = GSM1481207

!Platform_sample_id = GSM1481208

!Platform_sample_id = GSM1481209

!Platform_sample_id = GSM1481210

!Platform_sample_id = GSM1481211

!Platform_sample_id = GSM1481212

!Platform_sample_id = GSM1481213

!Platform_sample_id = GSM1481214

!Platform_sample_id = GSM1481215

!Platform_sample_id = GSM1481216

!Platform_sample_id = GSM1481217

!Platform_sample_id = GSM1481218

!Platform_sample_id = GSM1496548

!Platform_sample_id = GSM1496549

!Platform_sample_id = GSM1496550

!Platform_sample_id = GSM1496551

!Platform_sample_id = GSM1496552

!Platform_sample_id = GSM1496553

!Platform_sample_id = GSM1496554

!Platform_sample_id = GSM1496555

!Platform_sample_id = GSM1496556

!Platform_sample_id = GSM1496557

!Platform_sample_id = GSM1496558

!Platform_sample_id = GSM1496559

!Platform_sample_id = GSM1496560

!Platform_sample_id = GSM1496561

!Platform_sample_id = GSM1496562

!Platform_sample_id = GSM1496563

!Platform_sample_id = GSM1496564

!Platform_sample_id = GSM1496565

!Platform_sample_id = GSM1496566

!Platform_sample_id = GSM1496567

!Platform_sample_id = GSM1496568

!Platform_sample_id = GSM1496569

!Platform_sample_id = GSM1496570

!Platform_sample_id = GSM1496571

!Platform_sample_id = GSM1541238

!Platform_sample_id = GSM1541239

!Platform_sample_id = GSM1541240

!Platform_sample_id = GSM1541241

!Platform_sample_id = GSM1541242

!Platform_sample_id = GSM1541243

!Platform_sample_id = GSM1541244

!Platform_sample_id = GSM1541245

!Platform_sample_id = GSM1541246

!Platform_sample_id = GSM1541247

!Platform_sample_id = GSM1541248

!Platform_sample_id = GSM1541249

!Platform_sample_id = GSM1546503

!Platform_sample_id = GSM1546504

!Platform_sample_id = GSM1546505

!Platform_sample_id = GSM1546506

!Platform_sample_id = GSM1546507

!Platform_sample_id = GSM1546508

!Platform_sample_id = GSM1546509

!Platform_sample_id = GSM1546510

!Platform_sample_id = GSM1546511

!Platform_sample_id = GSM1546512

!Platform_sample_id = GSM1546513

!Platform_sample_id = GSM1546514

!Platform_sample_id = GSM1546515

!Platform_sample_id = GSM1546516

!Platform_sample_id = GSM1546517

!Platform_sample_id = GSM1546518

!Platform_sample_id = GSM1548077

!Platform_sample_id = GSM1548078

!Platform_sample_id = GSM1548079

!Platform_sample_id = GSM1561322

!Platform_sample_id = GSM1561323

!Platform_sample_id = GSM1561324

!Platform_sample_id = GSM1561325

!Platform_sample_id = GSM1561326

!Platform_sample_id = GSM1561327

!Platform_sample_id = GSM1561328

!Platform_sample_id = GSM1561329

!Platform_sample_id = GSM1561330

!Platform_sample_id = GSM1561331

!Platform_sample_id = GSM1562223

!Platform_sample_id = GSM1562224

!Platform_sample_id = GSM1562225

!Platform_sample_id = GSM1562226

!Platform_sample_id = GSM1562227

!Platform_sample_id = GSM1562228

!Platform_sample_id = GSM1562229

!Platform_sample_id = GSM1562230

!Platform_sample_id = GSM1562969

!Platform_sample_id = GSM1562970

!Platform_sample_id = GSM1562971

!Platform_sample_id = GSM1562972

!Platform_sample_id = GSM1562973

!Platform_sample_id = GSM1562974

!Platform_sample_id = GSM1562975

!Platform_sample_id = GSM1562976

!Platform_sample_id = GSM1562977

!Platform_sample_id = GSM1562978

!Platform_sample_id = GSM1562979

!Platform_sample_id = GSM1563229

!Platform_sample_id = GSM1563230

!Platform_sample_id = GSM1563231

!Platform_sample_id = GSM1563232

!Platform_sample_id = GSM1563233

!Platform_sample_id = GSM1563234

!Platform_sample_id = GSM1563235

!Platform_sample_id = GSM1563236

!Platform_sample_id = GSM1563237

!Platform_sample_id = GSM1563238

!Platform_sample_id = GSM1563239

!Platform_sample_id = GSM1563240

!Platform_sample_id = GSM1564975

!Platform_sample_id = GSM1564976

!Platform_sample_id = GSM1564977

!Platform_sample_id = GSM1564978

!Platform_sample_id = GSM1564979

!Platform_sample_id = GSM1564980

!Platform_sample_id = GSM1589800

!Platform_sample_id = GSM1589801

!Platform_sample_id = GSM1589802

!Platform_sample_id = GSM1589803

!Platform_sample_id = GSM1589804

!Platform_sample_id = GSM1589805

!Platform_sample_id = GSM1589806

!Platform_sample_id = GSM1589807

!Platform_sample_id = GSM1589808

!Platform_sample_id = GSM1589809

!Platform_sample_id = GSM1589810

!Platform_sample_id = GSM1589811

!Platform_sample_id = GSM1589812

!Platform_sample_id = GSM1589813

!Platform_sample_id = GSM1589814

!Platform_sample_id = GSM1589815

!Platform_sample_id = GSM1589816

!Platform_sample_id = GSM1589817

!Platform_sample_id = GSM1589818

!Platform_sample_id = GSM1589819

!Platform_sample_id = GSM1589820

!Platform_sample_id = GSM1589821

!Platform_sample_id = GSM1589822

!Platform_sample_id = GSM1589823

!Platform_sample_id = GSM1590656

!Platform_sample_id = GSM1590657

!Platform_sample_id = GSM1590658

!Platform_sample_id = GSM1590659

!Platform_sample_id = GSM1590660

!Platform_sample_id = GSM1590661

!Platform_sample_id = GSM1590662

!Platform_sample_id = GSM1590663

!Platform_sample_id = GSM1590664

!Platform_sample_id = GSM1590665

!Platform_sample_id = GSM1590666

!Platform_sample_id = GSM1590667

!Platform_sample_id = GSM1590668

!Platform_sample_id = GSM1590669

!Platform_sample_id = GSM1590670

!Platform_sample_id = GSM1590671

!Platform_sample_id = GSM1590672

!Platform_sample_id = GSM1590673

!Platform_sample_id = GSM1590674

!Platform_sample_id = GSM1590675

!Platform_sample_id = GSM1590676

!Platform_sample_id = GSM1590677

!Platform_sample_id = GSM1590678

!Platform_sample_id = GSM1590679

!Platform_sample_id = GSM1590680

!Platform_sample_id = GSM1590681

!Platform_sample_id = GSM1590682

!Platform_sample_id = GSM1590683

!Platform_sample_id = GSM1590684

!Platform_sample_id = GSM1590685

!Platform_sample_id = GSM1590686

!Platform_sample_id = GSM1590687

!Platform_sample_id = GSM1590688

!Platform_sample_id = GSM1590689

!Platform_sample_id = GSM1590690

!Platform_sample_id = GSM1590691

!Platform_sample_id = GSM1590692

!Platform_sample_id = GSM1590693

!Platform_sample_id = GSM1590694

!Platform_sample_id = GSM1590695

!Platform_sample_id = GSM1590696

!Platform_sample_id = GSM1590697

!Platform_sample_id = GSM1590698

!Platform_sample_id = GSM1590699

!Platform_sample_id = GSM1590700

!Platform_sample_id = GSM1590701

!Platform_sample_id = GSM1590702

!Platform_sample_id = GSM1590703

!Platform_sample_id = GSM1590704

!Platform_sample_id = GSM1590705

!Platform_sample_id = GSM1590706

!Platform_sample_id = GSM1590707

!Platform_sample_id = GSM1590708

!Platform_sample_id = GSM1590709

!Platform_sample_id = GSM1590710

!Platform_sample_id = GSM1590711

!Platform_sample_id = GSM1592741

!Platform_sample_id = GSM1592742

!Platform_sample_id = GSM1592743

!Platform_sample_id = GSM1592744

!Platform_sample_id = GSM1592745

!Platform_sample_id = GSM1592746

!Platform_sample_id = GSM1592747

!Platform_sample_id = GSM1592748

!Platform_sample_id = GSM1592749

!Platform_sample_id = GSM1592750

!Platform_sample_id = GSM1592751

!Platform_sample_id = GSM1592752

!Platform_sample_id = GSM1592753

!Platform_sample_id = GSM1592754

!Platform_sample_id = GSM1592755

!Platform_sample_id = GSM1592756

!Platform_sample_id = GSM1592757

!Platform_sample_id = GSM1592758

!Platform_sample_id = GSM1592759

!Platform_sample_id = GSM1592760

!Platform_sample_id = GSM1592761

!Platform_sample_id = GSM1592762

!Platform_sample_id = GSM1592763

!Platform_sample_id = GSM1592764

!Platform_sample_id = GSM1592765

!Platform_sample_id = GSM1592766

!Platform_sample_id = GSM1592767

!Platform_sample_id = GSM1592768

!Platform_sample_id = GSM1592769

!Platform_sample_id = GSM1592770

!Platform_sample_id = GSM1592771

!Platform_sample_id = GSM1592772

!Platform_sample_id = GSM1592773

!Platform_sample_id = GSM1592774

!Platform_sample_id = GSM1592775

!Platform_sample_id = GSM1592776

!Platform_sample_id = GSM1592777

!Platform_sample_id = GSM1592778

!Platform_sample_id = GSM1592779

!Platform_sample_id = GSM1592780

!Platform_sample_id = GSM1592781

!Platform_sample_id = GSM1592782

!Platform_sample_id = GSM1592783

!Platform_sample_id = GSM1592784

!Platform_sample_id = GSM1592785

!Platform_sample_id = GSM1592786

!Platform_sample_id = GSM1592787

!Platform_sample_id = GSM1592788

!Platform_sample_id = GSM1592789

!Platform_sample_id = GSM1592790

!Platform_sample_id = GSM1592791

!Platform_sample_id = GSM1592792

!Platform_sample_id = GSM1592793

!Platform_sample_id = GSM1592794

!Platform_sample_id = GSM1592795

!Platform_sample_id = GSM1592796

!Platform_sample_id = GSM1592797

!Platform_sample_id = GSM1592798

!Platform_sample_id = GSM1592799

!Platform_sample_id = GSM1592800

!Platform_sample_id = GSM1592801

!Platform_sample_id = GSM1592802

!Platform_sample_id = GSM1592803

!Platform_sample_id = GSM1592804

!Platform_sample_id = GSM1592805

!Platform_sample_id = GSM1592806

!Platform_sample_id = GSM1592807

!Platform_sample_id = GSM1592808

!Platform_sample_id = GSM1592809

!Platform_sample_id = GSM1592810

!Platform_sample_id = GSM1592811

!Platform_sample_id = GSM1592812

!Platform_sample_id = GSM1592813

!Platform_sample_id = GSM1592814

!Platform_sample_id = GSM1592815

!Platform_sample_id = GSM1592816

!Platform_sample_id = GSM1592817

!Platform_sample_id = GSM1592818

!Platform_sample_id = GSM1592819

!Platform_sample_id = GSM1592820

!Platform_sample_id = GSM1592821

!Platform_sample_id = GSM1592822

!Platform_sample_id = GSM1592823

!Platform_sample_id = GSM1592824

!Platform_sample_id = GSM1592825

!Platform_sample_id = GSM1592826

!Platform_sample_id = GSM1592827

!Platform_sample_id = GSM1592828

!Platform_sample_id = GSM1592829

!Platform_sample_id = GSM1592830

!Platform_sample_id = GSM1592831

!Platform_sample_id = GSM1592832

!Platform_sample_id = GSM1593881

!Platform_sample_id = GSM1593882

!Platform_sample_id = GSM1593883

!Platform_sample_id = GSM1593884

!Platform_sample_id = GSM1593885

!Platform_sample_id = GSM1593886

!Platform_sample_id = GSM1593887

!Platform_sample_id = GSM1593888

!Platform_sample_id = GSM1593889

!Platform_sample_id = GSM1593890

!Platform_sample_id = GSM1593891

!Platform_sample_id = GSM1593892

!Platform_sample_id = GSM1593893

!Platform_sample_id = GSM1593894

!Platform_sample_id = GSM1593895

!Platform_sample_id = GSM1593896

!Platform_sample_id = GSM1593897

!Platform_sample_id = GSM1593898

!Platform_sample_id = GSM1593899

!Platform_sample_id = GSM1593900

!Platform_sample_id = GSM1593901

!Platform_sample_id = GSM1593902

!Platform_sample_id = GSM1593903

!Platform_sample_id = GSM1593904

!Platform_sample_id = GSM1595558

!Platform_sample_id = GSM1595559

!Platform_sample_id = GSM1595560

!Platform_sample_id = GSM1595561

!Platform_sample_id = GSM1595562

!Platform_sample_id = GSM1595563

!Platform_sample_id = GSM1595564

!Platform_sample_id = GSM1595565

!Platform_sample_id = GSM1595566

!Platform_sample_id = GSM1595567

!Platform_sample_id = GSM1595568

!Platform_sample_id = GSM1595569

!Platform_sample_id = GSM1595570

!Platform_sample_id = GSM1595571

!Platform_sample_id = GSM1595572

!Platform_sample_id = GSM1595573

!Platform_sample_id = GSM1595574

!Platform_sample_id = GSM1595575

!Platform_sample_id = GSM1595576

!Platform_sample_id = GSM1595577

!Platform_sample_id = GSM1595578

!Platform_sample_id = GSM1595579

!Platform_sample_id = GSM1595580

!Platform_sample_id = GSM1595581

!Platform_sample_id = GSM1595582

!Platform_sample_id = GSM1595583

!Platform_sample_id = GSM1595584

!Platform_sample_id = GSM1595585

!Platform_sample_id = GSM1595586

!Platform_sample_id = GSM1595587

!Platform_sample_id = GSM1595588

!Platform_sample_id = GSM1595589

!Platform_sample_id = GSM1595590

!Platform_sample_id = GSM1595591

!Platform_sample_id = GSM1595592

!Platform_sample_id = GSM1595593

!Platform_sample_id = GSM1595594

!Platform_sample_id = GSM1595595

!Platform_sample_id = GSM1595596

!Platform_sample_id = GSM1595597

!Platform_sample_id = GSM1595598

!Platform_sample_id = GSM1595599

!Platform_sample_id = GSM1595600

!Platform_sample_id = GSM1595601

!Platform_sample_id = GSM1595602

!Platform_sample_id = GSM1595603

!Platform_sample_id = GSM1595604

!Platform_sample_id = GSM1595605

!Platform_sample_id = GSM1595606

!Platform_sample_id = GSM1595607

!Platform_sample_id = GSM1595608

!Platform_sample_id = GSM1595609

!Platform_sample_id = GSM1595610

!Platform_sample_id = GSM1595611

!Platform_sample_id = GSM1595612

!Platform_sample_id = GSM1595613

!Platform_sample_id = GSM1595614

!Platform_sample_id = GSM1595615

!Platform_sample_id = GSM1595616

!Platform_sample_id = GSM1595617

!Platform_sample_id = GSM1595618

!Platform_sample_id = GSM1595619

!Platform_sample_id = GSM1595620

!Platform_sample_id = GSM1595621

!Platform_sample_id = GSM1595622

!Platform_sample_id = GSM1595623

!Platform_sample_id = GSM1595624

!Platform_sample_id = GSM1595625

!Platform_sample_id = GSM1595626

!Platform_sample_id = GSM1595627

!Platform_sample_id = GSM1595628

!Platform_sample_id = GSM1595629

!Platform_sample_id = GSM1595630

!Platform_sample_id = GSM1595631

!Platform_sample_id = GSM1595632

!Platform_sample_id = GSM1595633

!Platform_sample_id = GSM1595634

!Platform_sample_id = GSM1595635

!Platform_sample_id = GSM1595636

!Platform_sample_id = GSM1595637

!Platform_sample_id = GSM1595638

!Platform_sample_id = GSM1595639

!Platform_sample_id = GSM1595640

!Platform_sample_id = GSM1595641

!Platform_sample_id = GSM1595642

!Platform_sample_id = GSM1595643

!Platform_sample_id = GSM1595644

!Platform_sample_id = GSM1595645

!Platform_sample_id = GSM1595646

!Platform_sample_id = GSM1595647

!Platform_sample_id = GSM1595648

!Platform_sample_id = GSM1595649

!Platform_sample_id = GSM1595650

!Platform_sample_id = GSM1595651

!Platform_sample_id = GSM1595652

!Platform_sample_id = GSM1595653

!Platform_sample_id = GSM1595654

!Platform_sample_id = GSM1595655

!Platform_sample_id = GSM1595656

!Platform_sample_id = GSM1595657

!Platform_sample_id = GSM1597891

!Platform_sample_id = GSM1597892

!Platform_sample_id = GSM1597893

!Platform_sample_id = GSM1597894

!Platform_sample_id = GSM1597895

!Platform_sample_id = GSM1597896

!Platform_sample_id = GSM1597897

!Platform_sample_id = GSM1597898

!Platform_sample_id = GSM1597899

!Platform_sample_id = GSM1597900

!Platform_sample_id = GSM1597901

!Platform_sample_id = GSM1597902

!Platform_sample_id = GSM1597903

!Platform_sample_id = GSM1597904

!Platform_sample_id = GSM1597905

!Platform_sample_id = GSM1597906

!Platform_sample_id = GSM1597907

!Platform_sample_id = GSM1597908

!Platform_sample_id = GSM1602466

!Platform_sample_id = GSM1602467

!Platform_sample_id = GSM1602468

!Platform_sample_id = GSM1602469

!Platform_sample_id = GSM1602470

!Platform_sample_id = GSM1602471

!Platform_sample_id = GSM1602472

!Platform_sample_id = GSM1602473

!Platform_sample_id = GSM1602474

!Platform_sample_id = GSM1602475

!Platform_sample_id = GSM1602476

!Platform_sample_id = GSM1602477

!Platform_sample_id = GSM1602478

!Platform_sample_id = GSM1602479

!Platform_sample_id = GSM1602480

!Platform_sample_id = GSM1602481

!Platform_sample_id = GSM1602482

!Platform_sample_id = GSM1602483

!Platform_sample_id = GSM1602484

!Platform_sample_id = GSM1602485

!Platform_sample_id = GSM1602486

!Platform_sample_id = GSM1602487

!Platform_sample_id = GSM1619989

!Platform_sample_id = GSM1619990

!Platform_sample_id = GSM1619991

!Platform_sample_id = GSM1619992

!Platform_sample_id = GSM1619993

!Platform_sample_id = GSM1619994

!Platform_sample_id = GSM1619995

!Platform_sample_id = GSM1619996

!Platform_sample_id = GSM1619997

!Platform_sample_id = GSM1632454

!Platform_sample_id = GSM1632455

!Platform_sample_id = GSM1632456

!Platform_sample_id = GSM1632457

!Platform_sample_id = GSM1632458

!Platform_sample_id = GSM1632459

!Platform_sample_id = GSM1632460

!Platform_sample_id = GSM1632461

!Platform_sample_id = GSM1632462

!Platform_sample_id = GSM1632463

!Platform_sample_id = GSM1632464

!Platform_sample_id = GSM1632465

!Platform_sample_id = GSM1674313

!Platform_sample_id = GSM1674314

!Platform_sample_id = GSM1674315

!Platform_sample_id = GSM1674316

!Platform_sample_id = GSM1674317

!Platform_sample_id = GSM1674318

!Platform_sample_id = GSM1674319

!Platform_sample_id = GSM1674320

!Platform_sample_id = GSM1674321

!Platform_sample_id = GSM1674322

!Platform_sample_id = GSM1674323

!Platform_sample_id = GSM1674324

!Platform_sample_id = GSM1674325

!Platform_sample_id = GSM1674326

!Platform_sample_id = GSM1674327

!Platform_sample_id = GSM1674328

!Platform_sample_id = GSM1674329

!Platform_sample_id = GSM1674330

!Platform_sample_id = GSM1674331

!Platform_sample_id = GSM1674332

!Platform_sample_id = GSM1674333

!Platform_sample_id = GSM1674334

!Platform_sample_id = GSM1674335

!Platform_sample_id = GSM1674336

!Platform_sample_id = GSM1674337

!Platform_sample_id = GSM1674338

!Platform_sample_id = GSM1674339

!Platform_sample_id = GSM1674340

!Platform_sample_id = GSM1674341

!Platform_sample_id = GSM1674342

!Platform_sample_id = GSM1674343

!Platform_sample_id = GSM1674344

!Platform_sample_id = GSM1674345

!Platform_sample_id = GSM1674346

!Platform_sample_id = GSM1674347

!Platform_sample_id = GSM1674348

!Platform_sample_id = GSM1674349

!Platform_sample_id = GSM1674350

!Platform_sample_id = GSM1674351

!Platform_sample_id = GSM1674352

!Platform_sample_id = GSM1674353

!Platform_sample_id = GSM1674354

!Platform_sample_id = GSM1674355

!Platform_sample_id = GSM1674356

!Platform_sample_id = GSM1674357

!Platform_sample_id = GSM1674358

!Platform_sample_id = GSM1674359

!Platform_sample_id = GSM1674360

!Platform_sample_id = GSM1674361

!Platform_sample_id = GSM1674362

!Platform_sample_id = GSM1674363

!Platform_sample_id = GSM1674364

!Platform_sample_id = GSM1674365

!Platform_sample_id = GSM1674366

!Platform_sample_id = GSM1674367

!Platform_sample_id = GSM1674368

!Platform_sample_id = GSM1674369

!Platform_sample_id = GSM1674370

!Platform_sample_id = GSM1674371

!Platform_sample_id = GSM1674372

!Platform_sample_id = GSM1674373

!Platform_sample_id = GSM1674374

!Platform_sample_id = GSM1674375

!Platform_sample_id = GSM1674376

!Platform_sample_id = GSM1674377

!Platform_sample_id = GSM1674378

!Platform_sample_id = GSM1674379

!Platform_sample_id = GSM1674380

!Platform_sample_id = GSM1674381

!Platform_sample_id = GSM1674382

!Platform_sample_id = GSM1674383

!Platform_sample_id = GSM1674384

!Platform_sample_id = GSM1674385

!Platform_sample_id = GSM1674386

!Platform_sample_id = GSM1674387

!Platform_sample_id = GSM1674388

!Platform_sample_id = GSM1674389

!Platform_sample_id = GSM1674390

!Platform_sample_id = GSM1674391

!Platform_sample_id = GSM1674392

!Platform_sample_id = GSM1674393

!Platform_sample_id = GSM1674394

!Platform_sample_id = GSM1674395

!Platform_sample_id = GSM1674396

!Platform_sample_id = GSM1674397

!Platform_sample_id = GSM1674398

!Platform_sample_id = GSM1674399

!Platform_sample_id = GSM1674400

!Platform_sample_id = GSM1674401

!Platform_sample_id = GSM1674402

!Platform_sample_id = GSM1674403

!Platform_sample_id = GSM1674404

!Platform_sample_id = GSM1674405

!Platform_sample_id = GSM1674406

!Platform_sample_id = GSM1674407

!Platform_sample_id = GSM1674408

!Platform_sample_id = GSM1674409

!Platform_sample_id = GSM1674410

!Platform_sample_id = GSM1674411

!Platform_sample_id = GSM1674412

!Platform_sample_id = GSM1674413

!Platform_sample_id = GSM1674414

!Platform_sample_id = GSM1674415

!Platform_sample_id = GSM1674416

!Platform_sample_id = GSM1674417

!Platform_sample_id = GSM1674418

!Platform_sample_id = GSM1674419

!Platform_sample_id = GSM1674420

!Platform_sample_id = GSM1674421

!Platform_sample_id = GSM1674422

!Platform_sample_id = GSM1674423

!Platform_sample_id = GSM1674424

!Platform_sample_id = GSM1674425

!Platform_sample_id = GSM1674426

!Platform_sample_id = GSM1674427

!Platform_sample_id = GSM1674428

!Platform_sample_id = GSM1674429

!Platform_sample_id = GSM1674430

!Platform_sample_id = GSM1674431

!Platform_sample_id = GSM1674432

!Platform_sample_id = GSM1674433

!Platform_sample_id = GSM1694598

!Platform_sample_id = GSM1694599

!Platform_sample_id = GSM1694600

!Platform_sample_id = GSM1694601

!Platform_sample_id = GSM1694602

!Platform_sample_id = GSM1694603

!Platform_sample_id = GSM1694604

!Platform_sample_id = GSM1694605

!Platform_sample_id = GSM1694606

!Platform_sample_id = GSM1694607

!Platform_sample_id = GSM1694608

!Platform_sample_id = GSM1694609

!Platform_sample_id = GSM1694610

!Platform_sample_id = GSM1694611

!Platform_sample_id = GSM1694612

!Platform_sample_id = GSM1694613

!Platform_sample_id = GSM1694614

!Platform_sample_id = GSM1694615

!Platform_sample_id = GSM1694616

!Platform_sample_id = GSM1694617

!Platform_sample_id = GSM1694618

!Platform_sample_id = GSM1694619

!Platform_sample_id = GSM1694620

!Platform_sample_id = GSM1694621

!Platform_sample_id = GSM1694622

!Platform_sample_id = GSM1694623

!Platform_sample_id = GSM1694624

!Platform_sample_id = GSM1694625

!Platform_sample_id = GSM1694626

!Platform_sample_id = GSM1694627

!Platform_sample_id = GSM1694628

!Platform_sample_id = GSM1694629

!Platform_sample_id = GSM1694630

!Platform_sample_id = GSM1694631

!Platform_sample_id = GSM1694632

!Platform_sample_id = GSM1694633

!Platform_sample_id = GSM1694634

!Platform_sample_id = GSM1694635

!Platform_sample_id = GSM1694636

!Platform_sample_id = GSM1694637

!Platform_sample_id = GSM1694638

!Platform_sample_id = GSM1694639

!Platform_sample_id = GSM1694640

!Platform_sample_id = GSM1694641

!Platform_sample_id = GSM1694642

!Platform_sample_id = GSM1696172

!Platform_sample_id = GSM1696173

!Platform_sample_id = GSM1696174

!Platform_sample_id = GSM1696175

!Platform_sample_id = GSM1696176

!Platform_sample_id = GSM1707935

!Platform_sample_id = GSM1707936

!Platform_sample_id = GSM1707937

!Platform_sample_id = GSM1715738

!Platform_sample_id = GSM1715739

!Platform_sample_id = GSM1715740

!Platform_sample_id = GSM1715741

!Platform_sample_id = GSM1715742

!Platform_sample_id = GSM1715743

!Platform_sample_id = GSM1715744

!Platform_sample_id = GSM1715745

!Platform_sample_id = GSM1715746

!Platform_sample_id = GSM1715747

!Platform_sample_id = GSM1715748

!Platform_sample_id = GSM1715749

!Platform_sample_id = GSM1810499

!Platform_sample_id = GSM1810500

!Platform_sample_id = GSM1810501

!Platform_sample_id = GSM1810502

!Platform_sample_id = GSM1810503

!Platform_sample_id = GSM1810504

!Platform_sample_id = GSM1817224

!Platform_sample_id = GSM1817225

!Platform_sample_id = GSM1817226

!Platform_sample_id = GSM1817227

!Platform_sample_id = GSM1817228

!Platform_sample_id = GSM1817229

!Platform_sample_id = GSM1817230

!Platform_sample_id = GSM1817231

!Platform_sample_id = GSM1817232

!Platform_sample_id = GSM1817233

!Platform_sample_id = GSM1817234

!Platform_sample_id = GSM1817235

!Platform_sample_id = GSM1817236

!Platform_sample_id = GSM1817237

!Platform_sample_id = GSM1817238

!Platform_sample_id = GSM1817239

!Platform_sample_id = GSM1817240

!Platform_sample_id = GSM1817241

!Platform_sample_id = GSM1817242

!Platform_sample_id = GSM1817243

!Platform_sample_id = GSM1817244

!Platform_sample_id = GSM1817245

!Platform_sample_id = GSM1817246

!Platform_sample_id = GSM1817247

!Platform_sample_id = GSM1848920

!Platform_sample_id = GSM1848921

!Platform_sample_id = GSM1848922

!Platform_sample_id = GSM1848923

!Platform_sample_id = GSM1861047

!Platform_sample_id = GSM1861048

!Platform_sample_id = GSM1861049

!Platform_sample_id = GSM1861050

!Platform_sample_id = GSM1881372

!Platform_sample_id = GSM1881373

!Platform_sample_id = GSM1881374

!Platform_sample_id = GSM1881375

!Platform_sample_id = GSM1881376

!Platform_sample_id = GSM1881377

!Platform_sample_id = GSM1881378

!Platform_sample_id = GSM1881379

!Platform_sample_id = GSM1881380

!Platform_sample_id = GSM1881381

!Platform_sample_id = GSM1881382

!Platform_sample_id = GSM1881383

!Platform_sample_id = GSM1881384

!Platform_sample_id = GSM1881385

!Platform_sample_id = GSM1881386

!Platform_sample_id = GSM1881387

!Platform_sample_id = GSM1881388

!Platform_sample_id = GSM1881389

!Platform_sample_id = GSM1881390

!Platform_sample_id = GSM1881391

!Platform_sample_id = GSM1881392

!Platform_sample_id = GSM1881393

!Platform_sample_id = GSM1881394

!Platform_sample_id = GSM1881395

!Platform_sample_id = GSM1887768

!Platform_sample_id = GSM1887769

!Platform_sample_id = GSM1887770

!Platform_sample_id = GSM1887771

!Platform_sample_id = GSM1887772

!Platform_sample_id = GSM1887773

!Platform_sample_id = GSM1887774

!Platform_sample_id = GSM1887775

!Platform_sample_id = GSM1887776

!Platform_sample_id = GSM1887777

!Platform_sample_id = GSM1887778

!Platform_sample_id = GSM1887779

!Platform_sample_id = GSM1887780

!Platform_sample_id = GSM1887781

!Platform_sample_id = GSM1887782

!Platform_sample_id = GSM1887783

!Platform_sample_id = GSM1887784

!Platform_sample_id = GSM1887785

!Platform_sample_id = GSM1887786

!Platform_sample_id = GSM1887787

!Platform_sample_id = GSM1887788

!Platform_sample_id = GSM1887789

!Platform_sample_id = GSM1887790

!Platform_sample_id = GSM1887791

!Platform_sample_id = GSM1892273

!Platform_sample_id = GSM1892274

!Platform_sample_id = GSM1892275

!Platform_sample_id = GSM1892276

!Platform_sample_id = GSM1892277

!Platform_sample_id = GSM1892278

!Platform_sample_id = GSM1892279

!Platform_sample_id = GSM1892280

!Platform_sample_id = GSM1892281

!Platform_sample_id = GSM1892282

!Platform_sample_id = GSM1892283

!Platform_sample_id = GSM1892284

!Platform_sample_id = GSM1892285

!Platform_sample_id = GSM1892286

!Platform_sample_id = GSM1892287

!Platform_sample_id = GSM1892288

!Platform_sample_id = GSM1942590

!Platform_sample_id = GSM1942591

!Platform_sample_id = GSM1942592

!Platform_sample_id = GSM1942593

!Platform_sample_id = GSM1942594

!Platform_sample_id = GSM1942595

!Platform_sample_id = GSM1942596

!Platform_sample_id = GSM1942597

!Platform_sample_id = GSM1942598

!Platform_sample_id = GSM1942599

!Platform_sample_id = GSM1942600

!Platform_sample_id = GSM1942601

!Platform_sample_id = GSM1942602

!Platform_sample_id = GSM1942603

!Platform_sample_id = GSM1942604

!Platform_sample_id = GSM1942605

!Platform_sample_id = GSM1942606

!Platform_sample_id = GSM1942607

!Platform_sample_id = GSM1942608

!Platform_sample_id = GSM1942609

!Platform_sample_id = GSM1942610

!Platform_sample_id = GSM1942611

!Platform_sample_id = GSM1942612

!Platform_sample_id = GSM1942613

!Platform_sample_id = GSM1942614

!Platform_sample_id = GSM1942615

!Platform_sample_id = GSM1942616

!Platform_sample_id = GSM1942617

!Platform_sample_id = GSM1942618

!Platform_sample_id = GSM1942619

!Platform_sample_id = GSM1942620

!Platform_sample_id = GSM1942621

!Platform_sample_id = GSM1942622

!Platform_sample_id = GSM1942623

!Platform_sample_id = GSM1942624

!Platform_sample_id = GSM1942625

!Platform_sample_id = GSM1942626

!Platform_sample_id = GSM1942627

!Platform_sample_id = GSM1942628

!Platform_sample_id = GSM1942629

!Platform_sample_id = GSM1942630

!Platform_sample_id = GSM1942631

!Platform_sample_id = GSM1942632

!Platform_sample_id = GSM1942633

!Platform_sample_id = GSM1942634

!Platform_sample_id = GSM1942635

!Platform_sample_id = GSM1942636

!Platform_sample_id = GSM1942637

!Platform_sample_id = GSM1954280

!Platform_sample_id = GSM1954281

!Platform_sample_id = GSM1954282

!Platform_sample_id = GSM1954283

!Platform_sample_id = GSM1954284

!Platform_sample_id = GSM1954285

!Platform_sample_id = GSM1954286

!Platform_sample_id = GSM1954287

!Platform_sample_id = GSM1954288

!Platform_sample_id = GSM1958085

!Platform_sample_id = GSM1958086

!Platform_sample_id = GSM1958087

!Platform_sample_id = GSM1958088

!Platform_sample_id = GSM1958089

!Platform_sample_id = GSM1958090

!Platform_sample_id = GSM1958091

!Platform_sample_id = GSM1958092

!Platform_sample_id = GSM1958093

!Platform_sample_id = GSM1958094

!Platform_sample_id = GSM1958095

!Platform_sample_id = GSM1958096

!Platform_sample_id = GSM1958097

!Platform_sample_id = GSM1958098

!Platform_sample_id = GSM1958099

!Platform_sample_id = GSM1958100

!Platform_sample_id = GSM1958101

!Platform_sample_id = GSM1958102

!Platform_sample_id = GSM1958103

!Platform_sample_id = GSM1958104

!Platform_sample_id = GSM1958105

!Platform_sample_id = GSM1958106

!Platform_sample_id = GSM1958107

!Platform_sample_id = GSM1958108

!Platform_sample_id = GSM1958109

!Platform_sample_id = GSM1958110

!Platform_sample_id = GSM1958111

!Platform_sample_id = GSM1958112

!Platform_sample_id = GSM1958113

!Platform_sample_id = GSM1958114

!Platform_sample_id = GSM1958115

!Platform_sample_id = GSM1958116

!Platform_sample_id = GSM1958117

!Platform_sample_id = GSM1958118

!Platform_sample_id = GSM1958119

!Platform_sample_id = GSM1958120

!Platform_sample_id = GSM1958121

!Platform_sample_id = GSM1958122

!Platform_sample_id = GSM1958123

!Platform_sample_id = GSM1958124

!Platform_sample_id = GSM1958125

!Platform_sample_id = GSM1958126

!Platform_sample_id = GSM1958127

!Platform_sample_id = GSM1958128

!Platform_sample_id = GSM1958129

!Platform_sample_id = GSM1958130

!Platform_sample_id = GSM1958131

!Platform_sample_id = GSM1958132

!Platform_sample_id = GSM1958133

!Platform_sample_id = GSM1958134

!Platform_sample_id = GSM1958135

!Platform_sample_id = GSM1958136

!Platform_sample_id = GSM1958137

!Platform_sample_id = GSM1958138

!Platform_sample_id = GSM1958139

!Platform_sample_id = GSM1958140

!Platform_sample_id = GSM1958141

!Platform_sample_id = GSM1958142

!Platform_sample_id = GSM1958143

!Platform_sample_id = GSM1958144

!Platform_sample_id = GSM1958145

!Platform_sample_id = GSM1958146

!Platform_sample_id = GSM1958147

!Platform_sample_id = GSM1958148

!Platform_sample_id = GSM1958149

!Platform_sample_id = GSM1958150

!Platform_sample_id = GSM1958151

!Platform_sample_id = GSM1958152

!Platform_sample_id = GSM1958153

!Platform_sample_id = GSM1958154

!Platform_sample_id = GSM1958155

!Platform_sample_id = GSM1958156

!Platform_sample_id = GSM1958157

!Platform_sample_id = GSM1958158

!Platform_sample_id = GSM1958159

!Platform_sample_id = GSM1958160

!Platform_sample_id = GSM1958161

!Platform_sample_id = GSM1958162

!Platform_sample_id = GSM1958163

!Platform_sample_id = GSM1958164

!Platform_sample_id = GSM1958165

!Platform_sample_id = GSM1958166

!Platform_sample_id = GSM1958167

!Platform_sample_id = GSM1958168

!Platform_sample_id = GSM1958169

!Platform_sample_id = GSM1958170

!Platform_sample_id = GSM1958171

!Platform_sample_id = GSM1958172

!Platform_sample_id = GSM1958173

!Platform_sample_id = GSM1958174

!Platform_sample_id = GSM1958175

!Platform_sample_id = GSM1958176

!Platform_sample_id = GSM1958177

!Platform_sample_id = GSM1958178

!Platform_sample_id = GSM1958179

!Platform_sample_id = GSM1958180

!Platform_sample_id = GSM1958181

!Platform_sample_id = GSM1958182

!Platform_sample_id = GSM1958183

!Platform_sample_id = GSM1958184

!Platform_sample_id = GSM1958185

!Platform_sample_id = GSM1958186

!Platform_sample_id = GSM1958187

!Platform_sample_id = GSM1958188

!Platform_sample_id = GSM1958189

!Platform_sample_id = GSM1958190

!Platform_sample_id = GSM1958191

!Platform_sample_id = GSM1958192

!Platform_sample_id = GSM1958193

!Platform_sample_id = GSM1958194

!Platform_sample_id = GSM1958195

!Platform_sample_id = GSM1958196

!Platform_sample_id = GSM1958197

!Platform_sample_id = GSM1958198

!Platform_sample_id = GSM1958199

!Platform_sample_id = GSM1958200

!Platform_sample_id = GSM1958201

!Platform_sample_id = GSM1958202

!Platform_sample_id = GSM1958203

!Platform_sample_id = GSM1958204

!Platform_sample_id = GSM1958205

!Platform_sample_id = GSM1958206

!Platform_sample_id = GSM1958207

!Platform_sample_id = GSM1958208

!Platform_sample_id = GSM1958209

!Platform_sample_id = GSM1958210

!Platform_sample_id = GSM1958211

!Platform_sample_id = GSM1958212

!Platform_sample_id = GSM1958213

!Platform_sample_id = GSM1958214

!Platform_sample_id = GSM1958215

!Platform_sample_id = GSM1958216

!Platform_sample_id = GSM1958217

!Platform_sample_id = GSM1958218

!Platform_sample_id = GSM1958219

!Platform_sample_id = GSM1958220

!Platform_sample_id = GSM1958221

!Platform_sample_id = GSM1958222

!Platform_sample_id = GSM1958223

!Platform_sample_id = GSM1958224

!Platform_sample_id = GSM1958225

!Platform_sample_id = GSM1958226

!Platform_sample_id = GSM1958227

!Platform_sample_id = GSM1958228

!Platform_sample_id = GSM1958229

!Platform_sample_id = GSM1958230

!Platform_sample_id = GSM1958231

!Platform_sample_id = GSM1958232

!Platform_sample_id = GSM1958233

!Platform_sample_id = GSM1958234

!Platform_sample_id = GSM1958235

!Platform_sample_id = GSM1958236

!Platform_sample_id = GSM1958237

!Platform_sample_id = GSM1958238

!Platform_sample_id = GSM1958239

!Platform_sample_id = GSM1958240

!Platform_sample_id = GSM1958241

!Platform_sample_id = GSM1958242

!Platform_sample_id = GSM1958243

!Platform_sample_id = GSM1958244

!Platform_sample_id = GSM1958245

!Platform_sample_id = GSM1958246

!Platform_sample_id = GSM1958247

!Platform_sample_id = GSM1958248

!Platform_sample_id = GSM1958249

!Platform_sample_id = GSM1958250

!Platform_sample_id = GSM1958251

!Platform_sample_id = GSM1958252

!Platform_sample_id = GSM1958253

!Platform_sample_id = GSM1958254

!Platform_sample_id = GSM1958255

!Platform_sample_id = GSM1958256

!Platform_sample_id = GSM1958257

!Platform_sample_id = GSM1958258

!Platform_sample_id = GSM1958259

!Platform_sample_id = GSM1958260

!Platform_sample_id = GSM1958261

!Platform_sample_id = GSM1958262

!Platform_sample_id = GSM1958263

!Platform_sample_id = GSM1958264

!Platform_sample_id = GSM1958265

!Platform_sample_id = GSM1958266

!Platform_sample_id = GSM1958267

!Platform_sample_id = GSM1958268

!Platform_sample_id = GSM1958269

!Platform_sample_id = GSM1958270

!Platform_sample_id = GSM1958271

!Platform_sample_id = GSM1958272

!Platform_sample_id = GSM1958273

!Platform_sample_id = GSM1958274

!Platform_sample_id = GSM1958275

!Platform_sample_id = GSM1958276

!Platform_sample_id = GSM1958277

!Platform_sample_id = GSM1958278

!Platform_sample_id = GSM1958280

!Platform_sample_id = GSM1958281

!Platform_sample_id = GSM1958283

!Platform_sample_id = GSM1958285

!Platform_sample_id = GSM1958287

!Platform_sample_id = GSM1958289

!Platform_sample_id = GSM1958291

!Platform_sample_id = GSM1958292

!Platform_sample_id = GSM1958294

!Platform_sample_id = GSM1958296

!Platform_sample_id = GSM1958298

!Platform_sample_id = GSM1958300

!Platform_sample_id = GSM1958301

!Platform_sample_id = GSM1958303

!Platform_sample_id = GSM1958305

!Platform_sample_id = GSM1958306

!Platform_sample_id = GSM1958307

!Platform_sample_id = GSM1958308

!Platform_sample_id = GSM1958309

!Platform_sample_id = GSM1958310

!Platform_sample_id = GSM1958311

!Platform_sample_id = GSM1958312

!Platform_sample_id = GSM1958313

!Platform_sample_id = GSM1958314

!Platform_sample_id = GSM1958315

!Platform_sample_id = GSM1958316

!Platform_sample_id = GSM1958317

!Platform_sample_id = GSM1958318

!Platform_sample_id = GSM1958319

!Platform_sample_id = GSM1958320

!Platform_sample_id = GSM1958321

!Platform_sample_id = GSM1958322

!Platform_sample_id = GSM1958323

!Platform_sample_id = GSM1958324

!Platform_sample_id = GSM1958325

!Platform_sample_id = GSM1958326

!Platform_sample_id = GSM1958327

!Platform_sample_id = GSM1958328

!Platform_sample_id = GSM1958329

!Platform_sample_id = GSM1958330

!Platform_sample_id = GSM1958331

!Platform_sample_id = GSM1958332

!Platform_sample_id = GSM1958333

!Platform_sample_id = GSM1958334

!Platform_sample_id = GSM1958335

!Platform_sample_id = GSM1958336

!Platform_sample_id = GSM1958337

!Platform_sample_id = GSM1958338

!Platform_sample_id = GSM1958339

!Platform_sample_id = GSM1958340

!Platform_sample_id = GSM1958341

!Platform_sample_id = GSM1958342

!Platform_sample_id = GSM1958343

!Platform_sample_id = GSM1958344

!Platform_sample_id = GSM1958345

!Platform_sample_id = GSM1958832

!Platform_sample_id = GSM1958833

!Platform_sample_id = GSM1958834

!Platform_sample_id = GSM1958835

!Platform_sample_id = GSM1958836

!Platform_sample_id = GSM1958837

!Platform_sample_id = GSM1958838

!Platform_sample_id = GSM1958839

!Platform_sample_id = GSM1958840

!Platform_sample_id = GSM1958841

!Platform_sample_id = GSM1958842

!Platform_sample_id = GSM1958843

!Platform_sample_id = GSM1958844

!Platform_sample_id = GSM1958845

!Platform_sample_id = GSM1958846

!Platform_sample_id = GSM2042813

!Platform_sample_id = GSM2042814

!Platform_sample_id = GSM2042815

!Platform_sample_id = GSM2042816

!Platform_sample_id = GSM2042817

!Platform_sample_id = GSM2042818

!Platform_sample_id = GSM2042819

!Platform_sample_id = GSM2042820

!Platform_sample_id = GSM2042821

!Platform_sample_id = GSM2042822

!Platform_sample_id = GSM2042823

!Platform_sample_id = GSM2042824

!Platform_sample_id = GSM2045182

!Platform_sample_id = GSM2045183

!Platform_sample_id = GSM2045184

!Platform_sample_id = GSM2045185

!Platform_sample_id = GSM2045186

!Platform_sample_id = GSM2045187

!Platform_sample_id = GSM2045188

!Platform_sample_id = GSM2045189

!Platform_sample_id = GSM2045190

!Platform_sample_id = GSM2045191

!Platform_sample_id = GSM2045192

!Platform_sample_id = GSM2045193

!Platform_sample_id = GSM2045194

!Platform_sample_id = GSM2045195

!Platform_sample_id = GSM2045196

!Platform_sample_id = GSM2045197

!Platform_sample_id = GSM2045198

!Platform_sample_id = GSM2045199

!Platform_sample_id = GSM2045200

!Platform_sample_id = GSM2045201

!Platform_sample_id = GSM2045202

!Platform_sample_id = GSM2045203

!Platform_sample_id = GSM2045204

!Platform_sample_id = GSM2045205

!Platform_sample_id = GSM2045206

!Platform_sample_id = GSM2045207

!Platform_sample_id = GSM2045208

!Platform_sample_id = GSM2045209

!Platform_sample_id = GSM2045210

!Platform_sample_id = GSM2045211

!Platform_sample_id = GSM2045212

!Platform_sample_id = GSM2045213

!Platform_sample_id = GSM2045214

!Platform_sample_id = GSM2045215

!Platform_sample_id = GSM2045216

!Platform_sample_id = GSM2045217

!Platform_sample_id = GSM2045218

!Platform_sample_id = GSM2045219

!Platform_sample_id = GSM2045220

!Platform_sample_id = GSM2045221

!Platform_sample_id = GSM2045222

!Platform_sample_id = GSM2045223

!Platform_sample_id = GSM2045224

!Platform_sample_id = GSM2045225

!Platform_sample_id = GSM2045226

!Platform_sample_id = GSM2045227

!Platform_sample_id = GSM2045228

!Platform_sample_id = GSM2045229

!Platform_sample_id = GSM2045230

!Platform_sample_id = GSM2045231

!Platform_sample_id = GSM2045232

!Platform_sample_id = GSM2045233

!Platform_sample_id = GSM2045234

!Platform_sample_id = GSM2045235

!Platform_sample_id = GSM2045236

!Platform_sample_id = GSM2045237

!Platform_sample_id = GSM2045238

!Platform_sample_id = GSM2045239

!Platform_sample_id = GSM2045240

!Platform_sample_id = GSM2045241

!Platform_sample_id = GSM2045242

!Platform_sample_id = GSM2045243

!Platform_sample_id = GSM2045244

!Platform_sample_id = GSM2045245

!Platform_sample_id = GSM2045246

!Platform_sample_id = GSM2045247

!Platform_sample_id = GSM2045248

!Platform_sample_id = GSM2045249

!Platform_sample_id = GSM2045250

!Platform_sample_id = GSM2045251

!Platform_sample_id = GSM2045252

!Platform_sample_id = GSM2045253

!Platform_sample_id = GSM2045254

!Platform_sample_id = GSM2045255

!Platform_sample_id = GSM2045256

!Platform_sample_id = GSM2045257

!Platform_sample_id = GSM2045258

!Platform_sample_id = GSM2045259

!Platform_sample_id = GSM2045260

!Platform_sample_id = GSM2045261

!Platform_sample_id = GSM2045262

!Platform_sample_id = GSM2045263

!Platform_sample_id = GSM2045264

!Platform_sample_id = GSM2045265

!Platform_sample_id = GSM2045266

!Platform_sample_id = GSM2045267

!Platform_sample_id = GSM2045268

!Platform_sample_id = GSM2045269

!Platform_sample_id = GSM2045270

!Platform_sample_id = GSM2045271

!Platform_sample_id = GSM2045272

!Platform_sample_id = GSM2045273

!Platform_sample_id = GSM2045274

!Platform_sample_id = GSM2045275

!Platform_sample_id = GSM2045276

!Platform_sample_id = GSM2045277

!Platform_sample_id = GSM2045278

!Platform_sample_id = GSM2045279

!Platform_sample_id = GSM2045280

!Platform_sample_id = GSM2045281

!Platform_sample_id = GSM2045282

!Platform_sample_id = GSM2045283

!Platform_sample_id = GSM2045284

!Platform_sample_id = GSM2045285

!Platform_sample_id = GSM2045286

!Platform_sample_id = GSM2045287

!Platform_sample_id = GSM2045288

!Platform_sample_id = GSM2045289

!Platform_sample_id = GSM2045290

!Platform_sample_id = GSM2045291

!Platform_sample_id = GSM2045292

!Platform_sample_id = GSM2045293

!Platform_sample_id = GSM2045294

!Platform_sample_id = GSM2045295

!Platform_sample_id = GSM2045296

!Platform_sample_id = GSM2045297

!Platform_sample_id = GSM2045298

!Platform_sample_id = GSM2045299

!Platform_sample_id = GSM2045300

!Platform_sample_id = GSM2045301

!Platform_sample_id = GSM2045302

!Platform_sample_id = GSM2045303

!Platform_sample_id = GSM2045304

!Platform_sample_id = GSM2045305

!Platform_sample_id = GSM2045306

!Platform_sample_id = GSM2045307

!Platform_sample_id = GSM2045308

!Platform_sample_id = GSM2045309

!Platform_sample_id = GSM2045310

!Platform_sample_id = GSM2045311

!Platform_sample_id = GSM2045312

!Platform_sample_id = GSM2045313

!Platform_sample_id = GSM2045314

!Platform_sample_id = GSM2045315

!Platform_sample_id = GSM2045316

!Platform_sample_id = GSM2045317

!Platform_sample_id = GSM2045318

!Platform_sample_id = GSM2045319

!Platform_sample_id = GSM2045320

!Platform_sample_id = GSM2045321

!Platform_sample_id = GSM2045322

!Platform_sample_id = GSM2045323

!Platform_sample_id = GSM2045324

!Platform_sample_id = GSM2045325

!Platform_sample_id = GSM2045326

!Platform_sample_id = GSM2045327

!Platform_sample_id = GSM2045328

!Platform_sample_id = GSM2045329

!Platform_sample_id = GSM2045330

!Platform_sample_id = GSM2045331

!Platform_sample_id = GSM2045332

!Platform_sample_id = GSM2045333

!Platform_sample_id = GSM2045334

!Platform_sample_id = GSM2045335

!Platform_sample_id = GSM2045336

!Platform_sample_id = GSM2045337

!Platform_sample_id = GSM2045338

!Platform_sample_id = GSM2045339

!Platform_sample_id = GSM2045340

!Platform_sample_id = GSM2045341

!Platform_sample_id = GSM2045342

!Platform_sample_id = GSM2045343

!Platform_sample_id = GSM2045344

!Platform_sample_id = GSM2045345

!Platform_sample_id = GSM2045346

!Platform_sample_id = GSM2045347

!Platform_sample_id = GSM2045348

!Platform_sample_id = GSM2045349

!Platform_sample_id = GSM2045350

!Platform_sample_id = GSM2045351

!Platform_sample_id = GSM2045352

!Platform_sample_id = GSM2045353

!Platform_sample_id = GSM2045354

!Platform_sample_id = GSM2045355

!Platform_sample_id = GSM2045356

!Platform_sample_id = GSM2045357

!Platform_sample_id = GSM2045358

!Platform_sample_id = GSM2045359

!Platform_sample_id = GSM2045360

!Platform_sample_id = GSM2045361

!Platform_sample_id = GSM2045362

!Platform_sample_id = GSM2045363

!Platform_sample_id = GSM2045364

!Platform_sample_id = GSM2045365

!Platform_sample_id = GSM2045366

!Platform_sample_id = GSM2045367

!Platform_sample_id = GSM2045368

!Platform_sample_id = GSM2045369

!Platform_sample_id = GSM2045370

!Platform_sample_id = GSM2045371

!Platform_sample_id = GSM2045372

!Platform_sample_id = GSM2045373

!Platform_sample_id = GSM2045374

!Platform_sample_id = GSM2045375

!Platform_sample_id = GSM2045376

!Platform_sample_id = GSM2045377

!Platform_sample_id = GSM2045378

!Platform_sample_id = GSM2045379

!Platform_sample_id = GSM2045380

!Platform_sample_id = GSM2045381

!Platform_sample_id = GSM2045382

!Platform_sample_id = GSM2045383

!Platform_sample_id = GSM2045384

!Platform_sample_id = GSM2045385

!Platform_sample_id = GSM2045386

!Platform_sample_id = GSM2045387

!Platform_sample_id = GSM2045388

!Platform_sample_id = GSM2045389

!Platform_sample_id = GSM2045390

!Platform_sample_id = GSM2045391

!Platform_sample_id = GSM2045392

!Platform_sample_id = GSM2045393

!Platform_sample_id = GSM2045394

!Platform_sample_id = GSM2045395

!Platform_sample_id = GSM2045396

!Platform_sample_id = GSM2045397

!Platform_sample_id = GSM2045398

!Platform_sample_id = GSM2045399

!Platform_sample_id = GSM2045400

!Platform_sample_id = GSM2045401

!Platform_sample_id = GSM2045402

!Platform_sample_id = GSM2045403

!Platform_sample_id = GSM2045404

!Platform_sample_id = GSM2045405

!Platform_sample_id = GSM2045406

!Platform_sample_id = GSM2045407

!Platform_sample_id = GSM2045408

!Platform_sample_id = GSM2045409

!Platform_sample_id = GSM2045410

!Platform_sample_id = GSM2045411

!Platform_sample_id = GSM2045412

!Platform_sample_id = GSM2045413

!Platform_sample_id = GSM2045414

!Platform_sample_id = GSM2045415

!Platform_sample_id = GSM2045416

!Platform_sample_id = GSM2045417

!Platform_sample_id = GSM2045418

!Platform_sample_id = GSM2045419

!Platform_sample_id = GSM2045420

!Platform_sample_id = GSM2045421

!Platform_sample_id = GSM2045422

!Platform_sample_id = GSM2045423

!Platform_sample_id = GSM2045424

!Platform_sample_id = GSM2045425

!Platform_sample_id = GSM2045426

!Platform_sample_id = GSM2045427

!Platform_sample_id = GSM2045428

!Platform_sample_id = GSM2045429

!Platform_sample_id = GSM2045430

!Platform_sample_id = GSM2045431

!Platform_sample_id = GSM2045432

!Platform_sample_id = GSM2045433

!Platform_sample_id = GSM2045434

!Platform_sample_id = GSM2045435

!Platform_sample_id = GSM2051800

!Platform_sample_id = GSM2051801

!Platform_sample_id = GSM2051802

!Platform_sample_id = GSM2051803

!Platform_sample_id = GSM2051804

!Platform_sample_id = GSM2051805

!Platform_sample_id = GSM2051806

!Platform_sample_id = GSM2051807

!Platform_sample_id = GSM2051808

!Platform_sample_id = GSM2051809

!Platform_sample_id = GSM2051810

!Platform_sample_id = GSM2051811

!Platform_sample_id = GSM2051812

!Platform_sample_id = GSM2051813

!Platform_sample_id = GSM2051814

!Platform_sample_id = GSM2051815

!Platform_sample_id = GSM2051816

!Platform_sample_id = GSM2051817

!Platform_sample_id = GSM2051818

!Platform_sample_id = GSM2051819

!Platform_sample_id = GSM2051820

!Platform_sample_id = GSM2051821

!Platform_sample_id = GSM2051822

!Platform_sample_id = GSM2051823

!Platform_sample_id = GSM2064639

!Platform_sample_id = GSM2064640

!Platform_sample_id = GSM2064641

!Platform_sample_id = GSM2064642

!Platform_sample_id = GSM2064643

!Platform_sample_id = GSM2064644

!Platform_sample_id = GSM2068860

!Platform_sample_id = GSM2068861

!Platform_sample_id = GSM2068862

!Platform_sample_id = GSM2068863

!Platform_sample_id = GSM2068864

!Platform_sample_id = GSM2068865

!Platform_sample_id = GSM2068866

!Platform_sample_id = GSM2068867

!Platform_sample_id = GSM2068868

!Platform_sample_id = GSM2068869

!Platform_sample_id = GSM2068870

!Platform_sample_id = GSM2068871

!Platform_sample_id = GSM2085071

!Platform_sample_id = GSM2085072

!Platform_sample_id = GSM2085073

!Platform_sample_id = GSM2085074

!Platform_sample_id = GSM2085075

!Platform_sample_id = GSM2085076

!Platform_sample_id = GSM2085077

!Platform_sample_id = GSM2085078

!Platform_sample_id = GSM2085079

!Platform_sample_id = GSM2085080

!Platform_sample_id = GSM2085081

!Platform_sample_id = GSM2085082

!Platform_sample_id = GSM2085083

!Platform_sample_id = GSM2085084

!Platform_sample_id = GSM2085085

!Platform_sample_id = GSM2085086

!Platform_sample_id = GSM2085087

!Platform_sample_id = GSM2085088

!Platform_sample_id = GSM2085089

!Platform_sample_id = GSM2085090

!Platform_sample_id = GSM2085091

!Platform_sample_id = GSM2085092

!Platform_sample_id = GSM2085093

!Platform_sample_id = GSM2085094

!Platform_sample_id = GSM2085095

!Platform_sample_id = GSM2085096

!Platform_sample_id = GSM2085097

!Platform_sample_id = GSM2085098

!Platform_sample_id = GSM2085099

!Platform_sample_id = GSM2085100

!Platform_sample_id = GSM2085101

!Platform_sample_id = GSM2085102

!Platform_sample_id = GSM2085103

!Platform_sample_id = GSM2085104

!Platform_sample_id = GSM2085105

!Platform_sample_id = GSM2085106

!Platform_sample_id = GSM2085107

!Platform_sample_id = GSM2085108

!Platform_sample_id = GSM2085109

!Platform_sample_id = GSM2085110

!Platform_sample_id = GSM2085111

!Platform_sample_id = GSM2085112

!Platform_sample_id = GSM2085113

!Platform_sample_id = GSM2085114

!Platform_sample_id = GSM2085115

!Platform_sample_id = GSM2085116

!Platform_sample_id = GSM2085117

!Platform_sample_id = GSM2085118

!Platform_sample_id = GSM2085119

!Platform_sample_id = GSM2085120

!Platform_sample_id = GSM2085121

!Platform_sample_id = GSM2085122

!Platform_sample_id = GSM2085123

!Platform_sample_id = GSM2085124

!Platform_sample_id = GSM2085125

!Platform_sample_id = GSM2085126

!Platform_sample_id = GSM2085127

!Platform_sample_id = GSM2085128

!Platform_sample_id = GSM2085129

!Platform_sample_id = GSM2085130

!Platform_sample_id = GSM2085131

!Platform_sample_id = GSM2085132

!Platform_sample_id = GSM2085133

!Platform_sample_id = GSM2085134

!Platform_sample_id = GSM2085135

!Platform_sample_id = GSM2085136

!Platform_sample_id = GSM2085137

!Platform_sample_id = GSM2085138

!Platform_sample_id = GSM2085139

!Platform_sample_id = GSM2085140

!Platform_sample_id = GSM2085141

!Platform_sample_id = GSM2085142

!Platform_sample_id = GSM2085143

!Platform_sample_id = GSM2085144

!Platform_sample_id = GSM2085145

!Platform_sample_id = GSM2085146

!Platform_sample_id = GSM2085147

!Platform_sample_id = GSM2085148

!Platform_sample_id = GSM2085149

!Platform_sample_id = GSM2085150

!Platform_sample_id = GSM2085151

!Platform_sample_id = GSM2085152

!Platform_sample_id = GSM2085153

!Platform_sample_id = GSM2085154

!Platform_sample_id = GSM2085155

!Platform_sample_id = GSM2085156

!Platform_sample_id = GSM2085157

!Platform_sample_id = GSM2085158

!Platform_sample_id = GSM2085159

!Platform_sample_id = GSM2085160

!Platform_sample_id = GSM2085161

!Platform_sample_id = GSM2085162

!Platform_sample_id = GSM2085163

!Platform_sample_id = GSM2085164

!Platform_sample_id = GSM2085165

!Platform_sample_id = GSM2085166

!Platform_sample_id = GSM2085167

!Platform_sample_id = GSM2085168

!Platform_sample_id = GSM2085169

!Platform_sample_id = GSM2085170

!Platform_sample_id = GSM2085171

!Platform_sample_id = GSM2085172

!Platform_sample_id = GSM2085173

!Platform_sample_id = GSM2085174

!Platform_sample_id = GSM2085175

!Platform_sample_id = GSM2085176

!Platform_sample_id = GSM2088521

!Platform_sample_id = GSM2088522

!Platform_sample_id = GSM2088523

!Platform_sample_id = GSM2088524

!Platform_sample_id = GSM2088525

!Platform_sample_id = GSM2088526

!Platform_sample_id = GSM2088527

!Platform_sample_id = GSM2088528

!Platform_sample_id = GSM2088529

!Platform_sample_id = GSM2088530

!Platform_sample_id = GSM2090239

!Platform_sample_id = GSM2090240

!Platform_sample_id = GSM2090241

!Platform_sample_id = GSM2090242

!Platform_sample_id = GSM2090243

!Platform_sample_id = GSM2090244

!Platform_sample_id = GSM2090245

!Platform_sample_id = GSM2090246

!Platform_sample_id = GSM2090247

!Platform_sample_id = GSM2090248

!Platform_sample_id = GSM2090249

!Platform_sample_id = GSM2090250

!Platform_sample_id = GSM2090251

!Platform_sample_id = GSM2090252

!Platform_sample_id = GSM2090253

!Platform_sample_id = GSM2090254

!Platform_sample_id = GSM2090255

!Platform_sample_id = GSM2090256

!Platform_sample_id = GSM2090257

!Platform_sample_id = GSM2090258

!Platform_sample_id = GSM2090259

!Platform_sample_id = GSM2090260

!Platform_sample_id = GSM2090261

!Platform_sample_id = GSM2090262

!Platform_sample_id = GSM2090263

!Platform_sample_id = GSM2090264

!Platform_sample_id = GSM2090265

!Platform_sample_id = GSM2090266

!Platform_sample_id = GSM2090267

!Platform_sample_id = GSM2090268

!Platform_sample_id = GSM2090269

!Platform_sample_id = GSM2090270

!Platform_sample_id = GSM2090271

!Platform_sample_id = GSM2090272

!Platform_sample_id = GSM2090273

!Platform_sample_id = GSM2090274

!Platform_sample_id = GSM2090275

!Platform_sample_id = GSM2090276

!Platform_sample_id = GSM2090277

!Platform_sample_id = GSM2090278

!Platform_sample_id = GSM2090279

!Platform_sample_id = GSM2090280

!Platform_sample_id = GSM2090281

!Platform_sample_id = GSM2090282

!Platform_sample_id = GSM2090283

!Platform_sample_id = GSM2090284

!Platform_sample_id = GSM2090285

!Platform_sample_id = GSM2090286

!Platform_sample_id = GSM2090287

!Platform_sample_id = GSM2090288

!Platform_sample_id = GSM2090289

!Platform_sample_id = GSM2090290

!Platform_sample_id = GSM2090291

!Platform_sample_id = GSM2090292

!Platform_sample_id = GSM2090293

!Platform_sample_id = GSM2090294

!Platform_sample_id = GSM2090295

!Platform_sample_id = GSM2090296

!Platform_sample_id = GSM2090297

!Platform_sample_id = GSM2090298

!Platform_sample_id = GSM2090299

!Platform_sample_id = GSM2090300

!Platform_sample_id = GSM2090301

!Platform_sample_id = GSM2090302

!Platform_sample_id = GSM2090303

!Platform_sample_id = GSM2090304

!Platform_sample_id = GSM2090305

!Platform_sample_id = GSM2090306

!Platform_sample_id = GSM2090307

!Platform_sample_id = GSM2090308

!Platform_sample_id = GSM2090309

!Platform_sample_id = GSM2090310

!Platform_sample_id = GSM2090311

!Platform_sample_id = GSM2090312

!Platform_sample_id = GSM2090313

!Platform_sample_id = GSM2090314

!Platform_sample_id = GSM2090315

!Platform_sample_id = GSM2090316

!Platform_sample_id = GSM2090317

!Platform_sample_id = GSM2090318

!Platform_sample_id = GSM2090319

!Platform_sample_id = GSM2090320

!Platform_sample_id = GSM2090321

!Platform_sample_id = GSM2090322

!Platform_sample_id = GSM2090323

!Platform_sample_id = GSM2090324

!Platform_sample_id = GSM2090325

!Platform_sample_id = GSM2090326

!Platform_sample_id = GSM2090327

!Platform_sample_id = GSM2090328

!Platform_sample_id = GSM2090329

!Platform_sample_id = GSM2090330

!Platform_sample_id = GSM2090331

!Platform_sample_id = GSM2090332

!Platform_sample_id = GSM2090333

!Platform_sample_id = GSM2090334

!Platform_sample_id = GSM2090335

!Platform_sample_id = GSM2090336

!Platform_sample_id = GSM2090337

!Platform_sample_id = GSM2090338

!Platform_sample_id = GSM2090339

!Platform_sample_id = GSM2090340

!Platform_sample_id = GSM2090341

!Platform_sample_id = GSM2090342

!Platform_sample_id = GSM2090343

!Platform_sample_id = GSM2090344

!Platform_sample_id = GSM2090345

!Platform_sample_id = GSM2090346

!Platform_sample_id = GSM2090347

!Platform_sample_id = GSM2090348

!Platform_sample_id = GSM2090349

!Platform_sample_id = GSM2090350

!Platform_sample_id = GSM2090351

!Platform_sample_id = GSM2090352

!Platform_sample_id = GSM2090353

!Platform_sample_id = GSM2090354

!Platform_sample_id = GSM2090355

!Platform_sample_id = GSM2090356

!Platform_sample_id = GSM2090357

!Platform_sample_id = GSM2090358

!Platform_sample_id = GSM2090359

!Platform_sample_id = GSM2090360

!Platform_sample_id = GSM2090361

!Platform_sample_id = GSM2090362

!Platform_sample_id = GSM2090363

!Platform_sample_id = GSM2090364

!Platform_sample_id = GSM2090365

!Platform_sample_id = GSM2090366

!Platform_sample_id = GSM2090367

!Platform_sample_id = GSM2090368

!Platform_sample_id = GSM2090369

!Platform_sample_id = GSM2090370

!Platform_sample_id = GSM2090371

!Platform_sample_id = GSM2090372

!Platform_sample_id = GSM2090373

!Platform_sample_id = GSM2090374

!Platform_sample_id = GSM2090375

!Platform_sample_id = GSM2090376

!Platform_sample_id = GSM2090377

!Platform_sample_id = GSM2090378

!Platform_sample_id = GSM2090379

!Platform_sample_id = GSM2090380

!Platform_sample_id = GSM2090381

!Platform_sample_id = GSM2090382

!Platform_sample_id = GSM2090383

!Platform_sample_id = GSM2090384

!Platform_sample_id = GSM2090385

!Platform_sample_id = GSM2090386

!Platform_sample_id = GSM2090387

!Platform_sample_id = GSM2090388

!Platform_sample_id = GSM2090389

!Platform_sample_id = GSM2090390

!Platform_sample_id = GSM2090391

!Platform_sample_id = GSM2090392

!Platform_sample_id = GSM2090393

!Platform_sample_id = GSM2090394

!Platform_sample_id = GSM2090395

!Platform_sample_id = GSM2090396

!Platform_sample_id = GSM2090397

!Platform_sample_id = GSM2090398

!Platform_sample_id = GSM2090399

!Platform_sample_id = GSM2090400

!Platform_sample_id = GSM2090401

!Platform_sample_id = GSM2090402

!Platform_sample_id = GSM2090403

!Platform_sample_id = GSM2090404

!Platform_sample_id = GSM2090405

!Platform_sample_id = GSM2090406

!Platform_sample_id = GSM2090407

!Platform_sample_id = GSM2090408

!Platform_sample_id = GSM2090409

!Platform_sample_id = GSM2090410

!Platform_sample_id = GSM2090411

!Platform_sample_id = GSM2090412

!Platform_sample_id = GSM2094248

!Platform_sample_id = GSM2094249

!Platform_sample_id = GSM2094250

!Platform_sample_id = GSM2094251

!Platform_sample_id = GSM2094252

!Platform_sample_id = GSM2094253

!Platform_sample_id = GSM2094254

!Platform_sample_id = GSM2094255

!Platform_sample_id = GSM2094256

!Platform_sample_id = GSM2094257

!Platform_sample_id = GSM2094258

!Platform_sample_id = GSM2094259

!Platform_sample_id = GSM2094260

!Platform_sample_id = GSM2094261

!Platform_sample_id = GSM2094262

!Platform_sample_id = GSM2094263

!Platform_sample_id = GSM2094264

!Platform_sample_id = GSM2094265

!Platform_sample_id = GSM2094266

!Platform_sample_id = GSM2094267

!Platform_sample_id = GSM2094268

!Platform_sample_id = GSM2094269

!Platform_sample_id = GSM2094270

!Platform_sample_id = GSM2094271

!Platform_sample_id = GSM2094272

!Platform_sample_id = GSM2094273

!Platform_sample_id = GSM2094274

!Platform_sample_id = GSM2094275

!Platform_sample_id = GSM2094276

!Platform_sample_id = GSM2094277

!Platform_sample_id = GSM2094278

!Platform_sample_id = GSM2094279

!Platform_sample_id = GSM2094280

!Platform_sample_id = GSM2094281

!Platform_sample_id = GSM2094282

!Platform_sample_id = GSM2094283

!Platform_sample_id = GSM2094284

!Platform_sample_id = GSM2094285

!Platform_sample_id = GSM2094286

!Platform_sample_id = GSM2094287

!Platform_sample_id = GSM2094288

!Platform_sample_id = GSM2094289

!Platform_sample_id = GSM2094290

!Platform_sample_id = GSM2094291

!Platform_sample_id = GSM2094292

!Platform_sample_id = GSM2094293

!Platform_sample_id = GSM2094294

!Platform_sample_id = GSM2094295

!Platform_sample_id = GSM2094296

!Platform_sample_id = GSM2094297

!Platform_sample_id = GSM2094298

!Platform_sample_id = GSM2094299

!Platform_sample_id = GSM2094300

!Platform_sample_id = GSM2094301

!Platform_sample_id = GSM2094302

!Platform_sample_id = GSM2094303

!Platform_sample_id = GSM2102793

!Platform_sample_id = GSM2102794

!Platform_sample_id = GSM2102795

!Platform_sample_id = GSM2102796

!Platform_sample_id = GSM2102797

!Platform_sample_id = GSM2102798

!Platform_sample_id = GSM2109659

!Platform_sample_id = GSM2109660

!Platform_sample_id = GSM2109661

!Platform_sample_id = GSM2109662

!Platform_sample_id = GSM2265442

!Platform_sample_id = GSM2265443

!Platform_sample_id = GSM2265444

!Platform_sample_id = GSM2265445

!Platform_sample_id = GSM2265446

!Platform_sample_id = GSM2265447

!Platform_sample_id = GSM2265448

!Platform_sample_id = GSM2265449

!Platform_sample_id = GSM2288645

!Platform_sample_id = GSM2288646

!Platform_sample_id = GSM2288647

!Platform_sample_id = GSM2288648

!Platform_sample_id = GSM2288649

!Platform_sample_id = GSM2288650

!Platform_sample_id = GSM2304529

!Platform_sample_id = GSM2304530

!Platform_sample_id = GSM2304531

!Platform_sample_id = GSM2304532

!Platform_sample_id = GSM2304533

!Platform_sample_id = GSM2304534

!Platform_sample_id = GSM2304535

!Platform_sample_id = GSM2304536

!Platform_sample_id = GSM2304537

!Platform_sample_id = GSM2304538

!Platform_sample_id = GSM2304539

!Platform_sample_id = GSM2304540

!Platform_sample_id = GSM2304541

!Platform_sample_id = GSM2304542

!Platform_sample_id = GSM2304543

!Platform_sample_id = GSM2304544

!Platform_sample_id = GSM2304545

!Platform_sample_id = GSM2304546

!Platform_sample_id = GSM2337735

!Platform_sample_id = GSM2337736

!Platform_sample_id = GSM2337737

!Platform_sample_id = GSM2337738

!Platform_sample_id = GSM2337739

!Platform_sample_id = GSM2337740

!Platform_sample_id = GSM2337741

!Platform_sample_id = GSM2337742

!Platform_sample_id = GSM2337743

!Platform_sample_id = GSM2337744

!Platform_sample_id = GSM2337745

!Platform_sample_id = GSM2337746

!Platform_sample_id = GSM2337747

!Platform_sample_id = GSM2337748

!Platform_sample_id = GSM2337749

!Platform_sample_id = GSM2337750

!Platform_sample_id = GSM2337751

!Platform_sample_id = GSM2337752

!Platform_sample_id = GSM2337753

!Platform_sample_id = GSM2337754

!Platform_sample_id = GSM2337755

!Platform_sample_id = GSM2337756

!Platform_sample_id = GSM2337757

!Platform_sample_id = GSM2337758

!Platform_sample_id = GSM2337759

!Platform_sample_id = GSM2337760

!Platform_sample_id = GSM2337761

!Platform_sample_id = GSM2337762

!Platform_sample_id = GSM2337763

!Platform_sample_id = GSM2337764

!Platform_sample_id = GSM2337765

!Platform_sample_id = GSM2337766

!Platform_sample_id = GSM2337767

!Platform_sample_id = GSM2337768

!Platform_sample_id = GSM2337769

!Platform_sample_id = GSM2337770

!Platform_sample_id = GSM2337771

!Platform_sample_id = GSM2337772

!Platform_sample_id = GSM2337773

!Platform_sample_id = GSM2337774

!Platform_sample_id = GSM2337775

!Platform_sample_id = GSM2337776

!Platform_sample_id = GSM2337777

!Platform_sample_id = GSM2337778

!Platform_sample_id = GSM2337779

!Platform_sample_id = GSM2337780

!Platform_sample_id = GSM2337781

!Platform_sample_id = GSM2337782

!Platform_sample_id = GSM2337783

!Platform_sample_id = GSM2337784

!Platform_sample_id = GSM2337785

!Platform_sample_id = GSM2337786

!Platform_sample_id = GSM2337787

!Platform_sample_id = GSM2337788

!Platform_sample_id = GSM2337789

!Platform_sample_id = GSM2337790

!Platform_sample_id = GSM2337791

!Platform_sample_id = GSM2337792

!Platform_sample_id = GSM2337793

!Platform_sample_id = GSM2337794

!Platform_sample_id = GSM2337795

!Platform_sample_id = GSM2337796

!Platform_sample_id = GSM2337797

!Platform_sample_id = GSM2337798

!Platform_sample_id = GSM2337799

!Platform_sample_id = GSM2337800

!Platform_sample_id = GSM2337801

!Platform_sample_id = GSM2337802

!Platform_sample_id = GSM2337803

!Platform_sample_id = GSM2337804

!Platform_sample_id = GSM2337805

!Platform_sample_id = GSM2337806

!Platform_sample_id = GSM2337807

!Platform_sample_id = GSM2337808

!Platform_sample_id = GSM2337809

!Platform_sample_id = GSM2337810

!Platform_sample_id = GSM2337811

!Platform_sample_id = GSM2337812

!Platform_sample_id = GSM2337813

!Platform_sample_id = GSM2337814

!Platform_sample_id = GSM2337815

!Platform_sample_id = GSM2337816

!Platform_sample_id = GSM2337817

!Platform_sample_id = GSM2337818

!Platform_sample_id = GSM2337819

!Platform_sample_id = GSM2337820

!Platform_sample_id = GSM2337821

!Platform_sample_id = GSM2337822

!Platform_sample_id = GSM2337823

!Platform_sample_id = GSM2337824

!Platform_sample_id = GSM2337825

!Platform_sample_id = GSM2337826

!Platform_sample_id = GSM2337827

!Platform_sample_id = GSM2337828

!Platform_sample_id = GSM2337829

!Platform_sample_id = GSM2337830

!Platform_sample_id = GSM2337831

!Platform_sample_id = GSM2337832

!Platform_sample_id = GSM2337833

!Platform_sample_id = GSM2337834

!Platform_sample_id = GSM2337835

!Platform_sample_id = GSM2337836

!Platform_sample_id = GSM2337837

!Platform_sample_id = GSM2337838

!Platform_sample_id = GSM2337839

!Platform_sample_id = GSM2337840

!Platform_sample_id = GSM2337841

!Platform_sample_id = GSM2337842

!Platform_sample_id = GSM2337843

!Platform_sample_id = GSM2337844

!Platform_sample_id = GSM2337845

!Platform_sample_id = GSM2337846

!Platform_sample_id = GSM2337847

!Platform_sample_id = GSM2337848

!Platform_sample_id = GSM2337849

!Platform_sample_id = GSM2337850

!Platform_sample_id = GSM2337851

!Platform_sample_id = GSM2337852

!Platform_sample_id = GSM2337853

!Platform_sample_id = GSM2337854

!Platform_sample_id = GSM2337855

!Platform_sample_id = GSM2337856

!Platform_sample_id = GSM2337857

!Platform_sample_id = GSM2337858

!Platform_sample_id = GSM2337859

!Platform_sample_id = GSM2337860

!Platform_sample_id = GSM2337861

!Platform_sample_id = GSM2337862

!Platform_sample_id = GSM2337863

!Platform_sample_id = GSM2337864

!Platform_sample_id = GSM2337865

!Platform_sample_id = GSM2337866

!Platform_sample_id = GSM2337867

!Platform_sample_id = GSM2337868

!Platform_sample_id = GSM2337869

!Platform_sample_id = GSM2337870

!Platform_sample_id = GSM2337871

!Platform_sample_id = GSM2337872

!Platform_sample_id = GSM2337873

!Platform_sample_id = GSM2337874

!Platform_sample_id = GSM2337875

!Platform_sample_id = GSM2337876

!Platform_sample_id = GSM2337877

!Platform_sample_id = GSM2416929

!Platform_sample_id = GSM2416930

!Platform_sample_id = GSM2416931

!Platform_sample_id = GSM2416932

!Platform_sample_id = GSM2416933

!Platform_sample_id = GSM2416934

!Platform_sample_id = GSM2416935

!Platform_sample_id = GSM2416936

!Platform_sample_id = GSM2416937

!Platform_sample_id = GSM2416938

!Platform_sample_id = GSM2416939

!Platform_sample_id = GSM2416940

!Platform_sample_id = GSM2416941

!Platform_sample_id = GSM2416942

!Platform_sample_id = GSM2416943

!Platform_sample_id = GSM2416944

!Platform_sample_id = GSM2416945

!Platform_sample_id = GSM2416946

!Platform_sample_id = GSM2416947

!Platform_sample_id = GSM2416948

!Platform_sample_id = GSM2416949

!Platform_sample_id = GSM2416950

!Platform_sample_id = GSM2416951

!Platform_sample_id = GSM2416952

!Platform_sample_id = GSM2520975

!Platform_sample_id = GSM2520976

!Platform_sample_id = GSM2520977

!Platform_sample_id = GSM2520978

!Platform_sample_id = GSM2520979

!Platform_sample_id = GSM2520980

!Platform_sample_id = GSM2520981

!Platform_sample_id = GSM2520982

!Platform_sample_id = GSM2520983

!Platform_sample_id = GSM2520984

!Platform_sample_id = GSM2520985

!Platform_sample_id = GSM2520986

!Platform_sample_id = GSM2520987

!Platform_sample_id = GSM2520988

!Platform_sample_id = GSM2520989

!Platform_sample_id = GSM2520990

!Platform_sample_id = GSM2520991

!Platform_sample_id = GSM2520992

!Platform_sample_id = GSM2520993

!Platform_sample_id = GSM2520994

!Platform_sample_id = GSM2520995

!Platform_sample_id = GSM2520996

!Platform_sample_id = GSM2520997

!Platform_sample_id = GSM2520998

!Platform_sample_id = GSM2520999

!Platform_sample_id = GSM2521000

!Platform_sample_id = GSM2521001

!Platform_sample_id = GSM2521002

!Platform_sample_id = GSM2521003

!Platform_sample_id = GSM2521004

!Platform_sample_id = GSM2521005

!Platform_sample_id = GSM2521006

!Platform_sample_id = GSM2521007

!Platform_sample_id = GSM2521008

!Platform_sample_id = GSM2521009

!Platform_sample_id = GSM2521010

!Platform_sample_id = GSM2521011

!Platform_sample_id = GSM2521012

!Platform_sample_id = GSM2521013

!Platform_sample_id = GSM2521014

!Platform_sample_id = GSM2521015

!Platform_sample_id = GSM2521016

!Platform_sample_id = GSM2521017

!Platform_sample_id = GSM2521018

!Platform_sample_id = GSM2521019

!Platform_sample_id = GSM2521020

!Platform_sample_id = GSM2521021

!Platform_sample_id = GSM2521022

!Platform_sample_id = GSM2521023

!Platform_sample_id = GSM2521024

!Platform_sample_id = GSM2521025

!Platform_sample_id = GSM2521026

!Platform_sample_id = GSM2521027

!Platform_sample_id = GSM2521028

!Platform_sample_id = GSM2521029

!Platform_sample_id = GSM2521030

!Platform_sample_id = GSM2521031

!Platform_sample_id = GSM2521032

!Platform_sample_id = GSM2521033

!Platform_sample_id = GSM2521034

!Platform_sample_id = GSM2521035

!Platform_sample_id = GSM2521036

!Platform_sample_id = GSM2521037

!Platform_sample_id = GSM2521038

!Platform_sample_id = GSM2521039

!Platform_sample_id = GSM2521040

!Platform_sample_id = GSM2521041

!Platform_sample_id = GSM2521042

!Platform_sample_id = GSM2521043

!Platform_sample_id = GSM2521044

!Platform_sample_id = GSM2521045

!Platform_sample_id = GSM2521046

!Platform_sample_id = GSM2521047

!Platform_sample_id = GSM2521048

!Platform_sample_id = GSM2521049

!Platform_sample_id = GSM2521050

!Platform_sample_id = GSM2521051

!Platform_sample_id = GSM2521052

!Platform_sample_id = GSM2521053

!Platform_sample_id = GSM2521054

!Platform_sample_id = GSM2521055

!Platform_sample_id = GSM2521056

!Platform_sample_id = GSM2521057

!Platform_sample_id = GSM2521058

!Platform_sample_id = GSM2521059

!Platform_sample_id = GSM2521060

!Platform_sample_id = GSM2521061

!Platform_sample_id = GSM2521062

!Platform_sample_id = GSM2521063

!Platform_sample_id = GSM2521064

!Platform_sample_id = GSM2521065

!Platform_sample_id = GSM2521066

!Platform_sample_id = GSM2521067

!Platform_sample_id = GSM2521068

!Platform_sample_id = GSM2521069

!Platform_sample_id = GSM2521070

!Platform_sample_id = GSM2521071

!Platform_sample_id = GSM2521072

!Platform_sample_id = GSM2521073

!Platform_sample_id = GSM2521074

!Platform_sample_id = GSM2521075

!Platform_sample_id = GSM2521076

!Platform_sample_id = GSM2521077

!Platform_sample_id = GSM2521078

!Platform_sample_id = GSM2521079

!Platform_sample_id = GSM2521080

!Platform_sample_id = GSM2521081

!Platform_sample_id = GSM2521082

!Platform_sample_id = GSM2521083

!Platform_sample_id = GSM2521084

!Platform_sample_id = GSM2521085

!Platform_sample_id = GSM2521086

!Platform_sample_id = GSM2521087

!Platform_sample_id = GSM2521088

!Platform_sample_id = GSM2521089

!Platform_sample_id = GSM2521090

!Platform_sample_id = GSM2521091

!Platform_sample_id = GSM2521092

!Platform_sample_id = GSM2521093

!Platform_sample_id = GSM2521094

!Platform_sample_id = GSM2521095

!Platform_sample_id = GSM2521096

!Platform_sample_id = GSM2521097

!Platform_sample_id = GSM2521098

!Platform_sample_id = GSM2521099

!Platform_sample_id = GSM2521100

!Platform_sample_id = GSM2521101

!Platform_sample_id = GSM2521102

!Platform_sample_id = GSM2521103

!Platform_sample_id = GSM2521104

!Platform_sample_id = GSM2521105

!Platform_sample_id = GSM2521106

!Platform_sample_id = GSM2521107

!Platform_sample_id = GSM2521108

!Platform_sample_id = GSM2521109

!Platform_sample_id = GSM2521110

!Platform_sample_id = GSM2521111

!Platform_sample_id = GSM2521112

!Platform_sample_id = GSM2521113

!Platform_sample_id = GSM2521114

!Platform_sample_id = GSM2521115

!Platform_sample_id = GSM2521116

!Platform_sample_id = GSM2521117

!Platform_sample_id = GSM2521118

!Platform_sample_id = GSM2521119

!Platform_sample_id = GSM2521120

!Platform_sample_id = GSM2521121

!Platform_sample_id = GSM2521122

!Platform_sample_id = GSM2521123

!Platform_sample_id = GSM2521124

!Platform_sample_id = GSM2521125

!Platform_sample_id = GSM2521126

!Platform_sample_id = GSM2521127

!Platform_sample_id = GSM2521128

!Platform_sample_id = GSM2521129

!Platform_sample_id = GSM2521130

!Platform_sample_id = GSM2521131

!Platform_sample_id = GSM2521132

!Platform_sample_id = GSM2521133

!Platform_sample_id = GSM2521134

!Platform_sample_id = GSM2521135

!Platform_sample_id = GSM2521136

!Platform_sample_id = GSM2521137

!Platform_sample_id = GSM2521138

!Platform_sample_id = GSM2521139

!Platform_sample_id = GSM2521140

!Platform_sample_id = GSM2521141

!Platform_sample_id = GSM2521142

!Platform_sample_id = GSM2521143

!Platform_sample_id = GSM2521144

!Platform_sample_id = GSM2521145

!Platform_sample_id = GSM2521146

!Platform_sample_id = GSM2521147

!Platform_sample_id = GSM2521148

!Platform_sample_id = GSM2521149

!Platform_sample_id = GSM2521150

!Platform_sample_id = GSM2521151

!Platform_sample_id = GSM2521152

!Platform_sample_id = GSM2521153

!Platform_sample_id = GSM2521154

!Platform_sample_id = GSM2521155

!Platform_sample_id = GSM2521156

!Platform_sample_id = GSM2521157

!Platform_sample_id = GSM2521158

!Platform_sample_id = GSM2521159

!Platform_sample_id = GSM2521160

!Platform_sample_id = GSM2521161

!Platform_sample_id = GSM2521162

!Platform_sample_id = GSM2521163

!Platform_sample_id = GSM2521164

!Platform_sample_id = GSM2521165

!Platform_sample_id = GSM2521166

!Platform_sample_id = GSM2521167

!Platform_sample_id = GSM2521168

!Platform_sample_id = GSM2521169

!Platform_sample_id = GSM2521170

!Platform_sample_id = GSM2521171

!Platform_sample_id = GSM2521172

!Platform_sample_id = GSM2521173

!Platform_sample_id = GSM2521174

!Platform_sample_id = GSM2521175

!Platform_sample_id = GSM2521176

!Platform_sample_id = GSM2521177

!Platform_sample_id = GSM2521178

!Platform_sample_id = GSM2521179

!Platform_sample_id = GSM2521180

!Platform_sample_id = GSM2521181

!Platform_sample_id = GSM2521182

!Platform_sample_id = GSM2521183

!Platform_sample_id = GSM2521184

!Platform_sample_id = GSM2521185

!Platform_sample_id = GSM2521186

!Platform_sample_id = GSM2521187

!Platform_sample_id = GSM2521188

!Platform_sample_id = GSM2521189

!Platform_sample_id = GSM2521190

!Platform_sample_id = GSM2521191

!Platform_sample_id = GSM2521192

!Platform_sample_id = GSM2521193

!Platform_sample_id = GSM2521194

!Platform_sample_id = GSM2521195

!Platform_sample_id = GSM2521196

!Platform_sample_id = GSM2521197

!Platform_sample_id = GSM2521198

!Platform_sample_id = GSM2521199

!Platform_sample_id = GSM2521200

!Platform_sample_id = GSM2521201

!Platform_sample_id = GSM2521202

!Platform_sample_id = GSM2521203

!Platform_sample_id = GSM2521204

!Platform_sample_id = GSM2521205

!Platform_sample_id = GSM2521206

!Platform_sample_id = GSM2521207

!Platform_sample_id = GSM2521208

!Platform_sample_id = GSM2521209

!Platform_sample_id = GSM2521210

!Platform_sample_id = GSM2521211

!Platform_sample_id = GSM2521212

!Platform_sample_id = GSM2521213

!Platform_sample_id = GSM2521214

!Platform_sample_id = GSM2521215

!Platform_sample_id = GSM2521216

!Platform_sample_id = GSM2521217

!Platform_sample_id = GSM2521218

!Platform_sample_id = GSM2521219

!Platform_sample_id = GSM2521220

!Platform_sample_id = GSM2521221

!Platform_sample_id = GSM2521222

!Platform_sample_id = GSM2521223

!Platform_sample_id = GSM2521224

!Platform_sample_id = GSM2521225

!Platform_sample_id = GSM2521226

!Platform_sample_id = GSM2521227

!Platform_sample_id = GSM2521228

!Platform_sample_id = GSM2521229

!Platform_sample_id = GSM2521230

!Platform_sample_id = GSM2521231

!Platform_sample_id = GSM2521232

!Platform_sample_id = GSM2521233

!Platform_sample_id = GSM2521234

!Platform_sample_id = GSM2521235

!Platform_sample_id = GSM2521236

!Platform_sample_id = GSM2521237

!Platform_sample_id = GSM2521238

!Platform_sample_id = GSM2521239

!Platform_sample_id = GSM2521240

!Platform_sample_id = GSM2521241

!Platform_sample_id = GSM2521242

!Platform_sample_id = GSM2521243

!Platform_sample_id = GSM2521244

!Platform_sample_id = GSM2521245

!Platform_sample_id = GSM2521246

!Platform_sample_id = GSM2521247

!Platform_sample_id = GSM2521248

!Platform_sample_id = GSM2521249

!Platform_sample_id = GSM2521250

!Platform_sample_id = GSM2521251

!Platform_sample_id = GSM2521252

!Platform_sample_id = GSM2521253

!Platform_sample_id = GSM2521254

!Platform_sample_id = GSM2521255

!Platform_sample_id = GSM2521256

!Platform_sample_id = GSM2521257

!Platform_sample_id = GSM2521258

!Platform_sample_id = GSM2521259

!Platform_sample_id = GSM2521260

!Platform_sample_id = GSM2521261

!Platform_sample_id = GSM2521262

!Platform_sample_id = GSM2521263

!Platform_sample_id = GSM2521264

!Platform_sample_id = GSM2521265

!Platform_sample_id = GSM2521266

!Platform_sample_id = GSM2521267

!Platform_sample_id = GSM2521268

!Platform_sample_id = GSM2521269

!Platform_sample_id = GSM2521270

!Platform_sample_id = GSM2521271

!Platform_sample_id = GSM2521272

!Platform_sample_id = GSM2521273

!Platform_sample_id = GSM2521274

!Platform_sample_id = GSM2521275

!Platform_sample_id = GSM2521276

!Platform_sample_id = GSM2521277

!Platform_sample_id = GSM2521278

!Platform_sample_id = GSM2521279

!Platform_sample_id = GSM2521280

!Platform_sample_id = GSM2521281

!Platform_sample_id = GSM2521282

!Platform_sample_id = GSM2521283

!Platform_sample_id = GSM2521284

!Platform_sample_id = GSM2521285

!Platform_sample_id = GSM2521286

!Platform_sample_id = GSM2521287

!Platform_sample_id = GSM2521288

!Platform_sample_id = GSM2521289

!Platform_sample_id = GSM2521290

!Platform_sample_id = GSM2521291

!Platform_sample_id = GSM2521292

!Platform_sample_id = GSM2521293

!Platform_sample_id = GSM2521294

!Platform_sample_id = GSM2521295

!Platform_sample_id = GSM2521296

!Platform_sample_id = GSM2521297

!Platform_sample_id = GSM2521298

!Platform_sample_id = GSM2521299

!Platform_sample_id = GSM2521300

!Platform_sample_id = GSM2521301

!Platform_sample_id = GSM2521302

!Platform_sample_id = GSM2521303

!Platform_sample_id = GSM2521304

!Platform_sample_id = GSM2521305

!Platform_sample_id = GSM2521306

!Platform_sample_id = GSM2521307

!Platform_sample_id = GSM2521308

!Platform_sample_id = GSM2521309

!Platform_sample_id = GSM2521310

!Platform_sample_id = GSM2521311

!Platform_sample_id = GSM2521312

!Platform_sample_id = GSM2521313

!Platform_sample_id = GSM2521314

!Platform_sample_id = GSM2521315

!Platform_sample_id = GSM2521316

!Platform_sample_id = GSM2521317

!Platform_sample_id = GSM2521318

!Platform_sample_id = GSM2521319

!Platform_sample_id = GSM2521320

!Platform_sample_id = GSM2521321

!Platform_sample_id = GSM2521322

!Platform_sample_id = GSM2521323

!Platform_sample_id = GSM2521324

!Platform_sample_id = GSM2521325

!Platform_sample_id = GSM2521326

!Platform_sample_id = GSM2521327

!Platform_sample_id = GSM2521328

!Platform_sample_id = GSM2521329

!Platform_sample_id = GSM2521330

!Platform_sample_id = GSM2521331

!Platform_sample_id = GSM2521332

!Platform_sample_id = GSM2521333

!Platform_sample_id = GSM2521334

!Platform_sample_id = GSM2521335

!Platform_sample_id = GSM2521336

!Platform_sample_id = GSM2521337

!Platform_sample_id = GSM2521338

!Platform_sample_id = GSM2521339

!Platform_sample_id = GSM2521340

!Platform_sample_id = GSM2521341

!Platform_sample_id = GSM2521342

!Platform_sample_id = GSM2521343

!Platform_sample_id = GSM2521344

!Platform_sample_id = GSM2521345

!Platform_sample_id = GSM2521346

!Platform_sample_id = GSM2521347

!Platform_sample_id = GSM2521348

!Platform_sample_id = GSM2521349

!Platform_sample_id = GSM2521350

!Platform_sample_id = GSM2521351

!Platform_sample_id = GSM2521352

!Platform_sample_id = GSM2521353

!Platform_sample_id = GSM2521354

!Platform_sample_id = GSM2521355

!Platform_sample_id = GSM2521356

!Platform_sample_id = GSM2521357

!Platform_sample_id = GSM2521358

!Platform_sample_id = GSM2521359

!Platform_sample_id = GSM2521360

!Platform_sample_id = GSM2521361

!Platform_sample_id = GSM2521362

!Platform_sample_id = GSM2521363

!Platform_sample_id = GSM2521364

!Platform_sample_id = GSM2521365

!Platform_sample_id = GSM2521366

!Platform_sample_id = GSM2521367

!Platform_sample_id = GSM2521368

!Platform_sample_id = GSM2521369

!Platform_sample_id = GSM2521370

!Platform_sample_id = GSM2521371

!Platform_sample_id = GSM2521372

!Platform_sample_id = GSM2521373

!Platform_sample_id = GSM2521374

!Platform_sample_id = GSM2521375

!Platform_sample_id = GSM2521376

!Platform_sample_id = GSM2521377

!Platform_sample_id = GSM2521378

!Platform_sample_id = GSM2521379

!Platform_sample_id = GSM2521380

!Platform_sample_id = GSM2521381

!Platform_sample_id = GSM2521382

!Platform_sample_id = GSM2521383

!Platform_sample_id = GSM2521384

!Platform_sample_id = GSM2521385

!Platform_sample_id = GSM2521386

!Platform_sample_id = GSM2521387

!Platform_sample_id = GSM2521388

!Platform_sample_id = GSM2521389

!Platform_sample_id = GSM2521390

!Platform_sample_id = GSM2521391

!Platform_sample_id = GSM2521392

!Platform_sample_id = GSM2521393

!Platform_sample_id = GSM2521394

!Platform_sample_id = GSM2521395

!Platform_sample_id = GSM2521396

!Platform_sample_id = GSM2521397

!Platform_sample_id = GSM2521398

!Platform_sample_id = GSM2521399

!Platform_sample_id = GSM2521400

!Platform_sample_id = GSM2521401

!Platform_sample_id = GSM2521402

!Platform_sample_id = GSM2521403

!Platform_sample_id = GSM2521404

!Platform_sample_id = GSM2521405

!Platform_sample_id = GSM2521406

!Platform_sample_id = GSM2521407

!Platform_sample_id = GSM2521408

!Platform_sample_id = GSM2521409

!Platform_sample_id = GSM2521410

!Platform_sample_id = GSM2521411

!Platform_sample_id = GSM2521412

!Platform_sample_id = GSM2521413

!Platform_sample_id = GSM2521414

!Platform_sample_id = GSM2521415

!Platform_sample_id = GSM2521416

!Platform_sample_id = GSM2521417

!Platform_sample_id = GSM2521418

!Platform_sample_id = GSM2521419

!Platform_sample_id = GSM2521420

!Platform_sample_id = GSM2521421

!Platform_sample_id = GSM2521422

!Platform_sample_id = GSM2521423

!Platform_sample_id = GSM2521424

!Platform_sample_id = GSM2521425

!Platform_sample_id = GSM2521426

!Platform_sample_id = GSM2521427

!Platform_sample_id = GSM2521428

!Platform_sample_id = GSM2521429

!Platform_sample_id = GSM2521430

!Platform_sample_id = GSM2521431

!Platform_sample_id = GSM2521432

!Platform_sample_id = GSM2521433

!Platform_sample_id = GSM2521434

!Platform_sample_id = GSM2521435

!Platform_sample_id = GSM2521436

!Platform_sample_id = GSM2521437

!Platform_sample_id = GSM2521438

!Platform_sample_id = GSM2521439

!Platform_sample_id = GSM2521440

!Platform_sample_id = GSM2521441

!Platform_sample_id = GSM2521442

!Platform_sample_id = GSM2521443

!Platform_sample_id = GSM2521444

!Platform_sample_id = GSM2521445

!Platform_sample_id = GSM2521446

!Platform_sample_id = GSM2521447

!Platform_sample_id = GSM2521448

!Platform_sample_id = GSM2521449

!Platform_sample_id = GSM2521450

!Platform_sample_id = GSM2521451

!Platform_sample_id = GSM2521452

!Platform_sample_id = GSM2521453

!Platform_sample_id = GSM2521454

!Platform_sample_id = GSM2521455

!Platform_sample_id = GSM2521456

!Platform_sample_id = GSM2521457

!Platform_sample_id = GSM2521458

!Platform_sample_id = GSM2521459

!Platform_sample_id = GSM2521460

!Platform_sample_id = GSM2521461

!Platform_sample_id = GSM2521462

!Platform_sample_id = GSM2521463

!Platform_sample_id = GSM2521464

!Platform_sample_id = GSM2521465

!Platform_sample_id = GSM2521466

!Platform_sample_id = GSM2521467

!Platform_sample_id = GSM2521468

!Platform_sample_id = GSM2521469

!Platform_sample_id = GSM2521470

!Platform_sample_id = GSM2521471

!Platform_sample_id = GSM2521472

!Platform_sample_id = GSM2521473

!Platform_sample_id = GSM2521474

!Platform_sample_id = GSM2521475

!Platform_sample_id = GSM2521476

!Platform_sample_id = GSM2521477

!Platform_sample_id = GSM2521478

!Platform_sample_id = GSM2521479

!Platform_sample_id = GSM2521480

!Platform_sample_id = GSM2521481

!Platform_sample_id = GSM2521482

!Platform_sample_id = GSM2521483

!Platform_sample_id = GSM2521484

!Platform_sample_id = GSM2521485

!Platform_sample_id = GSM2527902

!Platform_sample_id = GSM2527903

!Platform_sample_id = GSM2527904

!Platform_sample_id = GSM2527905

!Platform_sample_id = GSM2527906

!Platform_sample_id = GSM2527907

!Platform_sample_id = GSM2527908

!Platform_sample_id = GSM2527909

!Platform_sample_id = GSM2527910

!Platform_sample_id = GSM2544167

!Platform_sample_id = GSM2544168

!Platform_sample_id = GSM2544169

!Platform_sample_id = GSM2544170

!Platform_sample_id = GSM2544171

!Platform_sample_id = GSM2544172

!Platform_sample_id = GSM2568698

!Platform_sample_id = GSM2568699

!Platform_sample_id = GSM2568700

!Platform_sample_id = GSM2568701

!Platform_sample_id = GSM2568702

!Platform_sample_id = GSM2568703

!Platform_sample_id = GSM2568704

!Platform_sample_id = GSM2568705

!Platform_sample_id = GSM2568706

!Platform_sample_id = GSM2568707

!Platform_sample_id = GSM2568708

!Platform_sample_id = GSM2568709

!Platform_sample_id = GSM2568710

!Platform_sample_id = GSM2568711

!Platform_sample_id = GSM2568712

!Platform_sample_id = GSM2568713

!Platform_sample_id = GSM2568714

!Platform_sample_id = GSM2568715

!Platform_sample_id = GSM2568716

!Platform_sample_id = GSM2568717

!Platform_sample_id = GSM2568718

!Platform_sample_id = GSM2568719

!Platform_sample_id = GSM2568720

!Platform_sample_id = GSM2568721

!Platform_sample_id = GSM2568722

!Platform_sample_id = GSM2568723

!Platform_sample_id = GSM2568724

!Platform_sample_id = GSM2568725

!Platform_sample_id = GSM2568726

!Platform_sample_id = GSM2568727

!Platform_sample_id = GSM2568728

!Platform_sample_id = GSM2568729

!Platform_sample_id = GSM2568730

!Platform_sample_id = GSM2568731

!Platform_sample_id = GSM2568732

!Platform_sample_id = GSM2568733

!Platform_sample_id = GSM2568734

!Platform_sample_id = GSM2568735

!Platform_sample_id = GSM2568736

!Platform_sample_id = GSM2568737

!Platform_sample_id = GSM2568738

!Platform_sample_id = GSM2568739

!Platform_sample_id = GSM2568740

!Platform_sample_id = GSM2568741

!Platform_sample_id = GSM2568742

!Platform_sample_id = GSM2568743

!Platform_sample_id = GSM2568744

!Platform_sample_id = GSM2568745

!Platform_sample_id = GSM2568746

!Platform_sample_id = GSM2568747

!Platform_sample_id = GSM2568748

!Platform_sample_id = GSM2568749

!Platform_sample_id = GSM2568750

!Platform_sample_id = GSM2568751

!Platform_sample_id = GSM2568752

!Platform_sample_id = GSM2568753

!Platform_sample_id = GSM2568754

!Platform_sample_id = GSM2568755

!Platform_sample_id = GSM2568756

!Platform_sample_id = GSM2568757

!Platform_sample_id = GSM2568758

!Platform_sample_id = GSM2568759

!Platform_sample_id = GSM2568760

!Platform_sample_id = GSM2568761

!Platform_sample_id = GSM2568762

!Platform_sample_id = GSM2568763

!Platform_sample_id = GSM2568764

!Platform_sample_id = GSM2568765

!Platform_sample_id = GSM2568766

!Platform_sample_id = GSM2568767

!Platform_sample_id = GSM2568768

!Platform_sample_id = GSM2568769

!Platform_sample_id = GSM2568770

!Platform_sample_id = GSM2568771

!Platform_sample_id = GSM2568772

!Platform_sample_id = GSM2568773

!Platform_sample_id = GSM2568774

!Platform_sample_id = GSM2568775

!Platform_sample_id = GSM2568776

!Platform_sample_id = GSM2568777

!Platform_sample_id = GSM2568778

!Platform_sample_id = GSM2568779

!Platform_sample_id = GSM2568780

!Platform_sample_id = GSM2568781

!Platform_sample_id = GSM2568782

!Platform_sample_id = GSM2568783

!Platform_sample_id = GSM2568784

!Platform_sample_id = GSM2568785

!Platform_sample_id = GSM2568786

!Platform_sample_id = GSM2568787

!Platform_sample_id = GSM2568788

!Platform_sample_id = GSM2568789

!Platform_sample_id = GSM2568790

!Platform_sample_id = GSM2568791

!Platform_sample_id = GSM2568792

!Platform_sample_id = GSM2568793

!Platform_sample_id = GSM2568794

!Platform_sample_id = GSM2568795

!Platform_sample_id = GSM2568796

!Platform_sample_id = GSM2568797

!Platform_sample_id = GSM2568798

!Platform_sample_id = GSM2568799

!Platform_sample_id = GSM2568800

!Platform_sample_id = GSM2568801

!Platform_sample_id = GSM2568802

!Platform_sample_id = GSM2568803

!Platform_sample_id = GSM2568804

!Platform_sample_id = GSM2568805

!Platform_sample_id = GSM2568806

!Platform_sample_id = GSM2568807

!Platform_sample_id = GSM2568808

!Platform_sample_id = GSM2568809

!Platform_sample_id = GSM2568810

!Platform_sample_id = GSM2568811

!Platform_sample_id = GSM2568812

!Platform_sample_id = GSM2568813

!Platform_sample_id = GSM2568814

!Platform_sample_id = GSM2568815

!Platform_sample_id = GSM2568816

!Platform_sample_id = GSM2568817

!Platform_sample_id = GSM2568818

!Platform_sample_id = GSM2568819

!Platform_sample_id = GSM2568820

!Platform_sample_id = GSM2568821

!Platform_sample_id = GSM2568822

!Platform_sample_id = GSM2568823

!Platform_sample_id = GSM2568824

!Platform_sample_id = GSM2568825

!Platform_sample_id = GSM2568826

!Platform_sample_id = GSM2568827

!Platform_sample_id = GSM2568828

!Platform_sample_id = GSM2568829

!Platform_sample_id = GSM2568830

!Platform_sample_id = GSM2568831

!Platform_sample_id = GSM2568832

!Platform_sample_id = GSM2568833

!Platform_sample_id = GSM2568834

!Platform_sample_id = GSM2568835

!Platform_sample_id = GSM2568836

!Platform_sample_id = GSM2568837

!Platform_sample_id = GSM2568838

!Platform_sample_id = GSM2568839

!Platform_sample_id = GSM2568840

!Platform_sample_id = GSM2568841

!Platform_sample_id = GSM2568842

!Platform_sample_id = GSM2568843

!Platform_sample_id = GSM2568844

!Platform_sample_id = GSM2568845

!Platform_sample_id = GSM2568846

!Platform_sample_id = GSM2568847

!Platform_sample_id = GSM2568848

!Platform_sample_id = GSM2568849

!Platform_sample_id = GSM2568850

!Platform_sample_id = GSM2568851

!Platform_sample_id = GSM2568852

!Platform_sample_id = GSM2568853

!Platform_sample_id = GSM2568854

!Platform_sample_id = GSM2568855

!Platform_sample_id = GSM2577715

!Platform_sample_id = GSM2577716

!Platform_sample_id = GSM2577717

!Platform_sample_id = GSM2577718

!Platform_sample_id = GSM2577719

!Platform_sample_id = GSM2577720

!Platform_sample_id = GSM2577721

!Platform_sample_id = GSM2577722

!Platform_sample_id = GSM2577723

!Platform_sample_id = GSM2577724

!Platform_sample_id = GSM2577725

!Platform_sample_id = GSM2577726

!Platform_sample_id = GSM2577727

!Platform_sample_id = GSM2577728

!Platform_sample_id = GSM2577729

!Platform_sample_id = GSM2577730

!Platform_sample_id = GSM2577731

!Platform_sample_id = GSM2577732

!Platform_sample_id = GSM2577733

!Platform_sample_id = GSM2577734

!Platform_sample_id = GSM2577735

!Platform_sample_id = GSM2577736

!Platform_sample_id = GSM2577737

!Platform_sample_id = GSM2577738

!Platform_sample_id = GSM2577739

!Platform_sample_id = GSM2577740

!Platform_sample_id = GSM2577741

!Platform_sample_id = GSM2577742

!Platform_sample_id = GSM2577743

!Platform_sample_id = GSM2577744

!Platform_sample_id = GSM2577745

!Platform_sample_id = GSM2577746

!Platform_sample_id = GSM2577747

!Platform_sample_id = GSM2577748

!Platform_sample_id = GSM2577749

!Platform_sample_id = GSM2577750

!Platform_sample_id = GSM2577751

!Platform_sample_id = GSM2577752

!Platform_sample_id = GSM2577753

!Platform_sample_id = GSM2577754

!Platform_sample_id = GSM2577755

!Platform_sample_id = GSM2577756

!Platform_sample_id = GSM2577757

!Platform_sample_id = GSM2577758

!Platform_sample_id = GSM2577759

!Platform_sample_id = GSM2577760

!Platform_sample_id = GSM2577761

!Platform_sample_id = GSM2577762

!Platform_sample_id = GSM2577763

!Platform_sample_id = GSM2577764

!Platform_sample_id = GSM2577765

!Platform_sample_id = GSM2577766

!Platform_sample_id = GSM2577767

!Platform_sample_id = GSM2577768

!Platform_sample_id = GSM2577769

!Platform_sample_id = GSM2577770

!Platform_sample_id = GSM2577771

!Platform_sample_id = GSM2577772

!Platform_sample_id = GSM2577773

!Platform_sample_id = GSM2577774

!Platform_sample_id = GSM2577775

!Platform_sample_id = GSM2577776

!Platform_sample_id = GSM2577777

!Platform_sample_id = GSM2577778

!Platform_sample_id = GSM2577779

!Platform_sample_id = GSM2577780

!Platform_sample_id = GSM2577781

!Platform_sample_id = GSM2577782

!Platform_sample_id = GSM2577783

!Platform_sample_id = GSM2577784

!Platform_sample_id = GSM2577785

!Platform_sample_id = GSM2577786

!Platform_sample_id = GSM2577787

!Platform_sample_id = GSM2577788

!Platform_sample_id = GSM2577789

!Platform_sample_id = GSM2577790

!Platform_sample_id = GSM2577791

!Platform_sample_id = GSM2577792

!Platform_sample_id = GSM2577793

!Platform_sample_id = GSM2577794

!Platform_sample_id = GSM2577795

!Platform_sample_id = GSM2577796

!Platform_sample_id = GSM2577797

!Platform_sample_id = GSM2577798

!Platform_sample_id = GSM2577799

!Platform_sample_id = GSM2577800

!Platform_sample_id = GSM2577801

!Platform_sample_id = GSM2577802

!Platform_sample_id = GSM2577803

!Platform_sample_id = GSM2577804

!Platform_sample_id = GSM2577805

!Platform_sample_id = GSM2577806

!Platform_sample_id = GSM2577807

!Platform_sample_id = GSM2577808

!Platform_sample_id = GSM2577809

!Platform_sample_id = GSM2577810

!Platform_sample_id = GSM2577811

!Platform_sample_id = GSM2577812

!Platform_sample_id = GSM2577813

!Platform_sample_id = GSM2577814

!Platform_sample_id = GSM2577815

!Platform_sample_id = GSM2577816

!Platform_sample_id = GSM2577817

!Platform_sample_id = GSM2577818

!Platform_sample_id = GSM2577819

!Platform_sample_id = GSM2577820

!Platform_sample_id = GSM2577821

!Platform_sample_id = GSM2577822

!Platform_sample_id = GSM2577823

!Platform_sample_id = GSM2577824

!Platform_sample_id = GSM2577825

!Platform_sample_id = GSM2577826

!Platform_sample_id = GSM2577827

!Platform_sample_id = GSM2577828

!Platform_sample_id = GSM2577829

!Platform_sample_id = GSM2577830

!Platform_sample_id = GSM2577831

!Platform_sample_id = GSM2577832

!Platform_sample_id = GSM2577833

!Platform_sample_id = GSM2577834

!Platform_sample_id = GSM2577835

!Platform_sample_id = GSM2577836

!Platform_sample_id = GSM2577837

!Platform_sample_id = GSM2577838

!Platform_sample_id = GSM2577839

!Platform_sample_id = GSM2577840

!Platform_sample_id = GSM2577841

!Platform_sample_id = GSM2577842

!Platform_sample_id = GSM2577843

!Platform_sample_id = GSM2577844

!Platform_sample_id = GSM2577845

!Platform_sample_id = GSM2577846

!Platform_sample_id = GSM2577847

!Platform_sample_id = GSM2577848

!Platform_sample_id = GSM2577849

!Platform_sample_id = GSM2577850

!Platform_sample_id = GSM2577851

!Platform_sample_id = GSM2577852

!Platform_sample_id = GSM2577853

!Platform_sample_id = GSM2577854

!Platform_sample_id = GSM2577855

!Platform_sample_id = GSM2577856

!Platform_sample_id = GSM2577857

!Platform_sample_id = GSM2577858

!Platform_sample_id = GSM2577859

!Platform_sample_id = GSM2577860

!Platform_sample_id = GSM2577861

!Platform_sample_id = GSM2577862

!Platform_sample_id = GSM2577863

!Platform_sample_id = GSM2577864

!Platform_sample_id = GSM2577865

!Platform_sample_id = GSM2577866

!Platform_sample_id = GSM2577867

!Platform_sample_id = GSM2577868

!Platform_sample_id = GSM2577869

!Platform_sample_id = GSM2577870

!Platform_sample_id = GSM2577871

!Platform_sample_id = GSM2577872

!Platform_sample_id = GSM2577873

!Platform_sample_id = GSM2577874

!Platform_sample_id = GSM2577875

!Platform_sample_id = GSM2577876

!Platform_sample_id = GSM2577877

!Platform_sample_id = GSM2577878

!Platform_sample_id = GSM2577879

!Platform_sample_id = GSM2577880

!Platform_sample_id = GSM2577881

!Platform_sample_id = GSM2577882

!Platform_sample_id = GSM2577883

!Platform_sample_id = GSM2577884

!Platform_sample_id = GSM2577885

!Platform_sample_id = GSM2577886

!Platform_sample_id = GSM2577887

!Platform_sample_id = GSM2577888

!Platform_sample_id = GSM2577889

!Platform_sample_id = GSM2577890

!Platform_sample_id = GSM2577891

!Platform_sample_id = GSM2577892

!Platform_sample_id = GSM2577893

!Platform_sample_id = GSM2577894

!Platform_sample_id = GSM2577895

!Platform_sample_id = GSM2577896

!Platform_sample_id = GSM2577897

!Platform_sample_id = GSM2577898

!Platform_sample_id = GSM2577899

!Platform_sample_id = GSM2577900

!Platform_sample_id = GSM2577901

!Platform_sample_id = GSM2577902

!Platform_sample_id = GSM2577903

!Platform_sample_id = GSM2577904

!Platform_sample_id = GSM2577905

!Platform_sample_id = GSM2577906

!Platform_sample_id = GSM2577907

!Platform_sample_id = GSM2577908

!Platform_sample_id = GSM2577909

!Platform_sample_id = GSM2577910

!Platform_sample_id = GSM2577911

!Platform_sample_id = GSM2577912

!Platform_sample_id = GSM2577913

!Platform_sample_id = GSM2577914

!Platform_sample_id = GSM2577915

!Platform_sample_id = GSM2577916

!Platform_sample_id = GSM2577917

!Platform_sample_id = GSM2577918

!Platform_sample_id = GSM2577919

!Platform_sample_id = GSM2577920

!Platform_sample_id = GSM2577921

!Platform_sample_id = GSM2577922

!Platform_sample_id = GSM2577923

!Platform_sample_id = GSM2577924

!Platform_sample_id = GSM2577925

!Platform_sample_id = GSM2577926

!Platform_sample_id = GSM2577927

!Platform_sample_id = GSM2577928

!Platform_sample_id = GSM2577929

!Platform_sample_id = GSM2577930

!Platform_sample_id = GSM2577931

!Platform_sample_id = GSM2577932

!Platform_sample_id = GSM2577933

!Platform_sample_id = GSM2577934

!Platform_sample_id = GSM2577935

!Platform_sample_id = GSM2577936

!Platform_sample_id = GSM2577937

!Platform_sample_id = GSM2577938

!Platform_sample_id = GSM2577939

!Platform_sample_id = GSM2577940

!Platform_sample_id = GSM2577941

!Platform_sample_id = GSM2577942

!Platform_sample_id = GSM2577943

!Platform_sample_id = GSM2577944

!Platform_sample_id = GSM2577945

!Platform_sample_id = GSM2577946

!Platform_sample_id = GSM2577947

!Platform_sample_id = GSM2577948

!Platform_sample_id = GSM2577949

!Platform_sample_id = GSM2577950

!Platform_sample_id = GSM2577951

!Platform_sample_id = GSM2577952

!Platform_sample_id = GSM2577953

!Platform_sample_id = GSM2577954

!Platform_sample_id = GSM2577955

!Platform_sample_id = GSM2577956

!Platform_sample_id = GSM2577957

!Platform_sample_id = GSM2577958

!Platform_sample_id = GSM2577959

!Platform_sample_id = GSM2577960

!Platform_sample_id = GSM2577961

!Platform_sample_id = GSM2577962

!Platform_sample_id = GSM2577963

!Platform_sample_id = GSM2577964

!Platform_sample_id = GSM2577965

!Platform_sample_id = GSM2577966

!Platform_sample_id = GSM2577967

!Platform_sample_id = GSM2577968

!Platform_sample_id = GSM2577969

!Platform_sample_id = GSM2577970

!Platform_sample_id = GSM2577971

!Platform_sample_id = GSM2577972

!Platform_sample_id = GSM2577973

!Platform_sample_id = GSM2577974

!Platform_sample_id = GSM2577975

!Platform_sample_id = GSM2577976

!Platform_sample_id = GSM2577977

!Platform_sample_id = GSM2577978

!Platform_sample_id = GSM2577979

!Platform_sample_id = GSM2577980

!Platform_sample_id = GSM2577981

!Platform_sample_id = GSM2577982

!Platform_sample_id = GSM2577983

!Platform_sample_id = GSM2577984

!Platform_sample_id = GSM2577985

!Platform_sample_id = GSM2577986

!Platform_sample_id = GSM2577987

!Platform_sample_id = GSM2577988

!Platform_sample_id = GSM2577989

!Platform_sample_id = GSM2577990

!Platform_sample_id = GSM2577991

!Platform_sample_id = GSM2577992

!Platform_sample_id = GSM2577993

!Platform_sample_id = GSM2577994

!Platform_sample_id = GSM2577995

!Platform_sample_id = GSM2577996

!Platform_sample_id = GSM2577997

!Platform_sample_id = GSM2577998

!Platform_sample_id = GSM2577999

!Platform_sample_id = GSM2578000

!Platform_sample_id = GSM2578001

!Platform_sample_id = GSM2578002

!Platform_sample_id = GSM2578003

!Platform_sample_id = GSM2578004

!Platform_sample_id = GSM2578005

!Platform_sample_id = GSM2578006

!Platform_sample_id = GSM2578007

!Platform_sample_id = GSM2578008

!Platform_sample_id = GSM2578009

!Platform_sample_id = GSM2578010

!Platform_sample_id = GSM2578011

!Platform_sample_id = GSM2578012

!Platform_sample_id = GSM2578013

!Platform_sample_id = GSM2578014

!Platform_sample_id = GSM2578015

!Platform_sample_id = GSM2578016

!Platform_sample_id = GSM2578017

!Platform_sample_id = GSM2578018

!Platform_sample_id = GSM2578019

!Platform_sample_id = GSM2578020

!Platform_sample_id = GSM2578021

!Platform_sample_id = GSM2578022

!Platform_sample_id = GSM2578023

!Platform_sample_id = GSM2578024

!Platform_sample_id = GSM2578025

!Platform_sample_id = GSM2578026

!Platform_sample_id = GSM2578027

!Platform_sample_id = GSM2578028

!Platform_sample_id = GSM2578029

!Platform_sample_id = GSM2578030

!Platform_sample_id = GSM2578031

!Platform_sample_id = GSM2578032

!Platform_sample_id = GSM2578033

!Platform_sample_id = GSM2578034

!Platform_sample_id = GSM2578035

!Platform_sample_id = GSM2578036

!Platform_sample_id = GSM2578037

!Platform_sample_id = GSM2578038

!Platform_sample_id = GSM2578039

!Platform_sample_id = GSM2578040

!Platform_sample_id = GSM2578041

!Platform_sample_id = GSM2578042

!Platform_sample_id = GSM2578043

!Platform_sample_id = GSM2578044

!Platform_sample_id = GSM2578045

!Platform_sample_id = GSM2578046

!Platform_sample_id = GSM2578047

!Platform_sample_id = GSM2578048

!Platform_sample_id = GSM2578049

!Platform_sample_id = GSM2578050

!Platform_sample_id = GSM2578051

!Platform_sample_id = GSM2578052

!Platform_sample_id = GSM2578053

!Platform_sample_id = GSM2578054

!Platform_sample_id = GSM2578055

!Platform_sample_id = GSM2578056

!Platform_sample_id = GSM2578057

!Platform_sample_id = GSM2578058

!Platform_sample_id = GSM2578059

!Platform_sample_id = GSM2578060

!Platform_sample_id = GSM2578061

!Platform_sample_id = GSM2578062

!Platform_sample_id = GSM2578063

!Platform_sample_id = GSM2578064

!Platform_sample_id = GSM2578065

!Platform_sample_id = GSM2578066

!Platform_sample_id = GSM2578067

!Platform_sample_id = GSM2578068

!Platform_sample_id = GSM2578069

!Platform_sample_id = GSM2578070

!Platform_sample_id = GSM2578071

!Platform_sample_id = GSM2578072

!Platform_sample_id = GSM2578073

!Platform_sample_id = GSM2578074

!Platform_sample_id = GSM2578075

!Platform_sample_id = GSM2578076

!Platform_sample_id = GSM2578077

!Platform_sample_id = GSM2578078

!Platform_sample_id = GSM2578079

!Platform_sample_id = GSM2578080

!Platform_sample_id = GSM2578081

!Platform_sample_id = GSM2578082

!Platform_sample_id = GSM2578083

!Platform_sample_id = GSM2578084

!Platform_sample_id = GSM2578085

!Platform_sample_id = GSM2578086

!Platform_sample_id = GSM2578087

!Platform_sample_id = GSM2578088

!Platform_sample_id = GSM2578089

!Platform_sample_id = GSM2578090

!Platform_sample_id = GSM2578091

!Platform_sample_id = GSM2578092

!Platform_sample_id = GSM2578093

!Platform_sample_id = GSM2578094

!Platform_sample_id = GSM2578095

!Platform_sample_id = GSM2578096

!Platform_sample_id = GSM2578097

!Platform_sample_id = GSM2578098

!Platform_sample_id = GSM2578099

!Platform_sample_id = GSM2578100

!Platform_sample_id = GSM2578101

!Platform_sample_id = GSM2578102

!Platform_sample_id = GSM2578103

!Platform_sample_id = GSM2578104

!Platform_sample_id = GSM2578105

!Platform_sample_id = GSM2578106

!Platform_sample_id = GSM2578107

!Platform_sample_id = GSM2578108

!Platform_sample_id = GSM2578109

!Platform_sample_id = GSM2578110

!Platform_sample_id = GSM2578111

!Platform_sample_id = GSM2578112

!Platform_sample_id = GSM2578113

!Platform_sample_id = GSM2578114

!Platform_sample_id = GSM2578115

!Platform_sample_id = GSM2578116

!Platform_sample_id = GSM2578117

!Platform_sample_id = GSM2578118

!Platform_sample_id = GSM2578119

!Platform_sample_id = GSM2578120

!Platform_sample_id = GSM2578121

!Platform_sample_id = GSM2578122

!Platform_sample_id = GSM2578123

!Platform_sample_id = GSM2578124

!Platform_sample_id = GSM2578125

!Platform_sample_id = GSM2578126

!Platform_sample_id = GSM2578127

!Platform_sample_id = GSM2578128

!Platform_sample_id = GSM2578129

!Platform_sample_id = GSM2578130

!Platform_sample_id = GSM2578131

!Platform_sample_id = GSM2578132

!Platform_sample_id = GSM2578133

!Platform_sample_id = GSM2578134

!Platform_sample_id = GSM2578135

!Platform_sample_id = GSM2578136

!Platform_sample_id = GSM2578137

!Platform_sample_id = GSM2578138

!Platform_sample_id = GSM2578139

!Platform_sample_id = GSM2578140

!Platform_sample_id = GSM2578141

!Platform_sample_id = GSM2578142

!Platform_sample_id = GSM2578143

!Platform_sample_id = GSM2578144

!Platform_sample_id = GSM2578145

!Platform_sample_id = GSM2578146

!Platform_sample_id = GSM2578147

!Platform_sample_id = GSM2578148

!Platform_sample_id = GSM2578149

!Platform_sample_id = GSM2578150

!Platform_sample_id = GSM2578151

!Platform_sample_id = GSM2578152

!Platform_sample_id = GSM2578153

!Platform_sample_id = GSM2578154

!Platform_sample_id = GSM2578155

!Platform_sample_id = GSM2578156

!Platform_sample_id = GSM2578157

!Platform_sample_id = GSM2578158

!Platform_sample_id = GSM2578159

!Platform_sample_id = GSM2578160

!Platform_sample_id = GSM2578161

!Platform_sample_id = GSM2578162

!Platform_sample_id = GSM2578163

!Platform_sample_id = GSM2578164

!Platform_sample_id = GSM2578165

!Platform_sample_id = GSM2578166

!Platform_sample_id = GSM2578167

!Platform_sample_id = GSM2578168

!Platform_sample_id = GSM2578169

!Platform_sample_id = GSM2578170

!Platform_sample_id = GSM2578171

!Platform_sample_id = GSM2578172

!Platform_sample_id = GSM2578173

!Platform_sample_id = GSM2578174

!Platform_sample_id = GSM2578175

!Platform_sample_id = GSM2578176

!Platform_sample_id = GSM2578177

!Platform_sample_id = GSM2578178

!Platform_sample_id = GSM2578179

!Platform_sample_id = GSM2578180

!Platform_sample_id = GSM2578181

!Platform_sample_id = GSM2578182

!Platform_sample_id = GSM2578183

!Platform_sample_id = GSM2578184

!Platform_sample_id = GSM2578185

!Platform_sample_id = GSM2578186

!Platform_sample_id = GSM2578187

!Platform_sample_id = GSM2578188

!Platform_sample_id = GSM2578189

!Platform_sample_id = GSM2578190

!Platform_sample_id = GSM2578191

!Platform_sample_id = GSM2578192

!Platform_sample_id = GSM2578193

!Platform_sample_id = GSM2578194

!Platform_sample_id = GSM2578195

!Platform_sample_id = GSM2578196

!Platform_sample_id = GSM2578197

!Platform_sample_id = GSM2578198

!Platform_sample_id = GSM2578199

!Platform_sample_id = GSM2578200

!Platform_sample_id = GSM2578201

!Platform_sample_id = GSM2578202

!Platform_sample_id = GSM2578203

!Platform_sample_id = GSM2578204

!Platform_sample_id = GSM2578205

!Platform_sample_id = GSM2578206

!Platform_sample_id = GSM2578207

!Platform_sample_id = GSM2578208

!Platform_sample_id = GSM2578209

!Platform_sample_id = GSM2578210

!Platform_sample_id = GSM2578211

!Platform_sample_id = GSM2578212

!Platform_sample_id = GSM2578213

!Platform_sample_id = GSM2578214

!Platform_sample_id = GSM2578215

!Platform_sample_id = GSM2578216

!Platform_sample_id = GSM2578217

!Platform_sample_id = GSM2578218

!Platform_sample_id = GSM2578219

!Platform_sample_id = GSM2578220

!Platform_sample_id = GSM2578221

!Platform_sample_id = GSM2578222

!Platform_sample_id = GSM2578223

!Platform_sample_id = GSM2578224

!Platform_sample_id = GSM2578225

!Platform_sample_id = GSM2578226

!Platform_sample_id = GSM2578227

!Platform_sample_id = GSM2578228

!Platform_sample_id = GSM2578229

!Platform_sample_id = GSM2578230

!Platform_sample_id = GSM2578231

!Platform_sample_id = GSM2578232

!Platform_sample_id = GSM2578233

!Platform_sample_id = GSM2578234

!Platform_sample_id = GSM2578235

!Platform_sample_id = GSM2578236

!Platform_sample_id = GSM2578237

!Platform_sample_id = GSM2578238

!Platform_sample_id = GSM2578239

!Platform_sample_id = GSM2578240

!Platform_sample_id = GSM2578241

!Platform_sample_id = GSM2578242

!Platform_sample_id = GSM2578243

!Platform_sample_id = GSM2578244

!Platform_sample_id = GSM2578245

!Platform_sample_id = GSM2578246

!Platform_sample_id = GSM2578247

!Platform_sample_id = GSM2578248

!Platform_sample_id = GSM2578249

!Platform_sample_id = GSM2578250

!Platform_sample_id = GSM2578251

!Platform_sample_id = GSM2578252

!Platform_sample_id = GSM2578253

!Platform_sample_id = GSM2578254

!Platform_sample_id = GSM2578255

!Platform_sample_id = GSM2578256

!Platform_sample_id = GSM2578257

!Platform_sample_id = GSM2578258

!Platform_sample_id = GSM2578259

!Platform_sample_id = GSM2578260

!Platform_sample_id = GSM2578261

!Platform_sample_id = GSM2578262

!Platform_sample_id = GSM2578263

!Platform_sample_id = GSM2578264

!Platform_sample_id = GSM2578265

!Platform_sample_id = GSM2578266

!Platform_sample_id = GSM2578267

!Platform_sample_id = GSM2578268

!Platform_sample_id = GSM2578269

!Platform_sample_id = GSM2578270

!Platform_sample_id = GSM2578271

!Platform_sample_id = GSM2578272

!Platform_sample_id = GSM2578273

!Platform_sample_id = GSM2578274

!Platform_sample_id = GSM2578275

!Platform_sample_id = GSM2578276

!Platform_sample_id = GSM2578277

!Platform_sample_id = GSM2578278

!Platform_sample_id = GSM2578279

!Platform_sample_id = GSM2578280

!Platform_sample_id = GSM2578281

!Platform_sample_id = GSM2578282

!Platform_sample_id = GSM2578283

!Platform_sample_id = GSM2578284

!Platform_sample_id = GSM2578285

!Platform_sample_id = GSM2578286

!Platform_sample_id = GSM2578287

!Platform_sample_id = GSM2578288

!Platform_sample_id = GSM2578289

!Platform_sample_id = GSM2578290

!Platform_sample_id = GSM2578291

!Platform_sample_id = GSM2578292

!Platform_sample_id = GSM2578293

!Platform_sample_id = GSM2578294

!Platform_sample_id = GSM2578295

!Platform_sample_id = GSM2578296

!Platform_sample_id = GSM2578297

!Platform_sample_id = GSM2578298

!Platform_sample_id = GSM2578299

!Platform_sample_id = GSM2578300

!Platform_sample_id = GSM2578301

!Platform_sample_id = GSM2578302

!Platform_sample_id = GSM2578303

!Platform_sample_id = GSM2578304

!Platform_sample_id = GSM2578305

!Platform_sample_id = GSM2578306

!Platform_sample_id = GSM2578307

!Platform_sample_id = GSM2578308

!Platform_sample_id = GSM2578309

!Platform_sample_id = GSM2578310

!Platform_sample_id = GSM2578311

!Platform_sample_id = GSM2578312

!Platform_sample_id = GSM2578313

!Platform_sample_id = GSM2578314

!Platform_sample_id = GSM2578315

!Platform_sample_id = GSM2578316

!Platform_sample_id = GSM2578317

!Platform_sample_id = GSM2578318

!Platform_sample_id = GSM2578319

!Platform_sample_id = GSM2578320

!Platform_sample_id = GSM2578321

!Platform_sample_id = GSM2578322

!Platform_sample_id = GSM2578323

!Platform_sample_id = GSM2578324

!Platform_sample_id = GSM2578325

!Platform_sample_id = GSM2578326

!Platform_sample_id = GSM2578327

!Platform_sample_id = GSM2578328

!Platform_sample_id = GSM2578329

!Platform_sample_id = GSM2578330

!Platform_sample_id = GSM2578331

!Platform_sample_id = GSM2578332

!Platform_sample_id = GSM2578333

!Platform_sample_id = GSM2578334

!Platform_sample_id = GSM2578335

!Platform_sample_id = GSM2578336

!Platform_sample_id = GSM2578337

!Platform_sample_id = GSM2578338

!Platform_sample_id = GSM2578339

!Platform_sample_id = GSM2578340

!Platform_sample_id = GSM2578341

!Platform_sample_id = GSM2578342

!Platform_sample_id = GSM2578343

!Platform_sample_id = GSM2578344

!Platform_sample_id = GSM2578345

!Platform_sample_id = GSM2578346

!Platform_sample_id = GSM2578347

!Platform_sample_id = GSM2578348

!Platform_sample_id = GSM2578349

!Platform_sample_id = GSM2578350

!Platform_sample_id = GSM2578351

!Platform_sample_id = GSM2578352

!Platform_sample_id = GSM2578353

!Platform_sample_id = GSM2578354

!Platform_sample_id = GSM2578355

!Platform_sample_id = GSM2578356

!Platform_sample_id = GSM2578357

!Platform_sample_id = GSM2578358

!Platform_sample_id = GSM2578359

!Platform_sample_id = GSM2578360

!Platform_sample_id = GSM2578361

!Platform_sample_id = GSM2578362

!Platform_sample_id = GSM2578363

!Platform_sample_id = GSM2578364

!Platform_sample_id = GSM2578365

!Platform_sample_id = GSM2578366

!Platform_sample_id = GSM2578367

!Platform_sample_id = GSM2578368

!Platform_sample_id = GSM2578369

!Platform_sample_id = GSM2578370

!Platform_sample_id = GSM2578371

!Platform_sample_id = GSM2578372

!Platform_sample_id = GSM2578373

!Platform_sample_id = GSM2578374

!Platform_sample_id = GSM2578375

!Platform_sample_id = GSM2578376

!Platform_sample_id = GSM2578377

!Platform_sample_id = GSM2578378

!Platform_sample_id = GSM2578379

!Platform_sample_id = GSM2578380

!Platform_sample_id = GSM2578381

!Platform_sample_id = GSM2578382

!Platform_sample_id = GSM2578383

!Platform_sample_id = GSM2578384

!Platform_sample_id = GSM2578385

!Platform_sample_id = GSM2578386

!Platform_sample_id = GSM2578387

!Platform_sample_id = GSM2578388

!Platform_sample_id = GSM2578389

!Platform_sample_id = GSM2578390

!Platform_sample_id = GSM2578391

!Platform_sample_id = GSM2578392

!Platform_sample_id = GSM2578393

!Platform_sample_id = GSM2578394

!Platform_sample_id = GSM2578395

!Platform_sample_id = GSM2578396

!Platform_sample_id = GSM2578397

!Platform_sample_id = GSM2578398

!Platform_sample_id = GSM2578399

!Platform_sample_id = GSM2578400

!Platform_sample_id = GSM2578401

!Platform_sample_id = GSM2578402

!Platform_sample_id = GSM2578403

!Platform_sample_id = GSM2578404

!Platform_sample_id = GSM2578405

!Platform_sample_id = GSM2578406

!Platform_sample_id = GSM2578407

!Platform_sample_id = GSM2578408

!Platform_sample_id = GSM2578409

!Platform_sample_id = GSM2578410

!Platform_sample_id = GSM2578411

!Platform_sample_id = GSM2578412

!Platform_sample_id = GSM2578413

!Platform_sample_id = GSM2578414

!Platform_sample_id = GSM2578415

!Platform_sample_id = GSM2578416

!Platform_sample_id = GSM2578417

!Platform_sample_id = GSM2578418

!Platform_sample_id = GSM2578419

!Platform_sample_id = GSM2578420

!Platform_sample_id = GSM2578421

!Platform_sample_id = GSM2578422

!Platform_sample_id = GSM2578423

!Platform_sample_id = GSM2578424

!Platform_sample_id = GSM2578425

!Platform_sample_id = GSM2578426

!Platform_sample_id = GSM2578427

!Platform_sample_id = GSM2578428

!Platform_sample_id = GSM2578429

!Platform_sample_id = GSM2578430

!Platform_sample_id = GSM2578431

!Platform_sample_id = GSM2578432

!Platform_sample_id = GSM2578433

!Platform_sample_id = GSM2578434

!Platform_sample_id = GSM2578435

!Platform_sample_id = GSM2578436

!Platform_sample_id = GSM2578437

!Platform_sample_id = GSM2578438

!Platform_sample_id = GSM2578439

!Platform_sample_id = GSM2578440

!Platform_sample_id = GSM2578441

!Platform_sample_id = GSM2578442

!Platform_sample_id = GSM2578443

!Platform_sample_id = GSM2578444

!Platform_sample_id = GSM2578445

!Platform_sample_id = GSM2578446

!Platform_sample_id = GSM2578447

!Platform_sample_id = GSM2578448

!Platform_sample_id = GSM2578449

!Platform_sample_id = GSM2578450

!Platform_sample_id = GSM2578451

!Platform_sample_id = GSM2578452

!Platform_sample_id = GSM2578453

!Platform_sample_id = GSM2578454

!Platform_sample_id = GSM2578455

!Platform_sample_id = GSM2578456

!Platform_sample_id = GSM2578457

!Platform_sample_id = GSM2578458

!Platform_sample_id = GSM2578459

!Platform_sample_id = GSM2578460

!Platform_sample_id = GSM2578461

!Platform_sample_id = GSM2578462

!Platform_sample_id = GSM2578463

!Platform_sample_id = GSM2578464

!Platform_sample_id = GSM2578465

!Platform_sample_id = GSM2578466

!Platform_sample_id = GSM2578467

!Platform_sample_id = GSM2578468

!Platform_sample_id = GSM2578469

!Platform_sample_id = GSM2578470

!Platform_sample_id = GSM2578471

!Platform_sample_id = GSM2578472

!Platform_sample_id = GSM2578473

!Platform_sample_id = GSM2578474

!Platform_sample_id = GSM2578475

!Platform_sample_id = GSM2578476

!Platform_sample_id = GSM2578477

!Platform_sample_id = GSM2578478

!Platform_sample_id = GSM2578479

!Platform_sample_id = GSM2578480

!Platform_sample_id = GSM2578481

!Platform_sample_id = GSM2578482

!Platform_sample_id = GSM2578483

!Platform_sample_id = GSM2578484

!Platform_sample_id = GSM2578485

!Platform_sample_id = GSM2578486

!Platform_sample_id = GSM2578487

!Platform_sample_id = GSM2578488

!Platform_sample_id = GSM2578489

!Platform_sample_id = GSM2578490

!Platform_sample_id = GSM2578491

!Platform_sample_id = GSM2578492

!Platform_sample_id = GSM2578493

!Platform_sample_id = GSM2578494

!Platform_sample_id = GSM2578495

!Platform_sample_id = GSM2578496

!Platform_sample_id = GSM2578497

!Platform_sample_id = GSM2578498

!Platform_sample_id = GSM2578499

!Platform_sample_id = GSM2578500

!Platform_sample_id = GSM2578501

!Platform_sample_id = GSM2578502

!Platform_sample_id = GSM2578503

!Platform_sample_id = GSM2578504

!Platform_sample_id = GSM2578505

!Platform_sample_id = GSM2578506

!Platform_sample_id = GSM2578507

!Platform_sample_id = GSM2578508

!Platform_sample_id = GSM2578509

!Platform_sample_id = GSM2578510

!Platform_sample_id = GSM2578511

!Platform_sample_id = GSM2578512

!Platform_sample_id = GSM2578513

!Platform_sample_id = GSM2578514

!Platform_sample_id = GSM2578515

!Platform_sample_id = GSM2578516

!Platform_sample_id = GSM2578517

!Platform_sample_id = GSM2578518

!Platform_sample_id = GSM2578519

!Platform_sample_id = GSM2578520

!Platform_sample_id = GSM2578521

!Platform_sample_id = GSM2578522

!Platform_sample_id = GSM2578523

!Platform_sample_id = GSM2578524

!Platform_sample_id = GSM2578525

!Platform_sample_id = GSM2578526

!Platform_sample_id = GSM2578527

!Platform_sample_id = GSM2578528

!Platform_sample_id = GSM2578529

!Platform_sample_id = GSM2578530

!Platform_sample_id = GSM2578531

!Platform_sample_id = GSM2578532

!Platform_sample_id = GSM2578533

!Platform_sample_id = GSM2578534

!Platform_sample_id = GSM2578535

!Platform_sample_id = GSM2578536

!Platform_sample_id = GSM2578537

!Platform_sample_id = GSM2578538

!Platform_sample_id = GSM2578539

!Platform_sample_id = GSM2578540

!Platform_sample_id = GSM2578541

!Platform_sample_id = GSM2578542

!Platform_sample_id = GSM2578543

!Platform_sample_id = GSM2578544

!Platform_sample_id = GSM2578545

!Platform_sample_id = GSM2578546

!Platform_sample_id = GSM2578547

!Platform_sample_id = GSM2578548

!Platform_sample_id = GSM2578549

!Platform_sample_id = GSM2578550

!Platform_sample_id = GSM2578551

!Platform_sample_id = GSM2578552

!Platform_sample_id = GSM2578553

!Platform_sample_id = GSM2578554

!Platform_sample_id = GSM2578555

!Platform_sample_id = GSM2578556

!Platform_sample_id = GSM2578557

!Platform_sample_id = GSM2578558

!Platform_sample_id = GSM2578559

!Platform_sample_id = GSM2578560

!Platform_sample_id = GSM2578561

!Platform_sample_id = GSM2578562

!Platform_sample_id = GSM2578563

!Platform_sample_id = GSM2578564

!Platform_sample_id = GSM2578565

!Platform_sample_id = GSM2578566

!Platform_sample_id = GSM2578567

!Platform_sample_id = GSM2578568

!Platform_sample_id = GSM2578569

!Platform_sample_id = GSM2578570

!Platform_sample_id = GSM2578571

!Platform_sample_id = GSM2578572

!Platform_sample_id = GSM2578573

!Platform_sample_id = GSM2578574

!Platform_sample_id = GSM2578575

!Platform_sample_id = GSM2578576

!Platform_sample_id = GSM2578577

!Platform_sample_id = GSM2578578

!Platform_sample_id = GSM2578579

!Platform_sample_id = GSM2578580

!Platform_sample_id = GSM2578581

!Platform_sample_id = GSM2578582

!Platform_sample_id = GSM2578583

!Platform_sample_id = GSM2578584

!Platform_sample_id = GSM2578585

!Platform_sample_id = GSM2578586

!Platform_sample_id = GSM2578587

!Platform_sample_id = GSM2578588

!Platform_sample_id = GSM2578589

!Platform_sample_id = GSM2578590

!Platform_sample_id = GSM2578591

!Platform_sample_id = GSM2578592

!Platform_sample_id = GSM2578593

!Platform_sample_id = GSM2578594

!Platform_sample_id = GSM2578595

!Platform_sample_id = GSM2578596

!Platform_sample_id = GSM2578597

!Platform_sample_id = GSM2578598

!Platform_sample_id = GSM2578599

!Platform_sample_id = GSM2578600

!Platform_sample_id = GSM2578601

!Platform_sample_id = GSM2578602

!Platform_sample_id = GSM2578603

!Platform_sample_id = GSM2578604

!Platform_sample_id = GSM2578605

!Platform_sample_id = GSM2578606

!Platform_sample_id = GSM2578607

!Platform_sample_id = GSM2578608

!Platform_sample_id = GSM2578609

!Platform_sample_id = GSM2578610

!Platform_sample_id = GSM2578611

!Platform_sample_id = GSM2578612

!Platform_sample_id = GSM2578613

!Platform_sample_id = GSM2578614

!Platform_sample_id = GSM2578615

!Platform_sample_id = GSM2578616

!Platform_sample_id = GSM2578617

!Platform_sample_id = GSM2578618

!Platform_sample_id = GSM2578619

!Platform_sample_id = GSM2578620

!Platform_sample_id = GSM2578621

!Platform_sample_id = GSM2578622

!Platform_sample_id = GSM2578623

!Platform_sample_id = GSM2578624

!Platform_sample_id = GSM2578625

!Platform_sample_id = GSM2578626

!Platform_sample_id = GSM2578627

!Platform_sample_id = GSM2578628

!Platform_sample_id = GSM2578629

!Platform_sample_id = GSM2578630

!Platform_sample_id = GSM2578631

!Platform_sample_id = GSM2578632

!Platform_sample_id = GSM2578633

!Platform_sample_id = GSM2578634

!Platform_sample_id = GSM2578635

!Platform_sample_id = GSM2578636

!Platform_sample_id = GSM2578637

!Platform_sample_id = GSM2578638

!Platform_sample_id = GSM2578639

!Platform_sample_id = GSM2578640

!Platform_sample_id = GSM2578641

!Platform_sample_id = GSM2578642

!Platform_sample_id = GSM2578643

!Platform_sample_id = GSM2578644

!Platform_sample_id = GSM2578645

!Platform_sample_id = GSM2578646

!Platform_sample_id = GSM2578647

!Platform_sample_id = GSM2578648

!Platform_sample_id = GSM2578649

!Platform_sample_id = GSM2578650

!Platform_sample_id = GSM2578651

!Platform_sample_id = GSM2578652

!Platform_sample_id = GSM2578653

!Platform_sample_id = GSM2578654

!Platform_sample_id = GSM2578655

!Platform_sample_id = GSM2578656

!Platform_sample_id = GSM2578657

!Platform_sample_id = GSM2578658

!Platform_sample_id = GSM2578659

!Platform_sample_id = GSM2578660

!Platform_sample_id = GSM2578661

!Platform_sample_id = GSM2578662

!Platform_sample_id = GSM2578663

!Platform_sample_id = GSM2578664

!Platform_sample_id = GSM2578665

!Platform_sample_id = GSM2578666

!Platform_sample_id = GSM2578667

!Platform_sample_id = GSM2578668

!Platform_sample_id = GSM2578669

!Platform_sample_id = GSM2578670

!Platform_sample_id = GSM2578671

!Platform_sample_id = GSM2578672

!Platform_sample_id = GSM2578673

!Platform_sample_id = GSM2578674

!Platform_sample_id = GSM2578675

!Platform_sample_id = GSM2578676

!Platform_sample_id = GSM2578677

!Platform_sample_id = GSM2578678

!Platform_sample_id = GSM2578679

!Platform_sample_id = GSM2578680

!Platform_sample_id = GSM2578681

!Platform_sample_id = GSM2578682

!Platform_sample_id = GSM2578683

!Platform_sample_id = GSM2578684

!Platform_sample_id = GSM2578685

!Platform_sample_id = GSM2578686

!Platform_sample_id = GSM2578687

!Platform_sample_id = GSM2578688

!Platform_sample_id = GSM2578689

!Platform_sample_id = GSM2578690

!Platform_sample_id = GSM2578691

!Platform_sample_id = GSM2578692

!Platform_sample_id = GSM2578693

!Platform_sample_id = GSM2578694

!Platform_sample_id = GSM2578695

!Platform_sample_id = GSM2578696

!Platform_sample_id = GSM2578697

!Platform_sample_id = GSM2578698

!Platform_sample_id = GSM2578699

!Platform_sample_id = GSM2578700

!Platform_sample_id = GSM2578701

!Platform_sample_id = GSM2578702

!Platform_sample_id = GSM2578703

!Platform_sample_id = GSM2578704

!Platform_sample_id = GSM2578705

!Platform_sample_id = GSM2578706

!Platform_sample_id = GSM2578707

!Platform_sample_id = GSM2578708

!Platform_sample_id = GSM2578709

!Platform_sample_id = GSM2578710

!Platform_sample_id = GSM2578711

!Platform_sample_id = GSM2578712

!Platform_sample_id = GSM2578713

!Platform_sample_id = GSM2578714

!Platform_sample_id = GSM2578715

!Platform_sample_id = GSM2578716

!Platform_sample_id = GSM2578717

!Platform_sample_id = GSM2578718

!Platform_sample_id = GSM2578719

!Platform_sample_id = GSM2578720

!Platform_sample_id = GSM2578721

!Platform_sample_id = GSM2578722

!Platform_sample_id = GSM2578723

!Platform_sample_id = GSM2578724

!Platform_sample_id = GSM2578725

!Platform_sample_id = GSM2578726

!Platform_sample_id = GSM2578727

!Platform_sample_id = GSM2578728

!Platform_sample_id = GSM2578729

!Platform_sample_id = GSM2578730

!Platform_sample_id = GSM2578731

!Platform_sample_id = GSM2578732

!Platform_sample_id = GSM2578733

!Platform_sample_id = GSM2578734

!Platform_sample_id = GSM2578735

!Platform_sample_id = GSM2578736

!Platform_sample_id = GSM2578737

!Platform_sample_id = GSM2578738

!Platform_sample_id = GSM2578739

!Platform_sample_id = GSM2578740

!Platform_sample_id = GSM2578741

!Platform_sample_id = GSM2578742

!Platform_sample_id = GSM2578743

!Platform_sample_id = GSM2578744

!Platform_sample_id = GSM2578745

!Platform_sample_id = GSM2578746

!Platform_sample_id = GSM2578747

!Platform_sample_id = GSM2578748

!Platform_sample_id = GSM2578749

!Platform_sample_id = GSM2578750

!Platform_sample_id = GSM2578751

!Platform_sample_id = GSM2578752

!Platform_sample_id = GSM2578753

!Platform_sample_id = GSM2578754

!Platform_sample_id = GSM2578755

!Platform_sample_id = GSM2578756

!Platform_sample_id = GSM2578757

!Platform_sample_id = GSM2578758

!Platform_sample_id = GSM2578759

!Platform_sample_id = GSM2578760

!Platform_sample_id = GSM2578761

!Platform_sample_id = GSM2578762

!Platform_sample_id = GSM2578763

!Platform_sample_id = GSM2578764

!Platform_sample_id = GSM2578765

!Platform_sample_id = GSM2578766

!Platform_sample_id = GSM2578767

!Platform_sample_id = GSM2578768

!Platform_sample_id = GSM2578769

!Platform_sample_id = GSM2578770

!Platform_sample_id = GSM2578771

!Platform_sample_id = GSM2578772

!Platform_sample_id = GSM2578773

!Platform_sample_id = GSM2578774

!Platform_sample_id = GSM2578775

!Platform_sample_id = GSM2578776

!Platform_sample_id = GSM2578777

!Platform_sample_id = GSM2578778

!Platform_sample_id = GSM2578779

!Platform_sample_id = GSM2578780

!Platform_sample_id = GSM2578781

!Platform_sample_id = GSM2578782

!Platform_sample_id = GSM2582434

!Platform_sample_id = GSM2582435

!Platform_sample_id = GSM2582436

!Platform_sample_id = GSM2582437

!Platform_sample_id = GSM2582438

!Platform_sample_id = GSM2582439

!Platform_sample_id = GSM2582440

!Platform_sample_id = GSM2582441

!Platform_sample_id = GSM2582442

!Platform_sample_id = GSM2582443

!Platform_sample_id = GSM2582444

!Platform_sample_id = GSM2582445

!Platform_sample_id = GSM2582446

!Platform_sample_id = GSM2582447

!Platform_sample_id = GSM2582448

!Platform_sample_id = GSM2582449

!Platform_sample_id = GSM2582450

!Platform_sample_id = GSM2582451

!Platform_sample_id = GSM2582452

!Platform_sample_id = GSM2582453

!Platform_sample_id = GSM2582454

!Platform_sample_id = GSM2582455

!Platform_sample_id = GSM2582456

!Platform_sample_id = GSM2582457

!Platform_sample_id = GSM2582458

!Platform_sample_id = GSM2582459

!Platform_sample_id = GSM2582460

!Platform_sample_id = GSM2582461

!Platform_sample_id = GSM2582462

!Platform_sample_id = GSM2582463

!Platform_sample_id = GSM2582464

!Platform_sample_id = GSM2582465

!Platform_sample_id = GSM2582466

!Platform_sample_id = GSM2582467

!Platform_sample_id = GSM2582468

!Platform_sample_id = GSM2582469

!Platform_sample_id = GSM2582470

!Platform_sample_id = GSM2582471

!Platform_sample_id = GSM2582472

!Platform_sample_id = GSM2582473

!Platform_sample_id = GSM2582474

!Platform_sample_id = GSM2582475

!Platform_sample_id = GSM2582476

!Platform_sample_id = GSM2582477

!Platform_sample_id = GSM2582478

!Platform_sample_id = GSM2582479

!Platform_sample_id = GSM2582480

!Platform_sample_id = GSM2582481

!Platform_sample_id = GSM2582482

!Platform_sample_id = GSM2582483

!Platform_sample_id = GSM2582484

!Platform_sample_id = GSM2582485

!Platform_sample_id = GSM2582486

!Platform_sample_id = GSM2582487

!Platform_sample_id = GSM2582488

!Platform_sample_id = GSM2582489

!Platform_sample_id = GSM2582490

!Platform_sample_id = GSM2582491

!Platform_sample_id = GSM2582492

!Platform_sample_id = GSM2582493

!Platform_sample_id = GSM2582494

!Platform_sample_id = GSM2582495

!Platform_sample_id = GSM2582496

!Platform_sample_id = GSM2582497

!Platform_sample_id = GSM2582498

!Platform_sample_id = GSM2582499

!Platform_sample_id = GSM2582500

!Platform_sample_id = GSM2582501

!Platform_sample_id = GSM2582502

!Platform_sample_id = GSM2582503

!Platform_sample_id = GSM2582504

!Platform_sample_id = GSM2582505

!Platform_sample_id = GSM2582506

!Platform_sample_id = GSM2582507

!Platform_sample_id = GSM2582508

!Platform_sample_id = GSM2582509

!Platform_sample_id = GSM2582510

!Platform_sample_id = GSM2582511

!Platform_sample_id = GSM2582512

!Platform_sample_id = GSM2582513

!Platform_sample_id = GSM2582514

!Platform_sample_id = GSM2582515

!Platform_sample_id = GSM2582516

!Platform_sample_id = GSM2582517

!Platform_sample_id = GSM2582518

!Platform_sample_id = GSM2582519

!Platform_sample_id = GSM2582520

!Platform_sample_id = GSM2582521

!Platform_sample_id = GSM2582522

!Platform_sample_id = GSM2582523

!Platform_sample_id = GSM2582524

!Platform_sample_id = GSM2582525

!Platform_sample_id = GSM2582526

!Platform_sample_id = GSM2582527

!Platform_sample_id = GSM2582528

!Platform_sample_id = GSM2582529

!Platform_sample_id = GSM2582530

!Platform_sample_id = GSM2582531

!Platform_sample_id = GSM2582532

!Platform_sample_id = GSM2582533

!Platform_sample_id = GSM2582534

!Platform_sample_id = GSM2582535

!Platform_sample_id = GSM2582536

!Platform_sample_id = GSM2582537

!Platform_sample_id = GSM2582538

!Platform_sample_id = GSM2582539

!Platform_sample_id = GSM2582540

!Platform_sample_id = GSM2582541

!Platform_sample_id = GSM2582542

!Platform_sample_id = GSM2582543

!Platform_sample_id = GSM2582544

!Platform_sample_id = GSM2582545

!Platform_sample_id = GSM2582546

!Platform_sample_id = GSM2582547

!Platform_sample_id = GSM2582548

!Platform_sample_id = GSM2582549

!Platform_sample_id = GSM2582550

!Platform_sample_id = GSM2582551

!Platform_sample_id = GSM2582552

!Platform_sample_id = GSM2582553

!Platform_sample_id = GSM2582554

!Platform_sample_id = GSM2582555

!Platform_sample_id = GSM2582556

!Platform_sample_id = GSM2582557

!Platform_sample_id = GSM2582558

!Platform_sample_id = GSM2582559

!Platform_sample_id = GSM2582560

!Platform_sample_id = GSM2582561

!Platform_sample_id = GSM2582562

!Platform_sample_id = GSM2582563

!Platform_sample_id = GSM2582564

!Platform_sample_id = GSM2582565

!Platform_sample_id = GSM2582566

!Platform_sample_id = GSM2582567

!Platform_sample_id = GSM2582568

!Platform_sample_id = GSM2582569

!Platform_sample_id = GSM2582570

!Platform_sample_id = GSM2582571

!Platform_sample_id = GSM2582572

!Platform_sample_id = GSM2582573

!Platform_sample_id = GSM2582574

!Platform_sample_id = GSM2582575

!Platform_sample_id = GSM2582576

!Platform_sample_id = GSM2582577

!Platform_sample_id = GSM2582578

!Platform_sample_id = GSM2582579

!Platform_sample_id = GSM2582580

!Platform_sample_id = GSM2582581

!Platform_sample_id = GSM2582582

!Platform_sample_id = GSM2582583

!Platform_sample_id = GSM2582584

!Platform_sample_id = GSM2582585

!Platform_sample_id = GSM2582586

!Platform_sample_id = GSM2582587

!Platform_sample_id = GSM2582588

!Platform_sample_id = GSM2582589

!Platform_sample_id = GSM2582590

!Platform_sample_id = GSM2582591

!Platform_sample_id = GSM2582592

!Platform_sample_id = GSM2582593

!Platform_sample_id = GSM2582594

!Platform_sample_id = GSM2582595

!Platform_sample_id = GSM2582596

!Platform_sample_id = GSM2582597

!Platform_sample_id = GSM2582598

!Platform_sample_id = GSM2582599

!Platform_sample_id = GSM2582600

!Platform_sample_id = GSM2582601

!Platform_sample_id = GSM2582602

!Platform_sample_id = GSM2582603

!Platform_sample_id = GSM2582604

!Platform_sample_id = GSM2582605

!Platform_sample_id = GSM2582606

!Platform_sample_id = GSM2582607

!Platform_sample_id = GSM2582608

!Platform_sample_id = GSM2582609

!Platform_sample_id = GSM2582610

!Platform_sample_id = GSM2582611

!Platform_sample_id = GSM2582612

!Platform_sample_id = GSM2582613

!Platform_sample_id = GSM2582614

!Platform_sample_id = GSM2582615

!Platform_sample_id = GSM2582616

!Platform_sample_id = GSM2582617

!Platform_sample_id = GSM2582618

!Platform_sample_id = GSM2582619

!Platform_sample_id = GSM2582620

!Platform_sample_id = GSM2582621

!Platform_sample_id = GSM2582622

!Platform_sample_id = GSM2582623

!Platform_sample_id = GSM2582624

!Platform_sample_id = GSM2582625

!Platform_sample_id = GSM2582626

!Platform_sample_id = GSM2582627

!Platform_sample_id = GSM2582628

!Platform_sample_id = GSM2582629

!Platform_sample_id = GSM2582630

!Platform_sample_id = GSM2582631

!Platform_sample_id = GSM2582632

!Platform_sample_id = GSM2582633

!Platform_sample_id = GSM2582634

!Platform_sample_id = GSM2582635

!Platform_sample_id = GSM2582636

!Platform_sample_id = GSM2582637

!Platform_sample_id = GSM2582638

!Platform_sample_id = GSM2582639

!Platform_sample_id = GSM2582640

!Platform_sample_id = GSM2582641

!Platform_sample_id = GSM2582642

!Platform_sample_id = GSM2582643

!Platform_sample_id = GSM2582644

!Platform_sample_id = GSM2582645

!Platform_sample_id = GSM2582646

!Platform_sample_id = GSM2582647

!Platform_sample_id = GSM2582648

!Platform_sample_id = GSM2582649

!Platform_sample_id = GSM2582650

!Platform_sample_id = GSM2582651

!Platform_sample_id = GSM2582652

!Platform_sample_id = GSM2582653

!Platform_sample_id = GSM2582654

!Platform_sample_id = GSM2582655

!Platform_sample_id = GSM2582656

!Platform_sample_id = GSM2582657

!Platform_sample_id = GSM2582658

!Platform_sample_id = GSM2582659

!Platform_sample_id = GSM2582660

!Platform_sample_id = GSM2582661

!Platform_sample_id = GSM2582662

!Platform_sample_id = GSM2582663

!Platform_sample_id = GSM2582664

!Platform_sample_id = GSM2582665

!Platform_sample_id = GSM2582666

!Platform_sample_id = GSM2582667

!Platform_sample_id = GSM2582668

!Platform_sample_id = GSM2582669

!Platform_sample_id = GSM2582670

!Platform_sample_id = GSM2582671

!Platform_sample_id = GSM2582672

!Platform_sample_id = GSM2582673

!Platform_sample_id = GSM2582674

!Platform_sample_id = GSM2582675

!Platform_sample_id = GSM2582676

!Platform_sample_id = GSM2582677

!Platform_sample_id = GSM2582678

!Platform_sample_id = GSM2582679

!Platform_sample_id = GSM2582680

!Platform_sample_id = GSM2582681

!Platform_sample_id = GSM2582682

!Platform_sample_id = GSM2582683

!Platform_sample_id = GSM2582684

!Platform_sample_id = GSM2582685

!Platform_sample_id = GSM2582686

!Platform_sample_id = GSM2582687

!Platform_sample_id = GSM2582688

!Platform_sample_id = GSM2582689

!Platform_sample_id = GSM2582690

!Platform_sample_id = GSM2582691

!Platform_sample_id = GSM2582692

!Platform_sample_id = GSM2582693

!Platform_sample_id = GSM2582694

!Platform_sample_id = GSM2582695

!Platform_sample_id = GSM2582696

!Platform_sample_id = GSM2582697

!Platform_sample_id = GSM2582698

!Platform_sample_id = GSM2582699

!Platform_sample_id = GSM2582700

!Platform_sample_id = GSM2582701

!Platform_sample_id = GSM2582702

!Platform_sample_id = GSM2582703

!Platform_sample_id = GSM2582704

!Platform_sample_id = GSM2582705

!Platform_sample_id = GSM2582706

!Platform_sample_id = GSM2582707

!Platform_sample_id = GSM2582708

!Platform_sample_id = GSM2582709

!Platform_sample_id = GSM2582710

!Platform_sample_id = GSM2582711

!Platform_sample_id = GSM2582712

!Platform_sample_id = GSM2582713

!Platform_sample_id = GSM2582714

!Platform_sample_id = GSM2582715

!Platform_sample_id = GSM2582716

!Platform_sample_id = GSM2582717

!Platform_sample_id = GSM2582718

!Platform_sample_id = GSM2582719

!Platform_sample_id = GSM2582720

!Platform_sample_id = GSM2582721

!Platform_sample_id = GSM2582722

!Platform_sample_id = GSM2582723

!Platform_sample_id = GSM2582724

!Platform_sample_id = GSM2582725

!Platform_sample_id = GSM2582726

!Platform_sample_id = GSM2582727

!Platform_sample_id = GSM2582728

!Platform_sample_id = GSM2582729

!Platform_sample_id = GSM2582730

!Platform_sample_id = GSM2582731

!Platform_sample_id = GSM2582732

!Platform_sample_id = GSM2582733

!Platform_sample_id = GSM2582734

!Platform_sample_id = GSM2582735

!Platform_sample_id = GSM2582736

!Platform_sample_id = GSM2582737

!Platform_sample_id = GSM2582738

!Platform_sample_id = GSM2582739

!Platform_sample_id = GSM2582740

!Platform_sample_id = GSM2582741

!Platform_sample_id = GSM2582742

!Platform_sample_id = GSM2582743

!Platform_sample_id = GSM2582744

!Platform_sample_id = GSM2582745

!Platform_sample_id = GSM2582746

!Platform_sample_id = GSM2582747

!Platform_sample_id = GSM2582748

!Platform_sample_id = GSM2582749

!Platform_sample_id = GSM2582750

!Platform_sample_id = GSM2582751

!Platform_sample_id = GSM2582752

!Platform_sample_id = GSM2582753

!Platform_sample_id = GSM2582754

!Platform_sample_id = GSM2582755

!Platform_sample_id = GSM2582756

!Platform_sample_id = GSM2582757

!Platform_sample_id = GSM2582758

!Platform_sample_id = GSM2582759

!Platform_sample_id = GSM2582760

!Platform_sample_id = GSM2582761

!Platform_sample_id = GSM2582762

!Platform_sample_id = GSM2582763

!Platform_sample_id = GSM2582764

!Platform_sample_id = GSM2582765

!Platform_sample_id = GSM2582766

!Platform_sample_id = GSM2582767

!Platform_sample_id = GSM2582768

!Platform_sample_id = GSM2582769

!Platform_sample_id = GSM2582770

!Platform_sample_id = GSM2582771

!Platform_sample_id = GSM2582772

!Platform_sample_id = GSM2582773

!Platform_sample_id = GSM2582774

!Platform_sample_id = GSM2582775

!Platform_sample_id = GSM2582776

!Platform_sample_id = GSM2582777

!Platform_sample_id = GSM2582778

!Platform_sample_id = GSM2582779

!Platform_sample_id = GSM2582780

!Platform_sample_id = GSM2582781

!Platform_sample_id = GSM2582782

!Platform_sample_id = GSM2582783

!Platform_sample_id = GSM2582784

!Platform_sample_id = GSM2582785

!Platform_sample_id = GSM2582786

!Platform_sample_id = GSM2582787

!Platform_sample_id = GSM2582788

!Platform_sample_id = GSM2582789

!Platform_sample_id = GSM2582790

!Platform_sample_id = GSM2582791

!Platform_sample_id = GSM2582792

!Platform_sample_id = GSM2582793

!Platform_sample_id = GSM2582794

!Platform_sample_id = GSM2582795

!Platform_sample_id = GSM2582796

!Platform_sample_id = GSM2582797

!Platform_sample_id = GSM2582798

!Platform_sample_id = GSM2582799

!Platform_sample_id = GSM2582800

!Platform_sample_id = GSM2582801

!Platform_sample_id = GSM2582802

!Platform_sample_id = GSM2582803

!Platform_sample_id = GSM2582804

!Platform_sample_id = GSM2582805

!Platform_sample_id = GSM2582806

!Platform_sample_id = GSM2582807

!Platform_sample_id = GSM2582808

!Platform_sample_id = GSM2582809

!Platform_sample_id = GSM2582810

!Platform_sample_id = GSM2582811

!Platform_sample_id = GSM2582812

!Platform_sample_id = GSM2582813

!Platform_sample_id = GSM2582814

!Platform_sample_id = GSM2582815

!Platform_sample_id = GSM2582816

!Platform_sample_id = GSM2582817

!Platform_sample_id = GSM2582818

!Platform_sample_id = GSM2582819

!Platform_sample_id = GSM2582820

!Platform_sample_id = GSM2582821

!Platform_sample_id = GSM2582822

!Platform_sample_id = GSM2582823

!Platform_sample_id = GSM2582824

!Platform_sample_id = GSM2582825

!Platform_sample_id = GSM2582826

!Platform_sample_id = GSM2582827

!Platform_sample_id = GSM2582828

!Platform_sample_id = GSM2582829

!Platform_sample_id = GSM2582830

!Platform_sample_id = GSM2582831

!Platform_sample_id = GSM2582832

!Platform_sample_id = GSM2582833

!Platform_sample_id = GSM2582834

!Platform_sample_id = GSM2582835

!Platform_sample_id = GSM2582836

!Platform_sample_id = GSM2582837

!Platform_sample_id = GSM2582838

!Platform_sample_id = GSM2582839

!Platform_sample_id = GSM2582840

!Platform_sample_id = GSM2582841

!Platform_sample_id = GSM2582842

!Platform_sample_id = GSM2582843

!Platform_sample_id = GSM2582844

!Platform_sample_id = GSM2582845

!Platform_sample_id = GSM2582846

!Platform_sample_id = GSM2582847

!Platform_sample_id = GSM2582848

!Platform_sample_id = GSM2582849

!Platform_sample_id = GSM2582850

!Platform_sample_id = GSM2582851

!Platform_sample_id = GSM2582852

!Platform_sample_id = GSM2582853

!Platform_sample_id = GSM2582854

!Platform_sample_id = GSM2582855

!Platform_sample_id = GSM2582856

!Platform_sample_id = GSM2582857

!Platform_sample_id = GSM2582858

!Platform_sample_id = GSM2582859

!Platform_sample_id = GSM2582860

!Platform_sample_id = GSM2582861

!Platform_sample_id = GSM2582862

!Platform_sample_id = GSM2582863

!Platform_sample_id = GSM2582864

!Platform_sample_id = GSM2582865

!Platform_sample_id = GSM2582866

!Platform_sample_id = GSM2582867

!Platform_sample_id = GSM2582868

!Platform_sample_id = GSM2582869

!Platform_sample_id = GSM2582870

!Platform_sample_id = GSM2582871

!Platform_sample_id = GSM2582872

!Platform_sample_id = GSM2582873

!Platform_sample_id = GSM2582874

!Platform_sample_id = GSM2582875

!Platform_sample_id = GSM2582876

!Platform_sample_id = GSM2582877

!Platform_sample_id = GSM2582878

!Platform_sample_id = GSM2582879

!Platform_sample_id = GSM2582880

!Platform_sample_id = GSM2582881

!Platform_sample_id = GSM2582882

!Platform_sample_id = GSM2582883

!Platform_sample_id = GSM2582884

!Platform_sample_id = GSM2582885

!Platform_sample_id = GSM2582886

!Platform_sample_id = GSM2582887

!Platform_sample_id = GSM2582888

!Platform_sample_id = GSM2582889

!Platform_sample_id = GSM2582890

!Platform_sample_id = GSM2582891

!Platform_sample_id = GSM2582892

!Platform_sample_id = GSM2582893

!Platform_sample_id = GSM2582894

!Platform_sample_id = GSM2582895

!Platform_sample_id = GSM2582896

!Platform_sample_id = GSM2582897

!Platform_sample_id = GSM2582898

!Platform_sample_id = GSM2582899

!Platform_sample_id = GSM2582900

!Platform_sample_id = GSM2582901

!Platform_sample_id = GSM2582902

!Platform_sample_id = GSM2582903

!Platform_sample_id = GSM2582904

!Platform_sample_id = GSM2582905

!Platform_sample_id = GSM2582906

!Platform_sample_id = GSM2582907

!Platform_sample_id = GSM2582908

!Platform_sample_id = GSM2582909

!Platform_sample_id = GSM2582910

!Platform_sample_id = GSM2582911

!Platform_sample_id = GSM2582912

!Platform_sample_id = GSM2582913

!Platform_sample_id = GSM2582914

!Platform_sample_id = GSM2582915

!Platform_sample_id = GSM2582916

!Platform_sample_id = GSM2582917

!Platform_sample_id = GSM2582918

!Platform_sample_id = GSM2582919

!Platform_sample_id = GSM2582920

!Platform_sample_id = GSM2582921

!Platform_sample_id = GSM2582922

!Platform_sample_id = GSM2582923

!Platform_sample_id = GSM2582924

!Platform_sample_id = GSM2582925

!Platform_sample_id = GSM2582926

!Platform_sample_id = GSM2582927

!Platform_sample_id = GSM2582928

!Platform_sample_id = GSM2582929

!Platform_sample_id = GSM2582930

!Platform_sample_id = GSM2582931

!Platform_sample_id = GSM2582932

!Platform_sample_id = GSM2582933

!Platform_sample_id = GSM2582934

!Platform_sample_id = GSM2582935

!Platform_sample_id = GSM2582936

!Platform_sample_id = GSM2582937

!Platform_sample_id = GSM2582938

!Platform_sample_id = GSM2582939

!Platform_sample_id = GSM2582940

!Platform_sample_id = GSM2582941

!Platform_sample_id = GSM2582942

!Platform_sample_id = GSM2582943

!Platform_sample_id = GSM2582944

!Platform_sample_id = GSM2582945

!Platform_sample_id = GSM2582946

!Platform_sample_id = GSM2582947

!Platform_sample_id = GSM2582948

!Platform_sample_id = GSM2582949

!Platform_sample_id = GSM2582950

!Platform_sample_id = GSM2582951

!Platform_sample_id = GSM2582952

!Platform_sample_id = GSM2582953

!Platform_sample_id = GSM2582954

!Platform_sample_id = GSM2582955

!Platform_sample_id = GSM2582956

!Platform_sample_id = GSM2582957

!Platform_sample_id = GSM2582958

!Platform_sample_id = GSM2582959

!Platform_sample_id = GSM2582960

!Platform_sample_id = GSM2582961

!Platform_sample_id = GSM2582962

!Platform_sample_id = GSM2582963

!Platform_sample_id = GSM2582964

!Platform_sample_id = GSM2582965

!Platform_sample_id = GSM2582966

!Platform_sample_id = GSM2582967

!Platform_sample_id = GSM2582968

!Platform_sample_id = GSM2582969

!Platform_sample_id = GSM2582970

!Platform_sample_id = GSM2582971

!Platform_sample_id = GSM2582972

!Platform_sample_id = GSM2582973

!Platform_sample_id = GSM2582974

!Platform_sample_id = GSM2582975

!Platform_sample_id = GSM2582976

!Platform_sample_id = GSM2582977

!Platform_sample_id = GSM2582978

!Platform_sample_id = GSM2582979

!Platform_sample_id = GSM2582980

!Platform_sample_id = GSM2582981

!Platform_sample_id = GSM2582982

!Platform_sample_id = GSM2582983

!Platform_sample_id = GSM2582984

!Platform_sample_id = GSM2582985

!Platform_sample_id = GSM2582986

!Platform_sample_id = GSM2582987

!Platform_sample_id = GSM2582988

!Platform_sample_id = GSM2582989

!Platform_sample_id = GSM2582990

!Platform_sample_id = GSM2582991

!Platform_sample_id = GSM2582992

!Platform_sample_id = GSM2582993

!Platform_sample_id = GSM2582994

!Platform_sample_id = GSM2582995

!Platform_sample_id = GSM2582996

!Platform_sample_id = GSM2582997

!Platform_sample_id = GSM2582998

!Platform_sample_id = GSM2582999

!Platform_sample_id = GSM2583000

!Platform_sample_id = GSM2583001

!Platform_sample_id = GSM2583002

!Platform_sample_id = GSM2583003

!Platform_sample_id = GSM2583004

!Platform_sample_id = GSM2583005

!Platform_sample_id = GSM2583006

!Platform_sample_id = GSM2583007

!Platform_sample_id = GSM2583008

!Platform_sample_id = GSM2583009

!Platform_sample_id = GSM2583010

!Platform_sample_id = GSM2583011

!Platform_sample_id = GSM2583012

!Platform_sample_id = GSM2583013

!Platform_sample_id = GSM2583014

!Platform_sample_id = GSM2583015

!Platform_sample_id = GSM2583016

!Platform_sample_id = GSM2583017

!Platform_sample_id = GSM2583018

!Platform_sample_id = GSM2583019

!Platform_sample_id = GSM2583020

!Platform_sample_id = GSM2583021

!Platform_sample_id = GSM2583022

!Platform_sample_id = GSM2583023

!Platform_sample_id = GSM2583024

!Platform_sample_id = GSM2583025

!Platform_sample_id = GSM2583026

!Platform_sample_id = GSM2583027

!Platform_sample_id = GSM2583028

!Platform_sample_id = GSM2583029

!Platform_sample_id = GSM2583030

!Platform_sample_id = GSM2583031

!Platform_sample_id = GSM2583032

!Platform_sample_id = GSM2583033

!Platform_sample_id = GSM2583034

!Platform_sample_id = GSM2583035

!Platform_sample_id = GSM2583036

!Platform_sample_id = GSM2583037

!Platform_sample_id = GSM2583038

!Platform_sample_id = GSM2583039

!Platform_sample_id = GSM2583040

!Platform_sample_id = GSM2583041

!Platform_sample_id = GSM2583042

!Platform_sample_id = GSM2583043

!Platform_sample_id = GSM2583044

!Platform_sample_id = GSM2583045

!Platform_sample_id = GSM2583046

!Platform_sample_id = GSM2583047

!Platform_sample_id = GSM2583048

!Platform_sample_id = GSM2583049

!Platform_sample_id = GSM2583050

!Platform_sample_id = GSM2583051

!Platform_sample_id = GSM2583052

!Platform_sample_id = GSM2583053

!Platform_sample_id = GSM2583054

!Platform_sample_id = GSM2583055

!Platform_sample_id = GSM2583056

!Platform_sample_id = GSM2583057

!Platform_sample_id = GSM2583058

!Platform_sample_id = GSM2583059

!Platform_sample_id = GSM2583060

!Platform_sample_id = GSM2583061

!Platform_sample_id = GSM2583062

!Platform_sample_id = GSM2583063

!Platform_sample_id = GSM2583064

!Platform_sample_id = GSM2583065

!Platform_sample_id = GSM2583066

!Platform_sample_id = GSM2583067

!Platform_sample_id = GSM2583068

!Platform_sample_id = GSM2583069

!Platform_sample_id = GSM2583070

!Platform_sample_id = GSM2583071

!Platform_sample_id = GSM2583072

!Platform_sample_id = GSM2583073

!Platform_sample_id = GSM2583074

!Platform_sample_id = GSM2583075

!Platform_sample_id = GSM2583076

!Platform_sample_id = GSM2583077

!Platform_sample_id = GSM2583078

!Platform_sample_id = GSM2583079

!Platform_sample_id = GSM2583080

!Platform_sample_id = GSM2583081

!Platform_sample_id = GSM2583082

!Platform_sample_id = GSM2583083

!Platform_sample_id = GSM2583084

!Platform_sample_id = GSM2583085

!Platform_sample_id = GSM2583086

!Platform_sample_id = GSM2583087

!Platform_sample_id = GSM2583088

!Platform_sample_id = GSM2583089

!Platform_sample_id = GSM2583090

!Platform_sample_id = GSM2583091

!Platform_sample_id = GSM2583092

!Platform_sample_id = GSM2583093

!Platform_sample_id = GSM2583094

!Platform_sample_id = GSM2583095

!Platform_sample_id = GSM2583096

!Platform_sample_id = GSM2583097

!Platform_sample_id = GSM2583098

!Platform_sample_id = GSM2583099

!Platform_sample_id = GSM2583100

!Platform_sample_id = GSM2583101

!Platform_sample_id = GSM2583102

!Platform_sample_id = GSM2583103

!Platform_sample_id = GSM2583104

!Platform_sample_id = GSM2583105

!Platform_sample_id = GSM2583106

!Platform_sample_id = GSM2583107

!Platform_sample_id = GSM2583108

!Platform_sample_id = GSM2583109

!Platform_sample_id = GSM2583110

!Platform_sample_id = GSM2583111

!Platform_sample_id = GSM2583112

!Platform_sample_id = GSM2583113

!Platform_sample_id = GSM2583114

!Platform_sample_id = GSM2583115

!Platform_sample_id = GSM2583116

!Platform_sample_id = GSM2583117

!Platform_sample_id = GSM2583118

!Platform_sample_id = GSM2583119

!Platform_sample_id = GSM2583120

!Platform_sample_id = GSM2583121

!Platform_sample_id = GSM2583122

!Platform_sample_id = GSM2583123

!Platform_sample_id = GSM2583124

!Platform_sample_id = GSM2583125

!Platform_sample_id = GSM2583126

!Platform_sample_id = GSM2583127

!Platform_sample_id = GSM2583128

!Platform_sample_id = GSM2583129

!Platform_sample_id = GSM2583130

!Platform_sample_id = GSM2583131

!Platform_sample_id = GSM2583132

!Platform_sample_id = GSM2583133

!Platform_sample_id = GSM2583134

!Platform_sample_id = GSM2583135

!Platform_sample_id = GSM2583136

!Platform_sample_id = GSM2583137

!Platform_sample_id = GSM2583138

!Platform_sample_id = GSM2583139

!Platform_sample_id = GSM2583140

!Platform_sample_id = GSM2583141

!Platform_sample_id = GSM2583142

!Platform_sample_id = GSM2583143

!Platform_sample_id = GSM2583144

!Platform_sample_id = GSM2583145

!Platform_sample_id = GSM2583146

!Platform_sample_id = GSM2583147

!Platform_sample_id = GSM2583148

!Platform_sample_id = GSM2583149

!Platform_sample_id = GSM2583150

!Platform_sample_id = GSM2583151

!Platform_sample_id = GSM2583152

!Platform_sample_id = GSM2583153

!Platform_sample_id = GSM2583154

!Platform_sample_id = GSM2583155

!Platform_sample_id = GSM2583156

!Platform_sample_id = GSM2583157

!Platform_sample_id = GSM2583158

!Platform_sample_id = GSM2583159

!Platform_sample_id = GSM2583160

!Platform_sample_id = GSM2583161

!Platform_sample_id = GSM2583162

!Platform_sample_id = GSM2583163

!Platform_sample_id = GSM2583164

!Platform_sample_id = GSM2583165

!Platform_sample_id = GSM2583166

!Platform_sample_id = GSM2583167

!Platform_sample_id = GSM2583168

!Platform_sample_id = GSM2583169

!Platform_sample_id = GSM2583170

!Platform_sample_id = GSM2583171

!Platform_sample_id = GSM2583172

!Platform_sample_id = GSM2583173

!Platform_sample_id = GSM2583174

!Platform_sample_id = GSM2583175

!Platform_sample_id = GSM2583176

!Platform_sample_id = GSM2583177

!Platform_sample_id = GSM2583178

!Platform_sample_id = GSM2583179

!Platform_sample_id = GSM2583180

!Platform_sample_id = GSM2583181

!Platform_sample_id = GSM2583182

!Platform_sample_id = GSM2583183

!Platform_sample_id = GSM2583184

!Platform_sample_id = GSM2583185

!Platform_sample_id = GSM2583186

!Platform_sample_id = GSM2583187

!Platform_sample_id = GSM2583188

!Platform_sample_id = GSM2583189

!Platform_sample_id = GSM2583190

!Platform_sample_id = GSM2583191

!Platform_sample_id = GSM2583192

!Platform_sample_id = GSM2583193

!Platform_sample_id = GSM2583194

!Platform_sample_id = GSM2583195

!Platform_sample_id = GSM2583196

!Platform_sample_id = GSM2583197

!Platform_sample_id = GSM2583198

!Platform_sample_id = GSM2583199

!Platform_sample_id = GSM2583200

!Platform_sample_id = GSM2583201

!Platform_sample_id = GSM2583202

!Platform_sample_id = GSM2583203

!Platform_sample_id = GSM2583204

!Platform_sample_id = GSM2583205

!Platform_sample_id = GSM2583206

!Platform_sample_id = GSM2583207

!Platform_sample_id = GSM2583208

!Platform_sample_id = GSM2583209

!Platform_sample_id = GSM2583210

!Platform_sample_id = GSM2583211

!Platform_sample_id = GSM2583212

!Platform_sample_id = GSM2583213

!Platform_sample_id = GSM2583214

!Platform_sample_id = GSM2583215

!Platform_sample_id = GSM2583216

!Platform_sample_id = GSM2583217

!Platform_sample_id = GSM2583218

!Platform_sample_id = GSM2583219

!Platform_sample_id = GSM2583220

!Platform_sample_id = GSM2583221

!Platform_sample_id = GSM2583222

!Platform_sample_id = GSM2583223

!Platform_sample_id = GSM2583224

!Platform_sample_id = GSM2583225

!Platform_sample_id = GSM2583226

!Platform_sample_id = GSM2583227

!Platform_sample_id = GSM2583228

!Platform_sample_id = GSM2583229

!Platform_sample_id = GSM2583230

!Platform_sample_id = GSM2583231

!Platform_sample_id = GSM2583232

!Platform_sample_id = GSM2583233

!Platform_sample_id = GSM2583234

!Platform_sample_id = GSM2583235

!Platform_sample_id = GSM2583236

!Platform_sample_id = GSM2583237

!Platform_sample_id = GSM2583238

!Platform_sample_id = GSM2583239

!Platform_sample_id = GSM2583240

!Platform_sample_id = GSM2583241

!Platform_sample_id = GSM2583242

!Platform_sample_id = GSM2583243

!Platform_sample_id = GSM2583244

!Platform_sample_id = GSM2583245

!Platform_sample_id = GSM2583246

!Platform_sample_id = GSM2583247

!Platform_sample_id = GSM2583248

!Platform_sample_id = GSM2583249

!Platform_sample_id = GSM2583250

!Platform_sample_id = GSM2583251

!Platform_sample_id = GSM2583252

!Platform_sample_id = GSM2583253

!Platform_sample_id = GSM2583254

!Platform_sample_id = GSM2583255

!Platform_sample_id = GSM2583256

!Platform_sample_id = GSM2583257

!Platform_sample_id = GSM2583258

!Platform_sample_id = GSM2583259

!Platform_sample_id = GSM2583260

!Platform_sample_id = GSM2583261

!Platform_sample_id = GSM2583262

!Platform_sample_id = GSM2583263

!Platform_sample_id = GSM2583264

!Platform_sample_id = GSM2583265

!Platform_sample_id = GSM2583266

!Platform_sample_id = GSM2583267

!Platform_sample_id = GSM2583268

!Platform_sample_id = GSM2583269

!Platform_sample_id = GSM2583270

!Platform_sample_id = GSM2583271

!Platform_sample_id = GSM2583272

!Platform_sample_id = GSM2583273

!Platform_sample_id = GSM2583274

!Platform_sample_id = GSM2583275

!Platform_sample_id = GSM2583276

!Platform_sample_id = GSM2583277

!Platform_sample_id = GSM2583278

!Platform_sample_id = GSM2583279

!Platform_sample_id = GSM2583280

!Platform_sample_id = GSM2583281

!Platform_sample_id = GSM2583282

!Platform_sample_id = GSM2583283

!Platform_sample_id = GSM2583284

!Platform_sample_id = GSM2583285

!Platform_sample_id = GSM2583286

!Platform_sample_id = GSM2583287

!Platform_sample_id = GSM2583288

!Platform_sample_id = GSM2583289

!Platform_sample_id = GSM2583290

!Platform_sample_id = GSM2583291

!Platform_sample_id = GSM2583292

!Platform_sample_id = GSM2583293

!Platform_sample_id = GSM2583294

!Platform_sample_id = GSM2583295

!Platform_sample_id = GSM2583296

!Platform_sample_id = GSM2583297

!Platform_sample_id = GSM2583298

!Platform_sample_id = GSM2583299

!Platform_sample_id = GSM2583300

!Platform_sample_id = GSM2583301

!Platform_sample_id = GSM2583302

!Platform_sample_id = GSM2583303

!Platform_sample_id = GSM2583304

!Platform_sample_id = GSM2583305

!Platform_sample_id = GSM2583306

!Platform_sample_id = GSM2583307

!Platform_sample_id = GSM2583308

!Platform_sample_id = GSM2583309

!Platform_sample_id = GSM2583310

!Platform_sample_id = GSM2583311

!Platform_sample_id = GSM2583312

!Platform_sample_id = GSM2583313

!Platform_sample_id = GSM2583314

!Platform_sample_id = GSM2583315

!Platform_sample_id = GSM2583316

!Platform_sample_id = GSM2583317

!Platform_sample_id = GSM2583318

!Platform_sample_id = GSM2583319

!Platform_sample_id = GSM2583320

!Platform_sample_id = GSM2583321

!Platform_sample_id = GSM2583322

!Platform_sample_id = GSM2583323

!Platform_sample_id = GSM2583324

!Platform_sample_id = GSM2583325

!Platform_sample_id = GSM2583326

!Platform_sample_id = GSM2583327

!Platform_sample_id = GSM2583328

!Platform_sample_id = GSM2583329

!Platform_sample_id = GSM2583330

!Platform_sample_id = GSM2583331

!Platform_sample_id = GSM2583332

!Platform_sample_id = GSM2583333

!Platform_sample_id = GSM2583334

!Platform_sample_id = GSM2583335

!Platform_sample_id = GSM2583336

!Platform_sample_id = GSM2583337

!Platform_sample_id = GSM2583338

!Platform_sample_id = GSM2583339

!Platform_sample_id = GSM2583340

!Platform_sample_id = GSM2583341

!Platform_sample_id = GSM2583342

!Platform_sample_id = GSM2583343

!Platform_sample_id = GSM2583344

!Platform_sample_id = GSM2583345

!Platform_sample_id = GSM2583346

!Platform_sample_id = GSM2583347

!Platform_sample_id = GSM2583348

!Platform_sample_id = GSM2583349

!Platform_sample_id = GSM2583350

!Platform_sample_id = GSM2583351

!Platform_sample_id = GSM2583352

!Platform_sample_id = GSM2583353

!Platform_sample_id = GSM2583354

!Platform_sample_id = GSM2583355

!Platform_sample_id = GSM2583356

!Platform_sample_id = GSM2583357

!Platform_sample_id = GSM2583358

!Platform_sample_id = GSM2583359

!Platform_sample_id = GSM2583360

!Platform_sample_id = GSM2583361

!Platform_sample_id = GSM2583362

!Platform_sample_id = GSM2583363

!Platform_sample_id = GSM2583364

!Platform_sample_id = GSM2583365

!Platform_sample_id = GSM2583366

!Platform_sample_id = GSM2583367

!Platform_sample_id = GSM2583368

!Platform_sample_id = GSM2583369

!Platform_sample_id = GSM2583370

!Platform_sample_id = GSM2583371

!Platform_sample_id = GSM2583372

!Platform_sample_id = GSM2583373

!Platform_sample_id = GSM2583374

!Platform_sample_id = GSM2583375

!Platform_sample_id = GSM2583376

!Platform_sample_id = GSM2583377

!Platform_sample_id = GSM2583378

!Platform_sample_id = GSM2583379

!Platform_sample_id = GSM2583380

!Platform_sample_id = GSM2583381

!Platform_sample_id = GSM2583382

!Platform_sample_id = GSM2583383

!Platform_sample_id = GSM2583384

!Platform_sample_id = GSM2583385

!Platform_sample_id = GSM2583386

!Platform_sample_id = GSM2583387

!Platform_sample_id = GSM2583388

!Platform_sample_id = GSM2583389

!Platform_sample_id = GSM2583390

!Platform_sample_id = GSM2583391

!Platform_sample_id = GSM2583392

!Platform_sample_id = GSM2583393

!Platform_sample_id = GSM2583394

!Platform_sample_id = GSM2583395

!Platform_sample_id = GSM2583396

!Platform_sample_id = GSM2583397

!Platform_sample_id = GSM2583398

!Platform_sample_id = GSM2583399

!Platform_sample_id = GSM2583400

!Platform_sample_id = GSM2583401

!Platform_sample_id = GSM2583402

!Platform_sample_id = GSM2583403

!Platform_sample_id = GSM2583404

!Platform_sample_id = GSM2583405

!Platform_sample_id = GSM2583406

!Platform_sample_id = GSM2583407

!Platform_sample_id = GSM2583408

!Platform_sample_id = GSM2583409

!Platform_sample_id = GSM2583410

!Platform_sample_id = GSM2583411

!Platform_sample_id = GSM2583412

!Platform_sample_id = GSM2583413

!Platform_sample_id = GSM2583414

!Platform_sample_id = GSM2583415

!Platform_sample_id = GSM2583416

!Platform_sample_id = GSM2583417

!Platform_sample_id = GSM2583418

!Platform_sample_id = GSM2583419

!Platform_sample_id = GSM2583420

!Platform_sample_id = GSM2583421

!Platform_sample_id = GSM2583422

!Platform_sample_id = GSM2583423

!Platform_sample_id = GSM2583424

!Platform_sample_id = GSM2583425

!Platform_sample_id = GSM2583426

!Platform_sample_id = GSM2583427

!Platform_sample_id = GSM2583428

!Platform_sample_id = GSM2583429

!Platform_sample_id = GSM2583430

!Platform_sample_id = GSM2583431

!Platform_sample_id = GSM2583432

!Platform_sample_id = GSM2583433

!Platform_sample_id = GSM2583434

!Platform_sample_id = GSM2583435

!Platform_sample_id = GSM2583436

!Platform_sample_id = GSM2583437

!Platform_sample_id = GSM2583438

!Platform_sample_id = GSM2583439

!Platform_sample_id = GSM2583440

!Platform_sample_id = GSM2583441

!Platform_sample_id = GSM2583442

!Platform_sample_id = GSM2583443

!Platform_sample_id = GSM2583444

!Platform_sample_id = GSM2583445

!Platform_sample_id = GSM2583446

!Platform_sample_id = GSM2583447

!Platform_sample_id = GSM2583448

!Platform_sample_id = GSM2583449

!Platform_sample_id = GSM2583450

!Platform_sample_id = GSM2583451

!Platform_sample_id = GSM2583452

!Platform_sample_id = GSM2583453

!Platform_sample_id = GSM2583454

!Platform_sample_id = GSM2583455

!Platform_sample_id = GSM2583456

!Platform_sample_id = GSM2583457

!Platform_sample_id = GSM2583458

!Platform_sample_id = GSM2583459

!Platform_sample_id = GSM2583460

!Platform_sample_id = GSM2583461

!Platform_sample_id = GSM2583462

!Platform_sample_id = GSM2583463

!Platform_sample_id = GSM2583464

!Platform_sample_id = GSM2583465

!Platform_sample_id = GSM2583466

!Platform_sample_id = GSM2583467

!Platform_sample_id = GSM2583468

!Platform_sample_id = GSM2583469

!Platform_sample_id = GSM2583470

!Platform_sample_id = GSM2583471

!Platform_sample_id = GSM2583472

!Platform_sample_id = GSM2583473

!Platform_sample_id = GSM2583474

!Platform_sample_id = GSM2583475

!Platform_sample_id = GSM2583476

!Platform_sample_id = GSM2583477

!Platform_sample_id = GSM2583478

!Platform_sample_id = GSM2583479

!Platform_sample_id = GSM2583480

!Platform_sample_id = GSM2583481

!Platform_sample_id = GSM2583482

!Platform_sample_id = GSM2583483

!Platform_sample_id = GSM2583484

!Platform_sample_id = GSM2583485

!Platform_sample_id = GSM2583486

!Platform_sample_id = GSM2583487

!Platform_sample_id = GSM2583488

!Platform_sample_id = GSM2583489

!Platform_sample_id = GSM2583490

!Platform_sample_id = GSM2583491

!Platform_sample_id = GSM2583492

!Platform_sample_id = GSM2583493

!Platform_sample_id = GSM2583494

!Platform_sample_id = GSM2583495

!Platform_sample_id = GSM2583496

!Platform_sample_id = GSM2583497

!Platform_sample_id = GSM2583498

!Platform_sample_id = GSM2583499

!Platform_sample_id = GSM2583500

!Platform_sample_id = GSM2583501

!Platform_sample_id = GSM2583502

!Platform_sample_id = GSM2583503

!Platform_sample_id = GSM2583504

!Platform_sample_id = GSM2583505

!Platform_sample_id = GSM2583506

!Platform_sample_id = GSM2583507

!Platform_sample_id = GSM2583508

!Platform_sample_id = GSM2583509

!Platform_sample_id = GSM2583510

!Platform_sample_id = GSM2583511

!Platform_sample_id = GSM2583512

!Platform_sample_id = GSM2583513

!Platform_sample_id = GSM2583514

!Platform_sample_id = GSM2583515

!Platform_sample_id = GSM2583516

!Platform_sample_id = GSM2583517

!Platform_sample_id = GSM2583518

!Platform_sample_id = GSM2583519

!Platform_sample_id = GSM2583520

!Platform_sample_id = GSM2583521

!Platform_sample_id = GSM2583522

!Platform_sample_id = GSM2583523

!Platform_sample_id = GSM2583524

!Platform_sample_id = GSM2583525

!Platform_sample_id = GSM2583526

!Platform_sample_id = GSM2583527

!Platform_sample_id = GSM2583528

!Platform_sample_id = GSM2583529

!Platform_sample_id = GSM2583530

!Platform_sample_id = GSM2583531

!Platform_sample_id = GSM2583532

!Platform_sample_id = GSM2583533

!Platform_sample_id = GSM2583534

!Platform_sample_id = GSM2583535

!Platform_sample_id = GSM2583536

!Platform_sample_id = GSM2583537

!Platform_sample_id = GSM2583538

!Platform_sample_id = GSM2583539

!Platform_sample_id = GSM2583540

!Platform_sample_id = GSM2583541

!Platform_sample_id = GSM2583542

!Platform_sample_id = GSM2583543

!Platform_sample_id = GSM2583544

!Platform_sample_id = GSM2583545

!Platform_sample_id = GSM2583546

!Platform_sample_id = GSM2583547

!Platform_sample_id = GSM2583548

!Platform_sample_id = GSM2583549

!Platform_sample_id = GSM2583550

!Platform_sample_id = GSM2583551

!Platform_sample_id = GSM2583552

!Platform_sample_id = GSM2583553

!Platform_sample_id = GSM2583554

!Platform_sample_id = GSM2583555

!Platform_sample_id = GSM2583556

!Platform_sample_id = GSM2583557

!Platform_sample_id = GSM2583558

!Platform_sample_id = GSM2583559

!Platform_sample_id = GSM2598412

!Platform_sample_id = GSM2598413

!Platform_sample_id = GSM2598414

!Platform_sample_id = GSM2598415

!Platform_sample_id = GSM2598416

!Platform_sample_id = GSM2598417

!Platform_sample_id = GSM2598418

!Platform_sample_id = GSM2598419

!Platform_sample_id = GSM2598420

!Platform_sample_id = GSM2598421

!Platform_sample_id = GSM2598422

!Platform_sample_id = GSM2598424

!Platform_sample_id = GSM2700009

!Platform_sample_id = GSM2700010

!Platform_sample_id = GSM2700011

!Platform_sample_id = GSM2700012

!Platform_sample_id = GSM2700013

!Platform_sample_id = GSM2700014

!Platform_sample_id = GSM2700015

!Platform_sample_id = GSM2700016

!Platform_sample_id = GSM2700017

!Platform_sample_id = GSM2700018

!Platform_sample_id = GSM2700019

!Platform_sample_id = GSM2700020

!Platform_sample_id = GSM2704854

!Platform_sample_id = GSM2704855

!Platform_sample_id = GSM2704856

!Platform_sample_id = GSM2704857

!Platform_sample_id = GSM2704858

!Platform_sample_id = GSM2704859

!Platform_sample_id = GSM2704860

!Platform_sample_id = GSM2704861

!Platform_sample_id = GSM2704862

!Platform_sample_id = GSM2704863

!Platform_sample_id = GSM2704864

!Platform_sample_id = GSM2704865

!Platform_sample_id = GSM2704866

!Platform_sample_id = GSM2704867

!Platform_sample_id = GSM2704868

!Platform_sample_id = GSM2704869

!Platform_sample_id = GSM2704870

!Platform_sample_id = GSM2704871

!Platform_sample_id = GSM2704872

!Platform_sample_id = GSM2704873

!Platform_sample_id = GSM2704874

!Platform_sample_id = GSM2704875

!Platform_sample_id = GSM2704876

!Platform_sample_id = GSM2742954

!Platform_sample_id = GSM2742955

!Platform_sample_id = GSM2742956

!Platform_sample_id = GSM2742957

!Platform_sample_id = GSM2742958

!Platform_sample_id = GSM2742959

!Platform_sample_id = GSM2742960

!Platform_sample_id = GSM2742961

!Platform_sample_id = GSM2742962

!Platform_sample_id = GSM2742963

!Platform_sample_id = GSM2742964

!Platform_sample_id = GSM2742965

!Platform_sample_id = GSM2742966

!Platform_sample_id = GSM2742967

!Platform_sample_id = GSM2742968

!Platform_sample_id = GSM2742969

!Platform_sample_id = GSM2742970

!Platform_sample_id = GSM2742971

!Platform_sample_id = GSM2742972

!Platform_sample_id = GSM2742973

!Platform_sample_id = GSM2742974

!Platform_sample_id = GSM2742975

!Platform_sample_id = GSM2742976

!Platform_sample_id = GSM2742977

!Platform_sample_id = GSM2742978

!Platform_sample_id = GSM2742979

!Platform_sample_id = GSM2742980

!Platform_sample_id = GSM2742981

!Platform_sample_id = GSM2742982

!Platform_sample_id = GSM2742983

!Platform_sample_id = GSM2742984

!Platform_sample_id = GSM2742985

!Platform_sample_id = GSM2742986

!Platform_sample_id = GSM2742987

!Platform_sample_id = GSM2742988

!Platform_sample_id = GSM2742989

!Platform_sample_id = GSM2742990

!Platform_sample_id = GSM2742991

!Platform_sample_id = GSM2742992

!Platform_sample_id = GSM2742993

!Platform_sample_id = GSM2742994

!Platform_sample_id = GSM2742995

!Platform_sample_id = GSM2742996

!Platform_sample_id = GSM2742997

!Platform_sample_id = GSM2742998

!Platform_sample_id = GSM2742999

!Platform_sample_id = GSM2743000

!Platform_sample_id = GSM2743001

!Platform_sample_id = GSM2743002

!Platform_sample_id = GSM2743003

!Platform_sample_id = GSM2743004

!Platform_sample_id = GSM2743005

!Platform_sample_id = GSM2743006

!Platform_sample_id = GSM2743007

!Platform_sample_id = GSM2743008

!Platform_sample_id = GSM2743009

!Platform_sample_id = GSM2743010

!Platform_sample_id = GSM2743011

!Platform_sample_id = GSM2743012

!Platform_sample_id = GSM2743013

!Platform_sample_id = GSM2743014

!Platform_sample_id = GSM2743015

!Platform_sample_id = GSM2743016

!Platform_sample_id = GSM2743017

!Platform_sample_id = GSM2743018

!Platform_sample_id = GSM2743019

!Platform_sample_id = GSM2743020

!Platform_sample_id = GSM2743021

!Platform_sample_id = GSM2743022

!Platform_sample_id = GSM2743023

!Platform_sample_id = GSM2743024

!Platform_sample_id = GSM2743025

!Platform_sample_id = GSM2743026

!Platform_sample_id = GSM2743027

!Platform_sample_id = GSM2743028

!Platform_sample_id = GSM2743029

!Platform_sample_id = GSM2743030

!Platform_sample_id = GSM2743031

!Platform_sample_id = GSM2743032

!Platform_sample_id = GSM2743033

!Platform_sample_id = GSM2743034

!Platform_sample_id = GSM2743035

!Platform_sample_id = GSM2743036

!Platform_sample_id = GSM2743037

!Platform_sample_id = GSM2743038

!Platform_sample_id = GSM2743039

!Platform_sample_id = GSM2743040

!Platform_sample_id = GSM2743041

!Platform_sample_id = GSM2743042

!Platform_sample_id = GSM2743043

!Platform_sample_id = GSM2743044

!Platform_sample_id = GSM2743045

!Platform_sample_id = GSM2743046

!Platform_sample_id = GSM2743047

!Platform_sample_id = GSM2743048

!Platform_sample_id = GSM2743049

!Platform_sample_id = GSM2743050

!Platform_sample_id = GSM2743051

!Platform_sample_id = GSM2743052

!Platform_sample_id = GSM2743053

!Platform_sample_id = GSM2743054

!Platform_sample_id = GSM2743055

!Platform_sample_id = GSM2743056

!Platform_sample_id = GSM2743057

!Platform_sample_id = GSM2743058

!Platform_sample_id = GSM2743059

!Platform_sample_id = GSM2743060

!Platform_sample_id = GSM2743061

!Platform_sample_id = GSM2743062

!Platform_sample_id = GSM2743063

!Platform_sample_id = GSM2743064

!Platform_sample_id = GSM2747889

!Platform_sample_id = GSM2747890

!Platform_sample_id = GSM2747891

!Platform_sample_id = GSM2747892

!Platform_sample_id = GSM2747893

!Platform_sample_id = GSM2747894

!Platform_sample_id = GSM2780375

!Platform_sample_id = GSM2780376

!Platform_sample_id = GSM2780377

!Platform_sample_id = GSM2780378

!Platform_sample_id = GSM2780379

!Platform_sample_id = GSM2780380

!Platform_sample_id = GSM2780381

!Platform_sample_id = GSM2780382

!Platform_sample_id = GSM2780383

!Platform_sample_id = GSM2780384

!Platform_sample_id = GSM2780385

!Platform_sample_id = GSM2780386

!Platform_sample_id = GSM2780387

!Platform_sample_id = GSM2780388

!Platform_sample_id = GSM2780389

!Platform_sample_id = GSM2780390

!Platform_sample_id = GSM2780391

!Platform_sample_id = GSM2780392

!Platform_sample_id = GSM2780393

!Platform_sample_id = GSM2780394

!Platform_sample_id = GSM2780395

!Platform_sample_id = GSM2780396

!Platform_sample_id = GSM2780397

!Platform_sample_id = GSM2780398

!Platform_sample_id = GSM2780399

!Platform_sample_id = GSM2780400

!Platform_sample_id = GSM2780401

!Platform_sample_id = GSM2780402

!Platform_sample_id = GSM2780403

!Platform_sample_id = GSM2780404

!Platform_sample_id = GSM2780405

!Platform_sample_id = GSM2780406

!Platform_sample_id = GSM2780407

!Platform_sample_id = GSM2780408

!Platform_sample_id = GSM2780409

!Platform_sample_id = GSM2780410

!Platform_sample_id = GSM2780411

!Platform_sample_id = GSM2780412

!Platform_sample_id = GSM2780413

!Platform_sample_id = GSM2780414

!Platform_sample_id = GSM2780415

!Platform_sample_id = GSM2780416

!Platform_sample_id = GSM2780417

!Platform_sample_id = GSM2780418

!Platform_sample_id = GSM2780419

!Platform_sample_id = GSM2780420

!Platform_sample_id = GSM2780421

!Platform_sample_id = GSM2780422

!Platform_sample_id = GSM2780423

!Platform_sample_id = GSM2780424

!Platform_sample_id = GSM2780425

!Platform_sample_id = GSM2780426

!Platform_sample_id = GSM2780427

!Platform_sample_id = GSM2780428

!Platform_sample_id = GSM2780429

!Platform_sample_id = GSM2780430

!Platform_sample_id = GSM2780431

!Platform_sample_id = GSM2780432

!Platform_sample_id = GSM2780433

!Platform_sample_id = GSM2780434

!Platform_sample_id = GSM2780435

!Platform_sample_id = GSM2780436

!Platform_sample_id = GSM2780437

!Platform_sample_id = GSM2780438

!Platform_sample_id = GSM2780439

!Platform_sample_id = GSM2780440

!Platform_sample_id = GSM2780441

!Platform_sample_id = GSM2780442

!Platform_sample_id = GSM2780443

!Platform_sample_id = GSM2780444

!Platform_sample_id = GSM2780445

!Platform_sample_id = GSM2780446

!Platform_sample_id = GSM2780447

!Platform_sample_id = GSM2780448

!Platform_sample_id = GSM2780449

!Platform_sample_id = GSM2780450

!Platform_sample_id = GSM2780451

!Platform_sample_id = GSM2780452

!Platform_sample_id = GSM2780453

!Platform_sample_id = GSM2780454

!Platform_sample_id = GSM2780455

!Platform_sample_id = GSM2780456

!Platform_sample_id = GSM2780457

!Platform_sample_id = GSM2780458

!Platform_sample_id = GSM2780459

!Platform_sample_id = GSM2780460

!Platform_sample_id = GSM2780461

!Platform_sample_id = GSM2780462

!Platform_sample_id = GSM2780463

!Platform_sample_id = GSM2780464

!Platform_sample_id = GSM2780465

!Platform_sample_id = GSM2780466

!Platform_sample_id = GSM2780467

!Platform_sample_id = GSM2780468

!Platform_sample_id = GSM2780469

!Platform_sample_id = GSM2780470

!Platform_sample_id = GSM2780471

!Platform_sample_id = GSM2808762

!Platform_sample_id = GSM2808763

!Platform_sample_id = GSM2808764

!Platform_sample_id = GSM2808765

!Platform_sample_id = GSM2808766

!Platform_sample_id = GSM2808767

!Platform_sample_id = GSM2817076

!Platform_sample_id = GSM2817077

!Platform_sample_id = GSM2817078

!Platform_sample_id = GSM2817079

!Platform_sample_id = GSM2849909

!Platform_sample_id = GSM2849910

!Platform_sample_id = GSM2849911

!Platform_sample_id = GSM2849912

!Platform_sample_id = GSM2849913

!Platform_sample_id = GSM2849914

!Platform_sample_id = GSM2849915

!Platform_sample_id = GSM2849916

!Platform_sample_id = GSM2849917

!Platform_sample_id = GSM2849918

!Platform_sample_id = GSM2849919

!Platform_sample_id = GSM2849920

!Platform_sample_id = GSM2849921

!Platform_sample_id = GSM2849922

!Platform_sample_id = GSM2849923

!Platform_sample_id = GSM2849924

!Platform_sample_id = GSM2849925

!Platform_sample_id = GSM2849926

!Platform_sample_id = GSM2849927

!Platform_sample_id = GSM2849928

!Platform_sample_id = GSM2849929

!Platform_sample_id = GSM2849930

!Platform_sample_id = GSM2849931

!Platform_sample_id = GSM2849932

!Platform_sample_id = GSM2849933

!Platform_sample_id = GSM2849934

!Platform_sample_id = GSM2849935

!Platform_sample_id = GSM2849936

!Platform_sample_id = GSM2849937

!Platform_sample_id = GSM2849938

!Platform_sample_id = GSM2849939

!Platform_sample_id = GSM2849940

!Platform_sample_id = GSM2849941

!Platform_sample_id = GSM2849942

!Platform_sample_id = GSM2849943

!Platform_sample_id = GSM2849944

!Platform_sample_id = GSM2850119

!Platform_sample_id = GSM2850120

!Platform_sample_id = GSM2850121

!Platform_sample_id = GSM2850122

!Platform_sample_id = GSM2850123

!Platform_sample_id = GSM2850124

!Platform_sample_id = GSM2850125

!Platform_sample_id = GSM2850126

!Platform_sample_id = GSM2850127

!Platform_sample_id = GSM2850128

!Platform_sample_id = GSM2850129

!Platform_sample_id = GSM2850130

!Platform_sample_id = GSM2855367

!Platform_sample_id = GSM2855368

!Platform_sample_id = GSM2855369

!Platform_sample_id = GSM2855370

!Platform_sample_id = GSM2855371

!Platform_sample_id = GSM2855372

!Platform_sample_id = GSM2855373

!Platform_sample_id = GSM2855374

!Platform_sample_id = GSM2855375

!Platform_sample_id = GSM2855376

!Platform_sample_id = GSM2855377

!Platform_sample_id = GSM2855378

!Platform_sample_id = GSM2859977

!Platform_sample_id = GSM2859978

!Platform_sample_id = GSM2859979

!Platform_sample_id = GSM2859980

!Platform_sample_id = GSM2859981

!Platform_sample_id = GSM2859982

!Platform_sample_id = GSM2893370

!Platform_sample_id = GSM2893371

!Platform_sample_id = GSM2893372

!Platform_sample_id = GSM2893373

!Platform_sample_id = GSM2893374

!Platform_sample_id = GSM2893375

!Platform_sample_id = GSM2893376

!Platform_sample_id = GSM2893377

!Platform_sample_id = GSM2893378

!Platform_sample_id = GSM2893379

!Platform_sample_id = GSM2893380

!Platform_sample_id = GSM2893381

!Platform_sample_id = GSM2893382

!Platform_sample_id = GSM2893383

!Platform_sample_id = GSM2893384

!Platform_sample_id = GSM2893385

!Platform_sample_id = GSM2893386

!Platform_sample_id = GSM2893387

!Platform_sample_id = GSM2918283

!Platform_sample_id = GSM2918284

!Platform_sample_id = GSM2918285

!Platform_sample_id = GSM2918286

!Platform_sample_id = GSM2918287

!Platform_sample_id = GSM2918288

!Platform_sample_id = GSM2918289

!Platform_sample_id = GSM2918290

!Platform_sample_id = GSM2943603

!Platform_sample_id = GSM2943604

!Platform_sample_id = GSM2943605

!Platform_sample_id = GSM2943606

!Platform_sample_id = GSM2943607

!Platform_sample_id = GSM2943608

!Platform_sample_id = GSM2943609

!Platform_sample_id = GSM2943610

!Platform_sample_id = GSM2943611

!Platform_sample_id = GSM2943612

!Platform_sample_id = GSM2943613

!Platform_sample_id = GSM2943614

!Platform_sample_id = GSM2943615

!Platform_sample_id = GSM2943616

!Platform_sample_id = GSM2943617

!Platform_sample_id = GSM2943618

!Platform_sample_id = GSM2943619

!Platform_sample_id = GSM2943620

!Platform_sample_id = GSM2943621

!Platform_sample_id = GSM2943622

!Platform_sample_id = GSM2943623

!Platform_sample_id = GSM2943624

!Platform_sample_id = GSM2943625

!Platform_sample_id = GSM2943626

!Platform_sample_id = GSM2943627

!Platform_sample_id = GSM2943628

!Platform_sample_id = GSM2943629

!Platform_sample_id = GSM2943630

!Platform_sample_id = GSM2943631

!Platform_sample_id = GSM2943632

!Platform_sample_id = GSM2943633

!Platform_sample_id = GSM2943634

!Platform_sample_id = GSM2943635

!Platform_sample_id = GSM2943636

!Platform_sample_id = GSM2943637

!Platform_sample_id = GSM2943638

!Platform_sample_id = GSM2943639

!Platform_sample_id = GSM2943640

!Platform_sample_id = GSM2943641

!Platform_sample_id = GSM2943642

!Platform_sample_id = GSM2943643

!Platform_sample_id = GSM2943644

!Platform_sample_id = GSM2943645

!Platform_sample_id = GSM2943646

!Platform_sample_id = GSM2943647

!Platform_sample_id = GSM2943648

!Platform_sample_id = GSM2943649

!Platform_sample_id = GSM2943650

!Platform_sample_id = GSM2943651

!Platform_sample_id = GSM2943652

!Platform_sample_id = GSM2943653

!Platform_sample_id = GSM2943654

!Platform_sample_id = GSM2943655

!Platform_sample_id = GSM2943656

!Platform_sample_id = GSM2943657

!Platform_sample_id = GSM2943658

!Platform_sample_id = GSM2943659

!Platform_sample_id = GSM2943660

!Platform_sample_id = GSM2943661

!Platform_sample_id = GSM2943662

!Platform_sample_id = GSM2943663

!Platform_sample_id = GSM2943664

!Platform_sample_id = GSM2943665

!Platform_sample_id = GSM2943666

!Platform_sample_id = GSM2943667

!Platform_sample_id = GSM2943668

!Platform_sample_id = GSM2943669

!Platform_sample_id = GSM2943670

!Platform_sample_id = GSM2943671

!Platform_sample_id = GSM2943672

!Platform_sample_id = GSM2943673

!Platform_sample_id = GSM2943674

!Platform_sample_id = GSM2943675

!Platform_sample_id = GSM2943676

!Platform_sample_id = GSM2943677

!Platform_sample_id = GSM2943678

!Platform_sample_id = GSM2943679

!Platform_sample_id = GSM2943680

!Platform_sample_id = GSM2943681

!Platform_sample_id = GSM2943682

!Platform_sample_id = GSM2943683

!Platform_sample_id = GSM2943684

!Platform_sample_id = GSM2943685

!Platform_sample_id = GSM2943686

!Platform_sample_id = GSM2943687

!Platform_sample_id = GSM2943688

!Platform_sample_id = GSM2943689

!Platform_sample_id = GSM2943690

!Platform_sample_id = GSM2943691

!Platform_sample_id = GSM2943692

!Platform_sample_id = GSM2943693

!Platform_sample_id = GSM2943694

!Platform_sample_id = GSM2943695

!Platform_sample_id = GSM2943696

!Platform_sample_id = GSM2943697

!Platform_sample_id = GSM2943698

!Platform_sample_id = GSM2943699

!Platform_sample_id = GSM2943700

!Platform_sample_id = GSM2943701

!Platform_sample_id = GSM2943702

!Platform_sample_id = GSM2943703

!Platform_sample_id = GSM2943704

!Platform_sample_id = GSM2943705

!Platform_sample_id = GSM2943706

!Platform_sample_id = GSM2943707

!Platform_sample_id = GSM2943708

!Platform_sample_id = GSM2943709

!Platform_sample_id = GSM2943710

!Platform_sample_id = GSM2943711

!Platform_sample_id = GSM2943712

!Platform_sample_id = GSM2943713

!Platform_sample_id = GSM2943714

!Platform_sample_id = GSM2943715

!Platform_sample_id = GSM2943716

!Platform_sample_id = GSM2943717

!Platform_sample_id = GSM2943718

!Platform_sample_id = GSM2943719

!Platform_sample_id = GSM2943720

!Platform_sample_id = GSM2943721

!Platform_sample_id = GSM2943722

!Platform_sample_id = GSM2943723

!Platform_sample_id = GSM2943724

!Platform_sample_id = GSM2943725

!Platform_sample_id = GSM2943726

!Platform_sample_id = GSM2943727

!Platform_sample_id = GSM2943728

!Platform_sample_id = GSM2943729

!Platform_sample_id = GSM2943730

!Platform_sample_id = GSM2943731

!Platform_sample_id = GSM2943732

!Platform_sample_id = GSM2943733

!Platform_sample_id = GSM2943734

!Platform_sample_id = GSM2943735

!Platform_sample_id = GSM2943736

!Platform_sample_id = GSM2943737

!Platform_sample_id = GSM2943738

!Platform_sample_id = GSM2943739

!Platform_sample_id = GSM2943740

!Platform_sample_id = GSM2943741

!Platform_sample_id = GSM2943742

!Platform_sample_id = GSM2943743

!Platform_sample_id = GSM2943744

!Platform_sample_id = GSM2943745

!Platform_sample_id = GSM2943746

!Platform_sample_id = GSM2943747

!Platform_sample_id = GSM2943748

!Platform_sample_id = GSM2943749

!Platform_sample_id = GSM2943750

!Platform_sample_id = GSM2943751

!Platform_sample_id = GSM2943752

!Platform_sample_id = GSM2943753

!Platform_sample_id = GSM2943754

!Platform_sample_id = GSM2943755

!Platform_sample_id = GSM2943756

!Platform_sample_id = GSM2943757

!Platform_sample_id = GSM2943758

!Platform_sample_id = GSM2943759

!Platform_sample_id = GSM2943760

!Platform_sample_id = GSM2943761

!Platform_sample_id = GSM2943762

!Platform_sample_id = GSM2943763

!Platform_sample_id = GSM2943764

!Platform_sample_id = GSM2943765

!Platform_sample_id = GSM2943766

!Platform_sample_id = GSM2943767

!Platform_sample_id = GSM2943768

!Platform_sample_id = GSM2943769

!Platform_sample_id = GSM2943770

!Platform_sample_id = GSM2943771

!Platform_sample_id = GSM2943772

!Platform_sample_id = GSM2943773

!Platform_sample_id = GSM2943774

!Platform_sample_id = GSM2943775

!Platform_sample_id = GSM2943776

!Platform_sample_id = GSM2943777

!Platform_sample_id = GSM2943778

!Platform_sample_id = GSM2943779

!Platform_sample_id = GSM2943780

!Platform_sample_id = GSM2943781

!Platform_sample_id = GSM2943782

!Platform_sample_id = GSM2943783

!Platform_sample_id = GSM2943784

!Platform_sample_id = GSM2943785

!Platform_sample_id = GSM2943786

!Platform_sample_id = GSM2943787

!Platform_sample_id = GSM2943788

!Platform_sample_id = GSM2943789

!Platform_sample_id = GSM2943790

!Platform_sample_id = GSM2943791

!Platform_sample_id = GSM2943792

!Platform_sample_id = GSM2943793

!Platform_sample_id = GSM2943794

!Platform_sample_id = GSM2943795

!Platform_sample_id = GSM2943796

!Platform_sample_id = GSM2943797

!Platform_sample_id = GSM2943798

!Platform_sample_id = GSM2948390

!Platform_sample_id = GSM2948391

!Platform_sample_id = GSM2948392

!Platform_sample_id = GSM2948393

!Platform_sample_id = GSM2948394

!Platform_sample_id = GSM2948395

!Platform_sample_id = GSM2948396

!Platform_sample_id = GSM2948397

!Platform_sample_id = GSM2948398

!Platform_sample_id = GSM2948399

!Platform_sample_id = GSM2948400

!Platform_sample_id = GSM2948401

!Platform_sample_id = GSM2948402

!Platform_sample_id = GSM2948403

!Platform_sample_id = GSM2948404

!Platform_sample_id = GSM2948405

!Platform_sample_id = GSM2948406

!Platform_sample_id = GSM2948407

!Platform_sample_id = GSM2948408

!Platform_sample_id = GSM2948409

!Platform_sample_id = GSM2948410

!Platform_sample_id = GSM2948411

!Platform_sample_id = GSM2948412

!Platform_sample_id = GSM2948413

!Platform_sample_id = GSM2948414

!Platform_sample_id = GSM2948415

!Platform_sample_id = GSM2948416

!Platform_sample_id = GSM2948417

!Platform_sample_id = GSM2948418

!Platform_sample_id = GSM2948419

!Platform_sample_id = GSM2948420

!Platform_sample_id = GSM2948421

!Platform_sample_id = GSM2973262

!Platform_sample_id = GSM2973263

!Platform_sample_id = GSM2973264

!Platform_sample_id = GSM2973265

!Platform_sample_id = GSM2973266

!Platform_sample_id = GSM2973267

!Platform_sample_id = GSM2973268

!Platform_sample_id = GSM2973269

!Platform_sample_id = GSM2973270

!Platform_sample_id = GSM2973271

!Platform_sample_id = GSM2973272

!Platform_sample_id = GSM2973273

!Platform_sample_id = GSM2973274

!Platform_sample_id = GSM2973275

!Platform_sample_id = GSM2973276

!Platform_sample_id = GSM2973277

!Platform_sample_id = GSM2973278

!Platform_sample_id = GSM2973279

!Platform_sample_id = GSM2973280

!Platform_sample_id = GSM2973281

!Platform_sample_id = GSM2973282

!Platform_sample_id = GSM2973283

!Platform_sample_id = GSM2973284

!Platform_sample_id = GSM2973285

!Platform_sample_id = GSM2973286

!Platform_sample_id = GSM2973287

!Platform_sample_id = GSM2973288

!Platform_sample_id = GSM2973289

!Platform_sample_id = GSM2973290

!Platform_sample_id = GSM2973291

!Platform_sample_id = GSM2973292

!Platform_sample_id = GSM2973293

!Platform_sample_id = GSM2973294

!Platform_sample_id = GSM2973295

!Platform_sample_id = GSM2973296

!Platform_sample_id = GSM2973297

!Platform_sample_id = GSM2973298

!Platform_sample_id = GSM2973299

!Platform_sample_id = GSM2973300

!Platform_sample_id = GSM2973301

!Platform_sample_id = GSM2973302

!Platform_sample_id = GSM2973303

!Platform_sample_id = GSM2973304

!Platform_sample_id = GSM2973305

!Platform_sample_id = GSM2973306

!Platform_sample_id = GSM2973307

!Platform_sample_id = GSM2973308

!Platform_sample_id = GSM2973309

!Platform_sample_id = GSM2973310

!Platform_sample_id = GSM2973311

!Platform_sample_id = GSM2973312

!Platform_sample_id = GSM2973313

!Platform_sample_id = GSM2973314

!Platform_sample_id = GSM2973315

!Platform_sample_id = GSM2973316

!Platform_sample_id = GSM2973317

!Platform_sample_id = GSM2973318

!Platform_sample_id = GSM2973319

!Platform_sample_id = GSM2973320

!Platform_sample_id = GSM2973321

!Platform_sample_id = GSM2973322

!Platform_sample_id = GSM2973323

!Platform_sample_id = GSM2973324

!Platform_sample_id = GSM2973325

!Platform_sample_id = GSM2973326

!Platform_sample_id = GSM2973327

!Platform_sample_id = GSM2973328

!Platform_sample_id = GSM2973329

!Platform_sample_id = GSM2973330

!Platform_sample_id = GSM2973331

!Platform_sample_id = GSM2973332

!Platform_sample_id = GSM2973333

!Platform_sample_id = GSM2973334

!Platform_sample_id = GSM2973335

!Platform_sample_id = GSM2973336

!Platform_sample_id = GSM2973337

!Platform_sample_id = GSM2973338

!Platform_sample_id = GSM2973339

!Platform_sample_id = GSM3019848

!Platform_sample_id = GSM3019853

!Platform_sample_id = GSM3019854

!Platform_sample_id = GSM3074620

!Platform_sample_id = GSM3074621

!Platform_sample_id = GSM3074622

!Platform_sample_id = GSM3074623

!Platform_sample_id = GSM3074624

!Platform_sample_id = GSM3074625

!Platform_sample_id = GSM3074626

!Platform_sample_id = GSM3074627

!Platform_sample_id = GSM3074628

!Platform_sample_id = GSM3074629

!Platform_sample_id = GSM3074630

!Platform_sample_id = GSM3074631

!Platform_sample_id = GSM3100618

!Platform_sample_id = GSM3100619

!Platform_sample_id = GSM3100620

!Platform_sample_id = GSM3119663

!Platform_sample_id = GSM3119664

!Platform_sample_id = GSM3119665

!Platform_sample_id = GSM3119666

!Platform_sample_id = GSM3119667

!Platform_sample_id = GSM3119668

!Platform_sample_id = GSM3119669

!Platform_sample_id = GSM3119670

!Platform_sample_id = GSM3119671

!Platform_sample_id = GSM3119672

!Platform_sample_id = GSM3119673

!Platform_sample_id = GSM3119674

!Platform_sample_id = GSM3486134

!Platform_sample_id = GSM3486135

!Platform_sample_id = GSM3486136

!Platform_sample_id = GSM3486137

!Platform_sample_id = GSM3486138

!Platform_sample_id = GSM3486139

!Platform_sample_id = GSM3486140

!Platform_sample_id = GSM3486141

!Platform_sample_id = GSM3486142

!Platform_sample_id = GSM3486143

!Platform_sample_id = GSM3486144

!Platform_sample_id = GSM3486145

!Platform_sample_id = GSM3494550

!Platform_sample_id = GSM3494551

!Platform_sample_id = GSM3494552

!Platform_sample_id = GSM3494553

!Platform_sample_id = GSM3494554

!Platform_sample_id = GSM3494555

!Platform_sample_id = GSM3494556

!Platform_sample_id = GSM3494557

!Platform_sample_id = GSM3494558

!Platform_sample_id = GSM3526881

!Platform_sample_id = GSM3526882

!Platform_sample_id = GSM3526883

!Platform_sample_id = GSM3526884

!Platform_sample_id = GSM3526885

!Platform_sample_id = GSM3526886

!Platform_sample_id = GSM3526887

!Platform_sample_id = GSM3526888

!Platform_sample_id = GSM3526889

!Platform_sample_id = GSM3526890

!Platform_sample_id = GSM3526891

!Platform_sample_id = GSM3526892

!Platform_sample_id = GSM3526893

!Platform_sample_id = GSM3526894

!Platform_sample_id = GSM3526895

!Platform_sample_id = GSM3526896

!Platform_sample_id = GSM3526897

!Platform_sample_id = GSM3526898

!Platform_sample_id = GSM3526899

!Platform_sample_id = GSM3526900

!Platform_sample_id = GSM3526901

!Platform_sample_id = GSM3526902

!Platform_sample_id = GSM3526903

!Platform_sample_id = GSM3526904

!Platform_sample_id = GSM3526905

!Platform_sample_id = GSM3526906

!Platform_sample_id = GSM3526907

!Platform_sample_id = GSM3526908

!Platform_sample_id = GSM3526909

!Platform_sample_id = GSM3526910

!Platform_sample_id = GSM3526911

!Platform_sample_id = GSM3526912

!Platform_sample_id = GSM3526913

!Platform_sample_id = GSM3526914

!Platform_sample_id = GSM3526915

!Platform_sample_id = GSM3526916

!Platform_sample_id = GSM3526917

!Platform_sample_id = GSM3526918

!Platform_sample_id = GSM3526919

!Platform_sample_id = GSM3526920

!Platform_sample_id = GSM3526921

!Platform_sample_id = GSM3526922

!Platform_sample_id = GSM3526923

!Platform_sample_id = GSM3526924

!Platform_sample_id = GSM3526925

!Platform_sample_id = GSM3526926

!Platform_sample_id = GSM3526927

!Platform_sample_id = GSM3526928

!Platform_sample_id = GSM3526929

!Platform_sample_id = GSM3526930

!Platform_sample_id = GSM3526931

!Platform_sample_id = GSM3526932

!Platform_sample_id = GSM3526933

!Platform_sample_id = GSM3526934

!Platform_sample_id = GSM3526935

!Platform_sample_id = GSM3526936

!Platform_sample_id = GSM3526937

!Platform_sample_id = GSM3526938

!Platform_sample_id = GSM3526939

!Platform_sample_id = GSM3526940

!Platform_sample_id = GSM3526941

!Platform_sample_id = GSM3526942

!Platform_sample_id = GSM3526943

!Platform_sample_id = GSM3526944

!Platform_sample_id = GSM3526945

!Platform_sample_id = GSM3526946

!Platform_sample_id = GSM3526947

!Platform_sample_id = GSM3526948

!Platform_sample_id = GSM3526949

!Platform_sample_id = GSM3526950

!Platform_sample_id = GSM3526951

!Platform_sample_id = GSM3526952

!Platform_sample_id = GSM3526953

!Platform_sample_id = GSM3526954

!Platform_sample_id = GSM3526955

!Platform_sample_id = GSM3526956

!Platform_sample_id = GSM3526957

!Platform_sample_id = GSM3526958

!Platform_sample_id = GSM3526959

!Platform_sample_id = GSM3526960

!Platform_sample_id = GSM3526961

!Platform_sample_id = GSM3526962

!Platform_sample_id = GSM3526963

!Platform_sample_id = GSM3526964

!Platform_sample_id = GSM3526965

!Platform_sample_id = GSM3526966

!Platform_sample_id = GSM3526967

!Platform_sample_id = GSM3526968

!Platform_sample_id = GSM3526969

!Platform_sample_id = GSM3526970

!Platform_sample_id = GSM3526971

!Platform_sample_id = GSM3526972

!Platform_sample_id = GSM3526973

!Platform_sample_id = GSM3526974

!Platform_sample_id = GSM3526975

!Platform_sample_id = GSM3526976

!Platform_sample_id = GSM3526977

!Platform_sample_id = GSM3526978

!Platform_sample_id = GSM3526979

!Platform_sample_id = GSM3526980

!Platform_sample_id = GSM3526981

!Platform_sample_id = GSM3526982

!Platform_sample_id = GSM3526983

!Platform_sample_id = GSM3526984

!Platform_sample_id = GSM3526985

!Platform_sample_id = GSM3526986

!Platform_sample_id = GSM3526987

!Platform_sample_id = GSM3526988

!Platform_sample_id = GSM3526989

!Platform_sample_id = GSM3526990

!Platform_sample_id = GSM3526991

!Platform_sample_id = GSM3526992

!Platform_sample_id = GSM3526993

!Platform_sample_id = GSM3526994

!Platform_sample_id = GSM3526995

!Platform_sample_id = GSM3526996

!Platform_sample_id = GSM3526997

!Platform_sample_id = GSM3526998

!Platform_sample_id = GSM3526999

!Platform_sample_id = GSM3527000

!Platform_sample_id = GSM3527001

!Platform_sample_id = GSM3527002

!Platform_sample_id = GSM3527003

!Platform_sample_id = GSM3527004

!Platform_sample_id = GSM3527005

!Platform_sample_id = GSM3527006

!Platform_sample_id = GSM3527007

!Platform_sample_id = GSM3527008

!Platform_sample_id = GSM3527009

!Platform_sample_id = GSM3527010

!Platform_sample_id = GSM3527011

!Platform_sample_id = GSM3527012

!Platform_sample_id = GSM3527013

!Platform_sample_id = GSM3527014

!Platform_sample_id = GSM3527015

!Platform_sample_id = GSM3527016

!Platform_sample_id = GSM3527017

!Platform_sample_id = GSM3527018

!Platform_sample_id = GSM3527019

!Platform_sample_id = GSM3527020

!Platform_sample_id = GSM3527021

!Platform_sample_id = GSM3527022

!Platform_sample_id = GSM3527023

!Platform_sample_id = GSM3527024

!Platform_sample_id = GSM3712929

!Platform_sample_id = GSM3712930

!Platform_sample_id = GSM3934052

!Platform_sample_id = GSM3934053

!Platform_sample_id = GSM3934054

!Platform_sample_id = GSM3934055

!Platform_sample_id = GSM3934056

!Platform_sample_id = GSM3934057

!Platform_sample_id = GSM3934058

!Platform_sample_id = GSM3934059

!Platform_sample_id = GSM3934060

!Platform_sample_id = GSM3934061

!Platform_sample_id = GSM3934062

!Platform_sample_id = GSM3934063

!Platform_sample_id = GSM3934064

!Platform_sample_id = GSM3934065

!Platform_sample_id = GSM3934066

!Platform_sample_id = GSM3934067

!Platform_sample_id = GSM3934068

!Platform_sample_id = GSM3934069

!Platform_sample_id = GSM3934070

!Platform_sample_id = GSM3934071

!Platform_sample_id = GSM3934072

!Platform_sample_id = GSM3934073

!Platform_sample_id = GSM3934074

!Platform_sample_id = GSM3934075

!Platform_sample_id = GSM3934076

!Platform_sample_id = GSM3934077

!Platform_sample_id = GSM3934078

!Platform_sample_id = GSM3934079

!Platform_sample_id = GSM3934080

!Platform_sample_id = GSM3934081

!Platform_sample_id = GSM3934082

!Platform_sample_id = GSM3934083

!Platform_sample_id = GSM3934084

!Platform_sample_id = GSM3934085

!Platform_sample_id = GSM3934086

!Platform_sample_id = GSM3934087

!Platform_sample_id = GSM3934088

!Platform_sample_id = GSM3934089

!Platform_sample_id = GSM3934090

!Platform_sample_id = GSM3934091

!Platform_sample_id = GSM3934092

!Platform_sample_id = GSM3934093

!Platform_sample_id = GSM3934094

!Platform_sample_id = GSM3934095

!Platform_sample_id = GSM3934096

!Platform_sample_id = GSM3934097

!Platform_sample_id = GSM3934098

!Platform_sample_id = GSM3934099

!Platform_sample_id = GSM3934100

!Platform_sample_id = GSM3934101

!Platform_sample_id = GSM3934102

!Platform_sample_id = GSM3934103

!Platform_sample_id = GSM3934104

!Platform_sample_id = GSM3934105

!Platform_sample_id = GSM3934106

!Platform_sample_id = GSM3934107

!Platform_sample_id = GSM3934108

!Platform_sample_id = GSM3934109

!Platform_sample_id = GSM3934110

!Platform_sample_id = GSM3934111

!Platform_sample_id = GSM3934112

!Platform_sample_id = GSM3934113

!Platform_sample_id = GSM3934114

!Platform_sample_id = GSM3934115

!Platform_sample_id = GSM3934116

!Platform_sample_id = GSM3934117

!Platform_sample_id = GSM4199993

!Platform_sample_id = GSM4199994

!Platform_sample_id = GSM4199995

!Platform_sample_id = GSM4199996

!Platform_sample_id = GSM4199997

!Platform_sample_id = GSM4199998

!Platform_sample_id = GSM4199999

!Platform_sample_id = GSM4200000

!Platform_sample_id = GSM4200001

!Platform_sample_id = GSM4200002

!Platform_sample_id = GSM4200003

!Platform_sample_id = GSM4200004

!Platform_sample_id = GSM4200005

!Platform_sample_id = GSM4200006

!Platform_sample_id = GSM4200007

!Platform_sample_id = GSM4200008

!Platform_sample_id = GSM4200009

!Platform_sample_id = GSM4200010

!Platform_sample_id = GSM4200011

!Platform_sample_id = GSM4200012

!Platform_sample_id = GSM4200013

!Platform_sample_id = GSM4200014

!Platform_sample_id = GSM4232834

!Platform_sample_id = GSM4232835

!Platform_sample_id = GSM4232836

!Platform_sample_id = GSM4232837

!Platform_sample_id = GSM4232838

!Platform_sample_id = GSM4232839

!Platform_sample_id = GSM4232840

!Platform_sample_id = GSM4232841

!Platform_sample_id = GSM4232842

!Platform_sample_id = GSM4232843

!Platform_sample_id = GSM4232844

!Platform_sample_id = GSM4232845

!Platform_sample_id = GSM4232846

!Platform_sample_id = GSM4232847

!Platform_sample_id = GSM4232848

!Platform_sample_id = GSM4232849

!Platform_sample_id = GSM4232850

!Platform_sample_id = GSM4232851

!Platform_sample_id = GSM4232852

!Platform_sample_id = GSM4232853

!Platform_sample_id = GSM4232854

!Platform_sample_id = GSM4232855

!Platform_sample_id = GSM4232856

!Platform_sample_id = GSM4232857

!Platform_sample_id = GSM4232858

!Platform_sample_id = GSM4232859

!Platform_sample_id = GSM4232860

!Platform_sample_id = GSM4232861

!Platform_sample_id = GSM4232862

!Platform_sample_id = GSM4232863

!Platform_sample_id = GSM4232864

!Platform_sample_id = GSM4232865

!Platform_sample_id = GSM4232866

!Platform_sample_id = GSM4232867

!Platform_sample_id = GSM4232868

!Platform_sample_id = GSM4232869

!Platform_sample_id = GSM4232870

!Platform_sample_id = GSM4232871

!Platform_sample_id = GSM4232872

!Platform_sample_id = GSM4232873

!Platform_sample_id = GSM4232874

!Platform_sample_id = GSM4232875

!Platform_sample_id = GSM4232876

!Platform_sample_id = GSM4232877

!Platform_sample_id = GSM4232878

!Platform_sample_id = GSM4232879

!Platform_sample_id = GSM4232880

!Platform_sample_id = GSM4232881

!Platform_sample_id = GSM4232882

!Platform_sample_id = GSM4232883

!Platform_sample_id = GSM4232884

!Platform_sample_id = GSM4232885

!Platform_sample_id = GSM4232886

!Platform_sample_id = GSM4232887

!Platform_sample_id = GSM4232888

!Platform_sample_id = GSM4232889

!Platform_sample_id = GSM4232890

!Platform_sample_id = GSM4232891

!Platform_sample_id = GSM4232892

!Platform_sample_id = GSM4232893

!Platform_sample_id = GSM4517557

!Platform_sample_id = GSM4517558

!Platform_sample_id = GSM4517559

!Platform_sample_id = GSM4517560

!Platform_sample_id = GSM4517561

!Platform_sample_id = GSM4517562

!Platform_sample_id = GSM4517563

!Platform_sample_id = GSM4517564

!Platform_sample_id = GSM4517565

!Platform_sample_id = GSM4517566

!Platform_sample_id = GSM4517567

!Platform_sample_id = GSM4517568

!Platform_sample_id = GSM4647704

!Platform_sample_id = GSM4647705

!Platform_sample_id = GSM4647706

!Platform_sample_id = GSM4647707

!Platform_sample_id = GSM4647708

!Platform_sample_id = GSM4647709

!Platform_sample_id = GSM4647710

!Platform_sample_id = GSM4647711

!Platform_sample_id = GSM4954028

!Platform_sample_id = GSM4954029

!Platform_sample_id = GSM4954030

!Platform_sample_id = GSM4954031

!Platform_sample_id = GSM4954032

!Platform_sample_id = GSM4954033

!Platform_sample_id = GSM4954034

!Platform_sample_id = GSM4954035

!Platform_sample_id = GSM4989067

!Platform_sample_id = GSM4989068

!Platform_sample_id = GSM4989069

!Platform_sample_id = GSM4989070

!Platform_sample_id = GSM4989071

!Platform_sample_id = GSM4989072

!Platform_sample_id = GSM5255780

!Platform_sample_id = GSM5255781

!Platform_sample_id = GSM5255782

!Platform_sample_id = GSM5255783

!Platform_sample_id = GSM5255784

!Platform_sample_id = GSM5255785

!Platform_sample_id = GSM5255786

!Platform_sample_id = GSM5255787

!Platform_sample_id = GSM5255788

!Platform_sample_id = GSM5255789

!Platform_sample_id = GSM5255790

!Platform_sample_id = GSM5255791

!Platform_sample_id = GSM5255792

!Platform_sample_id = GSM5255793

!Platform_sample_id = GSM5255794

!Platform_sample_id = GSM5255795

!Platform_sample_id = GSM5255796

!Platform_sample_id = GSM5255797

!Platform_sample_id = GSM5255798

!Platform_sample_id = GSM5255799

!Platform_sample_id = GSM5255800

!Platform_sample_id = GSM5255801

!Platform_sample_id = GSM5255802

!Platform_sample_id = GSM5255803

!Platform_sample_id = GSM5255804

!Platform_sample_id = GSM5255805

!Platform_sample_id = GSM5255806

!Platform_sample_id = GSM5255807

!Platform_sample_id = GSM5255808

!Platform_sample_id = GSM5255809

!Platform_sample_id = GSM5255810

!Platform_sample_id = GSM5255811

!Platform_sample_id = GSM5255812

!Platform_sample_id = GSM5255813

!Platform_sample_id = GSM5255814

!Platform_sample_id = GSM5255815

!Platform_sample_id = GSM5255816

!Platform_sample_id = GSM5255817

!Platform_sample_id = GSM5255818

!Platform_sample_id = GSM5255819

!Platform_sample_id = GSM5255820

!Platform_sample_id = GSM5255821

!Platform_sample_id = GSM5255822

!Platform_sample_id = GSM5255823

!Platform_sample_id = GSM5255824

!Platform_sample_id = GSM5255825

!Platform_sample_id = GSM5255826

!Platform_sample_id = GSM5255827

!Platform_sample_id = GSM5255828

!Platform_sample_id = GSM5255829

!Platform_sample_id = GSM5255830

!Platform_sample_id = GSM5255831

!Platform_sample_id = GSM5255832

!Platform_sample_id = GSM5255833

!Platform_sample_id = GSM5255834

!Platform_sample_id = GSM5255835

!Platform_sample_id = GSM5255836

!Platform_sample_id = GSM5255837

!Platform_sample_id = GSM5255838

!Platform_sample_id = GSM5255839

!Platform_sample_id = GSM5255840

!Platform_sample_id = GSM5255841

!Platform_sample_id = GSM5255842

!Platform_sample_id = GSM5255843

!Platform_sample_id = GSM5255844

!Platform_sample_id = GSM5255845

!Platform_sample_id = GSM5255846

!Platform_sample_id = GSM5255847

!Platform_sample_id = GSM5255848

!Platform_sample_id = GSM5255849

!Platform_sample_id = GSM5255850

!Platform_sample_id = GSM5255851

!Platform_sample_id = GSM5255852

!Platform_sample_id = GSM5255853

!Platform_sample_id = GSM5255854

!Platform_sample_id = GSM5255855

!Platform_sample_id = GSM5255856

!Platform_sample_id = GSM5255857

!Platform_sample_id = GSM5255858

!Platform_sample_id = GSM5255859

!Platform_sample_id = GSM5255860

!Platform_sample_id = GSM5255861

!Platform_sample_id = GSM5255862

!Platform_sample_id = GSM5255863

!Platform_sample_id = GSM5255864

!Platform_sample_id = GSM5255865

!Platform_sample_id = GSM5255866

!Platform_sample_id = GSM5255867

!Platform_sample_id = GSM5255868

!Platform_sample_id = GSM5255869

!Platform_sample_id = GSM5255870

!Platform_sample_id = GSM5255871

!Platform_sample_id = GSM5255872

!Platform_sample_id = GSM5255873

!Platform_sample_id = GSM5255874

!Platform_sample_id = GSM5255875

!Platform_sample_id = GSM5255876

!Platform_sample_id = GSM5255877

!Platform_sample_id = GSM5255878

!Platform_sample_id = GSM5255879

!Platform_sample_id = GSM5255880

!Platform_sample_id = GSM5255881

!Platform_sample_id = GSM5255882

!Platform_sample_id = GSM5255883

!Platform_sample_id = GSM5255884

!Platform_sample_id = GSM5255885

!Platform_sample_id = GSM5255886

!Platform_sample_id = GSM5255887

!Platform_sample_id = GSM5255888

!Platform_sample_id = GSM5255889

!Platform_sample_id = GSM5255890

!Platform_sample_id = GSM5255891

!Platform_sample_id = GSM5484333

!Platform_sample_id = GSM5484334

!Platform_sample_id = GSM5484335

!Platform_sample_id = GSM5484336

!Platform_series_id = GSE24079

!Platform_series_id = GSE38858

!Platform_series_id = GSE40003

!Platform_series_id = GSE41598

!Platform_series_id = GSE41784

!Platform_series_id = GSE43852

!Platform_series_id = GSE44425

!Platform_series_id = GSE44427

!Platform_series_id = GSE44429

!Platform_series_id = GSE44430

!Platform_series_id = GSE44926

!Platform_series_id = GSE45223

!Platform_series_id = GSE45226

!Platform_series_id = GSE45227

!Platform_series_id = GSE45329

!Platform_series_id = GSE45330

!Platform_series_id = GSE45645

!Platform_series_id = GSE46593

!Platform_series_id = GSE46715

!Platform_series_id = GSE46904

!Platform_series_id = GSE47477

!Platform_series_id = GSE48313

!Platform_series_id = GSE49196

!Platform_series_id = GSE49376

!Platform_series_id = GSE49883

!Platform_series_id = GSE50007

!Platform_series_id = GSE50212

!Platform_series_id = GSE52066

!Platform_series_id = GSE52319

!Platform_series_id = GSE52991

!Platform_series_id = GSE53941

!Platform_series_id = GSE54008

!Platform_series_id = GSE54179

!Platform_series_id = GSE55173

!Platform_series_id = GSE55762

!Platform_series_id = GSE55897

!Platform_series_id = GSE56130

!Platform_series_id = GSE56431

!Platform_series_id = GSE58162

!Platform_series_id = GSE60491

!Platform_series_id = GSE61097

!Platform_series_id = GSE63101

!Platform_series_id = GSE63351

!Platform_series_id = GSE63386

!Platform_series_id = GSE63956

!Platform_series_id = GSE63957

!Platform_series_id = GSE63958

!Platform_series_id = GSE64000

!Platform_series_id = GSE64020

!Platform_series_id = GSE64038

!Platform_series_id = GSE64039

!Platform_series_id = GSE64131

!Platform_series_id = GSE65211

!Platform_series_id = GSE65243

!Platform_series_id = GSE65341

!Platform_series_id = GSE65368

!Platform_series_id = GSE65403

!Platform_series_id = GSE65445

!Platform_series_id = GSE65650

!Platform_series_id = GSE66341

!Platform_series_id = GSE66342

!Platform_series_id = GSE66800

!Platform_series_id = GSE68526

!Platform_series_id = GSE69172

!Platform_series_id = GSE69730

!Platform_series_id = GSE70019

!Platform_series_id = GSE70577

!Platform_series_id = GSE70752

!Platform_series_id = GSE71980

!Platform_series_id = GSE72363

!Platform_series_id = GSE73046

!Platform_series_id = GSE73147

!Platform_series_id = GSE73378

!Platform_series_id = GSE75097

!Platform_series_id = GSE75387

!Platform_series_id = GSE75511

!Platform_series_id = GSE75539

!Platform_series_id = GSE75540

!Platform_series_id = GSE77035

!Platform_series_id = GSE77164

!Platform_series_id = GSE77435

!Platform_series_id = GSE78024

!Platform_series_id = GSE78027

!Platform_series_id = GSE78182

!Platform_series_id = GSE79092

!Platform_series_id = GSE79232

!Platform_series_id = GSE79269

!Platform_series_id = GSE79388

!Platform_series_id = GSE79786

!Platform_series_id = GSE79987

!Platform_series_id = GSE82233

!Platform_series_id = GSE85345

!Platform_series_id = GSE85966

!Platform_series_id = GSE86492

!Platform_series_id = GSE87656

!Platform_series_id = GSE90882

!Platform_series_id = GSE95674

!Platform_series_id = GSE95675

!Platform_series_id = GSE95676

!Platform_series_id = GSE96043

!Platform_series_id = GSE96795

!Platform_series_id = GSE96796

!Platform_series_id = GSE97475

!Platform_series_id = GSE97476

!Platform_series_id = GSE97810

!Platform_series_id = GSE97948

!Platform_series_id = GSE98540

!Platform_series_id = GSE101155

!Platform_series_id = GSE101489

!Platform_series_id = GSE102689

!Platform_series_id = GSE102895

!Platform_series_id = GSE103737

!Platform_series_id = GSE104847

!Platform_series_id = GSE105059

!Platform_series_id = GSE106757

!Platform_series_id = GSE106771

!Platform_series_id = GSE106840

!Platform_series_id = GSE107040

!Platform_series_id = GSE108229

!Platform_series_id = GSE108980

!Platform_series_id = GSE108981

!Platform_series_id = GSE109455

!Platform_series_id = GSE109681

!Platform_series_id = GSE109887

!Platform_series_id = GSE112631

!Platform_series_id = GSE113232

!Platform_series_id = GSE113806

!Platform_series_id = GSE122819

!Platform_series_id = GSE123066

!Platform_series_id = GSE124283

!Platform_series_id = GSE129432

!Platform_series_id = GSE134040

!Platform_series_id = GSE134041

!Platform_series_id = GSE134042

!Platform_series_id = GSE141255

!Platform_series_id = GSE141256

!Platform_series_id = GSE142610

!Platform_series_id = GSE149917

!Platform_series_id = GSE149918

!Platform_series_id = GSE153590

!Platform_series_id = GSE162543

!Platform_series_id = GSE162544

!Platform_series_id = GSE163881

!Platform_series_id = GSE172423

!Platform_series_id = GSE172424

!Platform_series_id = GSE181080

!Platform_data_row_count = 34695

#ID = Internal gene symbol

#ORF = Gene symbol LINK_PRE:"http://www.ncbi.nlm.nih.gov/gene/?term=" LINK_SUF:"[gene name]"

#SPOT_ID = 

!platform_table_begin

ID	ORF	SPOT_ID

7A5	7A5	

A1BG	A1BG	

A1CF	A1CF	

A26C3	A26C3	

A2BP1	A2BP1	

A2LD1	A2LD1	

A2M	A2M	

A2ML1	A2ML1	

A3GALT2	A3GALT2	

A4GALT	A4GALT	

A4GNT	A4GNT	

AAA1	AAA1	

AAAS	AAAS	

AACS	AACS	

AACSL	AACSL	

AADAC	AADAC	

AADACL1	AADACL1	

AADACL2	AADACL2	

AADACL3	AADACL3	

AADACL4	AADACL4	

AADAT	AADAT	

AAGAB	AAGAB	

AAK1	AAK1	

AAMP	AAMP	

AANAT	AANAT	

AARS	AARS	

AARS2	AARS2	

AARSD1	AARSD1	

AASDH	AASDH	

AASDHPPT	AASDHPPT	

AASS	AASS	

AATF	AATF	

AATK	AATK	

ABAT	ABAT	

ABCA1	ABCA1	

ABCA10	ABCA10	

ABCA11	ABCA11	

ABCA12	ABCA12	

ABCA13	ABCA13	

ABCA2	ABCA2	

ABCA3	ABCA3	

ABCA4	ABCA4	

ABCA5	ABCA5	

ABCA6	ABCA6	

ABCA7	ABCA7	

ABCA8	ABCA8	

ABCA9	ABCA9	

ABCB1	ABCB1	

ABCB10	ABCB10	

ABCB11	ABCB11	

ABCB4	ABCB4	

ABCB5	ABCB5	

ABCB6	ABCB6	

ABCB7	ABCB7	

ABCB8	ABCB8	

ABCB9	ABCB9	

ABCC1	ABCC1	

ABCC10	ABCC10	

ABCC11	ABCC11	

ABCC12	ABCC12	

ABCC13	ABCC13	

ABCC2	ABCC2	

ABCC3	ABCC3	

ABCC4	ABCC4	

ABCC5	ABCC5	

ABCC6	ABCC6	

ABCC6P1	ABCC6P1	

ABCC6P2	ABCC6P2	

ABCC8	ABCC8	

ABCC9	ABCC9	

ABCD1	ABCD1	

ABCD2	ABCD2	

ABCD3	ABCD3	

ABCD4	ABCD4	

ABCE1	ABCE1	

ABCF1	ABCF1	

ABCF2	ABCF2	

ABCF3	ABCF3	

ABCG1	ABCG1	

ABCG2	ABCG2	

ABCG4	ABCG4	

ABCG5	ABCG5	

ABCG8	ABCG8	

ABHD1	ABHD1	

ABHD10	ABHD10	

ABHD11	ABHD11	

ABHD12	ABHD12	

ABHD12B	ABHD12B	

ABHD13	ABHD13	

ABHD14A	ABHD14A	

ABHD14B	ABHD14B	

ABHD15	ABHD15	

ABHD2	ABHD2	

ABHD3	ABHD3	

ABHD4	ABHD4	

ABHD5	ABHD5	

ABHD6	ABHD6	

ABHD7	ABHD7	

ABHD8	ABHD8	

ABHD9	ABHD9	

ABI1	ABI1	

ABI2	ABI2	

ABI3	ABI3	

ABI3BP	ABI3BP	

ABL1	ABL1	

ABL2	ABL2	

ABLIM1	ABLIM1	

ABLIM2	ABLIM2	

ABLIM3	ABLIM3	

ABO	ABO	

ABP1	ABP1	

ABR	ABR	

ABRA	ABRA	

ABT1	ABT1	

ABTB1	ABTB1	

ABTB2	ABTB2	

ACAA1	ACAA1	

ACAA2	ACAA2	

ACACA	ACACA	

ACACB	ACACB	

ACAD10	ACAD10	

ACAD11	ACAD11	

ACAD8	ACAD8	

ACAD9	ACAD9	

ACADL	ACADL	

ACADM	ACADM	

ACADS	ACADS	

ACADSB	ACADSB	

ACADVL	ACADVL	

ACAN	ACAN	

ACAP1	ACAP1	

ACAP2	ACAP2	

ACAP3	ACAP3	

ACAT1	ACAT1	

ACAT2	ACAT2	

ACBD3	ACBD3	

ACBD4	ACBD4	

ACBD5	ACBD5	

ACBD6	ACBD6	

ACBD7	ACBD7	

ACCN1	ACCN1	

ACCN2	ACCN2	

ACCN3	ACCN3	

ACCN4	ACCN4	

ACCN5	ACCN5	

ACCS	ACCS	

ACCSL	ACCSL	

ACD	ACD	

ACE	ACE	

ACE2	ACE2	

ACER1	ACER1	

ACER2	ACER2	

ACER3	ACER3	

ACHE	ACHE	

ACIN1	ACIN1	

ACLY	ACLY	

ACMSD	ACMSD	

ACN9	ACN9	

ACO1	ACO1	

ACO2	ACO2	

ACOT1	ACOT1	

ACOT11	ACOT11	

ACOT12	ACOT12	

ACOT2	ACOT2	

ACOT4	ACOT4	

ACOT6	ACOT6	

ACOT7	ACOT7	

ACOT8	ACOT8	

ACOT9	ACOT9	

ACOX1	ACOX1	

ACOX2	ACOX2	

ACOX3	ACOX3	

ACOXL	ACOXL	

ACP1	ACP1	

ACP2	ACP2	

ACP5	ACP5	

ACP6	ACP6	

ACPL2	ACPL2	

ACPP	ACPP	

ACPT	ACPT	

ACR	ACR	

ACRBP	ACRBP	

ACRC	ACRC	

ACRV1	ACRV1	

ACSBG1	ACSBG1	

ACSBG2	ACSBG2	

ACSF2	ACSF2	

ACSF3	ACSF3	

ACSL1	ACSL1	

ACSL3	ACSL3	

ACSL4	ACSL4	

ACSL5	ACSL5	

ACSL6	ACSL6	

ACSM1	ACSM1	

ACSM2A	ACSM2A	

ACSM2B	ACSM2B	

ACSM3	ACSM3	

ACSM4	ACSM4	

ACSM5	ACSM5	

ACSS1	ACSS1	

ACSS2	ACSS2	

ACSS3	ACSS3	

ACTA1	ACTA1	

ACTA2	ACTA2	

ACTB	ACTB	

ACTBL2	ACTBL2	

ACTC1	ACTC1	

ACTG1	ACTG1	

ACTG2	ACTG2	

ACTL6A	ACTL6A	

ACTL6B	ACTL6B	

ACTL7A	ACTL7A	

ACTL7B	ACTL7B	

ACTL8	ACTL8	

ACTN1	ACTN1	

ACTN2	ACTN2	

ACTN3	ACTN3	

ACTN4	ACTN4	

ACTR10	ACTR10	

ACTR1A	ACTR1A	

ACTR1B	ACTR1B	

ACTR2	ACTR2	

ACTR3	ACTR3	

ACTR3B	ACTR3B	

ACTR5	ACTR5	

ACTR6	ACTR6	

ACTR8	ACTR8	

ACTRT1	ACTRT1	

ACTRT2	ACTRT2	

ACVR1	ACVR1	

ACVR1B	ACVR1B	

ACVR1C	ACVR1C	

ACVR2A	ACVR2A	

ACVR2B	ACVR2B	

ACVRL1	ACVRL1	

ACY1	ACY1	

ACY3	ACY3	

ACYP1	ACYP1	

ACYP2	ACYP2	

ADA	ADA	

ADAD1	ADAD1	

ADAD2	ADAD2	

ADAL	ADAL	

ADAM10	ADAM10	

ADAM11	ADAM11	

ADAM12	ADAM12	

ADAM15	ADAM15	

ADAM17	ADAM17	

ADAM18	ADAM18	

ADAM19	ADAM19	

ADAM2	ADAM2	

ADAM20	ADAM20	

ADAM21	ADAM21	

ADAM21P	ADAM21P	

ADAM22	ADAM22	

ADAM23	ADAM23	

ADAM28	ADAM28	

ADAM29	ADAM29	

ADAM30	ADAM30	

ADAM32	ADAM32	

ADAM33	ADAM33	

ADAM3A	ADAM3A	

ADAM5	ADAM5	

ADAM5P	ADAM5P	

ADAM6	ADAM6	

ADAM7	ADAM7	

ADAM8	ADAM8	

ADAM9	ADAM9	

ADAMDEC1	ADAMDEC1	

ADAMTS1	ADAMTS1	

ADAMTS10	ADAMTS10	

ADAMTS12	ADAMTS12	

ADAMTS13	ADAMTS13	

ADAMTS14	ADAMTS14	

ADAMTS15	ADAMTS15	

ADAMTS16	ADAMTS16	

ADAMTS17	ADAMTS17	

ADAMTS18	ADAMTS18	

ADAMTS19	ADAMTS19	

ADAMTS2	ADAMTS2	

ADAMTS20	ADAMTS20	

ADAMTS3	ADAMTS3	

ADAMTS4	ADAMTS4	

ADAMTS5	ADAMTS5	

ADAMTS6	ADAMTS6	

ADAMTS7	ADAMTS7	

ADAMTS8	ADAMTS8	

ADAMTS9	ADAMTS9	

ADAMTSL1	ADAMTSL1	

ADAMTSL2	ADAMTSL2	

ADAMTSL3	ADAMTSL3	

ADAMTSL4	ADAMTSL4	

ADAMTSL5	ADAMTSL5	

ADAP1	ADAP1	

ADAP2	ADAP2	

ADAR	ADAR	

ADARB1	ADARB1	

ADARB2	ADARB2	

ADAT1	ADAT1	

ADAT2	ADAT2	

ADAT3	ADAT3	

ADC	ADC	

ADCK1	ADCK1	

ADCK2	ADCK2	

ADCK4	ADCK4	

ADCK5	ADCK5	

ADCY1	ADCY1	

ADCY10	ADCY10	

ADCY2	ADCY2	

ADCY3	ADCY3	

ADCY4	ADCY4	

ADCY5	ADCY5	

ADCY6	ADCY6	

ADCY7	ADCY7	

ADCY8	ADCY8	

ADCY9	ADCY9	

ADCYAP1	ADCYAP1	

ADCYAP1R1	ADCYAP1R1	

ADD1	ADD1	

ADD2	ADD2	

ADD3	ADD3	

ADH1A	ADH1A	

ADH1B	ADH1B	

ADH1C	ADH1C	

ADH4	ADH4	

ADH5	ADH5	

ADH6	ADH6	

ADH7	ADH7	

ADHFE1	ADHFE1	

ADI1	ADI1	

ADIG	ADIG	

ADIPOQ	ADIPOQ	

ADIPOR1	ADIPOR1	

ADIPOR2	ADIPOR2	

ADK	ADK	

ADM	ADM	

ADM2	ADM2	

ADNP	ADNP	

ADNP2	ADNP2	

ADO	ADO	

ADORA1	ADORA1	

ADORA2A	ADORA2A	

ADORA2B	ADORA2B	

ADORA3	ADORA3	

ADPGK	ADPGK	

ADPRH	ADPRH	

ADPRHL1	ADPRHL1	

ADPRHL2	ADPRHL2	

ADRA1A	ADRA1A	

ADRA1B	ADRA1B	

ADRA1D	ADRA1D	

ADRA2A	ADRA2A	

ADRA2B	ADRA2B	

ADRA2C	ADRA2C	

ADRB1	ADRB1	

ADRB2	ADRB2	

ADRB3	ADRB3	

ADRBK1	ADRBK1	

ADRBK2	ADRBK2	

ADRM1	ADRM1	

ADSL	ADSL	

ADSS	ADSS	

ADSSL1	ADSSL1	

AEBP1	AEBP1	

AEBP2	AEBP2	

AEN	AEN	

AES	AES	

AFAP1	AFAP1	

AFAP1L1	AFAP1L1	

AFAP1L2	AFAP1L2	

AFAR3	AFAR3	

AFARP1	AFARP1	

AFF1	AFF1	

AFF2	AFF2	

AFF3	AFF3	

AFF4	AFF4	

AFG3L1	AFG3L1	

AFG3L2	AFG3L2	

AFM	AFM	

AFMID	AFMID	

AFP	AFP	

AFTPH	AFTPH	

AGA	AGA	

AGAP1	AGAP1	

AGAP11	AGAP11	

AGAP2	AGAP2	

AGAP3	AGAP3	

AGAP6	AGAP6	

AGAP7	AGAP7	

AGAP8	AGAP8	

AGBL1	AGBL1	

AGBL2	AGBL2	

AGBL3	AGBL3	

AGBL4	AGBL4	

AGBL5	AGBL5	

AGC1	AGC1	

AGER	AGER	

AGFG1	AGFG1	

AGFG2	AGFG2	

AGGF1	AGGF1	

AGK	AGK	

AGL	AGL	

AGMAT	AGMAT	

AGPAT1	AGPAT1	

AGPAT2	AGPAT2	

AGPAT3	AGPAT3	

AGPAT4	AGPAT4	

AGPAT5	AGPAT5	

AGPAT6	AGPAT6	

AGPAT9	AGPAT9	

AGPS	AGPS	

AGR2	AGR2	

AGR3	AGR3	

AGRN	AGRN	

AGRP	AGRP	

AGT	AGT	

AGTPBP1	AGTPBP1	

AGTR1	AGTR1	

AGTR2	AGTR2	

AGTRAP	AGTRAP	

AGXT	AGXT	

AGXT2	AGXT2	

AGXT2L1	AGXT2L1	

AGXT2L2	AGXT2L2	

AHCTF1	AHCTF1	

AHCY	AHCY	

AHCYL1	AHCYL1	

AHCYL2	AHCYL2	

AHDC1	AHDC1	

AHI1	AHI1	

AHNAK	AHNAK	

AHNAK2	AHNAK2	

AHR	AHR	

AHRR	AHRR	

AHSA1	AHSA1	

AHSA2	AHSA2	

AHSG	AHSG	

AHSP	AHSP	

AICDA	AICDA	

AIDA	AIDA	

AIF1	AIF1	

AIF1L	AIF1L	

AIFM1	AIFM1	

AIFM2	AIFM2	

AIFM3	AIFM3	

AIG1	AIG1	

AIM1	AIM1	

AIM1L	AIM1L	

AIM2	AIM2	

AIMP2	AIMP2	

AIP	AIP	

AIPL1	AIPL1	

AIRE	AIRE	

AJAP1	AJAP1	

AK1	AK1	

AK2	AK2	

AK2P2	AK2P2	

AK3	AK3	

AK3L1	AK3L1	

AK5	AK5	

AK7	AK7	

AKAP1	AKAP1	

AKAP10	AKAP10	

AKAP11	AKAP11	

AKAP12	AKAP12	

AKAP13	AKAP13	

AKAP14	AKAP14	

AKAP2	AKAP2	

AKAP3	AKAP3	

AKAP4	AKAP4	

AKAP5	AKAP5	

AKAP6	AKAP6	

AKAP7	AKAP7	

AKAP8	AKAP8	

AKAP8L	AKAP8L	

AKAP9	AKAP9	

AKIRIN1	AKIRIN1	

AKIRIN2	AKIRIN2	

AKNA	AKNA	

AKNAD1	AKNAD1	

AKR1A1	AKR1A1	

AKR1B1	AKR1B1	

AKR1B10	AKR1B10	

AKR1B15	AKR1B15	

AKR1C1	AKR1C1	

AKR1C2	AKR1C2	

AKR1C3	AKR1C3	

AKR1C4	AKR1C4	

AKR1CL1	AKR1CL1	

AKR1D1	AKR1D1	

AKR1E2	AKR1E2	

AKR7A2	AKR7A2	

AKR7A3	AKR7A3	

AKR7L	AKR7L	

AKT1	AKT1	

AKT1S1	AKT1S1	

AKT2	AKT2	

AKT3	AKT3	

AKTIP	AKTIP	

ALAD	ALAD	

ALAS1	ALAS1	

ALAS2	ALAS2	

ALB	ALB	

ALCAM	ALCAM	

ALDH16A1	ALDH16A1	

ALDH18A1	ALDH18A1	

ALDH1A1	ALDH1A1	

ALDH1A2	ALDH1A2	

ALDH1A3	ALDH1A3	

ALDH1B1	ALDH1B1	

ALDH1L1	ALDH1L1	

ALDH1L2	ALDH1L2	

ALDH2	ALDH2	

ALDH3A1	ALDH3A1	

ALDH3A2	ALDH3A2	

ALDH3B1	ALDH3B1	

ALDH3B2	ALDH3B2	

ALDH4A1	ALDH4A1	

ALDH5A1	ALDH5A1	

ALDH6A1	ALDH6A1	

ALDH7A1	ALDH7A1	

ALDH8A1	ALDH8A1	

ALDH9A1	ALDH9A1	

ALDOA	ALDOA	

ALDOB	ALDOB	

ALDOC	ALDOC	

ALG1	ALG1	

ALG10	ALG10	

ALG10B	ALG10B	

ALG11	ALG11	

ALG12	ALG12	

ALG13	ALG13	

ALG14	ALG14	

ALG1L	ALG1L	

ALG2	ALG2	

ALG3	ALG3	

ALG5	ALG5	

ALG6	ALG6	

ALG8	ALG8	

ALG9	ALG9	

ALK	ALK	

ALKBH1	ALKBH1	

ALKBH2	ALKBH2	

ALKBH3	ALKBH3	

ALKBH4	ALKBH4	

ALKBH5	ALKBH5	

ALKBH6	ALKBH6	

ALKBH7	ALKBH7	

ALKBH8	ALKBH8	

ALLC	ALLC	

ALMS1	ALMS1	

ALMS1P	ALMS1P	

ALOX12	ALOX12	

ALOX12B	ALOX12B	

ALOX12P2	ALOX12P2	

ALOX15	ALOX15	

ALOX15B	ALOX15B	

ALOX5	ALOX5	

ALOX5AP	ALOX5AP	

ALOXE3	ALOXE3	

ALPI	ALPI	

ALPK1	ALPK1	

ALPK2	ALPK2	

ALPK3	ALPK3	

ALPL	ALPL	

ALPP	ALPP	

ALPPL2	ALPPL2	

ALS2	ALS2	

ALS2CL	ALS2CL	

ALS2CR11	ALS2CR11	

ALS2CR12	ALS2CR12	

ALS2CR14	ALS2CR14	

ALS2CR16	ALS2CR16	

ALS2CR4	ALS2CR4	

ALS2CR8	ALS2CR8	

ALX1	ALX1	

ALX3	ALX3	

ALX4	ALX4	

AMAC1	AMAC1	

AMAC1L1	AMAC1L1	

AMAC1L2	AMAC1L2	

AMAC1L3	AMAC1L3	

AMACR	AMACR	

AMBN	AMBN	

AMBP	AMBP	

AMBRA1	AMBRA1	

AMD1	AMD1	

AMDHD1	AMDHD1	

AMDHD2	AMDHD2	

AMELX	AMELX	

AMELY	AMELY	

AMFR	AMFR	

AMH	AMH	

AMHR2	AMHR2	

AMICA1	AMICA1	

AMIGO1	AMIGO1	

AMIGO2	AMIGO2	

AMIGO3	AMIGO3	

AMMECR1	AMMECR1	

AMMECR1L	AMMECR1L	

AMN	AMN	

AMN1	AMN1	

AMOT	AMOT	

AMOTL1	AMOTL1	

AMOTL2	AMOTL2	

AMPD1	AMPD1	

AMPD2	AMPD2	

AMPD3	AMPD3	

AMPH	AMPH	

AMT	AMT	

AMTN	AMTN	

AMY1A	AMY1A	

AMY1B	AMY1B	

AMY1C	AMY1C	

AMY2A	AMY2A	

AMY2B	AMY2B	

AMZ1	AMZ1	

AMZ2	AMZ2	

ANAPC1	ANAPC1	

ANAPC10	ANAPC10	

ANAPC11	ANAPC11	

ANAPC13	ANAPC13	

ANAPC2	ANAPC2	

ANAPC4	ANAPC4	

ANAPC5	ANAPC5	

ANAPC7	ANAPC7	

ANG	ANG	

ANGEL1	ANGEL1	

ANGEL2	ANGEL2	

ANGPT1	ANGPT1	

ANGPT2	ANGPT2	

ANGPT4	ANGPT4	

ANGPTL1	ANGPTL1	

ANGPTL2	ANGPTL2	

ANGPTL3	ANGPTL3	

ANGPTL4	ANGPTL4	

ANGPTL5	ANGPTL5	

ANGPTL6	ANGPTL6	

ANGPTL7	ANGPTL7	

ANK1	ANK1	

ANK2	ANK2	

ANK3	ANK3	

ANKAR	ANKAR	

ANKDD1A	ANKDD1A	

ANKFN1	ANKFN1	

ANKFY1	ANKFY1	

ANKH	ANKH	

ANKHD1	ANKHD1	

ANKHD1-EIF4EBP3	ANKHD1-EIF4EBP3	

ANKIB1	ANKIB1	

ANKK1	ANKK1	

ANKLE1	ANKLE1	

ANKLE2	ANKLE2	

ANKMY1	ANKMY1	

ANKMY2	ANKMY2	

ANKRA2	ANKRA2	

ANKRD1	ANKRD1	

ANKRD10	ANKRD10	

ANKRD11	ANKRD11	

ANKRD12	ANKRD12	

ANKRD13A	ANKRD13A	

ANKRD13B	ANKRD13B	

ANKRD13C	ANKRD13C	

ANKRD13D	ANKRD13D	

ANKRD16	ANKRD16	

ANKRD17	ANKRD17	

ANKRD18A	ANKRD18A	

ANKRD18B	ANKRD18B	

ANKRD19	ANKRD19	

ANKRD2	ANKRD2	

ANKRD20A1	ANKRD20A1	

ANKRD20A2	ANKRD20A2	

ANKRD20A3	ANKRD20A3	

ANKRD20A4	ANKRD20A4	

ANKRD20B	ANKRD20B	

ANKRD21	ANKRD21	

ANKRD22	ANKRD22	

ANKRD23	ANKRD23	

ANKRD24	ANKRD24	

ANKRD26	ANKRD26	

ANKRD27	ANKRD27	

ANKRD28	ANKRD28	

ANKRD29	ANKRD29	

ANKRD30A	ANKRD30A	

ANKRD30B	ANKRD30B	

ANKRD31	ANKRD31	

ANKRD32	ANKRD32	

ANKRD33	ANKRD33	

ANKRD34A	ANKRD34A	

ANKRD34B	ANKRD34B	

ANKRD34C	ANKRD34C	

ANKRD35	ANKRD35	

ANKRD36	ANKRD36	

ANKRD36B	ANKRD36B	

ANKRD37	ANKRD37	

ANKRD38	ANKRD38	

ANKRD39	ANKRD39	

ANKRD40	ANKRD40	

ANKRD41	ANKRD41	

ANKRD42	ANKRD42	

ANKRD43	ANKRD43	

ANKRD44	ANKRD44	

ANKRD45	ANKRD45	

ANKRD46	ANKRD46	

ANKRD47	ANKRD47	

ANKRD49	ANKRD49	

ANKRD5	ANKRD5	

ANKRD50	ANKRD50	

ANKRD52	ANKRD52	

ANKRD53	ANKRD53	

ANKRD54	ANKRD54	

ANKRD55	ANKRD55	

ANKRD56	ANKRD56	

ANKRD57	ANKRD57	

ANKRD58	ANKRD58	

ANKRD6	ANKRD6	

ANKRD7	ANKRD7	

ANKRD9	ANKRD9	

ANKS1A	ANKS1A	

ANKS1B	ANKS1B	

ANKS3	ANKS3	

ANKS4B	ANKS4B	

ANKS6	ANKS6	

ANKZF1	ANKZF1	

ANLN	ANLN	

ANO1	ANO1	

ANO10	ANO10	

ANO2	ANO2	

ANO3	ANO3	

ANO4	ANO4	

ANO5	ANO5	

ANO6	ANO6	

ANO7	ANO7	

ANO8	ANO8	

ANO9	ANO9	

ANP32A	ANP32A	

ANP32B	ANP32B	

ANP32C	ANP32C	

ANP32D	ANP32D	

ANP32E	ANP32E	

ANPEP	ANPEP	

ANRIL	ANRIL	

ANTXR1	ANTXR1	

ANTXR2	ANTXR2	

ANTXRL	ANTXRL	

ANUBL1	ANUBL1	

ANXA1	ANXA1	

ANXA10	ANXA10	

ANXA11	ANXA11	

ANXA13	ANXA13	

ANXA2	ANXA2	

ANXA2P1	ANXA2P1	

ANXA2P2	ANXA2P2	

ANXA2P3	ANXA2P3	

ANXA3	ANXA3	

ANXA4	ANXA4	

ANXA5	ANXA5	

ANXA6	ANXA6	

ANXA7	ANXA7	

ANXA8	ANXA8	

ANXA8L1	ANXA8L1	

ANXA8L2	ANXA8L2	

ANXA9	ANXA9	

AOAH	AOAH	

AOC2	AOC2	

AOC3	AOC3	

AOF2	AOF2	

AOX1	AOX1	

AOX2P	AOX2P	

AP1B1	AP1B1	

AP1G1	AP1G1	

AP1G2	AP1G2	

AP1GBP1	AP1GBP1	

AP1M1	AP1M1	

AP1M2	AP1M2	

AP1S1	AP1S1	

AP1S2	AP1S2	

AP1S3	AP1S3	

AP2A1	AP2A1	

AP2A2	AP2A2	

AP2B1	AP2B1	

AP2M1	AP2M1	

AP2S1	AP2S1	

AP3B1	AP3B1	

AP3B2	AP3B2	

AP3D1	AP3D1	

AP3M1	AP3M1	

AP3M2	AP3M2	

AP3S1	AP3S1	

AP3S2	AP3S2	

AP4B1	AP4B1	

AP4E1	AP4E1	

AP4M1	AP4M1	

AP4S1	AP4S1	

APAF1	APAF1	

APBA1	APBA1	

APBA2	APBA2	

APBA2BP	APBA2BP	

APBA3	APBA3	

APBB1	APBB1	

APBB1IP	APBB1IP	

APBB2	APBB2	

APBB3	APBB3	

APC	APC	

APC2	APC2	

APCDD1	APCDD1	

APCDD1L	APCDD1L	

APCS	APCS	

APEG1	APEG1	

APEH	APEH	

APEX1	APEX1	

APEX2	APEX2	

APH1A	APH1A	

APH1B	APH1B	

API5	API5	

APIP	APIP	

APITD1	APITD1	

APLF	APLF	

APLN	APLN	

APLNR	APLNR	

APLP1	APLP1	

APLP2	APLP2	

APM-1	APM-1	

APOA1	APOA1	

APOA1BP	APOA1BP	

APOA2	APOA2	

APOA4	APOA4	

APOA5	APOA5	

APOB	APOB	

APOB48R	APOB48R	

APOBEC1	APOBEC1	

APOBEC2	APOBEC2	

APOBEC3A	APOBEC3A	

APOBEC3B	APOBEC3B	

APOBEC3C	APOBEC3C	

APOBEC3D	APOBEC3D	

APOBEC3F	APOBEC3F	

APOBEC3G	APOBEC3G	

APOBEC3H	APOBEC3H	

APOBEC4	APOBEC4	

APOC1	APOC1	

APOC2	APOC2	

APOC3	APOC3	

APOC4	APOC4	

APOD	APOD	

APOE	APOE	

APOF	APOF	

APOH	APOH	

APOL1	APOL1	

APOL2	APOL2	

APOL3	APOL3	

APOL4	APOL4	

APOL5	APOL5	

APOL6	APOL6	

APOLD1	APOLD1	

APOM	APOM	

APOO	APOO	

APOOL	APOOL	

APP	APP	

APPBP2	APPBP2	

APPL1	APPL1	

APPL2	APPL2	

APRIN	APRIN	

APRT	APRT	

APTX	APTX	

AQP1	AQP1	

AQP10	AQP10	

AQP11	AQP11	

AQP12A	AQP12A	

AQP12B	AQP12B	

AQP2	AQP2	

AQP3	AQP3	

AQP4	AQP4	

AQP5	AQP5	

AQP6	AQP6	

AQP7	AQP7	

AQP7P1	AQP7P1	

AQP7P2	AQP7P2	

AQP8	AQP8	

AQP9	AQP9	

AQR	AQR	

AR	AR	

ARAF	ARAF	

ARAP1	ARAP1	

ARAP2	ARAP2	

ARAP3	ARAP3	

ARC	ARC	

ARCN1	ARCN1	

ARD1A	ARD1A	

ARD1B	ARD1B	

AREG	AREG	

AREGB	AREGB	

ARF1	ARF1	

ARF3	ARF3	

ARF4	ARF4	

ARF5	ARF5	

ARF6	ARF6	

ARFGAP1	ARFGAP1	

ARFGAP2	ARFGAP2	

ARFGAP3	ARFGAP3	

ARFGEF1	ARFGEF1	

ARFGEF2	ARFGEF2	

ARFIP1	ARFIP1	

ARFIP2	ARFIP2	

ARFRP1	ARFRP1	

ARG1	ARG1	

ARG2	ARG2	

ARG99	ARG99	

ARGFX	ARGFX	

ARGFXP2	ARGFXP2	

ARGLU1	ARGLU1	

ARHGAP1	ARHGAP1	

ARHGAP10	ARHGAP10	

ARHGAP11A	ARHGAP11A	

ARHGAP11B	ARHGAP11B	

ARHGAP12	ARHGAP12	

ARHGAP15	ARHGAP15	

ARHGAP17	ARHGAP17	

ARHGAP18	ARHGAP18	

ARHGAP19	ARHGAP19	

ARHGAP20	ARHGAP20	

ARHGAP21	ARHGAP21	

ARHGAP22	ARHGAP22	

ARHGAP23	ARHGAP23	

ARHGAP24	ARHGAP24	

ARHGAP25	ARHGAP25	

ARHGAP26	ARHGAP26	

ARHGAP27	ARHGAP27	

ARHGAP28	ARHGAP28	

ARHGAP29	ARHGAP29	

ARHGAP30	ARHGAP30	

ARHGAP4	ARHGAP4	

ARHGAP5	ARHGAP5	

ARHGAP6	ARHGAP6	

ARHGAP8	ARHGAP8	

ARHGAP9	ARHGAP9	

ARHGDIA	ARHGDIA	

ARHGDIB	ARHGDIB	

ARHGDIG	ARHGDIG	

ARHGEF1	ARHGEF1	

ARHGEF10	ARHGEF10	

ARHGEF10L	ARHGEF10L	

ARHGEF11	ARHGEF11	

ARHGEF12	ARHGEF12	

ARHGEF15	ARHGEF15	

ARHGEF16	ARHGEF16	

ARHGEF17	ARHGEF17	

ARHGEF18	ARHGEF18	

ARHGEF19	ARHGEF19	

ARHGEF2	ARHGEF2	

ARHGEF3	ARHGEF3	

ARHGEF4	ARHGEF4	

ARHGEF5	ARHGEF5	

ARHGEF5L	ARHGEF5L	

ARHGEF6	ARHGEF6	

ARHGEF7	ARHGEF7	

ARHGEF9	ARHGEF9	

ARID1A	ARID1A	

ARID1B	ARID1B	

ARID2	ARID2	

ARID3A	ARID3A	

ARID3B	ARID3B	

ARID3C	ARID3C	

ARID4A	ARID4A	

ARID4B	ARID4B	

ARID5A	ARID5A	

ARID5B	ARID5B	

ARIH1	ARIH1	

ARIH2	ARIH2	

ARL1	ARL1	

ARL10	ARL10	

ARL11	ARL11	

ARL13A	ARL13A	

ARL13B	ARL13B	

ARL14	ARL14	

ARL15	ARL15	

ARL16	ARL16	

ARL17B	ARL17B	

ARL17P1	ARL17P1	

ARL2	ARL2	

ARL2BP	ARL2BP	

ARL3	ARL3	

ARL4A	ARL4A	

ARL4C	ARL4C	

ARL4D	ARL4D	

ARL5A	ARL5A	

ARL5B	ARL5B	

ARL5C	ARL5C	

ARL6	ARL6	

ARL6IP1	ARL6IP1	

ARL6IP4	ARL6IP4	

ARL6IP5	ARL6IP5	

ARL6IP6	ARL6IP6	

ARL8A	ARL8A	

ARL8B	ARL8B	

ARL9	ARL9	

ARMC1	ARMC1	

ARMC10	ARMC10	

ARMC2	ARMC2	

ARMC3	ARMC3	

ARMC4	ARMC4	

ARMC5	ARMC5	

ARMC6	ARMC6	

ARMC7	ARMC7	

ARMC8	ARMC8	

ARMC9	ARMC9	

ARMCX1	ARMCX1	

ARMCX2	ARMCX2	

ARMCX3	ARMCX3	

ARMCX4	ARMCX4	

ARMCX5	ARMCX5	

ARMCX6	ARMCX6	

ARMET	ARMET	

ARMS2	ARMS2	

ARNT	ARNT	

ARNT2	ARNT2	

ARNTL	ARNTL	

ARNTL2	ARNTL2	

ARP11	ARP11	

ARPC1A	ARPC1A	

ARPC1B	ARPC1B	

ARPC2	ARPC2	

ARPC3	ARPC3	

ARPC4	ARPC4	

ARPC5	ARPC5	

ARPC5L	ARPC5L	

ARPM1	ARPM1	

ARPM2	ARPM2	

ARPP19	ARPP19	

ARPP-21	ARPP-21	

ARR3	ARR3	

ARRB1	ARRB1	

ARRB2	ARRB2	

ARRDC1	ARRDC1	

ARRDC2	ARRDC2	

ARRDC3	ARRDC3	

ARRDC4	ARRDC4	

ARRDC5	ARRDC5	

ARS2	ARS2	

ARSA	ARSA	

ARSB	ARSB	

ARSD	ARSD	

ARSE	ARSE	

ARSF	ARSF	

ARSG	ARSG	

ARSH	ARSH	

ARSI	ARSI	

ARSJ	ARSJ	

ARSK	ARSK	

ART1	ART1	

ART3	ART3	

ART4	ART4	

ART5	ART5	

ARTN	ARTN	

ARV1	ARV1	

ARVCF	ARVCF	

ARVP6125	ARVP6125	

ARX	ARX	

AS3MT	AS3MT	

ASAH1	ASAH1	

ASAH2	ASAH2	

ASAH2B	ASAH2B	

ASAH2C	ASAH2C	

ASAM	ASAM	

ASAP1	ASAP1	

ASAP1IT1	ASAP1IT1	

ASAP2	ASAP2	

ASAP3	ASAP3	

ASB1	ASB1	

ASB10	ASB10	

ASB11	ASB11	

ASB12	ASB12	

ASB13	ASB13	

ASB14	ASB14	

ASB15	ASB15	

ASB16	ASB16	

ASB17	ASB17	

ASB18	ASB18	

ASB2	ASB2	

ASB3	ASB3	

ASB4	ASB4	

ASB5	ASB5	

ASB6	ASB6	

ASB7	ASB7	

ASB8	ASB8	

ASB9	ASB9	

ASCC1	ASCC1	

ASCC2	ASCC2	

ASCC3	ASCC3	

ASCL1	ASCL1	

ASCL2	ASCL2	

ASCL3	ASCL3	

ASCL4	ASCL4	

ASCL5	ASCL5	

ASF1A	ASF1A	

ASF1B	ASF1B	

ASFMR1	ASFMR1	

ASGR1	ASGR1	

ASGR2	ASGR2	

ASH1L	ASH1L	

ASH2L	ASH2L	

ASIP	ASIP	

ASL	ASL	

ASMT	ASMT	

ASMTL	ASMTL	

ASNA1	ASNA1	

ASNS	ASNS	

ASNSD1	ASNSD1	

ASPA	ASPA	

ASPG	ASPG	

ASPH	ASPH	

ASPHD1	ASPHD1	

ASPHD2	ASPHD2	

ASPM	ASPM	

ASPN	ASPN	

ASPRV1	ASPRV1	

ASPSCR1	ASPSCR1	

ASRGL1	ASRGL1	

ASS1	ASS1	

ASTE1	ASTE1	

ASTL	ASTL	

ASTN1	ASTN1	

ASTN2	ASTN2	

ASXL1	ASXL1	

ASXL2	ASXL2	

ASXL3	ASXL3	

ASZ1	ASZ1	

ATAD1	ATAD1	

ATAD2	ATAD2	

ATAD2B	ATAD2B	

ATAD3A	ATAD3A	

ATAD3B	ATAD3B	

ATAD3C	ATAD3C	

ATAD5	ATAD5	

ATCAY	ATCAY	

ATE1	ATE1	

ATF1	ATF1	

ATF2	ATF2	

ATF3	ATF3	

ATF4	ATF4	

ATF5	ATF5	

ATF6	ATF6	

ATF6B	ATF6B	

ATF7	ATF7	

ATF7IP	ATF7IP	

ATF7IP2	ATF7IP2	

ATG10	ATG10	

ATG12	ATG12	

ATG16L1	ATG16L1	

ATG16L2	ATG16L2	

ATG2A	ATG2A	

ATG2B	ATG2B	

ATG3	ATG3	

ATG4A	ATG4A	

ATG4B	ATG4B	

ATG4C	ATG4C	

ATG4D	ATG4D	

ATG5	ATG5	

ATG7	ATG7	

ATG9A	ATG9A	

ATG9B	ATG9B	

ATHL1	ATHL1	

ATIC	ATIC	

ATL1	ATL1	

ATL2	ATL2	

ATL3	ATL3	

ATM	ATM	

ATMIN	ATMIN	

ATN1	ATN1	

ATOH1	ATOH1	

ATOH7	ATOH7	

ATOH8	ATOH8	

ATOX1	ATOX1	

ATP10A	ATP10A	

ATP10B	ATP10B	

ATP10D	ATP10D	

ATP11A	ATP11A	

ATP11B	ATP11B	

ATP11C	ATP11C	

ATP12A	ATP12A	

ATP13A1	ATP13A1	

ATP13A2	ATP13A2	

ATP13A3	ATP13A3	

ATP13A4	ATP13A4	

ATP13A5	ATP13A5	

ATP1A1	ATP1A1	

ATP1A2	ATP1A2	

ATP1A3	ATP1A3	

ATP1A4	ATP1A4	

ATP1B1	ATP1B1	

ATP1B2	ATP1B2	

ATP1B3	ATP1B3	

ATP1B4	ATP1B4	

ATP2A1	ATP2A1	

ATP2A2	ATP2A2	

ATP2A3	ATP2A3	

ATP2B1	ATP2B1	

ATP2B2	ATP2B2	

ATP2B3	ATP2B3	

ATP2B4	ATP2B4	

ATP2C1	ATP2C1	

ATP2C2	ATP2C2	

ATP4A	ATP4A	

ATP4B	ATP4B	

ATP5A1	ATP5A1	

ATP5B	ATP5B	

ATP5C1	ATP5C1	

ATP5D	ATP5D	

ATP5E	ATP5E	

ATP5EP2	ATP5EP2	

ATP5F1	ATP5F1	

ATP5G1	ATP5G1	

ATP5G2	ATP5G2	

ATP5G3	ATP5G3	

ATP5H	ATP5H	

ATP5I	ATP5I	

ATP5J	ATP5J	

ATP5J2	ATP5J2	

ATP5L	ATP5L	

ATP5O	ATP5O	

ATP5S	ATP5S	

ATP5SL	ATP5SL	

ATP6AP1	ATP6AP1	

ATP6AP1L	ATP6AP1L	

ATP6AP2	ATP6AP2	

ATP6V0A1	ATP6V0A1	

ATP6V0A2	ATP6V0A2	

ATP6V0A4	ATP6V0A4	

ATP6V0B	ATP6V0B	

ATP6V0C	ATP6V0C	

ATP6V0D1	ATP6V0D1	

ATP6V0D2	ATP6V0D2	

ATP6V0E1	ATP6V0E1	

ATP6V0E2	ATP6V0E2	

ATP6V1A	ATP6V1A	

ATP6V1B1	ATP6V1B1	

ATP6V1B2	ATP6V1B2	

ATP6V1C1	ATP6V1C1	

ATP6V1C2	ATP6V1C2	

ATP6V1D	ATP6V1D	

ATP6V1E1	ATP6V1E1	

ATP6V1E2	ATP6V1E2	

ATP6V1F	ATP6V1F	

ATP6V1G1	ATP6V1G1	

ATP6V1G2	ATP6V1G2	

ATP6V1G3	ATP6V1G3	

ATP6V1H	ATP6V1H	

ATP7A	ATP7A	

ATP7B	ATP7B	

ATP8A1	ATP8A1	

ATP8A2	ATP8A2	

ATP8B1	ATP8B1	

ATP8B2	ATP8B2	

ATP8B3	ATP8B3	

ATP8B4	ATP8B4	

ATP9A	ATP9A	

ATP9B	ATP9B	

ATPAF1	ATPAF1	

ATPAF2	ATPAF2	

ATPBD1B	ATPBD1B	

ATPBD3	ATPBD3	

ATPBD4	ATPBD4	

ATPGD1	ATPGD1	

ATPIF1	ATPIF1	

ATR	ATR	

ATRIP	ATRIP	

ATRN	ATRN	

ATRNL1	ATRNL1	

ATRX	ATRX	

ATXN1	ATXN1	

ATXN10	ATXN10	

ATXN1L	ATXN1L	

ATXN2	ATXN2	

ATXN2L	ATXN2L	

ATXN3	ATXN3	

ATXN3L	ATXN3L	

ATXN7	ATXN7	

ATXN7L1	ATXN7L1	

ATXN7L2	ATXN7L2	

ATXN7L3	ATXN7L3	

ATXN8OS	ATXN8OS	

AUH	AUH	

AUP1	AUP1	

AURKA	AURKA	

AURKAIP1	AURKAIP1	

AURKAPS1	AURKAPS1	

AURKB	AURKB	

AURKC	AURKC	

AUTS2	AUTS2	

AVEN	AVEN	

AVIL	AVIL	

AVL9	AVL9	

AVP	AVP	

AVPI1	AVPI1	

AVPR1A	AVPR1A	

AVPR1B	AVPR1B	

AVPR2	AVPR2	

AWAT2	AWAT2	

AXIN1	AXIN1	

AXIN2	AXIN2	

AXL	AXL	

AXUD1	AXUD1	

AYP1P1	AYP1P1	

AZGP1	AZGP1	

AZI1	AZI1	

AZI2	AZI2	

AZIN1	AZIN1	

AZU1	AZU1	

B2M	B2M	

B3GALNT1	B3GALNT1	

B3GALNT2	B3GALNT2	

B3GALT1	B3GALT1	

B3GALT2	B3GALT2	

B3GALT3	B3GALT3	

B3GALT4	B3GALT4	

B3GALT5	B3GALT5	

B3GALT6	B3GALT6	

B3GALTL	B3GALTL	

B3GAT1	B3GAT1	

B3GAT2	B3GAT2	

B3GAT3	B3GAT3	

B3GNT1	B3GNT1	

B3GNT2	B3GNT2	

B3GNT3	B3GNT3	

B3GNT4	B3GNT4	

B3GNT5	B3GNT5	

B3GNT6	B3GNT6	

B3GN-T6	B3GN-T6	

B3GNT7	B3GNT7	

B3GNT8	B3GNT8	

B3GNT9	B3GNT9	

B3GNTL1	B3GNTL1	

B4GALNT1	B4GALNT1	

B4GALNT2	B4GALNT2	

B4GALNT3	B4GALNT3	

B4GALNT4	B4GALNT4	

B4GALT1	B4GALT1	

B4GALT2	B4GALT2	

B4GALT3	B4GALT3	

B4GALT4	B4GALT4	

B4GALT5	B4GALT5	

B4GALT6	B4GALT6	

B4GALT7	B4GALT7	

B9D1	B9D1	

B9D2	B9D2	

BAALC	BAALC	

BAAT	BAAT	

BACE1	BACE1	

BACE2	BACE2	

BACH1	BACH1	

BACH2	BACH2	

BAD	BAD	

BAG1	BAG1	

BAG2	BAG2	

BAG3	BAG3	

BAG4	BAG4	

BAG5	BAG5	

BAGE	BAGE	

BAGE2	BAGE2	

BAGE3	BAGE3	

BAGE4	BAGE4	

BAGE5	BAGE5	

BAHCC1	BAHCC1	

BAHD1	BAHD1	

BAI1	BAI1	

BAI2	BAI2	

BAI3	BAI3	

BAIAP2	BAIAP2	

BAIAP2L1	BAIAP2L1	

BAIAP2L2	BAIAP2L2	

BAIAP3	BAIAP3	

BAK1	BAK1	

BAMBI	BAMBI	

BANF1	BANF1	

BANF2	BANF2	

BANK1	BANK1	

BANP	BANP	

BAP1	BAP1	

BAPX1	BAPX1	

BARD1	BARD1	

BARHL1	BARHL1	

BARHL2	BARHL2	

BARX1	BARX1	

BARX2	BARX2	

BASE	BASE	

BASP1	BASP1	

BAT1	BAT1	

BAT2	BAT2	

BAT2D1	BAT2D1	

BAT2L	BAT2L	

BAT3	BAT3	

BAT4	BAT4	

BAT5	BAT5	

BATF	BATF	

BATF2	BATF2	

BATF3	BATF3	

BAX	BAX	

BAZ1A	BAZ1A	

BAZ1B	BAZ1B	

BAZ2A	BAZ2A	

BAZ2B	BAZ2B	

BBC3	BBC3	

BBOX1	BBOX1	

BBS1	BBS1	

BBS10	BBS10	

BBS12	BBS12	

BBS2	BBS2	

BBS4	BBS4	

BBS5	BBS5	

BBS7	BBS7	

BBS9	BBS9	

BBX	BBX	

BCAM	BCAM	

BCAN	BCAN	

BCAP29	BCAP29	

BCAP31	BCAP31	

BCAR1	BCAR1	

BCAR3	BCAR3	

BCAR4	BCAR4	

BCAS1	BCAS1	

BCAS2	BCAS2	

BCAS3	BCAS3	

BCAS4	BCAS4	

BCAT1	BCAT1	

BCAT2	BCAT2	

BCCIP	BCCIP	

BCDIN3D	BCDIN3D	

BCHE	BCHE	

BCKDHA	BCKDHA	

BCKDHB	BCKDHB	

BCKDK	BCKDK	

BCL10	BCL10	

BCL11A	BCL11A	

BCL11B	BCL11B	

BCL2	BCL2	

BCL2A1	BCL2A1	

BCL2L1	BCL2L1	

BCL2L10	BCL2L10	

BCL2L11	BCL2L11	

BCL2L12	BCL2L12	

BCL2L13	BCL2L13	

BCL2L14	BCL2L14	

BCL2L15	BCL2L15	

BCL2L2	BCL2L2	

BCL3	BCL3	

BCL6	BCL6	

BCL6B	BCL6B	

BCL7A	BCL7A	

BCL7B	BCL7B	

BCL7C	BCL7C	

BCL8	BCL8	

BCL9	BCL9	

BCL9L	BCL9L	

BCLAF1	BCLAF1	

BCMO1	BCMO1	

BCO2	BCO2	

BCOR	BCOR	

BCORL1	BCORL1	

BCORL2	BCORL2	

BCR	BCR	

BCS1L	BCS1L	

BCYRN1	BCYRN1	

BDH1	BDH1	

BDH2	BDH2	

BDKRB1	BDKRB1	

BDKRB2	BDKRB2	

BDNF	BDNF	

BDNFOS	BDNFOS	

BDP1	BDP1	

BEAN	BEAN	

BECN1	BECN1	

BECN1L1	BECN1L1	

BEGAIN	BEGAIN	

BEND2	BEND2	

BEND3	BEND3	

BEND4	BEND4	

BEND5	BEND5	

BEND6	BEND6	

BEND7	BEND7	

BEST1	BEST1	

BEST2	BEST2	

BEST3	BEST3	

BEST4	BEST4	

BET1	BET1	

BET1L	BET1L	

BET3L	BET3L	

BEX1	BEX1	

BEX2	BEX2	

BEX4	BEX4	

BEX5	BEX5	

BEXL1	BEXL1	

BEYLA	BEYLA	

BFAR	BFAR	

BFSP1	BFSP1	

BFSP2	BFSP2	

BGLAP	BGLAP	

BGN	BGN	

BHLHA15	BHLHA15	

BHLHB2	BHLHB2	

BHLHB3	BHLHB3	

BHLHB4	BHLHB4	

BHLHB9	BHLHB9	

BHLHE22	BHLHE22	

BHMT	BHMT	

BHMT2	BHMT2	

BICC1	BICC1	

BICD1	BICD1	

BICD2	BICD2	

BID	BID	

BIK	BIK	

BIN1	BIN1	

BIN2	BIN2	

BIN3	BIN3	

BIRC1	BIRC1	

BIRC2	BIRC2	

BIRC3	BIRC3	

BIRC5	BIRC5	

BIRC6	BIRC6	

BIRC7	BIRC7	

BIRC8	BIRC8	

BIVM	BIVM	

BLCAP	BLCAP	

BLID	BLID	

BLK	BLK	

BLM	BLM	

BLMH	BLMH	

BLNK	BLNK	

BLOC1S1	BLOC1S1	

BLOC1S2	BLOC1S2	

BLOC1S3	BLOC1S3	

BLR1	BLR1	

BLVRA	BLVRA	

BLVRB	BLVRB	

BLZF1	BLZF1	

BMF	BMF	

BMI1	BMI1	

BMP1	BMP1	

BMP10	BMP10	

BMP15	BMP15	

BMP2	BMP2	

BMP2K	BMP2K	

BMP2KL	BMP2KL	

BMP3	BMP3	

BMP4	BMP4	

BMP5	BMP5	

BMP6	BMP6	

BMP7	BMP7	

BMP8A	BMP8A	

BMP8B	BMP8B	

BMPER	BMPER	

BMPR1A	BMPR1A	

BMPR1B	BMPR1B	

BMPR2	BMPR2	

BMS1	BMS1	

BMS1P5	BMS1P5	

BMX	BMX	

BNC1	BNC1	

BNC2	BNC2	

BNIP1	BNIP1	

BNIP2	BNIP2	

BNIP3	BNIP3	

BNIP3L	BNIP3L	

BNIPL	BNIPL	

BOAT	BOAT	

BOC	BOC	

BOK	BOK	

BOLA1	BOLA1	

BOLA2	BOLA2	

BOLA2B	BOLA2B	

BOLA3	BOLA3	

BOLL	BOLL	

BOP1	BOP1	

BP75	BP75	

BPESC1	BPESC1	

BPGM	BPGM	

BPHL	BPHL	

BPI	BPI	

BPIL1	BPIL1	

BPIL2	BPIL2	

BPIL3	BPIL3	

BPNT1	BPNT1	

BPTF	BPTF	

BPY2	BPY2	

BPY2B	BPY2B	

BPY2C	BPY2C	

BRAF	BRAF	

BRAP	BRAP	

BRCA1	BRCA1	

BRCA2	BRCA2	

BRCC3	BRCC3	

BRD1	BRD1	

BRD2	BRD2	

BRD3	BRD3	

BRD4	BRD4	

BRD7	BRD7	

BRD7P2	BRD7P2	

BRD7P3	BRD7P3	

BRD8	BRD8	

BRD9	BRD9	

BRDG1	BRDG1	

BRDT	BRDT	

BRE	BRE	

BREA2	BREA2	

BRF1	BRF1	

BRF2	BRF2	

BRI3	BRI3	

BRI3BP	BRI3BP	

BRI3P1	BRI3P1	

BRIP1	BRIP1	

BRIX1	BRIX1	

BRMS1	BRMS1	

BRMS1L	BRMS1L	

BRP44	BRP44	

BRP44L	BRP44L	

BRPF1	BRPF1	

BRPF3	BRPF3	

BRS3	BRS3	

BRSK1	BRSK1	

BRSK2	BRSK2	

BRUNOL4	BRUNOL4	

BRUNOL5	BRUNOL5	

BRUNOL6	BRUNOL6	

BRWD1	BRWD1	

BRWD2	BRWD2	

BRWD3	BRWD3	

BSCL2	BSCL2	

BSDC1	BSDC1	

BSG	BSG	

BSN	BSN	

BSND	BSND	

BSPH1	BSPH1	

BSPRY	BSPRY	

BST1	BST1	

BST2	BST2	

BSX	BSX	

BTAF1	BTAF1	

BTBD1	BTBD1	

BTBD10	BTBD10	

BTBD11	BTBD11	

BTBD12	BTBD12	

BTBD15	BTBD15	

BTBD16	BTBD16	

BTBD17	BTBD17	

BTBD2	BTBD2	

BTBD3	BTBD3	

BTBD6	BTBD6	

BTBD7	BTBD7	

BTBD8	BTBD8	

BTBD9	BTBD9	

BTC	BTC	

BTD	BTD	

BTF3	BTF3	

BTF3L1	BTF3L1	

BTF3L4	BTF3L4	

BTG1	BTG1	

BTG2	BTG2	

BTG3	BTG3	

BTG4	BTG4	

BTK	BTK	

BTLA	BTLA	

BTN1A1	BTN1A1	

BTN2A1	BTN2A1	

BTN2A2	BTN2A2	

BTN2A3	BTN2A3	

BTN3A1	BTN3A1	

BTN3A2	BTN3A2	

BTN3A3	BTN3A3	

BTNL2	BTNL2	

BTNL3	BTNL3	

BTNL8	BTNL8	

BTNL9	BTNL9	

BTRC	BTRC	

BUB1	BUB1	

BUB1B	BUB1B	

BUB3	BUB3	

BUD13	BUD13	

BUD31	BUD31	

BVES	BVES	

BYSL	BYSL	

BZRAP1	BZRAP1	

BZRPL1	BZRPL1	

BZW1	BZW1	

BZW2	BZW2	

C10ORF10	C10ORF10	

C10ORF104	C10ORF104	

C10ORF105	C10ORF105	

C10ORF107	C10ORF107	

C10ORF108	C10ORF108	

C10ORF11	C10ORF11	

C10ORF110	C10ORF110	

C10ORF111	C10ORF111	

C10ORF112	C10ORF112	

C10ORF113	C10ORF113	

C10ORF114	C10ORF114	

C10ORF115	C10ORF115	

C10ORF116	C10ORF116	

C10ORF118	C10ORF118	

C10ORF119	C10ORF119	

C10ORF12	C10ORF12	

C10ORF120	C10ORF120	

C10ORF122	C10ORF122	

C10ORF125	C10ORF125	

C10ORF128	C10ORF128	

C10ORF129	C10ORF129	

C10ORF131	C10ORF131	

C10ORF136	C10ORF136	

C10ORF137	C10ORF137	

C10ORF140	C10ORF140	

C10ORF141	C10ORF141	

C10ORF18	C10ORF18	

C10ORF2	C10ORF2	

C10ORF21	C10ORF21	

C10ORF25	C10ORF25	

C10ORF26	C10ORF26	

C10ORF27	C10ORF27	

C10ORF28	C10ORF28	

C10ORF30	C10ORF30	

C10ORF31	C10ORF31	

C10ORF32	C10ORF32	

C10ORF33	C10ORF33	

C10ORF35	C10ORF35	

C10ORF37	C10ORF37	

C10ORF39	C10ORF39	

C10ORF4	C10ORF4	

C10ORF40	C10ORF40	

C10ORF41	C10ORF41	

C10ORF46	C10ORF46	

C10ORF47	C10ORF47	

C10ORF50	C10ORF50	

C10ORF51	C10ORF51	

C10ORF53	C10ORF53	

C10ORF54	C10ORF54	

C10ORF55	C10ORF55	

C10ORF57	C10ORF57	

C10ORF58	C10ORF58	

C10ORF59	C10ORF59	

C10ORF6	C10ORF6	

C10ORF61	C10ORF61	

C10ORF62	C10ORF62	

C10ORF64	C10ORF64	

C10ORF65	C10ORF65	

C10ORF67	C10ORF67	

C10ORF68	C10ORF68	

C10ORF71	C10ORF71	

C10ORF72	C10ORF72	

C10ORF73	C10ORF73	

C10ORF75	C10ORF75	

C10ORF76	C10ORF76	

C10ORF78	C10ORF78	

C10ORF79	C10ORF79	

C10ORF81	C10ORF81	

C10ORF82	C10ORF82	

C10ORF84	C10ORF84	

C10ORF85	C10ORF85	

C10ORF88	C10ORF88	

C10ORF90	C10ORF90	

C10ORF91	C10ORF91	

C10ORF92	C10ORF92	

C10ORF93	C10ORF93	

C10ORF95	C10ORF95	

C10ORF96	C10ORF96	

C10ORF99	C10ORF99	

C11ORF1	C11ORF1	

C11ORF10	C11ORF10	

C11ORF16	C11ORF16	

C11ORF17	C11ORF17	

C11ORF2	C11ORF2	

C11ORF20	C11ORF20	

C11ORF21	C11ORF21	

C11ORF24	C11ORF24	

C11ORF30	C11ORF30	

C11ORF31	C11ORF31	

C11ORF34	C11ORF34	

C11ORF35	C11ORF35	

C11ORF36	C11ORF36	

C11ORF37	C11ORF37	

C11ORF39	C11ORF39	

C11ORF40	C11ORF40	

C11ORF41	C11ORF41	

C11ORF42	C11ORF42	

C11ORF44	C11ORF44	

C11ORF45	C11ORF45	

C11ORF46	C11ORF46	

C11ORF47	C11ORF47	

C11ORF48	C11ORF48	

C11ORF49	C11ORF49	

C11ORF51	C11ORF51	

C11ORF52	C11ORF52	

C11ORF53	C11ORF53	

C11ORF54	C11ORF54	

C11ORF55	C11ORF55	

C11ORF57	C11ORF57	

C11ORF58	C11ORF58	

C11ORF59	C11ORF59	

C11ORF60	C11ORF60	

C11ORF61	C11ORF61	

C11ORF63	C11ORF63	

C11ORF64	C11ORF64	

C11ORF65	C11ORF65	

C11ORF66	C11ORF66	

C11ORF67	C11ORF67	

C11ORF68	C11ORF68	

C11ORF70	C11ORF70	

C11ORF71	C11ORF71	

C11ORF72	C11ORF72	

C11ORF73	C11ORF73	

C11ORF74	C11ORF74	

C11ORF75	C11ORF75	

C11ORF76	C11ORF76	

C11ORF80	C11ORF80	

C11ORF82	C11ORF82	

C11ORF83	C11ORF83	

C11ORF84	C11ORF84	

C11ORF85	C11ORF85	

C11ORF86	C11ORF86	

C11ORF87	C11ORF87	

C11ORF88	C11ORF88	

C11ORF9	C11ORF9	

C11ORF91	C11ORF91	

C11ORF92	C11ORF92	

C12ORF10	C12ORF10	

C12ORF11	C12ORF11	

C12ORF12	C12ORF12	

C12ORF23	C12ORF23	

C12ORF24	C12ORF24	

C12ORF26	C12ORF26	

C12ORF27	C12ORF27	

C12ORF28	C12ORF28	

C12ORF29	C12ORF29	

C12ORF30	C12ORF30	

C12ORF31	C12ORF31	

C12ORF32	C12ORF32	

C12ORF33	C12ORF33	

C12ORF34	C12ORF34	

C12ORF35	C12ORF35	

C12ORF36	C12ORF36	

C12ORF37	C12ORF37	

C12ORF39	C12ORF39	

C12ORF4	C12ORF4	

C12ORF40	C12ORF40	

C12ORF41	C12ORF41	

C12ORF42	C12ORF42	

C12ORF43	C12ORF43	

C12ORF44	C12ORF44	

C12ORF45	C12ORF45	

C12ORF47	C12ORF47	

C12ORF48	C12ORF48	

C12ORF49	C12ORF49	

C12ORF5	C12ORF5	

C12ORF50	C12ORF50	

C12ORF51	C12ORF51	

C12ORF52	C12ORF52	

C12ORF53	C12ORF53	

C12ORF54	C12ORF54	

C12ORF55	C12ORF55	

C12ORF56	C12ORF56	

C12ORF57	C12ORF57	

C12ORF59	C12ORF59	

C12ORF60	C12ORF60	

C12ORF61	C12ORF61	

C12ORF62	C12ORF62	

C12ORF63	C12ORF63	

C12ORF64	C12ORF64	

C12ORF65	C12ORF65	

C12ORF66	C12ORF66	

C12ORF67	C12ORF67	

C12ORF68	C12ORF68	

C12ORF69	C12ORF69	

C12ORF71	C12ORF71	

C12ORF72	C12ORF72	

C12ORF73	C12ORF73	

C12ORF74	C12ORF74	

C12ORF76	C12ORF76	

C12ORF77	C12ORF77	

C12ORF8	C12ORF8	

C13ORF1	C13ORF1	

C13ORF15	C13ORF15	

C13ORF16	C13ORF16	

C13ORF18	C13ORF18	

C13ORF23	C13ORF23	

C13ORF25	C13ORF25	

C13ORF26	C13ORF26	

C13ORF27	C13ORF27	

C13ORF28	C13ORF28	

C13ORF29	C13ORF29	

C13ORF3	C13ORF3	

C13ORF30	C13ORF30	

C13ORF31	C13ORF31	

C13ORF33	C13ORF33	

C13ORF34	C13ORF34	

C13ORF35	C13ORF35	

C13ORF36	C13ORF36	

C13ORF37	C13ORF37	

C13ORF39	C13ORF39	

C13ORF7	C13ORF7	

C14ORF1	C14ORF1	

C14ORF100	C14ORF100	

C14ORF101	C14ORF101	

C14ORF102	C14ORF102	

C14ORF104	C14ORF104	

C14ORF105	C14ORF105	

C14ORF106	C14ORF106	

C14ORF109	C14ORF109	

C14ORF11	C14ORF11	

C14ORF112	C14ORF112	

C14ORF115	C14ORF115	

C14ORF118	C14ORF118	

C14ORF119	C14ORF119	

C14ORF121	C14ORF121	

C14ORF124	C14ORF124	

C14ORF125	C14ORF125	

C14ORF126	C14ORF126	

C14ORF128	C14ORF128	

C14ORF129	C14ORF129	

C14ORF131	C14ORF131	

C14ORF132	C14ORF132	

C14ORF133	C14ORF133	

C14ORF135	C14ORF135	

C14ORF138	C14ORF138	

C14ORF139	C14ORF139	

C14ORF142	C14ORF142	

C14ORF143	C14ORF143	

C14ORF144	C14ORF144	

C14ORF145	C14ORF145	

C14ORF147	C14ORF147	

C14ORF148	C14ORF148	

C14ORF149	C14ORF149	

C14ORF153	C14ORF153	

C14ORF156	C14ORF156	

C14ORF159	C14ORF159	

C14ORF162	C14ORF162	

C14ORF165	C14ORF165	

C14ORF166	C14ORF166	

C14ORF166B	C14ORF166B	

C14ORF167	C14ORF167	

C14ORF169	C14ORF169	

C14ORF173	C14ORF173	

C14ORF174	C14ORF174	

C14ORF176	C14ORF176	

C14ORF177	C14ORF177	

C14ORF178	C14ORF178	

C14ORF179	C14ORF179	

C14ORF180	C14ORF180	

C14ORF181	C14ORF181	

C14ORF182	C14ORF182	

C14ORF183	C14ORF183	

C14ORF184	C14ORF184	

C14ORF19	C14ORF19	

C14ORF2	C14ORF2	

C14ORF21	C14ORF21	

C14ORF23	C14ORF23	

C14ORF28	C14ORF28	

C14ORF32	C14ORF32	

C14ORF37	C14ORF37	

C14ORF38	C14ORF38	

C14ORF39	C14ORF39	

C14ORF4	C14ORF4	

C14ORF43	C14ORF43	

C14ORF45	C14ORF45	

C14ORF48	C14ORF48	

C14ORF49	C14ORF49	

C14ORF50	C14ORF50	

C14ORF53	C14ORF53	

C14ORF56	C14ORF56	

C14ORF64	C14ORF64	

C14ORF65	C14ORF65	

C14ORF68	C14ORF68	

C14ORF70	C14ORF70	

C14ORF72	C14ORF72	

C14ORF73	C14ORF73	

C14ORF78	C14ORF78	

C14ORF79	C14ORF79	

C14ORF80	C14ORF80	

C14ORF82	C14ORF82	

C14ORF85	C14ORF85	

C14ORF93	C14ORF93	

C15ORF17	C15ORF17	

C15ORF2	C15ORF2	

C15ORF20	C15ORF20	

C15ORF21	C15ORF21	

C15ORF23	C15ORF23	

C15ORF24	C15ORF24	

C15ORF26	C15ORF26	

C15ORF27	C15ORF27	

C15ORF28	C15ORF28	

C15ORF29	C15ORF29	

C15ORF32	C15ORF32	

C15ORF33	C15ORF33	

C15ORF34	C15ORF34	

C15ORF37	C15ORF37	

C15ORF38	C15ORF38	

C15ORF39	C15ORF39	

C15ORF40	C15ORF40	

C15ORF41	C15ORF41	

C15ORF42	C15ORF42	

C15ORF43	C15ORF43	

C15ORF44	C15ORF44	

C15ORF48	C15ORF48	

C15ORF49	C15ORF49	

C15ORF5	C15ORF5	

C15ORF51	C15ORF51	

C15ORF52	C15ORF52	

C15ORF53	C15ORF53	

C15ORF54	C15ORF54	

C15ORF55	C15ORF55	

C15ORF56	C15ORF56	

C15ORF57	C15ORF57	

C15ORF58	C15ORF58	

C15ORF59	C15ORF59	

C15ORF60	C15ORF60	

C15ORF62	C15ORF62	

C15ORF63	C15ORF63	

C16ORF10	C16ORF10	

C16ORF11	C16ORF11	

C16ORF13	C16ORF13	

C16ORF3	C16ORF3	

C16ORF30	C16ORF30	

C16ORF33	C16ORF33	

C16ORF35	C16ORF35	

C16ORF38	C16ORF38	

C16ORF42	C16ORF42	

C16ORF45	C16ORF45	

C16ORF46	C16ORF46	

C16ORF47	C16ORF47	

C16ORF48	C16ORF48	

C16ORF5	C16ORF5	

C16ORF50	C16ORF50	

C16ORF52	C16ORF52	

C16ORF53	C16ORF53	

C16ORF54	C16ORF54	

C16ORF55	C16ORF55	

C16ORF56	C16ORF56	

C16ORF57	C16ORF57	

C16ORF58	C16ORF58	

C16ORF59	C16ORF59	

C16ORF61	C16ORF61	

C16ORF62	C16ORF62	

C16ORF63	C16ORF63	

C16ORF65	C16ORF65	

C16ORF67	C16ORF67	

C16ORF68	C16ORF68	

C16ORF69	C16ORF69	

C16ORF7	C16ORF7	

C16ORF70	C16ORF70	

C16ORF71	C16ORF71	

C16ORF72	C16ORF72	

C16ORF73	C16ORF73	

C16ORF74	C16ORF74	

C16ORF75	C16ORF75	

C16ORF78	C16ORF78	

C16ORF79	C16ORF79	

C16ORF80	C16ORF80	

C16ORF81	C16ORF81	

C16ORF82	C16ORF82	

C16ORF85	C16ORF85	

C16ORF86	C16ORF86	

C16ORF87	C16ORF87	

C16ORF88	C16ORF88	

C16ORF89	C16ORF89	

C16ORF90	C16ORF90	

C16ORF91	C16ORF91	

C16ORF93	C16ORF93	

C17ORF100	C17ORF100	

C17ORF101	C17ORF101	

C17ORF102	C17ORF102	

C17ORF103	C17ORF103	

C17ORF106	C17ORF106	

C17ORF108	C17ORF108	

C17ORF28	C17ORF28	

C17ORF37	C17ORF37	

C17ORF38	C17ORF38	

C17ORF39	C17ORF39	

C17ORF41	C17ORF41	

C17ORF42	C17ORF42	

C17ORF44	C17ORF44	

C17ORF45	C17ORF45	

C17ORF46	C17ORF46	

C17ORF47	C17ORF47	

C17ORF48	C17ORF48	

C17ORF49	C17ORF49	

C17ORF50	C17ORF50	

C17ORF51	C17ORF51	

C17ORF53	C17ORF53	

C17ORF54	C17ORF54	

C17ORF55	C17ORF55	

C17ORF56	C17ORF56	

C17ORF57	C17ORF57	

C17ORF58	C17ORF58	

C17ORF59	C17ORF59	

C17ORF60	C17ORF60	

C17ORF61	C17ORF61	

C17ORF62	C17ORF62	

C17ORF63	C17ORF63	

C17ORF64	C17ORF64	

C17ORF65	C17ORF65	

C17ORF66	C17ORF66	

C17ORF67	C17ORF67	

C17ORF68	C17ORF68	

C17ORF69	C17ORF69	

C17ORF70	C17ORF70	

C17ORF71	C17ORF71	

C17ORF72	C17ORF72	

C17ORF73	C17ORF73	

C17ORF74	C17ORF74	

C17ORF75	C17ORF75	

C17ORF76	C17ORF76	

C17ORF77	C17ORF77	

C17ORF78	C17ORF78	

C17ORF79	C17ORF79	

C17ORF80	C17ORF80	

C17ORF81	C17ORF81	

C17ORF82	C17ORF82	

C17ORF85	C17ORF85	

C17ORF86	C17ORF86	

C17ORF87	C17ORF87	

C17ORF88	C17ORF88	

C17ORF89	C17ORF89	

C17ORF90	C17ORF90	

C17ORF91	C17ORF91	

C17ORF93	C17ORF93	

C17ORF95	C17ORF95	

C17ORF96	C17ORF96	

C17ORF97	C17ORF97	

C17ORF98	C17ORF98	

C18ORF1	C18ORF1	

C18ORF10	C18ORF10	

C18ORF12	C18ORF12	

C18ORF16	C18ORF16	

C18ORF18	C18ORF18	

C18ORF19	C18ORF19	

C18ORF2	C18ORF2	

C18ORF20	C18ORF20	

C18ORF21	C18ORF21	

C18ORF22	C18ORF22	

C18ORF25	C18ORF25	

C18ORF26	C18ORF26	

C18ORF32	C18ORF32	

C18ORF34	C18ORF34	

C18ORF45	C18ORF45	

C18ORF51	C18ORF51	

C18ORF54	C18ORF54	

C18ORF55	C18ORF55	

C18ORF56	C18ORF56	

C18ORF58	C18ORF58	

C18ORF62	C18ORF62	

C18ORF8	C18ORF8	

C19ORF10	C19ORF10	

C19ORF12	C19ORF12	

C19ORF15	C19ORF15	

C19ORF16	C19ORF16	

C19ORF18	C19ORF18	

C19ORF2	C19ORF2	

C19ORF20	C19ORF20	

C19ORF21	C19ORF21	

C19ORF22	C19ORF22	

C19ORF23	C19ORF23	

C19ORF24	C19ORF24	

C19ORF25	C19ORF25	

C19ORF26	C19ORF26	

C19ORF28	C19ORF28	

C19ORF29	C19ORF29	

C19ORF29OS	C19ORF29OS	

C19ORF30	C19ORF30	

C19ORF31	C19ORF31	

C19ORF33	C19ORF33	

C19ORF34	C19ORF34	

C19ORF35	C19ORF35	

C19ORF36	C19ORF36	

C19ORF38	C19ORF38	

C19ORF39	C19ORF39	

C19ORF4	C19ORF4	

C19ORF40	C19ORF40	

C19ORF41	C19ORF41	

C19ORF42	C19ORF42	

C19ORF43	C19ORF43	

C19ORF44	C19ORF44	

C19ORF45	C19ORF45	

C19ORF46	C19ORF46	

C19ORF47	C19ORF47	

C19ORF48	C19ORF48	

C19ORF50	C19ORF50	

C19ORF51	C19ORF51	

C19ORF52	C19ORF52	

C19ORF53	C19ORF53	

C19ORF54	C19ORF54	

C19ORF55	C19ORF55	

C19ORF56	C19ORF56	

C19ORF57	C19ORF57	

C19ORF59	C19ORF59	

C19ORF6	C19ORF6	

C19ORF60	C19ORF60	

C19ORF61	C19ORF61	

C19ORF62	C19ORF62	

C19ORF63	C19ORF63	

C19ORF64	C19ORF64	

C19ORF66	C19ORF66	

C19ORF67	C19ORF67	

C19ORF69	C19ORF69	

C19ORF70	C19ORF70	

C19ORF71	C19ORF71	

C19ORF73	C19ORF73	

C19ORF75	C19ORF75	

C1D	C1D	

C1GALT1	C1GALT1	

C1GALT1C1	C1GALT1C1	

C1ORF100	C1ORF100	

C1ORF101	C1ORF101	

C1ORF102	C1ORF102	

C1ORF103	C1ORF103	

C1ORF104	C1ORF104	

C1ORF105	C1ORF105	

C1ORF106	C1ORF106	

C1ORF107	C1ORF107	

C1ORF108	C1ORF108	

C1ORF109	C1ORF109	

C1ORF110	C1ORF110	

C1ORF111	C1ORF111	

C1ORF112	C1ORF112	

C1ORF113	C1ORF113	

C1ORF114	C1ORF114	

C1ORF115	C1ORF115	

C1ORF116	C1ORF116	

C1ORF117	C1ORF117	

C1ORF118	C1ORF118	

C1ORF120	C1ORF120	

C1ORF122	C1ORF122	

C1ORF123	C1ORF123	

C1ORF124	C1ORF124	

C1ORF125	C1ORF125	

C1ORF126	C1ORF126	

C1ORF127	C1ORF127	

C1ORF128	C1ORF128	

C1ORF129	C1ORF129	

C1ORF130	C1ORF130	

C1ORF131	C1ORF131	

C1ORF132	C1ORF132	

C1ORF133	C1ORF133	

C1ORF135	C1ORF135	

C1ORF137	C1ORF137	

C1ORF138	C1ORF138	

C1ORF14	C1ORF14	

C1ORF140	C1ORF140	

C1ORF141	C1ORF141	

C1ORF144	C1ORF144	

C1ORF146	C1ORF146	

C1ORF147	C1ORF147	

C1ORF149	C1ORF149	

C1ORF150	C1ORF150	

C1ORF151	C1ORF151	

C1ORF152	C1ORF152	

C1ORF156	C1ORF156	

C1ORF157	C1ORF157	

C1ORF158	C1ORF158	

C1ORF159	C1ORF159	

C1ORF161	C1ORF161	

C1ORF162	C1ORF162	

C1ORF163	C1ORF163	

C1ORF165	C1ORF165	

C1ORF166	C1ORF166	

C1ORF167	C1ORF167	

C1ORF168	C1ORF168	

C1ORF170	C1ORF170	

C1ORF172	C1ORF172	

C1ORF173	C1ORF173	

C1ORF174	C1ORF174	

C1ORF175	C1ORF175	

C1ORF177	C1ORF177	

C1ORF180	C1ORF180	

C1ORF182	C1ORF182	

C1ORF183	C1ORF183	

C1ORF185	C1ORF185	

C1ORF186	C1ORF186	

C1ORF187	C1ORF187	

C1ORF188	C1ORF188	

C1ORF189	C1ORF189	

C1ORF19	C1ORF19	

C1ORF190	C1ORF190	

C1ORF192	C1ORF192	

C1ORF194	C1ORF194	

C1ORF198	C1ORF198	

C1ORF200	C1ORF200	

C1ORF201	C1ORF201	

C1ORF203	C1ORF203	

C1ORF204	C1ORF204	

C1ORF21	C1ORF21	

C1ORF210	C1ORF210	

C1ORF212	C1ORF212	

C1ORF213	C1ORF213	

C1ORF215	C1ORF215	

C1ORF216	C1ORF216	

C1ORF218	C1ORF218	

C1ORF220	C1ORF220	

C1ORF222	C1ORF222	

C1ORF226	C1ORF226	

C1ORF227	C1ORF227	

C1ORF229	C1ORF229	

C1ORF24	C1ORF24	

C1ORF25	C1ORF25	

C1ORF26	C1ORF26	

C1ORF27	C1ORF27	

C1ORF31	C1ORF31	

C1ORF35	C1ORF35	

C1ORF38	C1ORF38	

C1ORF41	C1ORF41	

C1ORF43	C1ORF43	

C1ORF49	C1ORF49	

C1ORF50	C1ORF50	

C1ORF51	C1ORF51	

C1ORF52	C1ORF52	

C1ORF53	C1ORF53	

C1ORF54	C1ORF54	

C1ORF55	C1ORF55	

C1ORF56	C1ORF56	

C1ORF57	C1ORF57	

C1ORF58	C1ORF58	

C1ORF59	C1ORF59	

C1ORF61	C1ORF61	

C1ORF62	C1ORF62	

C1ORF63	C1ORF63	

C1ORF64	C1ORF64	

C1ORF65	C1ORF65	

C1ORF66	C1ORF66	

C1ORF68	C1ORF68	

C1ORF69	C1ORF69	

C1ORF70	C1ORF70	

C1ORF71	C1ORF71	

C1ORF74	C1ORF74	

C1ORF75	C1ORF75	

C1ORF77	C1ORF77	

C1ORF81	C1ORF81	

C1ORF83	C1ORF83	

C1ORF84	C1ORF84	

C1ORF85	C1ORF85	

C1ORF86	C1ORF86	

C1ORF87	C1ORF87	

C1ORF88	C1ORF88	

C1ORF89	C1ORF89	

C1ORF9	C1ORF9	

C1ORF91	C1ORF91	

C1ORF92	C1ORF92	

C1ORF93	C1ORF93	

C1ORF94	C1ORF94	

C1ORF95	C1ORF95	

C1ORF96	C1ORF96	

C1ORF97	C1ORF97	

C1ORF99	C1ORF99	

C1QA	C1QA	

C1QB	C1QB	

C1QBP	C1QBP	

C1QC	C1QC	

C1QL1	C1QL1	

C1QL2	C1QL2	

C1QL3	C1QL3	

C1QL4	C1QL4	

C1QTNF1	C1QTNF1	

C1QTNF2	C1QTNF2	

C1QTNF3	C1QTNF3	

C1QTNF4	C1QTNF4	

C1QTNF5	C1QTNF5	

C1QTNF6	C1QTNF6	

C1QTNF7	C1QTNF7	

C1QTNF8	C1QTNF8	

C1QTNF9	C1QTNF9	

C1QTNF9B	C1QTNF9B	

C1R	C1R	

C1RL	C1RL	

C1S	C1S	

C2	C2	

C20ORF100	C20ORF100	

C20ORF103	C20ORF103	

C20ORF106	C20ORF106	

C20ORF107	C20ORF107	

C20ORF108	C20ORF108	

C20ORF11	C20ORF11	

C20ORF111	C20ORF111	

C20ORF112	C20ORF112	

C20ORF114	C20ORF114	

C20ORF117	C20ORF117	

C20ORF118	C20ORF118	

C20ORF12	C20ORF12	

C20ORF123	C20ORF123	

C20ORF127	C20ORF127	

C20ORF132	C20ORF132	

C20ORF133	C20ORF133	

C20ORF134	C20ORF134	

C20ORF135	C20ORF135	

C20ORF141	C20ORF141	

C20ORF144	C20ORF144	

C20ORF151	C20ORF151	

C20ORF152	C20ORF152	

C20ORF160	C20ORF160	

C20ORF165	C20ORF165	

C20ORF166	C20ORF166	

C20ORF173	C20ORF173	

C20ORF175	C20ORF175	

C20ORF177	C20ORF177	

C20ORF179	C20ORF179	

C20ORF185	C20ORF185	

C20ORF186	C20ORF186	

C20ORF191	C20ORF191	

C20ORF194	C20ORF194	

C20ORF195	C20ORF195	

C20ORF196	C20ORF196	

C20ORF197	C20ORF197	

C20ORF199	C20ORF199	

C20ORF20	C20ORF20	

C20ORF200	C20ORF200	

C20ORF201	C20ORF201	

C20ORF24	C20ORF24	

C20ORF26	C20ORF26	

C20ORF27	C20ORF27	

C20ORF29	C20ORF29	

C20ORF3	C20ORF3	

C20ORF30	C20ORF30	

C20ORF38	C20ORF38	

C20ORF4	C20ORF4	

C20ORF43	C20ORF43	

C20ORF45	C20ORF45	

C20ORF46	C20ORF46	

C20ORF51	C20ORF51	

C20ORF52	C20ORF52	

C20ORF54	C20ORF54	

C20ORF55	C20ORF55	

C20ORF56	C20ORF56	

C20ORF62	C20ORF62	

C20ORF66	C20ORF66	

C20ORF7	C20ORF7	

C20ORF70	C20ORF70	

C20ORF71	C20ORF71	

C20ORF72	C20ORF72	

C20ORF75	C20ORF75	

C20ORF77	C20ORF77	

C20ORF79	C20ORF79	

C20ORF85	C20ORF85	

C20ORF86	C20ORF86	

C20ORF91	C20ORF91	

C20ORF94	C20ORF94	

C20ORF95	C20ORF95	

C20ORF96	C20ORF96	

C21ORF100	C21ORF100	

C21ORF114	C21ORF114	

C21ORF119	C21ORF119	

C21ORF121	C21ORF121	

C21ORF122	C21ORF122	

C21ORF123	C21ORF123	

C21ORF124	C21ORF124	

C21ORF125	C21ORF125	

C21ORF126	C21ORF126	

C21ORF128	C21ORF128	

C21ORF129	C21ORF129	

C21ORF130	C21ORF130	

C21ORF131	C21ORF131	

C21ORF136	C21ORF136	

C21ORF2	C21ORF2	

C21ORF24	C21ORF24	

C21ORF29	C21ORF29	

C21ORF30	C21ORF30	

C21ORF33	C21ORF33	

C21ORF34	C21ORF34	

C21ORF37	C21ORF37	

C21ORF41	C21ORF41	

C21ORF42	C21ORF42	

C21ORF45	C21ORF45	

C21ORF49	C21ORF49	

C21ORF51	C21ORF51	

C21ORF54	C21ORF54	

C21ORF55	C21ORF55	

C21ORF56	C21ORF56	

C21ORF57	C21ORF57	

C21ORF58	C21ORF58	

C21ORF59	C21ORF59	

C21ORF62	C21ORF62	

C21ORF63	C21ORF63	

C21ORF66	C21ORF66	

C21ORF67	C21ORF67	

C21ORF69	C21ORF69	

C21ORF7	C21ORF7	

C21ORF70	C21ORF70	

C21ORF71	C21ORF71	

C21ORF74	C21ORF74	

C21ORF77	C21ORF77	

C21ORF81	C21ORF81	

C21ORF84	C21ORF84	

C21ORF86	C21ORF86	

C21ORF87	C21ORF87	

C21ORF88	C21ORF88	

C21ORF89	C21ORF89	

C21ORF90	C21ORF90	

C21ORF91	C21ORF91	

C21ORF93	C21ORF93	

C21ORF94	C21ORF94	

C21ORF96	C21ORF96	

C21ORF99	C21ORF99	

C22ORF13	C22ORF13	

C22ORF15	C22ORF15	

C22ORF23	C22ORF23	

C22ORF24	C22ORF24	

C22ORF25	C22ORF25	

C22ORF26	C22ORF26	

C22ORF27	C22ORF27	

C22ORF28	C22ORF28	

C22ORF29	C22ORF29	

C22ORF30	C22ORF30	

C22ORF31	C22ORF31	

C22ORF32	C22ORF32	

C22ORF33	C22ORF33	

C22ORF34	C22ORF34	

C22ORF36	C22ORF36	

C22ORF37	C22ORF37	

C22ORF39	C22ORF39	

C22ORF40	C22ORF40	

C22ORF42	C22ORF42	

C22ORF43	C22ORF43	

C22ORF9	C22ORF9	

C2CD2	C2CD2	

C2CD2L	C2CD2L	

C2CD3	C2CD3	

C2CD4A	C2CD4A	

C2CD4B	C2CD4B	

C2CD4C	C2CD4C	

C2CD4D	C2CD4D	

C2ORF14	C2ORF14	

C2ORF15	C2ORF15	

C2ORF16	C2ORF16	

C2ORF18	C2ORF18	

C2ORF19	C2ORF19	

C2ORF21	C2ORF21	

C2ORF24	C2ORF24	

C2ORF25	C2ORF25	

C2ORF27A	C2ORF27A	

C2ORF27B	C2ORF27B	

C2ORF28	C2ORF28	

C2ORF29	C2ORF29	

C2ORF3	C2ORF3	

C2ORF30	C2ORF30	

C2ORF32	C2ORF32	

C2ORF34	C2ORF34	

C2ORF37	C2ORF37	

C2ORF39	C2ORF39	

C2ORF40	C2ORF40	

C2ORF42	C2ORF42	

C2ORF43	C2ORF43	

C2ORF44	C2ORF44	

C2ORF47	C2ORF47	

C2ORF48	C2ORF48	

C2ORF49	C2ORF49	

C2ORF50	C2ORF50	

C2ORF51	C2ORF51	

C2ORF52	C2ORF52	

C2ORF53	C2ORF53	

C2ORF54	C2ORF54	

C2ORF55	C2ORF55	

C2ORF56	C2ORF56	

C2ORF57	C2ORF57	

C2ORF58	C2ORF58	

C2ORF60	C2ORF60	

C2ORF61	C2ORF61	

C2ORF62	C2ORF62	

C2ORF63	C2ORF63	

C2ORF64	C2ORF64	

C2ORF65	C2ORF65	

C2ORF66	C2ORF66	

C2ORF67	C2ORF67	

C2ORF68	C2ORF68	

C2ORF69	C2ORF69	

C2ORF7	C2ORF7	

C2ORF70	C2ORF70	

C2ORF71	C2ORF71	

C2ORF73	C2ORF73	

C2ORF76	C2ORF76	

C2ORF77	C2ORF77	

C2ORF78	C2ORF78	

C2ORF79	C2ORF79	

C2ORF80	C2ORF80	

C2ORF82	C2ORF82	

C2ORF83	C2ORF83	

C2ORF86	C2ORF86	

C2ORF88	C2ORF88	

C2ORF89	C2ORF89	

C2ORF90	C2ORF90	

C3	C3	

C3AR1	C3AR1	

C3ORF1	C3ORF1	

C3ORF10	C3ORF10	

C3ORF14	C3ORF14	

C3ORF15	C3ORF15	

C3ORF16	C3ORF16	

C3ORF17	C3ORF17	

C3ORF18	C3ORF18	

C3ORF19	C3ORF19	

C3ORF20	C3ORF20	

C3ORF21	C3ORF21	

C3ORF22	C3ORF22	

C3ORF23	C3ORF23	

C3ORF24	C3ORF24	

C3ORF25	C3ORF25	

C3ORF26	C3ORF26	

C3ORF27	C3ORF27	

C3ORF30	C3ORF30	

C3ORF31	C3ORF31	

C3ORF32	C3ORF32	

C3ORF33	C3ORF33	

C3ORF34	C3ORF34	

C3ORF35	C3ORF35	

C3ORF36	C3ORF36	

C3ORF37	C3ORF37	

C3ORF38	C3ORF38	

C3ORF39	C3ORF39	

C3ORF41	C3ORF41	

C3ORF42	C3ORF42	

C3ORF43	C3ORF43	

C3ORF45	C3ORF45	

C3ORF46	C3ORF46	

C3ORF47	C3ORF47	

C3ORF48	C3ORF48	

C3ORF49	C3ORF49	

C3ORF50	C3ORF50	

C3ORF51	C3ORF51	

C3ORF52	C3ORF52	

C3ORF54	C3ORF54	

C3ORF55	C3ORF55	

C3ORF56	C3ORF56	

C3ORF57	C3ORF57	

C3ORF58	C3ORF58	

C3ORF59	C3ORF59	

C3ORF60	C3ORF60	

C3ORF62	C3ORF62	

C3ORF63	C3ORF63	

C3ORF64	C3ORF64	

C3ORF65	C3ORF65	

C3ORF67	C3ORF67	

C3ORF70	C3ORF70	

C3ORF71	C3ORF71	

C3ORF72	C3ORF72	

C3ORF74	C3ORF74	

C3ORF75	C3ORF75	

C4A	C4A	

C4B	C4B	

C4BPA	C4BPA	

C4BPB	C4BPB	

C4ORF10	C4ORF10	

C4ORF11	C4ORF11	

C4ORF12	C4ORF12	

C4ORF14	C4ORF14	

C4ORF15	C4ORF15	

C4ORF16	C4ORF16	

C4ORF17	C4ORF17	

C4ORF18	C4ORF18	

C4ORF19	C4ORF19	

C4ORF21	C4ORF21	

C4ORF22	C4ORF22	

C4ORF23	C4ORF23	

C4ORF26	C4ORF26	

C4ORF27	C4ORF27	

C4ORF28	C4ORF28	

C4ORF29	C4ORF29	

C4ORF3	C4ORF3	

C4ORF31	C4ORF31	

C4ORF32	C4ORF32	

C4ORF33	C4ORF33	

C4ORF34	C4ORF34	

C4ORF35	C4ORF35	

C4ORF36	C4ORF36	

C4ORF37	C4ORF37	

C4ORF38	C4ORF38	

C4ORF39	C4ORF39	

C4ORF40	C4ORF40	

C4ORF41	C4ORF41	

C4ORF42	C4ORF42	

C4ORF43	C4ORF43	

C4ORF44	C4ORF44	

C4ORF45	C4ORF45	

C4ORF46	C4ORF46	

C4ORF47	C4ORF47	

C4ORF48	C4ORF48	

C4ORF49	C4ORF49	

C4ORF50	C4ORF50	

C4ORF51	C4ORF51	

C4ORF6	C4ORF6	

C4ORF7	C4ORF7	

C5	C5	

C5AR1	C5AR1	

C5ORF13	C5ORF13	

C5ORF15	C5ORF15	

C5ORF20	C5ORF20	

C5ORF21	C5ORF21	

C5ORF22	C5ORF22	

C5ORF23	C5ORF23	

C5ORF24	C5ORF24	

C5ORF25	C5ORF25	

C5ORF27	C5ORF27	

C5ORF28	C5ORF28	

C5ORF30	C5ORF30	

C5ORF32	C5ORF32	

C5ORF33	C5ORF33	

C5ORF34	C5ORF34	

C5ORF35	C5ORF35	

C5ORF36	C5ORF36	

C5ORF37	C5ORF37	

C5ORF38	C5ORF38	

C5ORF39	C5ORF39	

C5ORF4	C5ORF4	

C5ORF40	C5ORF40	

C5ORF41	C5ORF41	

C5ORF42	C5ORF42	

C5ORF43	C5ORF43	

C5ORF44	C5ORF44	

C5ORF45	C5ORF45	

C5ORF46	C5ORF46	

C5ORF48	C5ORF48	

C5ORF49	C5ORF49	

C5ORF5	C5ORF5	

C5ORF51	C5ORF51	

C5ORF53	C5ORF53	

C5ORF54	C5ORF54	

C5ORF56	C5ORF56	

C5ORF60	C5ORF60	

C5ORF62	C5ORF62	

C6	C6	

C6ORF1	C6ORF1	

C6ORF10	C6ORF10	

C6ORF100	C6ORF100	

C6ORF103	C6ORF103	

C6ORF105	C6ORF105	

C6ORF106	C6ORF106	

C6ORF107	C6ORF107	

C6ORF108	C6ORF108	

C6ORF111	C6ORF111	

C6ORF114	C6ORF114	

C6ORF115	C6ORF115	

C6ORF117	C6ORF117	

C6ORF118	C6ORF118	

C6ORF12	C6ORF12	

C6ORF120	C6ORF120	

C6ORF122	C6ORF122	

C6ORF123	C6ORF123	

C6ORF124	C6ORF124	

C6ORF125	C6ORF125	

C6ORF126	C6ORF126	

C6ORF127	C6ORF127	

C6ORF129	C6ORF129	

C6ORF130	C6ORF130	

C6ORF132	C6ORF132	

C6ORF134	C6ORF134	

C6ORF136	C6ORF136	

C6ORF138	C6ORF138	

C6ORF140	C6ORF140	

C6ORF141	C6ORF141	

C6ORF142	C6ORF142	

C6ORF145	C6ORF145	

C6ORF146	C6ORF146	

C6ORF148	C6ORF148	

C6ORF15	C6ORF15	

C6ORF150	C6ORF150	

C6ORF153	C6ORF153	

C6ORF154	C6ORF154	

C6ORF155	C6ORF155	

C6ORF156	C6ORF156	

C6ORF160	C6ORF160	

C6ORF162	C6ORF162	

C6ORF163	C6ORF163	

C6ORF165	C6ORF165	

C6ORF167	C6ORF167	

C6ORF168	C6ORF168	

C6ORF170	C6ORF170	

C6ORF173	C6ORF173	

C6ORF174	C6ORF174	

C6ORF176	C6ORF176	

C6ORF182	C6ORF182	

C6ORF184	C6ORF184	

C6ORF185	C6ORF185	

C6ORF186	C6ORF186	

C6ORF188	C6ORF188	

C6ORF190	C6ORF190	

C6ORF191	C6ORF191	

C6ORF192	C6ORF192	

C6ORF195	C6ORF195	

C6ORF199	C6ORF199	

C6ORF201	C6ORF201	

C6ORF203	C6ORF203	

C6ORF204	C6ORF204	

C6ORF205	C6ORF205	

C6ORF208	C6ORF208	

C6ORF211	C6ORF211	

C6ORF218	C6ORF218	

C6ORF221	C6ORF221	

C6ORF222	C6ORF222	

C6ORF223	C6ORF223	

C6ORF224	C6ORF224	

C6ORF225	C6ORF225	

C6ORF25	C6ORF25	

C6ORF26	C6ORF26	

C6ORF27	C6ORF27	

C6ORF35	C6ORF35	

C6ORF47	C6ORF47	

C6ORF48	C6ORF48	

C6ORF52	C6ORF52	

C6ORF54	C6ORF54	

C6ORF57	C6ORF57	

C6ORF58	C6ORF58	

C6ORF59	C6ORF59	

C6ORF61	C6ORF61	

C6ORF62	C6ORF62	

C6ORF64	C6ORF64	

C6ORF66	C6ORF66	

C6ORF68	C6ORF68	

C6ORF70	C6ORF70	

C6ORF72	C6ORF72	

C6ORF78	C6ORF78	

C6ORF79	C6ORF79	

C6ORF81	C6ORF81	

C6ORF85	C6ORF85	

C6ORF89	C6ORF89	

C6ORF94	C6ORF94	

C6ORF97	C6ORF97	

C7	C7	

C7ORF10	C7ORF10	

C7ORF11	C7ORF11	

C7ORF13	C7ORF13	

C7ORF16	C7ORF16	

C7ORF20	C7ORF20	

C7ORF23	C7ORF23	

C7ORF25	C7ORF25	

C7ORF26	C7ORF26	

C7ORF27	C7ORF27	

C7ORF28A	C7ORF28A	

C7ORF28B	C7ORF28B	

C7ORF29	C7ORF29	

C7ORF30	C7ORF30	

C7ORF31	C7ORF31	

C7ORF33	C7ORF33	

C7ORF34	C7ORF34	

C7ORF36	C7ORF36	

C7ORF38	C7ORF38	

C7ORF4	C7ORF4	

C7ORF40	C7ORF40	

C7ORF41	C7ORF41	

C7ORF42	C7ORF42	

C7ORF43	C7ORF43	

C7ORF44	C7ORF44	

C7ORF45	C7ORF45	

C7ORF46	C7ORF46	

C7ORF47	C7ORF47	

C7ORF49	C7ORF49	

C7ORF50	C7ORF50	

C7ORF51	C7ORF51	

C7ORF52	C7ORF52	

C7ORF53	C7ORF53	

C7ORF54	C7ORF54	

C7ORF55	C7ORF55	

C7ORF57	C7ORF57	

C7ORF58	C7ORF58	

C7ORF59	C7ORF59	

C7ORF60	C7ORF60	

C7ORF61	C7ORF61	

C7ORF63	C7ORF63	

C7ORF64	C7ORF64	

C7ORF65	C7ORF65	

C7ORF66	C7ORF66	

C7ORF68	C7ORF68	

C7ORF69	C7ORF69	

C7ORF70	C7ORF70	

C8A	C8A	

C8B	C8B	

C8G	C8G	

C8ORF12	C8ORF12	

C8ORF13	C8ORF13	

C8ORF15	C8ORF15	

C8ORF16	C8ORF16	

C8ORF17	C8ORF17	

C8ORF22	C8ORF22	

C8ORF30A	C8ORF30A	

C8ORF30B	C8ORF30B	

C8ORF31	C8ORF31	

C8ORF33	C8ORF33	

C8ORF34	C8ORF34	

C8ORF37	C8ORF37	

C8ORF38	C8ORF38	

C8ORF4	C8ORF4	

C8ORF40	C8ORF40	

C8ORF41	C8ORF41	

C8ORF42	C8ORF42	

C8ORF44	C8ORF44	

C8ORF45	C8ORF45	

C8ORF46	C8ORF46	

C8ORF47	C8ORF47	

C8ORF48	C8ORF48	

C8ORF49	C8ORF49	

C8ORF51	C8ORF51	

C8ORF54	C8ORF54	

C8ORF55	C8ORF55	

C8ORF58	C8ORF58	

C8ORF59	C8ORF59	

C8ORF62	C8ORF62	

C8ORF71	C8ORF71	

C8ORF73	C8ORF73	

C8ORF74	C8ORF74	

C8ORF76	C8ORF76	

C8ORF77	C8ORF77	

C8ORF78	C8ORF78	

C8ORF79	C8ORF79	

C8ORF80	C8ORF80	

C8ORF81	C8ORF81	

C8ORF83	C8ORF83	

C8ORF86	C8ORF86	

C8ORFK29	C8ORFK29	

C8ORFK32	C8ORFK32	

C8ORFK36	C8ORFK36	

C9	C9	

C9ORF100	C9ORF100	

C9ORF102	C9ORF102	

C9ORF103	C9ORF103	

C9ORF106	C9ORF106	

C9ORF109	C9ORF109	

C9ORF10OS	C9ORF10OS	

C9ORF11	C9ORF11	

C9ORF110	C9ORF110	

C9ORF114	C9ORF114	

C9ORF116	C9ORF116	

C9ORF117	C9ORF117	

C9ORF119	C9ORF119	

C9ORF122	C9ORF122	

C9ORF123	C9ORF123	

C9ORF125	C9ORF125	

C9ORF126	C9ORF126	

C9ORF127	C9ORF127	

C9ORF128	C9ORF128	

C9ORF129	C9ORF129	

C9ORF130	C9ORF130	

C9ORF131	C9ORF131	

C9ORF135	C9ORF135	

C9ORF139	C9ORF139	

C9ORF14	C9ORF14	

C9ORF140	C9ORF140	

C9ORF142	C9ORF142	

C9ORF144	C9ORF144	

C9ORF144B	C9ORF144B	

C9ORF150	C9ORF150	

C9ORF152	C9ORF152	

C9ORF153	C9ORF153	

C9ORF156	C9ORF156	

C9ORF16	C9ORF16	

C9ORF163	C9ORF163	

C9ORF164	C9ORF164	

C9ORF167	C9ORF167	

C9ORF169	C9ORF169	

C9ORF171	C9ORF171	

C9ORF172	C9ORF172	

C9ORF173	C9ORF173	

C9ORF21	C9ORF21	

C9ORF23	C9ORF23	

C9ORF24	C9ORF24	

C9ORF25	C9ORF25	

C9ORF27	C9ORF27	

C9ORF29	C9ORF29	

C9ORF3	C9ORF3	

C9ORF30	C9ORF30	

C9ORF31	C9ORF31	

C9ORF36	C9ORF36	

C9ORF37	C9ORF37	

C9ORF38	C9ORF38	

C9ORF4	C9ORF4	

C9ORF40	C9ORF40	

C9ORF41	C9ORF41	

C9ORF43	C9ORF43	

C9ORF45	C9ORF45	

C9ORF46	C9ORF46	

C9ORF47	C9ORF47	

C9ORF5	C9ORF5	

C9ORF50	C9ORF50	

C9ORF53	C9ORF53	

C9ORF57	C9ORF57	

C9ORF58	C9ORF58	

C9ORF6	C9ORF6	

C9ORF61	C9ORF61	

C9ORF62	C9ORF62	

C9ORF64	C9ORF64	

C9ORF66	C9ORF66	

C9ORF68	C9ORF68	

C9ORF69	C9ORF69	

C9ORF7	C9ORF7	

C9ORF70	C9ORF70	

C9ORF71	C9ORF71	

C9ORF72	C9ORF72	

C9ORF75	C9ORF75	

C9ORF78	C9ORF78	

C9ORF79	C9ORF79	

C9ORF80	C9ORF80	

C9ORF82	C9ORF82	

C9ORF84	C9ORF84	

C9ORF85	C9ORF85	

C9ORF86	C9ORF86	

C9ORF89	C9ORF89	

C9ORF9	C9ORF9	

C9ORF90	C9ORF90	

C9ORF91	C9ORF91	

C9ORF93	C9ORF93	

C9ORF95	C9ORF95	

C9ORF96	C9ORF96	

C9ORF98	C9ORF98	

CA1	CA1	

CA10	CA10	

CA11	CA11	

CA12	CA12	

CA13	CA13	

CA14	CA14	

CA2	CA2	

CA3	CA3	

CA4	CA4	

CA5A	CA5A	

CA5B	CA5B	

CA5BP	CA5BP	

CA6	CA6	

CA7	CA7	

CA8	CA8	

CA9	CA9	

CAB39	CAB39	

CAB39L	CAB39L	

CABC1	CABC1	

CABIN1	CABIN1	

CABLES1	CABLES1	

CABLES2	CABLES2	

CABP1	CABP1	

CABP2	CABP2	

CABP4	CABP4	

CABP5	CABP5	

CABP7	CABP7	

CABYR	CABYR	

CACHD1	CACHD1	

CACNA1A	CACNA1A	

CACNA1B	CACNA1B	

CACNA1C	CACNA1C	

CACNA1D	CACNA1D	

CACNA1E	CACNA1E	

CACNA1F	CACNA1F	

CACNA1G	CACNA1G	

CACNA1H	CACNA1H	

CACNA1I	CACNA1I	

CACNA1S	CACNA1S	

CACNA2D1	CACNA2D1	

CACNA2D2	CACNA2D2	

CACNA2D3	CACNA2D3	

CACNA2D4	CACNA2D4	

CACNB1	CACNB1	

CACNB2	CACNB2	

CACNB3	CACNB3	

CACNB4	CACNB4	

CACNG1	CACNG1	

CACNG2	CACNG2	

CACNG3	CACNG3	

CACNG4	CACNG4	

CACNG5	CACNG5	

CACNG6	CACNG6	

CACNG7	CACNG7	

CACNG8	CACNG8	

CACYBP	CACYBP	

CAD	CAD	

CADM1	CADM1	

CADM2	CADM2	

CADM3	CADM3	

CADM4	CADM4	

CADPS	CADPS	

CADPS2	CADPS2	

CAGE1	CAGE1	

CALB1	CALB1	

CALB2	CALB2	

CALCA	CALCA	

CALCB	CALCB	

CALCOCO1	CALCOCO1	

CALCOCO2	CALCOCO2	

CALCR	CALCR	

CALCRL	CALCRL	

CALD1	CALD1	

CALHM1	CALHM1	

CALHM2	CALHM2	

CALHM3	CALHM3	

CALM1	CALM1	

CALM2	CALM2	

CALM3	CALM3	

CALML3	CALML3	

CALML4	CALML4	

CALML5	CALML5	

CALML6	CALML6	

CALN1	CALN1	

CALR	CALR	

CALR3	CALR3	

CALU	CALU	

CALY	CALY	

CAMK1	CAMK1	

CAMK1D	CAMK1D	

CAMK1G	CAMK1G	

CAMK2A	CAMK2A	

CAMK2B	CAMK2B	

CAMK2D	CAMK2D	

CAMK2G	CAMK2G	

CAMK2N1	CAMK2N1	

CAMK2N2	CAMK2N2	

CAMK4	CAMK4	

CAMKK1	CAMKK1	

CAMKK2	CAMKK2	

CAMKV	CAMKV	

CAMLG	CAMLG	

CAMP	CAMP	

CAMSAP1	CAMSAP1	

CAMSAP1L1	CAMSAP1L1	

CAMTA1	CAMTA1	

CAMTA2	CAMTA2	

CAND1	CAND1	

CAND2	CAND2	

CANT1	CANT1	

CANX	CANX	

CAP1	CAP1	

CAP2	CAP2	

CAPG	CAPG	

CAPN1	CAPN1	

CAPN10	CAPN10	

CAPN11	CAPN11	

CAPN12	CAPN12	

CAPN13	CAPN13	

CAPN14	CAPN14	

CAPN2	CAPN2	

CAPN3	CAPN3	

CAPN5	CAPN5	

CAPN6	CAPN6	

CAPN7	CAPN7	

CAPN8	CAPN8	

CAPN9	CAPN9	

CAPNS1	CAPNS1	

CAPNS2	CAPNS2	

CAPRIN1	CAPRIN1	

CAPRIN2	CAPRIN2	

CAPS	CAPS	

CAPS2	CAPS2	

CAPSL	CAPSL	

CAPZA1	CAPZA1	

CAPZA2	CAPZA2	

CAPZA3	CAPZA3	

CAPZB	CAPZB	

CARD10	CARD10	

CARD11	CARD11	

CARD14	CARD14	

CARD16	CARD16	

CARD17	CARD17	

CARD18	CARD18	

CARD6	CARD6	

CARD8	CARD8	

CARD9	CARD9	

CARHSP1	CARHSP1	

CARKD	CARKD	

CARM1	CARM1	

CARS	CARS	

CARS2	CARS2	

CART1	CART1	

CARTPT	CARTPT	

CASC1	CASC1	

CASC2	CASC2	

CASC3	CASC3	

CASC4	CASC4	

CASC5	CASC5	

CASD1	CASD1	

CASK	CASK	

CASKIN1	CASKIN1	

CASKIN2	CASKIN2	

CASP1	CASP1	

CASP10	CASP10	

CASP12	CASP12	

CASP14	CASP14	

CASP2	CASP2	

CASP3	CASP3	

CASP4	CASP4	

CASP5	CASP5	

CASP6	CASP6	

CASP7	CASP7	

CASP8	CASP8	

CASP8AP2	CASP8AP2	

CASP9	CASP9	

CASQ1	CASQ1	

CASQ2	CASQ2	

CASR	CASR	

CASRL1	CASRL1	

CASS4	CASS4	

CAST	CAST	

CASZ1	CASZ1	

CAT	CAT	

CATSPER1	CATSPER1	

CATSPER2	CATSPER2	

CATSPER2P1	CATSPER2P1	

CATSPER3	CATSPER3	

CATSPER4	CATSPER4	

CATSPERB	CATSPERB	

CAV1	CAV1	

CAV2	CAV2	

CAV3	CAV3	

CBARA1	CBARA1	

CBFA2T2	CBFA2T2	

CBFA2T3	CBFA2T3	

CBFB	CBFB	

CBL	CBL	

CBLB	CBLB	

CBLC	CBLC	

CBLL1	CBLL1	

CBLN1	CBLN1	

CBLN2	CBLN2	

CBLN3	CBLN3	

CBLN4	CBLN4	

CBR1	CBR1	

CBR3	CBR3	

CBR4	CBR4	

CBS	CBS	

CBWD1	CBWD1	

CBWD2	CBWD2	

CBWD3	CBWD3	

CBWD5	CBWD5	

CBWD6	CBWD6	

CBWD7	CBWD7	

CBX1	CBX1	

CBX2	CBX2	

CBX3	CBX3	

CBX4	CBX4	

CBX5	CBX5	

CBX6	CBX6	

CBX7	CBX7	

CBX8	CBX8	

CBY1	CBY1	

CBY3	CBY3	

CC2D1A	CC2D1A	

CC2D1B	CC2D1B	

CC2D2A	CC2D2A	

CC2D2B	CC2D2B	

CCAR1	CCAR1	

CCBE1	CCBE1	

CCBL1	CCBL1	

CCBL2	CCBL2	

CCBP2	CCBP2	

CCDC101	CCDC101	

CCDC102A	CCDC102A	

CCDC102B	CCDC102B	

CCDC103	CCDC103	

CCDC104	CCDC104	

CCDC105	CCDC105	

CCDC106	CCDC106	

CCDC107	CCDC107	

CCDC108	CCDC108	

CCDC109A	CCDC109A	

CCDC109B	CCDC109B	

CCDC11	CCDC11	

CCDC110	CCDC110	

CCDC111	CCDC111	

CCDC112	CCDC112	

CCDC113	CCDC113	

CCDC114	CCDC114	

CCDC115	CCDC115	

CCDC116	CCDC116	

CCDC117	CCDC117	

CCDC12	CCDC12	

CCDC120	CCDC120	

CCDC121	CCDC121	

CCDC122	CCDC122	

CCDC123	CCDC123	

CCDC124	CCDC124	

CCDC125	CCDC125	

CCDC126	CCDC126	

CCDC127	CCDC127	

CCDC128	CCDC128	

CCDC129	CCDC129	

CCDC13	CCDC13	

CCDC130	CCDC130	

CCDC132	CCDC132	

CCDC134	CCDC134	

CCDC135	CCDC135	

CCDC136	CCDC136	

CCDC137	CCDC137	

CCDC138	CCDC138	

CCDC14	CCDC14	

CCDC140	CCDC140	

CCDC141	CCDC141	

CCDC142	CCDC142	

CCDC144A	CCDC144A	

CCDC144B	CCDC144B	

CCDC144C	CCDC144C	

CCDC144NL	CCDC144NL	

CCDC146	CCDC146	

CCDC147	CCDC147	

CCDC148	CCDC148	

CCDC149	CCDC149	

CCDC15	CCDC15	

CCDC150	CCDC150	

CCDC151	CCDC151	

CCDC152	CCDC152	

CCDC153	CCDC153	

CCDC155	CCDC155	

CCDC158	CCDC158	

CCDC16	CCDC16	

CCDC17	CCDC17	

CCDC18	CCDC18	

CCDC19	CCDC19	

CCDC21	CCDC21	

CCDC22	CCDC22	

CCDC23	CCDC23	

CCDC24	CCDC24	

CCDC25	CCDC25	

CCDC26	CCDC26	

CCDC27	CCDC27	

CCDC28A	CCDC28A	

CCDC28B	CCDC28B	

CCDC29	CCDC29	

CCDC3	CCDC3	

CCDC33	CCDC33	

CCDC34	CCDC34	

CCDC35	CCDC35	

CCDC36	CCDC36	

CCDC37	CCDC37	

CCDC38	CCDC38	

CCDC39	CCDC39	

CCDC4	CCDC4	

CCDC40	CCDC40	

CCDC41	CCDC41	

CCDC42	CCDC42	

CCDC43	CCDC43	

CCDC45	CCDC45	

CCDC46	CCDC46	

CCDC47	CCDC47	

CCDC48	CCDC48	

CCDC49	CCDC49	

CCDC5	CCDC5	

CCDC50	CCDC50	

CCDC51	CCDC51	

CCDC52	CCDC52	

CCDC53	CCDC53	

CCDC54	CCDC54	

CCDC55	CCDC55	

CCDC56	CCDC56	

CCDC57	CCDC57	

CCDC58	CCDC58	

CCDC59	CCDC59	

CCDC6	CCDC6	

CCDC60	CCDC60	

CCDC61	CCDC61	

CCDC62	CCDC62	

CCDC63	CCDC63	

CCDC64	CCDC64	

CCDC64B	CCDC64B	

CCDC65	CCDC65	

CCDC66	CCDC66	

CCDC67	CCDC67	

CCDC68	CCDC68	

CCDC69	CCDC69	

CCDC7	CCDC7	

CCDC70	CCDC70	

CCDC71	CCDC71	

CCDC72	CCDC72	

CCDC73	CCDC73	

CCDC74A	CCDC74A	

CCDC74B	CCDC74B	

CCDC75	CCDC75	

CCDC76	CCDC76	

CCDC77	CCDC77	

CCDC78	CCDC78	

CCDC79	CCDC79	

CCDC8	CCDC8	

CCDC80	CCDC80	

CCDC81	CCDC81	

CCDC82	CCDC82	

CCDC83	CCDC83	

CCDC84	CCDC84	

CCDC85A	CCDC85A	

CCDC85B	CCDC85B	

CCDC86	CCDC86	

CCDC87	CCDC87	

CCDC88A	CCDC88A	

CCDC88B	CCDC88B	

CCDC88C	CCDC88C	

CCDC89	CCDC89	

CCDC9	CCDC9	

CCDC90A	CCDC90A	

CCDC90B	CCDC90B	

CCDC91	CCDC91	

CCDC92	CCDC92	

CCDC93	CCDC93	

CCDC94	CCDC94	

CCDC96	CCDC96	

CCDC97	CCDC97	

CCDC99	CCDC99	

CCHCR1	CCHCR1	

CCIN	CCIN	

CCK	CCK	

CCKAR	CCKAR	

CCKBR	CCKBR	

CCL1	CCL1	

CCL11	CCL11	

CCL13	CCL13	

CCL14	CCL14	

CCL15	CCL15	

CCL16	CCL16	

CCL17	CCL17	

CCL18	CCL18	

CCL19	CCL19	

CCL2	CCL2	

CCL20	CCL20	

CCL21	CCL21	

CCL22	CCL22	

CCL23	CCL23	

CCL24	CCL24	

CCL25	CCL25	

CCL26	CCL26	

CCL27	CCL27	

CCL28	CCL28	

CCL3	CCL3	

CCL3L1	CCL3L1	

CCL3L3	CCL3L3	

CCL4	CCL4	

CCL4L1	CCL4L1	

CCL4L2	CCL4L2	

CCL5	CCL5	

CCL7	CCL7	

CCL8	CCL8	

CCM2	CCM2	

CCNA1	CCNA1	

CCNA2	CCNA2	

CCNB1	CCNB1	

CCNB1IP1	CCNB1IP1	

CCNB2	CCNB2	

CCNB3	CCNB3	

CCNC	CCNC	

CCND1	CCND1	

CCND2	CCND2	

CCND3	CCND3	

CCNDBP1	CCNDBP1	

CCNE1	CCNE1	

CCNE2	CCNE2	

CCNF	CCNF	

CCNG1	CCNG1	

CCNG2	CCNG2	

CCNH	CCNH	

CCNI	CCNI	

CCNI2	CCNI2	

CCNJ	CCNJ	

CCNJL	CCNJL	

CCNK	CCNK	

CCNL1	CCNL1	

CCNL2	CCNL2	

CCNO	CCNO	

CCNT1	CCNT1	

CCNT2	CCNT2	

CCNY	CCNY	

CCNYL1	CCNYL1	

CCNYL2	CCNYL2	

CCNYL3	CCNYL3	

CCPG1	CCPG1	

CCR1	CCR1	

CCR10	CCR10	

CCR2	CCR2	

CCR3	CCR3	

CCR4	CCR4	

CCR5	CCR5	

CCR6	CCR6	

CCR7	CCR7	

CCR8	CCR8	

CCR9	CCR9	

CCRK	CCRK	

CCRL1	CCRL1	

CCRL2	CCRL2	

CCRN4L	CCRN4L	

CCS	CCS	

CCT2	CCT2	

CCT3	CCT3	

CCT4	CCT4	

CCT5	CCT5	

CCT6A	CCT6A	

CCT6B	CCT6B	

CCT6P1	CCT6P1	

CCT7	CCT7	

CCT8	CCT8	

CCT8L1	CCT8L1	

CCT8L2	CCT8L2	

CD109	CD109	

CD14	CD14	

CD151	CD151	

CD160	CD160	

CD163	CD163	

CD163L1	CD163L1	

CD164	CD164	

CD164L2	CD164L2	

CD177	CD177	

CD180	CD180	

CD19	CD19	

CD1A	CD1A	

CD1B	CD1B	

CD1C	CD1C	

CD1D	CD1D	

CD1E	CD1E	

CD2	CD2	

CD200	CD200	

CD200R1	CD200R1	

CD200R1L	CD200R1L	

CD207	CD207	

CD209	CD209	

CD22	CD22	

CD226	CD226	

CD24	CD24	

CD244	CD244	

CD247	CD247	

CD248	CD248	

CD27	CD27	

CD274	CD274	

CD276	CD276	

CD28	CD28	

CD2AP	CD2AP	

CD2BP2	CD2BP2	

CD300A	CD300A	

CD300C	CD300C	

CD300E	CD300E	

CD300LB	CD300LB	

CD300LD	CD300LD	

CD300LF	CD300LF	

CD300LG	CD300LG	

CD302	CD302	

CD320	CD320	

CD33	CD33	

CD34	CD34	

CD36	CD36	

CD37	CD37	

CD38	CD38	

CD3D	CD3D	

CD3E	CD3E	

CD3EAP	CD3EAP	

CD3G	CD3G	

CD4	CD4	

CD40	CD40	

CD40LG	CD40LG	

CD44	CD44	

CD46	CD46	

CD47	CD47	

CD48	CD48	

CD5	CD5	

CD52	CD52	

CD53	CD53	

CD55	CD55	

CD58	CD58	

CD59	CD59	

CD5L	CD5L	

CD6	CD6	

CD63	CD63	

CD68	CD68	

CD69	CD69	

CD7	CD7	

CD70	CD70	

CD72	CD72	

CD74	CD74	

CD79A	CD79A	

CD79B	CD79B	

CD80	CD80	

CD81	CD81	

CD82	CD82	

CD83	CD83	

CD84	CD84	

CD86	CD86	

CD8A	CD8A	

CD8B	CD8B	

CD9	CD9	

CD93	CD93	

CD96	CD96	

CD97	CD97	

CD99	CD99	

CD99L2	CD99L2	

CDA	CDA	

CDADC1	CDADC1	

CDAN1	CDAN1	

CDC123	CDC123	

CDC14A	CDC14A	

CDC14B	CDC14B	

CDC14C	CDC14C	

CDC16	CDC16	

CDC2	CDC2	

CDC20	CDC20	

CDC20B	CDC20B	

CDC23	CDC23	

CDC25A	CDC25A	

CDC25B	CDC25B	

CDC25C	CDC25C	

CDC26	CDC26	

CDC27	CDC27	

CDC2L1	CDC2L1	

CDC2L2	CDC2L2	

CDC2L5	CDC2L5	

CDC2L6	CDC2L6	

CDC34	CDC34	

CDC37	CDC37	

CDC37L1	CDC37L1	

CDC40	CDC40	

CDC42	CDC42	

CDC42BPA	CDC42BPA	

CDC42BPB	CDC42BPB	

CDC42BPG	CDC42BPG	

CDC42EP1	CDC42EP1	

CDC42EP2	CDC42EP2	

CDC42EP3	CDC42EP3	

CDC42EP4	CDC42EP4	

CDC42EP5	CDC42EP5	

CDC42SE1	CDC42SE1	

CDC42SE2	CDC42SE2	

CDC45L	CDC45L	

CDC5L	CDC5L	

CDC6	CDC6	

CDC7	CDC7	

CDC73	CDC73	

CDCA1	CDCA1	

CDCA2	CDCA2	

CDCA3	CDCA3	

CDCA4	CDCA4	

CDCA5	CDCA5	

CDCA7	CDCA7	

CDCA7L	CDCA7L	

CDCA8	CDCA8	

CDCP1	CDCP1	

CDCP2	CDCP2	

CDGAP	CDGAP	

CDH1	CDH1	

CDH10	CDH10	

CDH11	CDH11	

CDH12	CDH12	

CDH12P	CDH12P	

CDH13	CDH13	

CDH15	CDH15	

CDH16	CDH16	

CDH17	CDH17	

CDH18	CDH18	

CDH19	CDH19	

CDH2	CDH2	

CDH20	CDH20	

CDH22	CDH22	

CDH23	CDH23	

CDH24	CDH24	

CDH26	CDH26	

CDH29	CDH29	

CDH3	CDH3	

CDH4	CDH4	

CDH5	CDH5	

CDH6	CDH6	

CDH7	CDH7	

CDH8	CDH8	

CDH9	CDH9	

CDIPT	CDIPT	

CDK10	CDK10	

CDK2	CDK2	

CDK2AP1	CDK2AP1	

CDK2AP2	CDK2AP2	

CDK3	CDK3	

CDK4	CDK4	

CDK5	CDK5	

CDK5R1	CDK5R1	

CDK5R2	CDK5R2	

CDK5RAP1	CDK5RAP1	

CDK5RAP2	CDK5RAP2	

CDK5RAP3	CDK5RAP3	

CDK6	CDK6	

CDK7	CDK7	

CDK8	CDK8	

CDK9	CDK9	

CDKAL1	CDKAL1	

CDKL1	CDKL1	

CDKL2	CDKL2	

CDKL3	CDKL3	

CDKL4	CDKL4	

CDKL5	CDKL5	

CDKN1A	CDKN1A	

CDKN1B	CDKN1B	

CDKN1C	CDKN1C	

CDKN2A	CDKN2A	

CDKN2AIP	CDKN2AIP	

CDKN2AIPNL	CDKN2AIPNL	

CDKN2B	CDKN2B	

CDKN2BAS	CDKN2BAS	

CDKN2C	CDKN2C	

CDKN2D	CDKN2D	

CDKN3	CDKN3	

CDNF	CDNF	

CDO1	CDO1	

CDON	CDON	

CDR1	CDR1	

CDR2	CDR2	

CDR2L	CDR2L	

CDRT1	CDRT1	

CDRT15	CDRT15	

CDRT15L2	CDRT15L2	

CDRT15P	CDRT15P	

CDRT4	CDRT4	

CDS1	CDS1	

CDS2	CDS2	

CDSN	CDSN	

CDT1	CDT1	

CDV3	CDV3	

CDX1	CDX1	

CDX2	CDX2	

CDX4	CDX4	

CDY1	CDY1	

CDY1B	CDY1B	

CDY2A	CDY2A	

CDY2B	CDY2B	

CDYL	CDYL	

CDYL2	CDYL2	

CEACAM1	CEACAM1	

CEACAM16	CEACAM16	

CEACAM18	CEACAM18	

CEACAM19	CEACAM19	

CEACAM20	CEACAM20	

CEACAM21	CEACAM21	

CEACAM3	CEACAM3	

CEACAM4	CEACAM4	

CEACAM5	CEACAM5	

CEACAM6	CEACAM6	

CEACAM7	CEACAM7	

CEACAM8	CEACAM8	

CEBPA	CEBPA	

CEBPB	CEBPB	

CEBPD	CEBPD	

CEBPE	CEBPE	

CEBPG	CEBPG	

CEBPZ	CEBPZ	

CECR1	CECR1	

CECR2	CECR2	

CECR4	CECR4	

CECR5	CECR5	

CECR6	CECR6	

CECR7	CECR7	

CEL	CEL	

CELA2B	CELA2B	

CELA3B	CELA3B	

CELP	CELP	

CELSR1	CELSR1	

CELSR2	CELSR2	

CELSR3	CELSR3	

CEMP1	CEMP1	

CEND1	CEND1	

CENPA	CENPA	

CENPB	CENPB	

CENPBD1	CENPBD1	

CENPC1	CENPC1	

CENPE	CENPE	

CENPF	CENPF	

CENPH	CENPH	

CENPI	CENPI	

CENPJ	CENPJ	

CENPK	CENPK	

CENPL	CENPL	

CENPM	CENPM	

CENPN	CENPN	

CENPO	CENPO	

CENPP	CENPP	

CENPQ	CENPQ	

CENPT	CENPT	

CENPV	CENPV	

CENTA1	CENTA1	

CENTB2	CENTB2	

CENTD1	CENTD1	

CENTD2	CENTD2	

CENTG2	CENTG2	

CENTG3	CENTG3	

CEP110	CEP110	

CEP120	CEP120	

CEP135	CEP135	

CEP152	CEP152	

CEP164	CEP164	

CEP170	CEP170	

CEP170L	CEP170L	

CEP192	CEP192	

CEP250	CEP250	

CEP27	CEP27	

CEP290	CEP290	

CEP350	CEP350	

CEP55	CEP55	

CEP57	CEP57	

CEP63	CEP63	

CEP68	CEP68	

CEP70	CEP70	

CEP72	CEP72	

CEP76	CEP76	

CEP78	CEP78	

CEP97	CEP97	

CEPT1	CEPT1	

CER1	CER1	

CERCAM	CERCAM	

CERK	CERK	

CERKL	CERKL	

CES1	CES1	

CES2	CES2	

CES3	CES3	

CES4	CES4	

CES7	CES7	

CES8	CES8	

CETN1	CETN1	

CETN2	CETN2	

CETN3	CETN3	

CETP	CETP	

CFB	CFB	

CFC1	CFC1	

CFC1B	CFC1B	

CFD	CFD	

CFDP1	CFDP1	

CFH	CFH	

CFHR1	CFHR1	

CFHR2	CFHR2	

CFHR3	CFHR3	

CFHR4	CFHR4	

CFHR5	CFHR5	

CFI	CFI	

CFL1	CFL1	

CFL2	CFL2	

CFLAR	CFLAR	

CFP	CFP	

CFTR	CFTR	

CGA	CGA	

CGB	CGB	

CGB1	CGB1	

CGB2	CGB2	

CGB5	CGB5	

CGB7	CGB7	

CGB8	CGB8	

CGGBP1	CGGBP1	

CGI-96	CGI-96	

CGN	CGN	

CGNL1	CGNL1	

CGREF1	CGREF1	

CGRRF1	CGRRF1	

CH25H	CH25H	

CHAC1	CHAC1	

CHAC2	CHAC2	

CHAD	CHAD	

CHADL	CHADL	

CHAF1A	CHAF1A	

CHAF1B	CHAF1B	

CHAT	CHAT	

CHCHD1	CHCHD1	

CHCHD10	CHCHD10	

CHCHD2	CHCHD2	

CHCHD3	CHCHD3	

CHCHD4	CHCHD4	

CHCHD5	CHCHD5	

CHCHD6	CHCHD6	

CHCHD7	CHCHD7	

CHCHD8	CHCHD8	

CHCHD9	CHCHD9	

CHD1	CHD1	

CHD1L	CHD1L	

CHD2	CHD2	

CHD3	CHD3	

CHD4	CHD4	

CHD5	CHD5	

CHD6	CHD6	

CHD7	CHD7	

CHD8	CHD8	

CHD9	CHD9	

CHDH	CHDH	

CHEK1	CHEK1	

CHEK2	CHEK2	

CHERP	CHERP	

CHES1	CHES1	

CHFR	CHFR	

CHGA	CHGA	

CHGB	CHGB	

CHI3L1	CHI3L1	

CHI3L2	CHI3L2	

CHIA	CHIA	

CHIC1	CHIC1	

CHIC2	CHIC2	

CHID1	CHID1	

CHIT1	CHIT1	

CHKA	CHKA	

CHKB	CHKB	

CHL1	CHL1	

CHM	CHM	

CHML	CHML	

CHMP1A	CHMP1A	

CHMP1B	CHMP1B	

CHMP2A	CHMP2A	

CHMP2B	CHMP2B	

CHMP4A	CHMP4A	

CHMP4B	CHMP4B	

CHMP4C	CHMP4C	

CHMP5	CHMP5	

CHMP6	CHMP6	

CHMP7	CHMP7	

CHN1	CHN1	

CHN2	CHN2	

CHODL	CHODL	

CHORDC1	CHORDC1	

CHP	CHP	

CHP2	CHP2	

CHPF	CHPF	

CHPF2	CHPF2	

CHPT1	CHPT1	

CHR415SYT	CHR415SYT	

CHRAC1	CHRAC1	

CHRD	CHRD	

CHRDL1	CHRDL1	

CHRDL2	CHRDL2	

CHRFAM7A	CHRFAM7A	

CHRM1	CHRM1	

CHRM2	CHRM2	

CHRM3	CHRM3	

CHRM4	CHRM4	

CHRM5	CHRM5	

CHRNA1	CHRNA1	

CHRNA10	CHRNA10	

CHRNA2	CHRNA2	

CHRNA3	CHRNA3	

CHRNA4	CHRNA4	

CHRNA5	CHRNA5	

CHRNA6	CHRNA6	

CHRNA7	CHRNA7	

CHRNA9	CHRNA9	

CHRNB1	CHRNB1	

CHRNB2	CHRNB2	

CHRNB3	CHRNB3	

CHRNB4	CHRNB4	

CHRND	CHRND	

CHRNE	CHRNE	

CHRNG	CHRNG	

CHST1	CHST1	

CHST10	CHST10	

CHST11	CHST11	

CHST12	CHST12	

CHST13	CHST13	

CHST14	CHST14	

CHST15	CHST15	

CHST2	CHST2	

CHST3	CHST3	

CHST4	CHST4	

CHST5	CHST5	

CHST6	CHST6	

CHST7	CHST7	

CHST8	CHST8	

CHST9	CHST9	

CHSY1	CHSY1	

CHSY3	CHSY3	

CHTF18	CHTF18	

CHTF8	CHTF8	

CHUK	CHUK	

CHURC1	CHURC1	

CHX10	CHX10	

CIAO1	CIAO1	

CIAPIN1	CIAPIN1	

CIB1	CIB1	

CIB2	CIB2	

CIB3	CIB3	

CIB4	CIB4	

CIC	CIC	

CICE	CICE	

CICK0721Q.1	CICK0721Q.1	

CIDEA	CIDEA	

CIDEB	CIDEB	

CIDEC	CIDEC	

CIDECP	CIDECP	

CIITA	CIITA	

CILP	CILP	

CILP2	CILP2	

CINP	CINP	

CIP29	CIP29	

CIR1	CIR1	

CIRBP	CIRBP	

CIRH1A	CIRH1A	

CISD1	CISD1	

CISD2	CISD2	

CISD3	CISD3	

CISH	CISH	

CIT	CIT	

CITED1	CITED1	

CITED2	CITED2	

CITED4	CITED4	

CIZ1	CIZ1	

CKAP2	CKAP2	

CKAP2L	CKAP2L	

CKAP4	CKAP4	

CKAP5	CKAP5	

CKB	CKB	

CKLF	CKLF	

CKM	CKM	

CKMT1A	CKMT1A	

CKMT1B	CKMT1B	

CKMT2	CKMT2	

CKS1B	CKS1B	

CKS2	CKS2	

CLASP1	CLASP1	

CLASP2	CLASP2	

CLC	CLC	

CLCA1	CLCA1	

CLCA2	CLCA2	

CLCA3	CLCA3	

CLCA4	CLCA4	

CLCC1	CLCC1	

CLCF1	CLCF1	

CLCN1	CLCN1	

CLCN2	CLCN2	

CLCN3	CLCN3	

CLCN4	CLCN4	

CLCN5	CLCN5	

CLCN6	CLCN6	

CLCN7	CLCN7	

CLCNKA	CLCNKA	

CLCNKB	CLCNKB	

CLDN1	CLDN1	

CLDN10	CLDN10	

CLDN11	CLDN11	

CLDN12	CLDN12	

CLDN14	CLDN14	

CLDN15	CLDN15	

CLDN16	CLDN16	

CLDN17	CLDN17	

CLDN18	CLDN18	

CLDN19	CLDN19	

CLDN2	CLDN2	

CLDN20	CLDN20	

CLDN22	CLDN22	

CLDN23	CLDN23	

CLDN24	CLDN24	

CLDN3	CLDN3	

CLDN4	CLDN4	

CLDN5	CLDN5	

CLDN6	CLDN6	

CLDN7	CLDN7	

CLDN8	CLDN8	

CLDN9	CLDN9	

CLDND1	CLDND1	

CLDND2	CLDND2	

CLEC10A	CLEC10A	

CLEC11A	CLEC11A	

CLEC12A	CLEC12A	

CLEC12B	CLEC12B	

CLEC14A	CLEC14A	

CLEC16A	CLEC16A	

CLEC17A	CLEC17A	

CLEC18C	CLEC18C	

CLEC1A	CLEC1A	

CLEC1B	CLEC1B	

CLEC2A	CLEC2A	

CLEC2B	CLEC2B	

CLEC2D	CLEC2D	

CLEC2L	CLEC2L	

CLEC3A	CLEC3A	

CLEC3B	CLEC3B	

CLEC4A	CLEC4A	

CLEC4C	CLEC4C	

CLEC4D	CLEC4D	

CLEC4E	CLEC4E	

CLEC4F	CLEC4F	

CLEC4G	CLEC4G	

CLEC4GP1	CLEC4GP1	

CLEC4M	CLEC4M	

CLEC5A	CLEC5A	

CLEC6A	CLEC6A	

CLEC7A	CLEC7A	

CLEC9A	CLEC9A	

CLECL1	CLECL1	

CLGN	CLGN	

CLIC1	CLIC1	

CLIC2	CLIC2	

CLIC3	CLIC3	

CLIC4	CLIC4	

CLIC5	CLIC5	

CLIC6	CLIC6	

CLINT1	CLINT1	

CLIP1	CLIP1	

CLIP2	CLIP2	

CLIP3	CLIP3	

CLIP4	CLIP4	

CLK1	CLK1	

CLK2	CLK2	

CLK2P	CLK2P	

CLK3	CLK3	

CLK4	CLK4	

CLLU1	CLLU1	

CLLU1OS	CLLU1OS	

CLMN	CLMN	

CLN3	CLN3	

CLN5	CLN5	

CLN6	CLN6	

CLN8	CLN8	

CLNK	CLNK	

CLNS1A	CLNS1A	

CLOCK	CLOCK	

CLP1	CLP1	

CLPB	CLPB	

CLPP	CLPP	

CLPS	CLPS	

CLPTM1	CLPTM1	

CLPTM1L	CLPTM1L	

CLPX	CLPX	

CLRN1	CLRN1	

CLRN1OS	CLRN1OS	

CLRN2	CLRN2	

CLRN3	CLRN3	

CLSPN	CLSPN	

CLSTN1	CLSTN1	

CLSTN2	CLSTN2	

CLSTN3	CLSTN3	

CLTA	CLTA	

CLTB	CLTB	

CLTC	CLTC	

CLTCL1	CLTCL1	

CLU	CLU	

CLUAP1	CLUAP1	

CLUL1	CLUL1	

CLVS2	CLVS2	

CLYBL	CLYBL	

CMA1	CMA1	

CMAH	CMAH	

CMAS	CMAS	

CMBL	CMBL	

CMC1	CMC1	

CMIP	CMIP	

CMKLR1	CMKLR1	

CMPK1	CMPK1	

CMPK2	CMPK2	

CMTM1	CMTM1	

CMTM2	CMTM2	

CMTM3	CMTM3	

CMTM4	CMTM4	

CMTM5	CMTM5	

CMTM6	CMTM6	

CMTM7	CMTM7	

CMTM8	CMTM8	

CMYA3	CMYA3	

CMYA5	CMYA5	

CNBD1	CNBD1	

CNBP	CNBP	

CNDP1	CNDP1	

CNDP2	CNDP2	

CNFN	CNFN	

CNGA1	CNGA1	

CNGA2	CNGA2	

CNGA3	CNGA3	

CNGA4	CNGA4	

CNGB1	CNGB1	

CNGB3	CNGB3	

CNIH	CNIH	

CNIH2	CNIH2	

CNIH3	CNIH3	

CNIH4	CNIH4	

CNKSR1	CNKSR1	

CNKSR2	CNKSR2	

CNKSR3	CNKSR3	

CNN1	CNN1	

CNN2	CNN2	

CNN3	CNN3	

CNNM1	CNNM1	

CNNM2	CNNM2	

CNNM3	CNNM3	

CNNM4	CNNM4	

CNO	CNO	

CNOT1	CNOT1	

CNOT10	CNOT10	

CNOT2	CNOT2	

CNOT3	CNOT3	

CNOT4	CNOT4	

CNOT6	CNOT6	

CNOT6L	CNOT6L	

CNOT7	CNOT7	

CNOT8	CNOT8	

CNP	CNP	

CNPY1	CNPY1	

CNPY2	CNPY2	

CNPY3	CNPY3	

CNPY4	CNPY4	

CNR1	CNR1	

CNR2	CNR2	

CNRIP1	CNRIP1	

CNTD1	CNTD1	

CNTD2	CNTD2	

CNTF	CNTF	

CNTFR	CNTFR	

CNTLN	CNTLN	

CNTN1	CNTN1	

CNTN2	CNTN2	

CNTN3	CNTN3	

CNTN4	CNTN4	

CNTN5	CNTN5	

CNTN6	CNTN6	

CNTNAP1	CNTNAP1	

CNTNAP2	CNTNAP2	

CNTNAP3	CNTNAP3	

CNTNAP3B	CNTNAP3B	

CNTNAP4	CNTNAP4	

CNTNAP5	CNTNAP5	

CNTROB	CNTROB	

COASY	COASY	

COBL	COBL	

COBLL1	COBLL1	

COBRA1	COBRA1	

COCH	COCH	

COG1	COG1	

COG2	COG2	

COG3	COG3	

COG4	COG4	

COG5	COG5	

COG6	COG6	

COG7	COG7	

COG8	COG8	

COIL	COIL	

COL10A1	COL10A1	

COL11A1	COL11A1	

COL11A2	COL11A2	

COL12A1	COL12A1	

COL13A1	COL13A1	

COL14A1	COL14A1	

COL15A1	COL15A1	

COL16A1	COL16A1	

COL17A1	COL17A1	

COL18A1	COL18A1	

COL19A1	COL19A1	

COL1A1	COL1A1	

COL1A2	COL1A2	

COL20A1	COL20A1	

COL21A1	COL21A1	

COL22A1	COL22A1	

COL23A1	COL23A1	

COL24A1	COL24A1	

COL25A1	COL25A1	

COL27A1	COL27A1	

COL28	COL28	

COL28A1	COL28A1	

COL29A1	COL29A1	

COL2A1	COL2A1	

COL3A1	COL3A1	

COL4A1	COL4A1	

COL4A2	COL4A2	

COL4A3	COL4A3	

COL4A3BP	COL4A3BP	

COL4A4	COL4A4	

COL4A5	COL4A5	

COL4A6	COL4A6	

COL5A1	COL5A1	

COL5A2	COL5A2	

COL5A3	COL5A3	

COL6A1	COL6A1	

COL6A2	COL6A2	

COL6A3	COL6A3	

COL6A6	COL6A6	

COL7A1	COL7A1	

COL8A1	COL8A1	

COL8A2	COL8A2	

COL9A1	COL9A1	

COL9A2	COL9A2	

COL9A3	COL9A3	

COLEC10	COLEC10	

COLEC11	COLEC11	

COLEC12	COLEC12	

COLQ	COLQ	

COMMD1	COMMD1	

COMMD10	COMMD10	

COMMD2	COMMD2	

COMMD3	COMMD3	

COMMD4	COMMD4	

COMMD5	COMMD5	

COMMD6	COMMD6	

COMMD7	COMMD7	

COMMD8	COMMD8	

COMMD9	COMMD9	

COMP	COMP	

COMT	COMT	

COMTD1	COMTD1	

COPA	COPA	

COPB1	COPB1	

COPB2	COPB2	

COPE	COPE	

COPG	COPG	

COPG2	COPG2	

COPG2IT1	COPG2IT1	

COPS2	COPS2	

COPS3	COPS3	

COPS4	COPS4	

COPS5	COPS5	

COPS6	COPS6	

COPS7A	COPS7A	

COPS7B	COPS7B	

COPS8	COPS8	

COPZ1	COPZ1	

COPZ2	COPZ2	

COQ10A	COQ10A	

COQ10B	COQ10B	

COQ2	COQ2	

COQ3	COQ3	

COQ4	COQ4	

COQ5	COQ5	

COQ6	COQ6	

COQ7	COQ7	

COQ9	COQ9	

CORIN	CORIN	

CORO1A	CORO1A	

CORO1B	CORO1B	

CORO1C	CORO1C	

CORO2A	CORO2A	

CORO2B	CORO2B	

CORO6	CORO6	

CORO7	CORO7	

CORT	CORT	

COTL1	COTL1	

COX10	COX10	

COX11	COX11	

COX11P	COX11P	

COX15	COX15	

COX16	COX16	

COX17	COX17	

COX18	COX18	

COX19	COX19	

COX4I1	COX4I1	

COX4I2	COX4I2	

COX4NB	COX4NB	

COX5A	COX5A	

COX5B	COX5B	

COX6A1	COX6A1	

COX6A2	COX6A2	

COX6B1	COX6B1	

COX6B2	COX6B2	

COX6BP1	COX6BP1	

COX6C	COX6C	

COX7A1	COX7A1	

COX7A2	COX7A2	

COX7A2L	COX7A2L	

COX7B	COX7B	

COX7B2	COX7B2	

COX7C	COX7C	

COX8A	COX8A	

COX8C	COX8C	

CP	CP	

CP110	CP110	

CPA1	CPA1	

CPA2	CPA2	

CPA3	CPA3	

CPA4	CPA4	

CPA5	CPA5	

CPA6	CPA6	

CPAMD8	CPAMD8	

CPB1	CPB1	

CPB2	CPB2	

CPD	CPD	

CPE	CPE	

CPEB1	CPEB1	

CPEB2	CPEB2	

CPEB3	CPEB3	

CPEB4	CPEB4	

CPLX1	CPLX1	

CPLX2	CPLX2	

CPLX3	CPLX3	

CPLX4	CPLX4	

CPM	CPM	

CPN1	CPN1	

CPN2	CPN2	

CPNE1	CPNE1	

CPNE2	CPNE2	

CPNE3	CPNE3	

CPNE4	CPNE4	

CPNE5	CPNE5	

CPNE6	CPNE6	

CPNE7	CPNE7	

CPNE8	CPNE8	

CPNE9	CPNE9	

CPO	CPO	

CPOX	CPOX	

CPPED1	CPPED1	

CPS1	CPS1	

CPSF1	CPSF1	

CPSF2	CPSF2	

CPSF3	CPSF3	

CPSF3L	CPSF3L	

CPSF4	CPSF4	

CPSF4L	CPSF4L	

CPSF6	CPSF6	

CPT1A	CPT1A	

CPT1B	CPT1B	

CPT1C	CPT1C	

CPT2	CPT2	

CPVL	CPVL	

CPXCR1	CPXCR1	

CPXM1	CPXM1	

CPXM2	CPXM2	

CPZ	CPZ	

CR1	CR1	

CR1L	CR1L	

CR2	CR2	

CRABP1	CRABP1	

CRABP2	CRABP2	

CRADD	CRADD	

CRAMP1L	CRAMP1L	

CRAT	CRAT	

CRB1	CRB1	

CRB2	CRB2	

CRB3	CRB3	

CRBN	CRBN	

CRCP	CRCP	

CRCT1	CRCT1	

CREB1	CREB1	

CREB3	CREB3	

CREB3L1	CREB3L1	

CREB3L2	CREB3L2	

CREB3L3	CREB3L3	

CREB3L4	CREB3L4	

CREB5	CREB5	

CREBBP	CREBBP	

CREBL1	CREBL1	

CREBL2	CREBL2	

CREBZF	CREBZF	

CREG1	CREG1	

CREG2	CREG2	

CRELD1	CRELD1	

CRELD2	CRELD2	

CREM	CREM	

CRH	CRH	

CRHBP	CRHBP	

CRHR1	CRHR1	

CRHR2	CRHR2	

CRIM1	CRIM1	

CRIM2	CRIM2	

CRIP1	CRIP1	

CRIP2	CRIP2	

CRIP3	CRIP3	

CRIPAK	CRIPAK	

CRIPT	CRIPT	

CRISP1	CRISP1	

CRISP2	CRISP2	

CRISP3	CRISP3	

CRISPLD1	CRISPLD1	

CRISPLD2	CRISPLD2	

CRK	CRK	

CRKL	CRKL	

CRKRS	CRKRS	

CRLF1	CRLF1	

CRLF2	CRLF2	

CRLF3	CRLF3	

CRLS1	CRLS1	

CRMP1	CRMP1	

CRNKL1	CRNKL1	

CRNN	CRNN	

CROCC	CROCC	

CROCCL1	CROCCL1	

CROCCL2	CROCCL2	

CROP	CROP	

CROT	CROT	

CRP	CRP	

CRSP2	CRSP2	

CRSP6	CRSP6	

CRSP9	CRSP9	

CRTAC1	CRTAC1	

CRTAM	CRTAM	

CRTAP	CRTAP	

CRTC1	CRTC1	

CRTC2	CRTC2	

CRTC3	CRTC3	

CRX	CRX	

CRY1	CRY1	

CRY2	CRY2	

CRYAA	CRYAA	

CRYAB	CRYAB	

CRYBA1	CRYBA1	

CRYBA2	CRYBA2	

CRYBA4	CRYBA4	

CRYBB1	CRYBB1	

CRYBB2	CRYBB2	

CRYBB3	CRYBB3	

CRYBG3	CRYBG3	

CRYGA	CRYGA	

CRYGB	CRYGB	

CRYGC	CRYGC	

CRYGD	CRYGD	

CRYGN	CRYGN	

CRYGS	CRYGS	

CRYL1	CRYL1	

CRYM	CRYM	

CRYZ	CRYZ	

CRYZL1	CRYZL1	

CS	CS	

CSAD	CSAD	

CSAG1	CSAG1	

CSAG2	CSAG2	

CSAG3	CSAG3	

CSAG3A	CSAG3A	

CSAG3B	CSAG3B	

CSDA	CSDA	

CSDC2	CSDC2	

CSDE1	CSDE1	

CSE1L	CSE1L	

CSF1	CSF1	

CSF1R	CSF1R	

CSF2	CSF2	

CSF2RA	CSF2RA	

CSF2RB	CSF2RB	

CSF3	CSF3	

CSF3R	CSF3R	

CSGALNACT1	CSGALNACT1	

CSGALNACT2	CSGALNACT2	

CSH1	CSH1	

CSH2	CSH2	

CSHL1	CSHL1	

CSK	CSK	

CSMD1	CSMD1	

CSMD2	CSMD2	

CSMD3	CSMD3	

CSN1S1	CSN1S1	

CSN1S2A	CSN1S2A	

CSN1S2B	CSN1S2B	

CSN2	CSN2	

CSN3	CSN3	

CSNK1A1	CSNK1A1	

CSNK1A1L	CSNK1A1L	

CSNK1A1P	CSNK1A1P	

CSNK1D	CSNK1D	

CSNK1E	CSNK1E	

CSNK1G1	CSNK1G1	

CSNK1G2	CSNK1G2	

CSNK1G3	CSNK1G3	

CSNK2A1	CSNK2A1	

CSNK2A1P	CSNK2A1P	

CSNK2A2	CSNK2A2	

CSNK2B	CSNK2B	

CSPG4	CSPG4	

CSPG4LYP1	CSPG4LYP1	

CSPG4LYP2	CSPG4LYP2	

CSPG5	CSPG5	

CSPP1	CSPP1	

CSRNP2	CSRNP2	

CSRNP3	CSRNP3	

CSRP1	CSRP1	

CSRP2	CSRP2	

CSRP2BP	CSRP2BP	

CSRP3	CSRP3	

CST1	CST1	

CST11	CST11	

CST2	CST2	

CST3	CST3	

CST4	CST4	

CST5	CST5	

CST6	CST6	

CST7	CST7	

CST8	CST8	

CST9	CST9	

CST9L	CST9L	

CSTA	CSTA	

CSTB	CSTB	

CSTF1	CSTF1	

CSTF2	CSTF2	

CSTF2T	CSTF2T	

CSTF3	CSTF3	

CSTL1	CSTL1	

CT45-2	CT45-2	

CT45A1	CT45A1	

CT45A4	CT45A4	

CT45A5	CT45A5	

CT45A6	CT45A6	

CT47A1	CT47A1	

CT47A6	CT47A6	

CT47A7	CT47A7	

CTAG1A	CTAG1A	

CTAG1B	CTAG1B	

CTAG2	CTAG2	

CTAGE1	CTAGE1	

CTAGE4	CTAGE4	

CTAGE5	CTAGE5	

CTAGE6	CTAGE6	

CTBP1	CTBP1	

CTBP2	CTBP2	

CTBS	CTBS	

CTCF	CTCF	

CTCFL	CTCFL	

CTDP1	CTDP1	

CTDSP1	CTDSP1	

CTDSP2	CTDSP2	

CTDSPL	CTDSPL	

CTDSPL2	CTDSPL2	

CTF1	CTF1	

CTGF	CTGF	

CTGLF1	CTGLF1	

CTGLF3	CTGLF3	

CTGLF5	CTGLF5	

CTGLF6	CTGLF6	

CTGLF7	CTGLF7	

CTH	CTH	

CTHRC1	CTHRC1	

CTLA4	CTLA4	

CTNNA1	CTNNA1	

CTNNA2	CTNNA2	

CTNNA3	CTNNA3	

CTNNAL1	CTNNAL1	

CTNNB1	CTNNB1	

CTNNBIP1	CTNNBIP1	

CTNNBL1	CTNNBL1	

CTNND1	CTNND1	

CTNND2	CTNND2	

CTNS	CTNS	

CTPS	CTPS	

CTPS2	CTPS2	

CTR9	CTR9	

CTRB1	CTRB1	

CTRB2	CTRB2	

CTRC	CTRC	

CTRL	CTRL	

CTSA	CTSA	

CTSB	CTSB	

CTSC	CTSC	

CTSD	CTSD	

CTSE	CTSE	

CTSF	CTSF	

CTSG	CTSG	

CTSH	CTSH	

CTSK	CTSK	

CTSL1	CTSL1	

CTSL2	CTSL2	

CTSL3	CTSL3	

CTSO	CTSO	

CTSS	CTSS	

CTSW	CTSW	

CTSZ	CTSZ	

CTTN	CTTN	

CTTNBP2	CTTNBP2	

CTTNBP2NL	CTTNBP2NL	

CTU2	CTU2	

CTXN1	CTXN1	

CTXN2	CTXN2	

CTXN3	CTXN3	

CUBN	CUBN	

CUEDC1	CUEDC1	

CUEDC2	CUEDC2	

CUGBP1	CUGBP1	

CUGBP2	CUGBP2	

CUL1	CUL1	

CUL2	CUL2	

CUL3	CUL3	

CUL4A	CUL4A	

CUL4B	CUL4B	

CUL5	CUL5	

CUL7	CUL7	

CUL9	CUL9	

CUTA	CUTA	

CUTC	CUTC	

CUTL1	CUTL1	

CUX1	CUX1	

CUX2	CUX2	

CUZD1	CUZD1	

CWC15	CWC15	

CWC22	CWC22	

CWF19L1	CWF19L1	

CWF19L2	CWF19L2	

CX3CL1	CX3CL1	

CX3CR1	CX3CR1	

CXADR	CXADR	

CXADRP2	CXADRP2	

CXADRP3	CXADRP3	

CXCL1	CXCL1	

CXCL10	CXCL10	

CXCL11	CXCL11	

CXCL12	CXCL12	

CXCL13	CXCL13	

CXCL14	CXCL14	

CXCL16	CXCL16	

CXCL17	CXCL17	

CXCL2	CXCL2	

CXCL3	CXCL3	

CXCL5	CXCL5	

CXCL6	CXCL6	

CXCL9	CXCL9	

CXCR1	CXCR1	

CXCR3	CXCR3	

CXCR4	CXCR4	

CXCR5	CXCR5	

CXCR6	CXCR6	

CXCR7	CXCR7	

CXORF1	CXORF1	

CXORF12	CXORF12	

CXORF15	CXORF15	

CXORF18	CXORF18	

CXORF20	CXORF20	

CXORF21	CXORF21	

CXORF22	CXORF22	

CXORF23	CXORF23	

CXORF24	CXORF24	

CXORF26	CXORF26	

CXORF27	CXORF27	

CXORF30	CXORF30	

CXORF36	CXORF36	

CXORF38	CXORF38	

CXORF39	CXORF39	

CXORF40A	CXORF40A	

CXORF40B	CXORF40B	

CXORF41	CXORF41	

CXORF42	CXORF42	

CXORF45	CXORF45	

CXORF48	CXORF48	

CXORF50	CXORF50	

CXORF52	CXORF52	

CXORF55	CXORF55	

CXORF56	CXORF56	

CXORF57	CXORF57	

CXORF58	CXORF58	

CXORF59	CXORF59	

CXORF61	CXORF61	

CXORF64	CXORF64	

CXORF65	CXORF65	

CXORF67	CXORF67	

CXXC1	CXXC1	

CXXC4	CXXC4	

CXXC5	CXXC5	

CXXC6	CXXC6	

CXYORF2	CXYORF2	

CYB561	CYB561	

CYB561D1	CYB561D1	

CYB561D2	CYB561D2	

CYB5A	CYB5A	

CYB5B	CYB5B	

CYB5D1	CYB5D1	

CYB5D2	CYB5D2	

CYB5R1	CYB5R1	

CYB5R2	CYB5R2	

CYB5R3	CYB5R3	

CYB5R4	CYB5R4	

CYB5RL	CYB5RL	

CYBA	CYBA	

CYBASC3	CYBASC3	

CYBB	CYBB	

CYBRD1	CYBRD1	

CYC1	CYC1	

CYCS	CYCS	

CYCSL1	CYCSL1	

CYCSP52	CYCSP52	

CYFIP1	CYFIP1	

CYFIP2	CYFIP2	

CYGB	CYGB	

CYHR1	CYHR1	

CYLC1	CYLC1	

CYLC2	CYLC2	

CYLD	CYLD	

CYLN2	CYLN2	

CYMP	CYMP	

CYORF14	CYORF14	

CYORF15A	CYORF15A	

CYORF15B	CYORF15B	

CYP11A1	CYP11A1	

CYP11B1	CYP11B1	

CYP11B2	CYP11B2	

CYP17A1	CYP17A1	

CYP19A1	CYP19A1	

CYP1A1	CYP1A1	

CYP1A2	CYP1A2	

CYP1B1	CYP1B1	

CYP20A1	CYP20A1	

CYP21A2	CYP21A2	

CYP24A1	CYP24A1	

CYP26A1	CYP26A1	

CYP26B1	CYP26B1	

CYP26C1	CYP26C1	

CYP27A1	CYP27A1	

CYP27B1	CYP27B1	

CYP27C1	CYP27C1	

CYP2A13	CYP2A13	

CYP2A6	CYP2A6	

CYP2A7	CYP2A7	

CYP2B6	CYP2B6	

CYP2B7P1	CYP2B7P1	

CYP2C18	CYP2C18	

CYP2C19	CYP2C19	

CYP2C8	CYP2C8	

CYP2C9	CYP2C9	

CYP2D6	CYP2D6	

CYP2D7P1	CYP2D7P1	

CYP2E1	CYP2E1	

CYP2F1	CYP2F1	

CYP2J2	CYP2J2	

CYP2R1	CYP2R1	

CYP2S1	CYP2S1	

CYP2U1	CYP2U1	

CYP2W1	CYP2W1	

CYP39A1	CYP39A1	

CYP3A4	CYP3A4	

CYP3A43	CYP3A43	

CYP3A5	CYP3A5	

CYP3A7	CYP3A7	

CYP46A1	CYP46A1	

CYP4A11	CYP4A11	

CYP4A22	CYP4A22	

CYP4B1	CYP4B1	

CYP4F11	CYP4F11	

CYP4F12	CYP4F12	

CYP4F2	CYP4F2	

CYP4F22	CYP4F22	

CYP4F3	CYP4F3	

CYP4F8	CYP4F8	

CYP4V2	CYP4V2	

CYP4X1	CYP4X1	

CYP4Z1	CYP4Z1	

CYP4Z2P	CYP4Z2P	

CYP51A1	CYP51A1	

CYP7A1	CYP7A1	

CYP7B1	CYP7B1	

CYP8B1	CYP8B1	

CYR61	CYR61	

CYS1	CYS1	

CYSLTR1	CYSLTR1	

CYSLTR2	CYSLTR2	

CYTH1	CYTH1	

CYTH2	CYTH2	

CYTH3	CYTH3	

CYTH4	CYTH4	

CYTIP	CYTIP	

CYTL1	CYTL1	

CYTSA	CYTSA	

CYTSB	CYTSB	

CYYR1	CYYR1	

D21S2056E	D21S2056E	

D2HGDH	D2HGDH	

D4S234E	D4S234E	

DAAM1	DAAM1	

DAAM2	DAAM2	

DAB1	DAB1	

DAB2	DAB2	

DAB2IP	DAB2IP	

DACH1	DACH1	

DACH2	DACH2	

DACT1	DACT1	

DACT2	DACT2	

DACT3	DACT3	

DAD1	DAD1	

DAD1L	DAD1L	

DAG1	DAG1	

DAGLA	DAGLA	

DAGLB	DAGLB	

DAK	DAK	

DALRD3	DALRD3	

DAND5	DAND5	

DAO	DAO	

DAOA	DAOA	

DAP	DAP	

DAP3	DAP3	

DAPK1	DAPK1	

DAPK2	DAPK2	

DAPK3	DAPK3	

DAPL1	DAPL1	

DAPP1	DAPP1	

DARC	DARC	

DARS	DARS	

DARS2	DARS2	

DAXX	DAXX	

DAZ1	DAZ1	

DAZ2	DAZ2	

DAZ3	DAZ3	

DAZ4	DAZ4	

DAZAP1	DAZAP1	

DAZAP2	DAZAP2	

DAZL	DAZL	

DBC1	DBC1	

DBF4	DBF4	

DBF4B	DBF4B	

DBH	DBH	

DBI	DBI	

DBN1	DBN1	

DBNDD1	DBNDD1	

DBNDD2	DBNDD2	

DBNL	DBNL	

DBP	DBP	

DBR1	DBR1	

DBT	DBT	

DBX1	DBX1	

DBX2	DBX2	

DC36	DC36	

DCAF10	DCAF10	

DCAF12L2	DCAF12L2	

DCAF15	DCAF15	

DCAF16	DCAF16	

DCAF4L1	DCAF4L1	

DCAF6	DCAF6	

DCAF7	DCAF7	

DCAF8L1	DCAF8L1	

DCAKD	DCAKD	

DCAMKL3	DCAMKL3	

DCBLD1	DCBLD1	

DCBLD2	DCBLD2	

DCC	DCC	

DCD	DCD	

DCDC1	DCDC1	

DCDC2	DCDC2	

DCDC2B	DCDC2B	

DCDC5	DCDC5	

DCHS1	DCHS1	

DCHS2	DCHS2	

DCI	DCI	

DCK	DCK	

DCLK1	DCLK1	

DCLK2	DCLK2	

DCLK3	DCLK3	

DCLRE1A	DCLRE1A	

DCLRE1B	DCLRE1B	

DCLRE1C	DCLRE1C	

DCN	DCN	

DCP1A	DCP1A	

DCP1B	DCP1B	

DCP2	DCP2	

DCPS	DCPS	

DCST1	DCST1	

DCST2	DCST2	

DCT	DCT	

DCTD	DCTD	

DCTN1	DCTN1	

DCTN2	DCTN2	

DCTN3	DCTN3	

DCTN4	DCTN4	

DCTN5	DCTN5	

DCTN6	DCTN6	

DCTPP1	DCTPP1	

DCUN1D1	DCUN1D1	

DCUN1D2	DCUN1D2	

DCUN1D3	DCUN1D3	

DCUN1D4	DCUN1D4	

DCUN1D5	DCUN1D5	

DCX	DCX	

DCXR	DCXR	

DDA1	DDA1	

DDAH1	DDAH1	

DDAH2	DDAH2	

DDB1	DDB1	

DDB2	DDB2	

DDC	DDC	

DDEF2	DDEF2	

DDHD1	DDHD1	

DDHD2	DDHD2	

DDI1	DDI1	

DDI2	DDI2	

DDIT3	DDIT3	

DDIT4	DDIT4	

DDIT4L	DDIT4L	

DDN	DDN	

DDO	DDO	

DDOST	DDOST	

DDR1	DDR1	

DDR2	DDR2	

DDRGK1	DDRGK1	

DDT	DDT	

DDTL	DDTL	

DDX1	DDX1	

DDX10	DDX10	

DDX11	DDX11	

DDX12	DDX12	

DDX17	DDX17	

DDX18	DDX18	

DDX19A	DDX19A	

DDX19B	DDX19B	

DDX19-DDX19L	DDX19-DDX19L	

DDX20	DDX20	

DDX21	DDX21	

DDX23	DDX23	

DDX24	DDX24	

DDX25	DDX25	

DDX26B	DDX26B	

DDX27	DDX27	

DDX28	DDX28	

DDX31	DDX31	

DDX39	DDX39	

DDX3X	DDX3X	

DDX3Y	DDX3Y	

DDX4	DDX4	

DDX41	DDX41	

DDX42	DDX42	

DDX43	DDX43	

DDX46	DDX46	

DDX47	DDX47	

DDX49	DDX49	

DDX5	DDX5	

DDX50	DDX50	

DDX51	DDX51	

DDX52	DDX52	

DDX53	DDX53	

DDX54	DDX54	

DDX55	DDX55	

DDX56	DDX56	

DDX58	DDX58	

DDX59	DDX59	

DDX6	DDX6	

DDX60	DDX60	

DDX60L	DDX60L	

DEADC1	DEADC1	

DEAF1	DEAF1	

Dec1	Dec1	

DECR1	DECR1	

DECR2	DECR2	

DEDD	DEDD	

DEDD2	DEDD2	

DEF6	DEF6	

DEF8	DEF8	

DEFA1	DEFA1	

DEFA1B	DEFA1B	

DEFA3	DEFA3	

DEFA4	DEFA4	

DEFA5	DEFA5	

DEFA6	DEFA6	

DEFB1	DEFB1	

DEFB103A	DEFB103A	

DEFB103B	DEFB103B	

DEFB104A	DEFB104A	

DEFB104B	DEFB104B	

DEFB105A	DEFB105A	

DEFB105B	DEFB105B	

DEFB106A	DEFB106A	

DEFB106B	DEFB106B	

DEFB107A	DEFB107A	

DEFB107B	DEFB107B	

DEFB108B	DEFB108B	

DEFB109	DEFB109	

DEFB109P1	DEFB109P1	

DEFB110	DEFB110	

DEFB112	DEFB112	

DEFB113	DEFB113	

DEFB114	DEFB114	

DEFB115	DEFB115	

DEFB116	DEFB116	

DEFB117	DEFB117	

DEFB118	DEFB118	

DEFB119	DEFB119	

DEFB121	DEFB121	

DEFB122	DEFB122	

DEFB123	DEFB123	

DEFB124	DEFB124	

DEFB125	DEFB125	

DEFB126	DEFB126	

DEFB127	DEFB127	

DEFB128	DEFB128	

DEFB129	DEFB129	

DEFB130	DEFB130	

DEFB131	DEFB131	

DEFB132	DEFB132	

DEFB133	DEFB133	

DEFB134	DEFB134	

DEFB135	DEFB135	

DEFB137	DEFB137	

DEFB32	DEFB32	

DEFB4	DEFB4	

DEGS1	DEGS1	

DEGS2	DEGS2	

DEK	DEK	

DEM1	DEM1	

DENND1A	DENND1A	

DENND1B	DENND1B	

DENND1C	DENND1C	

DENND2A	DENND2A	

DENND2C	DENND2C	

DENND2D	DENND2D	

DENND3	DENND3	

DENND4A	DENND4A	

DENND4B	DENND4B	

DENND4C	DENND4C	

DENND5A	DENND5A	

DENND5B	DENND5B	

DENR	DENR	

DEPDC1	DEPDC1	

DEPDC1B	DEPDC1B	

DEPDC4	DEPDC4	

DEPDC5	DEPDC5	

DEPDC6	DEPDC6	

DEPDC7	DEPDC7	

DERA	DERA	

DERL1	DERL1	

DERL2	DERL2	

DERL3	DERL3	

DERPC	DERPC	

DES	DES	

DET1	DET1	

DEXI	DEXI	

DFFA	DFFA	

DFFB	DFFB	

DFNA5	DFNA5	

DFNB31	DFNB31	

DFNB59	DFNB59	

DGAT1	DGAT1	

DGAT2	DGAT2	

DGAT2L3	DGAT2L3	

DGAT2L6	DGAT2L6	

DGCR10	DGCR10	

DGCR11	DGCR11	

DGCR14	DGCR14	

DGCR2	DGCR2	

DGCR5	DGCR5	

DGCR6	DGCR6	

DGCR6L	DGCR6L	

DGCR8	DGCR8	

DGCR9	DGCR9	

DGKA	DGKA	

DGKB	DGKB	

DGKD	DGKD	

DGKE	DGKE	

DGKG	DGKG	

DGKH	DGKH	

DGKI	DGKI	

DGKK	DGKK	

DGKQ	DGKQ	

DGKZ	DGKZ	

DGUOK	DGUOK	

DHCR24	DHCR24	

DHCR7	DHCR7	

DHDDS	DHDDS	

DHDH	DHDH	

DHFR	DHFR	

DHFRL1	DHFRL1	

DHH	DHH	

DHODH	DHODH	

DHPS	DHPS	

DHRS1	DHRS1	

DHRS11	DHRS11	

DHRS12	DHRS12	

DHRS13	DHRS13	

DHRS2	DHRS2	

DHRS3	DHRS3	

DHRS4	DHRS4	

DHRS4L1	DHRS4L1	

DHRS4L2	DHRS4L2	

DHRS7	DHRS7	

DHRS7B	DHRS7B	

DHRS7C	DHRS7C	

DHRS8	DHRS8	

DHRS9	DHRS9	

DHRSX	DHRSX	

DHTKD1	DHTKD1	

DHX15	DHX15	

DHX16	DHX16	

DHX29	DHX29	

DHX30	DHX30	

DHX32	DHX32	

DHX33	DHX33	

DHX34	DHX34	

DHX35	DHX35	

DHX36	DHX36	

DHX37	DHX37	

DHX38	DHX38	

DHX40	DHX40	

DHX40P	DHX40P	

DHX57	DHX57	

DHX58	DHX58	

DHX8	DHX8	

DHX9	DHX9	

DIABLO	DIABLO	

DIAPH1	DIAPH1	

DIAPH2	DIAPH2	

DIAPH3	DIAPH3	

DICER1	DICER1	

DIDO1	DIDO1	

DIMT1L	DIMT1L	

DIO1	DIO1	

DIO2	DIO2	

DIO3	DIO3	

DIO3OS	DIO3OS	

DIP2A	DIP2A	

DIP2B	DIP2B	

DIP2C	DIP2C	

DIPAS	DIPAS	

DIRAS1	DIRAS1	

DIRAS2	DIRAS2	

DIRAS3	DIRAS3	

DIRC1	DIRC1	

DIRC2	DIRC2	

DIS3	DIS3	

DIS3L	DIS3L	

DIS3L2	DIS3L2	

DISC1	DISC1	

DISC2	DISC2	

DISP1	DISP1	

DISP2	DISP2	

DIXDC1	DIXDC1	

DJ222E13.2	DJ222E13.2	

DJ341D10.1	DJ341D10.1	

DKC1	DKC1	

DKFZP434A062	DKFZP434A062	

DKFZP434B061	DKFZP434B061	

DKFZP434E1119	DKFZP434E1119	

DKFZP434I0714	DKFZP434I0714	

DKFZP434I1020	DKFZP434I1020	

DKFZP434J1015	DKFZP434J1015	

DKFZP434K191	DKFZP434K191	

DKFZP434L187	DKFZP434L187	

DKFZP434M131	DKFZP434M131	

DKFZP434N035	DKFZP434N035	

DKFZP434P211	DKFZP434P211	

DKFZP451A211	DKFZP451A211	

DKFZP451M2119	DKFZP451M2119	

DKFZP547K054	DKFZP547K054	

DKFZP547L112	DKFZP547L112	

DKFZP564C196	DKFZP564C196	

DKFZP564J102	DKFZP564J102	

DKFZP564N2472	DKFZP564N2472	

DKFZP564O0523	DKFZP564O0523	

DKFZP586I1420	DKFZP586I1420	

DKFZP667F0711	DKFZP667F0711	

DKFZP667M2411	DKFZP667M2411	

DKFZP686A1627	DKFZP686A1627	

DKFZP686C2281	DKFZP686C2281	

DKFZP686D0972	DKFZP686D0972	

DKFZP686E2158	DKFZP686E2158	

DKFZP686E2433	DKFZP686E2433	

DKFZP686I15217	DKFZP686I15217	

DKFZP686J0529	DKFZP686J0529	

DKFZP686K1684	DKFZP686K1684	

DKFZP686O1327	DKFZP686O1327	

DKFZP686O24166	DKFZP686O24166	

DKFZP761E198	DKFZP761E198	

DKFZP761O2018	DKFZP761O2018	

DKFZP761P0423	DKFZP761P0423	

DKFZP779B1634	DKFZP779B1634	

DKFZP779L1853	DKFZP779L1853	

DKFZP779M0652	DKFZP779M0652	

DKFZP781G0119	DKFZP781G0119	

DKFZP781N1041	DKFZP781N1041	

DKK1	DKK1	

DKK2	DKK2	

DKK3	DKK3	

DKK4	DKK4	

DKKL1	DKKL1	

DLAT	DLAT	

DLC1	DLC1	

DLD	DLD	

DLEC1	DLEC1	

DLEU1	DLEU1	

DLEU2	DLEU2	

DLEU2L	DLEU2L	

DLEU7	DLEU7	

DLG1	DLG1	

DLG2	DLG2	

DLG3	DLG3	

DLG4	DLG4	

DLG5	DLG5	

DLGAP1	DLGAP1	

DLGAP2	DLGAP2	

DLGAP3	DLGAP3	

DLGAP4	DLGAP4	

DLGAP5	DLGAP5	

DLK1	DLK1	

DLK2	DLK2	

DLL1	DLL1	

DLL3	DLL3	

DLL4	DLL4	

DLST	DLST	

DLX1	DLX1	

DLX2	DLX2	

DLX3	DLX3	

DLX4	DLX4	

DLX5	DLX5	

DLX6	DLX6	

DLX6AS	DLX6AS	

DMAP1	DMAP1	

DMBT1	DMBT1	

DMBX1	DMBX1	

DMC1	DMC1	

DMD	DMD	

DMGDH	DMGDH	

DMKN	DMKN	

DMP1	DMP1	

DMPK	DMPK	

DMRT1	DMRT1	

DMRT2	DMRT2	

DMRT3	DMRT3	

DMRTA1	DMRTA1	

DMRTA2	DMRTA2	

DMRTB1	DMRTB1	

DMRTC1	DMRTC1	

DMRTC2	DMRTC2	

DMTF1	DMTF1	

DMWD	DMWD	

DMXL1	DMXL1	

DMXL2	DMXL2	

DNA2	DNA2	

DNAH1	DNAH1	

DNAH10	DNAH10	

DNAH11	DNAH11	

DNAH12L	DNAH12L	

DNAH14	DNAH14	

DNAH17	DNAH17	

DNAH2	DNAH2	

DNAH3	DNAH3	

DNAH5	DNAH5	

DNAH6	DNAH6	

DNAH7	DNAH7	

DNAH8	DNAH8	

DNAH9	DNAH9	

DNAHL1	DNAHL1	

DNAI1	DNAI1	

DNAI2	DNAI2	

DNAJA1	DNAJA1	

DNAJA2	DNAJA2	

DNAJA3	DNAJA3	

DNAJA4	DNAJA4	

DNAJB1	DNAJB1	

DNAJB11	DNAJB11	

DNAJB12	DNAJB12	

DNAJB13	DNAJB13	

DNAJB14	DNAJB14	

DNAJB2	DNAJB2	

DNAJB3	DNAJB3	

DNAJB4	DNAJB4	

DNAJB5	DNAJB5	

DNAJB6	DNAJB6	

DNAJB7	DNAJB7	

DNAJB8	DNAJB8	

DNAJB9	DNAJB9	

DNAJC1	DNAJC1	

DNAJC10	DNAJC10	

DNAJC11	DNAJC11	

DNAJC12	DNAJC12	

DNAJC13	DNAJC13	

DNAJC14	DNAJC14	

DNAJC15	DNAJC15	

DNAJC16	DNAJC16	

DNAJC17	DNAJC17	

DNAJC18	DNAJC18	

DNAJC19	DNAJC19	

DNAJC2	DNAJC2	

DNAJC21	DNAJC21	

DNAJC22	DNAJC22	

DNAJC24	DNAJC24	

DNAJC25	DNAJC25	

DNAJC25-GNG10	DNAJC25-GNG10	

DNAJC27	DNAJC27	

DNAJC28	DNAJC28	

DNAJC3	DNAJC3	

DNAJC30	DNAJC30	

DNAJC4	DNAJC4	

DNAJC5	DNAJC5	

DNAJC5B	DNAJC5B	

DNAJC5G	DNAJC5G	

DNAJC6	DNAJC6	

DNAJC7	DNAJC7	

DNAJC8	DNAJC8	

DNAJC9	DNAJC9	

DNAL1	DNAL1	

DNAL4	DNAL4	

DNALI1	DNALI1	

DNASE1	DNASE1	

DNASE1L1	DNASE1L1	

DNASE1L2	DNASE1L2	

DNASE1L3	DNASE1L3	

DNASE2	DNASE2	

DNASE2B	DNASE2B	

DNCL1	DNCL1	

DNCL2A	DNCL2A	

DND1	DND1	

DNER	DNER	

DNHD1	DNHD1	

DNHD2	DNHD2	

DNHL1	DNHL1	

DNLZ	DNLZ	

DNM1	DNM1	

DNM1L	DNM1L	

DNM1P35	DNM1P35	

DNM2	DNM2	

DNM3	DNM3	

DNMBP	DNMBP	

DNMT1	DNMT1	

DNMT3A	DNMT3A	

DNMT3B	DNMT3B	

DNMT3L	DNMT3L	

DNPEP	DNPEP	

DNTT	DNTT	

DNTTIP1	DNTTIP1	

DNTTIP2	DNTTIP2	

DOC2A	DOC2A	

DOC2B	DOC2B	

DOCK1	DOCK1	

DOCK10	DOCK10	

DOCK11	DOCK11	

DOCK2	DOCK2	

DOCK3	DOCK3	

DOCK4	DOCK4	

DOCK5	DOCK5	

DOCK6	DOCK6	

DOCK7	DOCK7	

DOCK8	DOCK8	

DOCK9	DOCK9	

DOHH	DOHH	

DOK1	DOK1	

DOK2	DOK2	

DOK3	DOK3	

DOK4	DOK4	

DOK5	DOK5	

DOK6	DOK6	

DOK7	DOK7	

DOLK	DOLK	

DOLPP1	DOLPP1	

DOM3Z	DOM3Z	

DONSON	DONSON	

DOPEY1	DOPEY1	

DOPEY2	DOPEY2	

DOT1L	DOT1L	

DPAGT1	DPAGT1	

DPCR1	DPCR1	

DPEP1	DPEP1	

DPEP2	DPEP2	

DPEP3	DPEP3	

DPF1	DPF1	

DPF2	DPF2	

DPF3	DPF3	

DPH1	DPH1	

DPH2	DPH2	

DPH3	DPH3	

DPH5	DPH5	

DPM1	DPM1	

DPM2	DPM2	

DPM3	DPM3	

DPP10	DPP10	

DPP3	DPP3	

DPP4	DPP4	

DPP6	DPP6	

DPP7	DPP7	

DPP8	DPP8	

DPP9	DPP9	

DPPA2	DPPA2	

DPPA3	DPPA3	

DPPA4	DPPA4	

DPPA5	DPPA5	

DPRX	DPRX	

DPRXP4	DPRXP4	

DPT	DPT	

DPY19L1	DPY19L1	

DPY19L2	DPY19L2	

DPY19L2P1	DPY19L2P1	

DPY19L2P2	DPY19L2P2	

DPY19L2P4	DPY19L2P4	

DPY19L3	DPY19L3	

DPY19L4	DPY19L4	

DPY30	DPY30	

DPYD	DPYD	

DPYS	DPYS	

DPYSL2	DPYSL2	

DPYSL3	DPYSL3	

DPYSL4	DPYSL4	

DPYSL5	DPYSL5	

DQX1	DQX1	

DR1	DR1	

DRAM1	DRAM1	

DRAP1	DRAP1	

DRD1	DRD1	

DRD1IP	DRD1IP	

DRD2	DRD2	

DRD3	DRD3	

DRD4	DRD4	

DRD5	DRD5	

DRG1	DRG1	

DRG2	DRG2	

DRGX	DRGX	

DRP2	DRP2	

DSC1	DSC1	

DSC2	DSC2	

DSC3	DSC3	

DSCAM	DSCAM	

DSCAML1	DSCAML1	

DSCC1	DSCC1	

DSCR10	DSCR10	

DSCR1L1	DSCR1L1	

DSCR3	DSCR3	

DSCR4	DSCR4	

DSCR5	DSCR5	

DSCR6	DSCR6	

DSCR8	DSCR8	

DSCR9	DSCR9	

DSE	DSE	

DSEL	DSEL	

DSG1	DSG1	

DSG2	DSG2	

DSG3	DSG3	

DSG4	DSG4	

DSN1	DSN1	

DSP	DSP	

DSPP	DSPP	

DST	DST	

DSTN	DSTN	

DSTYK	DSTYK	

DTD1	DTD1	

DTL	DTL	

DTNA	DTNA	

DTNB	DTNB	

DTNBP1	DTNBP1	

DTWD1	DTWD1	

DTWD2	DTWD2	

DTX1	DTX1	

DTX2	DTX2	

DTX3	DTX3	

DTX3L	DTX3L	

DTX4	DTX4	

DTYMK	DTYMK	

DUB3	DUB3	

DUB4	DUB4	

DULLARD	DULLARD	

DUOX1	DUOX1	

DUOX2	DUOX2	

DUOXA1	DUOXA1	

DUOXA2	DUOXA2	

DUPD1	DUPD1	

DUS1L	DUS1L	

DUS2L	DUS2L	

DUS3L	DUS3L	

DUS4L	DUS4L	

DUSP1	DUSP1	

DUSP10	DUSP10	

DUSP11	DUSP11	

DUSP12	DUSP12	

DUSP13	DUSP13	

DUSP14	DUSP14	

DUSP15	DUSP15	

DUSP16	DUSP16	

DUSP18	DUSP18	

DUSP19	DUSP19	

DUSP2	DUSP2	

DUSP21	DUSP21	

DUSP22	DUSP22	

DUSP23	DUSP23	

DUSP26	DUSP26	

DUSP27	DUSP27	

DUSP28	DUSP28	

DUSP3	DUSP3	

DUSP4	DUSP4	

DUSP5	DUSP5	

DUSP5P	DUSP5P	

DUSP6	DUSP6	

DUSP7	DUSP7	

DUSP8	DUSP8	

DUSP9	DUSP9	

DUT	DUT	

DUX1	DUX1	

DUX2	DUX2	

DUX3	DUX3	

DUX4	DUX4	

DUX4C	DUX4C	

DUX5	DUX5	

DUXA	DUXA	

DUXAP3	DUXAP3	

DVL1	DVL1	

DVL2	DVL2	

DVL3	DVL3	

DYDC1	DYDC1	

DYDC2	DYDC2	

DYM	DYM	

DYNC1H1	DYNC1H1	

DYNC1I1	DYNC1I1	

DYNC1I2	DYNC1I2	

DYNC1LI1	DYNC1LI1	

DYNC1LI2	DYNC1LI2	

DYNC2H1	DYNC2H1	

DYNC2LI1	DYNC2LI1	

DYNLL1	DYNLL1	

DYNLL2	DYNLL2	

DYNLRB1	DYNLRB1	

DYNLRB2	DYNLRB2	

DYNLT1	DYNLT1	

DYNLT3	DYNLT3	

DYRK1A	DYRK1A	

DYRK1B	DYRK1B	

DYRK2	DYRK2	

DYRK3	DYRK3	

DYRK4	DYRK4	

DYSF	DYSF	

DYSFIP1	DYSFIP1	

DYTN	DYTN	

DYX1C1	DYX1C1	

DZIP1	DZIP1	

DZIP1L	DZIP1L	

DZIP3	DZIP3	

E2F1	E2F1	

E2F2	E2F2	

E2F3	E2F3	

E2F4	E2F4	

E2F5	E2F5	

E2F6	E2F6	

E2F7	E2F7	

E2F8	E2F8	

E4F1	E4F1	

EAF1	EAF1	

EAF2	EAF2	

EAPP	EAPP	

EARS2	EARS2	

EBAG9	EBAG9	

EBF1	EBF1	

EBF2	EBF2	

EBF3	EBF3	

EBF4	EBF4	

EBI2	EBI2	

EBI3	EBI3	

EBNA1BP2	EBNA1BP2	

EBP	EBP	

EBPL	EBPL	

ECAT1	ECAT1	

ECAT8	ECAT8	

ECD	ECD	

ECE1	ECE1	

ECE2	ECE2	

ECEL1	ECEL1	

ECGF1	ECGF1	

ECH1	ECH1	

ECHDC1	ECHDC1	

ECHDC2	ECHDC2	

ECHDC3	ECHDC3	

ECHS1	ECHS1	

ECM1	ECM1	

ECM2	ECM2	

ECOP	ECOP	

ECSCR	ECSCR	

ECSIT	ECSIT	

ECT2	ECT2	

ECT2L	ECT2L	

EDA	EDA	

EDA2R	EDA2R	

EDAR	EDAR	

EDARADD	EDARADD	

EDC3	EDC3	

EDC4	EDC4	

EDEM1	EDEM1	

EDEM2	EDEM2	

EDEM3	EDEM3	

EDF1	EDF1	

EDG1	EDG1	

EDG4	EDG4	

EDG7	EDG7	

EDIL3	EDIL3	

EDN1	EDN1	

EDN2	EDN2	

EDN3	EDN3	

EDNRA	EDNRA	

EDNRB	EDNRB	

EEA1	EEA1	

EED	EED	

EEF1A1	EEF1A1	

EEF1A2	EEF1A2	

EEF1AL7	EEF1AL7	

EEF1B2	EEF1B2	

EEF1D	EEF1D	

EEF1E1	EEF1E1	

EEF1G	EEF1G	

EEF2	EEF2	

EEF2K	EEF2K	

EEFSEC	EEFSEC	

EEPD1	EEPD1	

EFCAB1	EFCAB1	

EFCAB2	EFCAB2	

EFCAB3	EFCAB3	

EFCAB4A	EFCAB4A	

EFCAB4B	EFCAB4B	

EFCAB5	EFCAB5	

EFCAB6	EFCAB6	

EFCAB7	EFCAB7	

EFCBP1	EFCBP1	

EFEMP1	EFEMP1	

EFEMP2	EFEMP2	

EFHA1	EFHA1	

EFHA2	EFHA2	

EFHB	EFHB	

EFHC1	EFHC1	

EFHC2	EFHC2	

EFHD1	EFHD1	

EFHD2	EFHD2	

EFNA1	EFNA1	

EFNA2	EFNA2	

EFNA3	EFNA3	

EFNA4	EFNA4	

EFNA5	EFNA5	

EFNB1	EFNB1	

EFNB2	EFNB2	

EFNB3	EFNB3	

EFR3A	EFR3A	

EFR3B	EFR3B	

EFS	EFS	

EFTUD1	EFTUD1	

EFTUD2	EFTUD2	

EGF	EGF	

EGFL10	EGFL10	

EGFL6	EGFL6	

EGFL7	EGFL7	

EGFL8	EGFL8	

EGFLAM	EGFLAM	

EGFR	EGFR	

EGLN1	EGLN1	

EGLN2	EGLN2	

EGLN3	EGLN3	

EGOT	EGOT	

EGR1	EGR1	

EGR2	EGR2	

EGR3	EGR3	

EGR4	EGR4	

EHBP1	EHBP1	

EHBP1L1	EHBP1L1	

EHD1	EHD1	

EHD2	EHD2	

EHD3	EHD3	

EHD4	EHD4	

EHF	EHF	

EHHADH	EHHADH	

EHMT1	EHMT1	

EHMT2	EHMT2	

EI24	EI24	

EID1	EID1	

EID2	EID2	

EID2B	EID2B	

EID3	EID3	

EIF1	EIF1	

EIF1AD	EIF1AD	

EIF1AX	EIF1AX	

EIF1AY	EIF1AY	

EIF1B	EIF1B	

EIF2A	EIF2A	

EIF2AK1	EIF2AK1	

EIF2AK2	EIF2AK2	

EIF2AK3	EIF2AK3	

EIF2AK4	EIF2AK4	

EIF2B1	EIF2B1	

EIF2B2	EIF2B2	

EIF2B3	EIF2B3	

EIF2B4	EIF2B4	

EIF2B5	EIF2B5	

EIF2C1	EIF2C1	

EIF2C2	EIF2C2	

EIF2C3	EIF2C3	

EIF2C4	EIF2C4	

EIF2S1	EIF2S1	

EIF2S2	EIF2S2	

EIF2S3	EIF2S3	

EIF3A	EIF3A	

EIF3B	EIF3B	

EIF3C	EIF3C	

EIF3CL	EIF3CL	

EIF3D	EIF3D	

EIF3E	EIF3E	

EIF3F	EIF3F	

EIF3G	EIF3G	

EIF3H	EIF3H	

EIF3I	EIF3I	

EIF3IP1	EIF3IP1	

EIF3J	EIF3J	

EIF3K	EIF3K	

EIF3L	EIF3L	

EIF3M	EIF3M	

EIF4A1	EIF4A1	

EIF4A2	EIF4A2	

EIF4A3	EIF4A3	

EIF4B	EIF4B	

EIF4E	EIF4E	

EIF4E1B	EIF4E1B	

EIF4E2	EIF4E2	

EIF4E3	EIF4E3	

EIF4EBP1	EIF4EBP1	

EIF4EBP2	EIF4EBP2	

EIF4EBP3	EIF4EBP3	

EIF4ENIF1	EIF4ENIF1	

EIF4G1	EIF4G1	

EIF4G2	EIF4G2	

EIF4G3	EIF4G3	

EIF4H	EIF4H	

EIF5	EIF5	

EIF5A	EIF5A	

EIF5A2	EIF5A2	

EIF5AL1	EIF5AL1	

EIF5B	EIF5B	

EIF6	EIF6	

ELA1	ELA1	

ELA2A	ELA2A	

ELA3A	ELA3A	

ELAC1	ELAC1	

ELAC2	ELAC2	

ELANE	ELANE	

ELAVL1	ELAVL1	

ELAVL2	ELAVL2	

ELAVL3	ELAVL3	

ELAVL4	ELAVL4	

ELF1	ELF1	

ELF2	ELF2	

ELF3	ELF3	

ELF4	ELF4	

ELF5	ELF5	

ELFN1	ELFN1	

ELFN2	ELFN2	

ELK1	ELK1	

ELK3	ELK3	

ELK4	ELK4	

ELL	ELL	

ELL2	ELL2	

ELL3	ELL3	

ELMO1	ELMO1	

ELMO2	ELMO2	

ELMO3	ELMO3	

ELMOD1	ELMOD1	

ELMOD2	ELMOD2	

ELMOD3	ELMOD3	

ELN	ELN	

ELOF1	ELOF1	

ELOVL1	ELOVL1	

ELOVL2	ELOVL2	

ELOVL3	ELOVL3	

ELOVL4	ELOVL4	

ELOVL5	ELOVL5	

ELOVL6	ELOVL6	

ELOVL7	ELOVL7	

ELP2	ELP2	

ELP2P	ELP2P	

ELP3	ELP3	

ELP4	ELP4	

ELSPBP1	ELSPBP1	

ELTD1	ELTD1	

EMB	EMB	

EMCN	EMCN	

EMD	EMD	

EME1	EME1	

EME2	EME2	

EMG1	EMG1	

EMID1	EMID1	

EMID2	EMID2	

EMILIN1	EMILIN1	

EMILIN2	EMILIN2	

EMILIN3	EMILIN3	

EML1	EML1	

EML2	EML2	

EML3	EML3	

EML4	EML4	

EML5	EML5	

EMP1	EMP1	

EMP2	EMP2	

EMP3	EMP3	

EMR1	EMR1	

EMR2	EMR2	

EMR3	EMR3	

EMR4	EMR4	

EMR4P	EMR4P	

EMX1	EMX1	

EMX2	EMX2	

EMX2OS	EMX2OS	

EN1	EN1	

EN2	EN2	

ENAH	ENAH	

ENAM	ENAM	

ENC1	ENC1	

ENDOD1	ENDOD1	

ENDOG	ENDOG	

ENG	ENG	

ENHO	ENHO	

ENKUR	ENKUR	

ENO1	ENO1	

ENO2	ENO2	

ENO3	ENO3	

ENOPH1	ENOPH1	

ENOSF1	ENOSF1	

ENOX1	ENOX1	

ENOX2	ENOX2	

ENPEP	ENPEP	

ENPP1	ENPP1	

ENPP2	ENPP2	

ENPP3	ENPP3	

ENPP4	ENPP4	

ENPP5	ENPP5	

ENPP6	ENPP6	

ENPP7	ENPP7	

ENSA	ENSA	

ENTHD1	ENTHD1	

ENTPD1	ENTPD1	

ENTPD2	ENTPD2	

ENTPD3	ENTPD3	

ENTPD4	ENTPD4	

ENTPD5	ENTPD5	

ENTPD6	ENTPD6	

ENTPD7	ENTPD7	

ENTPD8	ENTPD8	

ENY2	ENY2	

EOMES	EOMES	

EP300	EP300	

EP400	EP400	

EP400NL	EP400NL	

EPAS1	EPAS1	

EPB41	EPB41	

EPB41L1	EPB41L1	

EPB41L2	EPB41L2	

EPB41L3	EPB41L3	

EPB41L4A	EPB41L4A	

EPB41L4B	EPB41L4B	

EPB41L5	EPB41L5	

EPB42	EPB42	

EPB49	EPB49	

EPC1	EPC1	

EPC2	EPC2	

EPCAM	EPCAM	

EPDR1	EPDR1	

EPGN	EPGN	

EPHA1	EPHA1	

EPHA10	EPHA10	

EPHA2	EPHA2	

EPHA3	EPHA3	

EPHA4	EPHA4	

EPHA5	EPHA5	

EPHA6	EPHA6	

EPHA7	EPHA7	

EPHA8	EPHA8	

EPHB1	EPHB1	

EPHB2	EPHB2	

EPHB3	EPHB3	

EPHB4	EPHB4	

EPHB6	EPHB6	

EPHX1	EPHX1	

EPHX2	EPHX2	

EPM2A	EPM2A	

EPM2AIP1	EPM2AIP1	

EPN1	EPN1	

EPN2	EPN2	

EPN3	EPN3	

EPO	EPO	

EPOR	EPOR	

EPPB9	EPPB9	

EPPK1	EPPK1	

EPR1	EPR1	

EPRS	EPRS	

EPS15	EPS15	

EPS15L1	EPS15L1	

EPS8	EPS8	

EPS8L1	EPS8L1	

EPS8L2	EPS8L2	

EPS8L3	EPS8L3	

EPSTI1	EPSTI1	

EPX	EPX	

EPYC	EPYC	

ERAL1	ERAL1	

ERAP1	ERAP1	

ERAP2	ERAP2	

ERAS	ERAS	

ERBB2	ERBB2	

ERBB2IP	ERBB2IP	

ERBB3	ERBB3	

ERBB4	ERBB4	

ERC1	ERC1	

ERC2	ERC2	

ERCC1	ERCC1	

ERCC2	ERCC2	

ERCC3	ERCC3	

ERCC4	ERCC4	

ERCC5	ERCC5	

ERCC6	ERCC6	

ERCC6L	ERCC6L	

ERCC8	ERCC8	

EREG	EREG	

ERF	ERF	

ERG	ERG	

ERGIC1	ERGIC1	

ERGIC2	ERGIC2	

ERGIC3	ERGIC3	

ERH	ERH	

ERI1	ERI1	

ERI2	ERI2	

ERI3	ERI3	

ERICH1	ERICH1	

ERLIN1	ERLIN1	

ERLIN2	ERLIN2	

ERMAP	ERMAP	

ERMN	ERMN	

ERMP1	ERMP1	

ERN1	ERN1	

ERN2	ERN2	

ERO1L	ERO1L	

ERO1LB	ERO1LB	

ERP27	ERP27	

ERP29	ERP29	

ERP44	ERP44	

ERRFI1	ERRFI1	

ERV3	ERV3	

ERVK6	ERVK6	

ERVWE1	ERVWE1	

ESAM	ESAM	

ESCO1	ESCO1	

ESCO2	ESCO2	

ESD	ESD	

ESF1	ESF1	

ESM1	ESM1	

ESP33	ESP33	

ESPL1	ESPL1	

ESPN	ESPN	

ESPNL	ESPNL	

ESPNP	ESPNP	

ESR1	ESR1	

ESR2	ESR2	

ESRP2	ESRP2	

ESRRA	ESRRA	

ESRRAP2	ESRRAP2	

ESRRB	ESRRB	

ESRRG	ESRRG	

ESX1	ESX1	

ESYT1	ESYT1	

ETAA1	ETAA1	

ETF1	ETF1	

ETFA	ETFA	

ETFB	ETFB	

ETFDH	ETFDH	

ETHE1	ETHE1	

ETNK1	ETNK1	

ETNK2	ETNK2	

ETS1	ETS1	

ETS2	ETS2	

ETV1	ETV1	

ETV2	ETV2	

ETV3	ETV3	

ETV3L	ETV3L	

ETV4	ETV4	

ETV5	ETV5	

ETV6	ETV6	

ETV7	ETV7	

EVC	EVC	

EVC2	EVC2	

EVI1	EVI1	

EVI2A	EVI2A	

EVI2B	EVI2B	

EVI5	EVI5	

EVI5L	EVI5L	

EVL	EVL	

EVPL	EVPL	

EVX1	EVX1	

EVX2	EVX2	

EWSR1	EWSR1	

EXD1	EXD1	

EXD2	EXD2	

EXD3	EXD3	

EXO1	EXO1	

EXOC1	EXOC1	

EXOC2	EXOC2	

EXOC3	EXOC3	

EXOC3L	EXOC3L	

EXOC3L2	EXOC3L2	

EXOC4	EXOC4	

EXOC5	EXOC5	

EXOC6	EXOC6	

EXOC6B	EXOC6B	

EXOC7	EXOC7	

EXOC8	EXOC8	

EXOD1	EXOD1	

EXOG	EXOG	

EXOSC1	EXOSC1	

EXOSC10	EXOSC10	

EXOSC2	EXOSC2	

EXOSC3	EXOSC3	

EXOSC4	EXOSC4	

EXOSC5	EXOSC5	

EXOSC6	EXOSC6	

EXOSC7	EXOSC7	

EXOSC8	EXOSC8	

EXOSC9	EXOSC9	

EXPH5	EXPH5	

EXT1	EXT1	

EXT2	EXT2	

EXTL1	EXTL1	

EXTL2	EXTL2	

EXTL3	EXTL3	

EYA1	EYA1	

EYA2	EYA2	

EYA3	EYA3	

EYA4	EYA4	

EYS	EYS	

EZH1	EZH1	

EZH2	EZH2	

EZR	EZR	

F10	F10	

F11	F11	

F11R	F11R	

F12	F12	

F13A1	F13A1	

F13B	F13B	

F2	F2	

F2R	F2R	

F2RL1	F2RL1	

F2RL2	F2RL2	

F2RL3	F2RL3	

F3	F3	

F5	F5	

F7	F7	

F8	F8	

F8A1	F8A1	

F8A2	F8A2	

F8A3	F8A3	

F9	F9	

FA2H	FA2H	

FAAH	FAAH	

FAAH2	FAAH2	

FABP1	FABP1	

FABP12	FABP12	

FABP2	FABP2	

FABP3	FABP3	

FABP4	FABP4	

FABP5	FABP5	

FABP5L2	FABP5L2	

FABP5L3	FABP5L3	

FABP5L7	FABP5L7	

FABP6	FABP6	

FABP7	FABP7	

FABP9	FABP9	

FADD	FADD	

FADS1	FADS1	

FADS2	FADS2	

FADS3	FADS3	

FADS6	FADS6	

FAF1	FAF1	

FAF2	FAF2	

FAH	FAH	

FAHD1	FAHD1	

FAHD2A	FAHD2A	

FAHD2B	FAHD2B	

FAIM	FAIM	

FAIM2	FAIM2	

FAIM3	FAIM3	

FALZ	FALZ	

FAM100A	FAM100A	

FAM100B	FAM100B	

FAM101A	FAM101A	

FAM101B	FAM101B	

FAM102A	FAM102A	

FAM102B	FAM102B	

FAM103A1	FAM103A1	

FAM104A	FAM104A	

FAM104B	FAM104B	

FAM105A	FAM105A	

FAM105B	FAM105B	

FAM106A	FAM106A	

FAM107A	FAM107A	

FAM107B	FAM107B	

FAM108A1	FAM108A1	

FAM108A2	FAM108A2	

FAM108A3	FAM108A3	

FAM108B1	FAM108B1	

FAM108C1	FAM108C1	

FAM109A	FAM109A	

FAM109B	FAM109B	

FAM10A4	FAM10A4	

FAM10A6	FAM10A6	

FAM10A7	FAM10A7	

FAM110A	FAM110A	

FAM110B	FAM110B	

FAM110C	FAM110C	

FAM111A	FAM111A	

FAM111B	FAM111B	

FAM113A	FAM113A	

FAM113B	FAM113B	

FAM114A1	FAM114A1	

FAM114A2	FAM114A2	

FAM115A	FAM115A	

FAM115B	FAM115B	

FAM115C	FAM115C	

FAM116A	FAM116A	

FAM116B	FAM116B	

FAM117A	FAM117A	

FAM117B	FAM117B	

FAM118A	FAM118A	

FAM118B	FAM118B	

FAM119A	FAM119A	

FAM119B	FAM119B	

FAM120A	FAM120A	

FAM120AOS	FAM120AOS	

FAM120B	FAM120B	

FAM120C	FAM120C	

FAM122A	FAM122A	

FAM122B	FAM122B	

FAM122C	FAM122C	

FAM123A	FAM123A	

FAM123B	FAM123B	

FAM123C	FAM123C	

FAM124A	FAM124A	

FAM124B	FAM124B	

FAM125A	FAM125A	

FAM125B	FAM125B	

FAM126A	FAM126A	

FAM126B	FAM126B	

FAM127A	FAM127A	

FAM127B	FAM127B	

FAM127C	FAM127C	

FAM128A	FAM128A	

FAM128B	FAM128B	

FAM129A	FAM129A	

FAM129B	FAM129B	

FAM129C	FAM129C	

FAM12A	FAM12A	

FAM12B	FAM12B	

FAM131A	FAM131A	

FAM131B	FAM131B	

FAM131C	FAM131C	

FAM132A	FAM132A	

FAM132B	FAM132B	

FAM133A	FAM133A	

FAM133B	FAM133B	

FAM134A	FAM134A	

FAM134B	FAM134B	

FAM134C	FAM134C	

FAM135A	FAM135A	

FAM135B	FAM135B	

FAM136A	FAM136A	

FAM136B	FAM136B	

FAM139A	FAM139A	

FAM13A	FAM13A	

FAM13AOS	FAM13AOS	

FAM13B	FAM13B	

FAM13C1	FAM13C1	

FAM149A	FAM149A	

FAM149B1	FAM149B1	

FAM14B	FAM14B	

FAM150A	FAM150A	

FAM150B	FAM150B	

FAM151A	FAM151A	

FAM151B	FAM151B	

FAM153A	FAM153A	

FAM153B	FAM153B	

FAM153C	FAM153C	

FAM154A	FAM154A	

FAM154B	FAM154B	

FAM155A	FAM155A	

FAM155B	FAM155B	

FAM156A	FAM156A	

FAM156B	FAM156B	

FAM158A	FAM158A	

FAM159A	FAM159A	

FAM159B	FAM159B	

FAM160A1	FAM160A1	

FAM160A2	FAM160A2	

FAM160B1	FAM160B1	

FAM160B2	FAM160B2	

FAM161A	FAM161A	

FAM161B	FAM161B	

FAM162A	FAM162A	

FAM162B	FAM162B	

FAM163A	FAM163A	

FAM163B	FAM163B	

FAM164A	FAM164A	

FAM164C	FAM164C	

FAM165B	FAM165B	

FAM166A	FAM166A	

FAM166B	FAM166B	

FAM167A	FAM167A	

FAM167B	FAM167B	

FAM168A	FAM168A	

FAM168B	FAM168B	

FAM169A	FAM169A	

FAM169B	FAM169B	

FAM170A	FAM170A	

FAM171A1	FAM171A1	

FAM171B	FAM171B	

FAM172A	FAM172A	

FAM173A	FAM173A	

FAM173B	FAM173B	

FAM174A	FAM174A	

FAM174B	FAM174B	

FAM175A	FAM175A	

FAM175B	FAM175B	

FAM176A	FAM176A	

FAM176B	FAM176B	

FAM177A1	FAM177A1	

FAM177B	FAM177B	

FAM178A	FAM178A	

FAM178B	FAM178B	

FAM179A	FAM179A	

FAM179B	FAM179B	

FAM180A	FAM180A	

FAM181A	FAM181A	

FAM181B	FAM181B	

FAM183A	FAM183A	

FAM183B	FAM183B	

FAM184A	FAM184A	

FAM184B	FAM184B	

FAM186B	FAM186B	

FAM187B	FAM187B	

FAM188A	FAM188A	

FAM188B	FAM188B	

FAM189A1	FAM189A1	

FAM189B	FAM189B	

FAM18A	FAM18A	

FAM18B	FAM18B	

FAM18B2	FAM18B2	

FAM190B	FAM190B	

FAM193A	FAM193A	

FAM193B	FAM193B	

FAM194A	FAM194A	

FAM195A	FAM195A	

FAM195B	FAM195B	

FAM197Y2	FAM197Y2	

FAM19A1	FAM19A1	

FAM19A2	FAM19A2	

FAM19A3	FAM19A3	

FAM19A4	FAM19A4	

FAM19A5	FAM19A5	

FAM20A	FAM20A	

FAM20B	FAM20B	

FAM20C	FAM20C	

FAM21A	FAM21A	

FAM21B	FAM21B	

FAM21C	FAM21C	

FAM21D	FAM21D	

FAM22A	FAM22A	

FAM22B	FAM22B	

FAM22C	FAM22C	

FAM22D	FAM22D	

FAM22E	FAM22E	

FAM22F	FAM22F	

FAM22G	FAM22G	

FAM23A	FAM23A	

FAM23B	FAM23B	

FAM24A	FAM24A	

FAM24B	FAM24B	

FAM25A	FAM25A	

FAM25C	FAM25C	

FAM25G	FAM25G	

FAM26A	FAM26A	

FAM26C	FAM26C	

FAM26D	FAM26D	

FAM26E	FAM26E	

FAM26F	FAM26F	

FAM27A	FAM27A	

FAM27L	FAM27L	

FAM30A	FAM30A	

FAM32A	FAM32A	

FAM35A	FAM35A	

FAM36A	FAM36A	

FAM38A	FAM38A	

FAM38B	FAM38B	

FAM39DP	FAM39DP	

FAM39E	FAM39E	

FAM3A	FAM3A	

FAM3B	FAM3B	

FAM3C	FAM3C	

FAM3D	FAM3D	

FAM40A	FAM40A	

FAM40B	FAM40B	

FAM41AY2	FAM41AY2	

FAM41C	FAM41C	

FAM43A	FAM43A	

FAM43B	FAM43B	

FAM44A	FAM44A	

FAM44B	FAM44B	

FAM45A	FAM45A	

FAM45B	FAM45B	

FAM46A	FAM46A	

FAM46B	FAM46B	

FAM46C	FAM46C	

FAM46D	FAM46D	

FAM47A	FAM47A	

FAM47B	FAM47B	

FAM47C	FAM47C	

FAM47E	FAM47E	

FAM48A	FAM48A	

FAM48B1	FAM48B1	

FAM48B2	FAM48B2	

FAM49A	FAM49A	

FAM49B	FAM49B	

FAM50A	FAM50A	

FAM50B	FAM50B	

FAM53A	FAM53A	

FAM53B	FAM53B	

FAM53C	FAM53C	

FAM54A	FAM54A	

FAM54B	FAM54B	

FAM55A	FAM55A	

FAM55B	FAM55B	

FAM55C	FAM55C	

FAM55D	FAM55D	

FAM57A	FAM57A	

FAM57B	FAM57B	

FAM58A	FAM58A	

FAM58B	FAM58B	

FAM59A	FAM59A	

FAM59B	FAM59B	

FAM5B	FAM5B	

FAM5C	FAM5C	

FAM60A	FAM60A	

FAM62B	FAM62B	

FAM62C	FAM62C	

FAM63A	FAM63A	

FAM63B	FAM63B	

FAM64A	FAM64A	

FAM65A	FAM65A	

FAM65B	FAM65B	

FAM65C	FAM65C	

FAM66E	FAM66E	

FAM69A	FAM69A	

FAM69B	FAM69B	

FAM70A	FAM70A	

FAM70B	FAM70B	

FAM71A	FAM71A	

FAM71B	FAM71B	

FAM71C	FAM71C	

FAM71D	FAM71D	

FAM71E1	FAM71E1	

FAM71E2	FAM71E2	

FAM71F1	FAM71F1	

FAM71F2	FAM71F2	

FAM72A	FAM72A	

FAM72B	FAM72B	

FAM72D	FAM72D	

FAM73A	FAM73A	

FAM73B	FAM73B	

FAM74A3	FAM74A3	

FAM74A4	FAM74A4	

FAM75A1	FAM75A1	

FAM75A2	FAM75A2	

FAM75A3	FAM75A3	

FAM75A4	FAM75A4	

FAM75A5	FAM75A5	

FAM75A6	FAM75A6	

FAM75A7	FAM75A7	

FAM75B	FAM75B	

FAM75C1	FAM75C1	

FAM76A	FAM76A	

FAM76B	FAM76B	

FAM78A	FAM78A	

FAM78B	FAM78B	

FAM7A1	FAM7A1	

FAM7A2	FAM7A2	

FAM7A3	FAM7A3	

FAM80A	FAM80A	

FAM80B	FAM80B	

FAM81A	FAM81A	

FAM81B	FAM81B	

FAM82A1	FAM82A1	

FAM82A2	FAM82A2	

FAM82B	FAM82B	

FAM83A	FAM83A	

FAM83B	FAM83B	

FAM83C	FAM83C	

FAM83D	FAM83D	

FAM83E	FAM83E	

FAM83F	FAM83F	

FAM83G	FAM83G	

FAM83H	FAM83H	

FAM84A	FAM84A	

FAM84B	FAM84B	

FAM86A	FAM86A	

FAM86B1	FAM86B1	

FAM86B2	FAM86B2	

FAM86C	FAM86C	

FAM86D	FAM86D	

FAM87A	FAM87A	

FAM87B	FAM87B	

FAM89A	FAM89A	

FAM89B	FAM89B	

FAM8A1	FAM8A1	

FAM90A1	FAM90A1	

FAM90A10	FAM90A10	

FAM90A11P	FAM90A11P	

FAM90A12	FAM90A12	

FAM90A13	FAM90A13	

FAM90A14	FAM90A14	

FAM90A15	FAM90A15	

FAM90A16	FAM90A16	

FAM90A17	FAM90A17	

FAM90A18	FAM90A18	

FAM90A19	FAM90A19	

FAM90A20	FAM90A20	

FAM90A2P	FAM90A2P	

FAM90A3	FAM90A3	

FAM90A5	FAM90A5	

FAM90A6P	FAM90A6P	

FAM90A7	FAM90A7	

FAM90A8	FAM90A8	

FAM90A9	FAM90A9	

FAM91A1	FAM91A1	

FAM91A2	FAM91A2	

FAM92A1	FAM92A1	

FAM92A3	FAM92A3	

FAM92B	FAM92B	

FAM96A	FAM96A	

FAM96B	FAM96B	

FAM98A	FAM98A	

FAM98B	FAM98B	

FAM98C	FAM98C	

FAM99A	FAM99A	

FAM9A	FAM9A	

FAM9B	FAM9B	

FAM9C	FAM9C	

FANCA	FANCA	

FANCB	FANCB	

FANCC	FANCC	

FANCD2	FANCD2	

FANCE	FANCE	

FANCF	FANCF	

FANCG	FANCG	

FANCI	FANCI	

FANCL	FANCL	

FANCM	FANCM	

FANK1	FANK1	

FAP	FAP	

FAR1	FAR1	

FAR2	FAR2	

FARP1	FARP1	

FARP2	FARP2	

FARS2	FARS2	

FARSA	FARSA	

FARSB	FARSB	

FARSLB	FARSLB	

FAS	FAS	

FASLG	FASLG	

FASN	FASN	

FASTK	FASTK	

FASTKD1	FASTKD1	

FASTKD2	FASTKD2	

FASTKD3	FASTKD3	

FASTKD5	FASTKD5	

FAT1	FAT1	

FAT2	FAT2	

FAT3	FAT3	

FAT4	FAT4	

FATE1	FATE1	

FAU	FAU	

FBF1	FBF1	

FBL	FBL	

FBLIM1	FBLIM1	

FBLN1	FBLN1	

FBLN2	FBLN2	

FBLN5	FBLN5	

FBLN7	FBLN7	

FBN1	FBN1	

FBN2	FBN2	

FBN3	FBN3	

FBP1	FBP1	

FBP2	FBP2	

FBRS	FBRS	

FBS1	FBS1	

FBXL10	FBXL10	

FBXL11	FBXL11	

FBXL12	FBXL12	

FBXL13	FBXL13	

FBXL14	FBXL14	

FBXL15	FBXL15	

FBXL16	FBXL16	

FBXL17	FBXL17	

FBXL18	FBXL18	

FBXL19	FBXL19	

FBXL2	FBXL2	

FBXL20	FBXL20	

FBXL21	FBXL21	

FBXL22	FBXL22	

FBXL3	FBXL3	

FBXL4	FBXL4	

FBXL5	FBXL5	

FBXL6	FBXL6	

FBXL7	FBXL7	

FBXL8	FBXL8	

FBXO10	FBXO10	

FBXO11	FBXO11	

FBXO15	FBXO15	

FBXO16	FBXO16	

FBXO17	FBXO17	

FBXO18	FBXO18	

FBXO2	FBXO2	

FBXO21	FBXO21	

FBXO22	FBXO22	

FBXO22OS	FBXO22OS	

FBXO24	FBXO24	

FBXO25	FBXO25	

FBXO27	FBXO27	

FBXO28	FBXO28	

FBXO3	FBXO3	

FBXO30	FBXO30	

FBXO31	FBXO31	

FBXO32	FBXO32	

FBXO33	FBXO33	

FBXO34	FBXO34	

FBXO36	FBXO36	

FBXO38	FBXO38	

FBXO39	FBXO39	

FBXO4	FBXO4	

FBXO40	FBXO40	

FBXO41	FBXO41	

FBXO42	FBXO42	

FBXO43	FBXO43	

FBXO44	FBXO44	

FBXO45	FBXO45	

FBXO46	FBXO46	

FBXO47	FBXO47	

FBXO48	FBXO48	

FBXO5	FBXO5	

FBXO6	FBXO6	

FBXO7	FBXO7	

FBXO8	FBXO8	

FBXO9	FBXO9	

FBXW10	FBXW10	

FBXW11	FBXW11	

FBXW12	FBXW12	

FBXW2	FBXW2	

FBXW4	FBXW4	

FBXW5	FBXW5	

FBXW7	FBXW7	

FBXW8	FBXW8	

FBXW9	FBXW9	

FCAMR	FCAMR	

FCAR	FCAR	

FCER1A	FCER1A	

FCER1G	FCER1G	

FCER2	FCER2	

FCF1	FCF1	

FCGBP	FCGBP	

FCGR1A	FCGR1A	

FCGR1B	FCGR1B	

FCGR1C	FCGR1C	

FCGR2A	FCGR2A	

FCGR2B	FCGR2B	

FCGR2C	FCGR2C	

FCGR3A	FCGR3A	

FCGR3B	FCGR3B	

FCGRT	FCGRT	

FCHO1	FCHO1	

FCHO2	FCHO2	

FCHSD1	FCHSD1	

FCHSD2	FCHSD2	

FCN1	FCN1	

FCN2	FCN2	

FCN3	FCN3	

FCRL1	FCRL1	

FCRL2	FCRL2	

FCRL3	FCRL3	

FCRL4	FCRL4	

FCRL5	FCRL5	

FCRL6	FCRL6	

FCRLA	FCRLA	

FCRLB	FCRLB	

FDFT1	FDFT1	

FDPS	FDPS	

FDPSL2A	FDPSL2A	

FDX1	FDX1	

FDX1L	FDX1L	

FDXACB1	FDXACB1	

FDXR	FDXR	

FECH	FECH	

FEM1A	FEM1A	

FEM1B	FEM1B	

FEM1C	FEM1C	

FEN1	FEN1	

FER	FER	

FER1L3	FER1L3	

FER1L4	FER1L4	

FER1L5	FER1L5	

FER1L6	FER1L6	

FERD3L	FERD3L	

FERMT1	FERMT1	

FERMT2	FERMT2	

FERMT3	FERMT3	

FES	FES	

FETUB	FETUB	

FEV	FEV	

FEZ1	FEZ1	

FEZ2	FEZ2	

FEZF1	FEZF1	

FEZF2	FEZF2	

FFAR1	FFAR1	

FFAR2	FFAR2	

FFAR3	FFAR3	

FGA	FGA	

FGB	FGB	

FGD1	FGD1	

FGD2	FGD2	

FGD3	FGD3	

FGD4	FGD4	

FGD5	FGD5	

FGD6	FGD6	

FGF1	FGF1	

FGF10	FGF10	

FGF11	FGF11	

FGF12	FGF12	

FGF13	FGF13	

FGF14	FGF14	

FGF16	FGF16	

FGF17	FGF17	

FGF18	FGF18	

FGF19	FGF19	

FGF2	FGF2	

FGF20	FGF20	

FGF21	FGF21	

FGF22	FGF22	

FGF23	FGF23	

FGF3	FGF3	

FGF4	FGF4	

FGF5	FGF5	

FGF6	FGF6	

FGF7	FGF7	

FGF8	FGF8	

FGF9	FGF9	

FGFBP1	FGFBP1	

FGFBP2	FGFBP2	

FGFBP3	FGFBP3	

FGFR1	FGFR1	

FGFR1OP	FGFR1OP	

FGFR1OP2	FGFR1OP2	

FGFR2	FGFR2	

FGFR3	FGFR3	

FGFR4	FGFR4	

FGFRL1	FGFRL1	

FGG	FGG	

FGGY	FGGY	

FGL1	FGL1	

FGL2	FGL2	

FGR	FGR	

FH	FH	

FHAD1	FHAD1	

FHDC1	FHDC1	

FHIT	FHIT	

FHL1	FHL1	

FHL2	FHL2	

FHL3	FHL3	

FHL5	FHL5	

FHOD1	FHOD1	

FHOD3	FHOD3	

FIBCD1	FIBCD1	

FIBIN	FIBIN	

FIBP	FIBP	

FICD	FICD	

FIG4	FIG4	

FIGF	FIGF	

FIGLA	FIGLA	

FIGN	FIGN	

FIGNL1	FIGNL1	

FIGNL2	FIGNL2	

FILIP1	FILIP1	

FILIP1L	FILIP1L	

FIP1L1	FIP1L1	

FIS	FIS	

FIS1	FIS1	

FIT1	FIT1	

FITM2	FITM2	

FIZ1	FIZ1	

FJX1	FJX1	

FKBP10	FKBP10	

FKBP11	FKBP11	

FKBP14	FKBP14	

FKBP15	FKBP15	

FKBP1A	FKBP1A	

FKBP1B	FKBP1B	

FKBP1P1	FKBP1P1	

FKBP2	FKBP2	

FKBP3	FKBP3	

FKBP4	FKBP4	

FKBP5	FKBP5	

FKBP6	FKBP6	

FKBP7	FKBP7	

FKBP8	FKBP8	

FKBP9	FKBP9	

FKBP9L	FKBP9L	

FKBPL	FKBPL	

FKRP	FKRP	

FKSG2	FKSG2	

FKSG29	FKSG29	

FKSG30	FKSG30	

FKSG44	FKSG44	

FKSG49	FKSG49	

FKSG83	FKSG83	

FKTN	FKTN	

FLAD1	FLAD1	

FLCN	FLCN	

FLG	FLG	

FLG2	FLG2	

FLI1	FLI1	

FLII	FLII	

FLJ00312	FLJ00312	

FLJ10081	FLJ10081	

FLJ10088	FLJ10088	

FLJ10120	FLJ10120	

FLJ10213	FLJ10213	

FLJ10246	FLJ10246	

FLJ10324	FLJ10324	

FLJ10357	FLJ10357	

FLJ10374	FLJ10374	

FLJ10489	FLJ10489	

FLJ10661	FLJ10661	

FLJ10781	FLJ10781	

FLJ10803	FLJ10803	

FLJ10916	FLJ10916	

FLJ10986	FLJ10986	

FLJ10996	FLJ10996	

FLJ11235	FLJ11235	

FLJ11292	FLJ11292	

FLJ11783	FLJ11783	

FLJ11795	FLJ11795	

FLJ11827	FLJ11827	

FLJ12078	FLJ12078	

FLJ12331	FLJ12331	

FLJ12334	FLJ12334	

FLJ12355	FLJ12355	

FLJ12529	FLJ12529	

FLJ12684	FLJ12684	

FLJ12688	FLJ12688	

FLJ12949	FLJ12949	

FLJ13197	FLJ13197	

FLJ13224	FLJ13224	

FLJ13305	FLJ13305	

FLJ13611	FLJ13611	

FLJ13614	FLJ13614	

FLJ14082	FLJ14082	

FLJ14100	FLJ14100	

FLJ14107	FLJ14107	

FLJ14166	FLJ14166	

FLJ14186	FLJ14186	

FLJ14213	FLJ14213	

FLJ14712	FLJ14712	

FLJ14816	FLJ14816	

FLJ16124	FLJ16124	

FLJ16126	FLJ16126	

FLJ16165	FLJ16165	

FLJ16171	FLJ16171	

FLJ16323	FLJ16323	

FLJ16331	FLJ16331	

FLJ16369	FLJ16369	

FLJ16686	FLJ16686	

FLJ16734	FLJ16734	

FLJ16779	FLJ16779	

FLJ16793	FLJ16793	

FLJ20021	FLJ20021	

FLJ20125	FLJ20125	

FLJ20184	FLJ20184	

FLJ20209	FLJ20209	

FLJ20254	FLJ20254	

FLJ20273	FLJ20273	

FLJ20297	FLJ20297	

FLJ20309	FLJ20309	

FLJ20397	FLJ20397	

FLJ20444	FLJ20444	

FLJ20464	FLJ20464	

FLJ20489	FLJ20489	

FLJ20518	FLJ20518	

FLJ20581	FLJ20581	

FLJ20628	FLJ20628	

FLJ20674	FLJ20674	

FLJ20699	FLJ20699	

FLJ20712	FLJ20712	

FLJ20718	FLJ20718	

FLJ20850	FLJ20850	

FLJ20920	FLJ20920	

FLJ20972	FLJ20972	

FLJ21511	FLJ21511	

FLJ21687	FLJ21687	

FLJ21767	FLJ21767	

FLJ21839	FLJ21839	

FLJ21865	FLJ21865	

FLJ21986	FLJ21986	

FLJ22184	FLJ22184	

FLJ22222	FLJ22222	

FLJ22269	FLJ22269	

FLJ22447	FLJ22447	

FLJ22531	FLJ22531	

FLJ22536	FLJ22536	

FLJ22639	FLJ22639	

FLJ22662	FLJ22662	

FLJ22675	FLJ22675	

FLJ22795	FLJ22795	

FLJ23152	FLJ23152	

FLJ23172	FLJ23172	

FLJ23356	FLJ23356	

FLJ23584	FLJ23584	

FLJ23754	FLJ23754	

FLJ23834	FLJ23834	

FLJ23865	FLJ23865	

FLJ25006	FLJ25006	

FLJ25037	FLJ25037	

FLJ25076	FLJ25076	

FLJ25169	FLJ25169	

FLJ25328	FLJ25328	

FLJ25363	FLJ25363	

FLJ25404	FLJ25404	

FLJ25439	FLJ25439	

FLJ25715	FLJ25715	

FLJ25758	FLJ25758	

FLJ25996	FLJ25996	

FLJ26056	FLJ26056	

FLJ26850	FLJ26850	

FLJ27243	FLJ27243	

FLJ27255	FLJ27255	

FLJ27354	FLJ27354	

FLJ27365	FLJ27365	

FLJ27465	FLJ27465	

FLJ30058	FLJ30058	

FLJ30092	FLJ30092	

FLJ30375	FLJ30375	

FLJ30428	FLJ30428	

FLJ30430	FLJ30430	

FLJ30594	FLJ30594	

FLJ30679	FLJ30679	

FLJ30719	FLJ30719	

FLJ30851	FLJ30851	

FLJ31132	FLJ31132	

FLJ31222	FLJ31222	

FLJ31306	FLJ31306	

FLJ31401	FLJ31401	

FLJ31568	FLJ31568	

FLJ31813	FLJ31813	

FLJ31945	FLJ31945	

FLJ32011	FLJ32011	

FLJ32063	FLJ32063	

FLJ32065	FLJ32065	

FLJ32154	FLJ32154	

FLJ32214	FLJ32214	

FLJ32252	FLJ32252	

FLJ32255	FLJ32255	

FLJ32310	FLJ32310	

FLJ32569	FLJ32569	

FLJ32575	FLJ32575	

FLJ32658	FLJ32658	

FLJ32679	FLJ32679	

FLJ32682	FLJ32682	

FLJ32784	FLJ32784	

FLJ32790	FLJ32790	

FLJ32810	FLJ32810	

FLJ32867	FLJ32867	

FLJ32955	FLJ32955	

FLJ33360	FLJ33360	

FLJ33387	FLJ33387	

FLJ33534	FLJ33534	

FLJ33544	FLJ33544	

FLJ33590	FLJ33590	

FLJ33630	FLJ33630	

FLJ33651	FLJ33651	

FLJ33706	FLJ33706	

FLJ33708	FLJ33708	

FLJ33996	FLJ33996	

FLJ34047	FLJ34047	

FLJ34306	FLJ34306	

FLJ34503	FLJ34503	

FLJ34690	FLJ34690	

FLJ34870	FLJ34870	

FLJ34969	FLJ34969	

FLJ35024	FLJ35024	

FLJ35220	FLJ35220	

FLJ35258	FLJ35258	

FLJ35282	FLJ35282	

FLJ35379	FLJ35379	

FLJ35390	FLJ35390	

FLJ35409	FLJ35409	

FLJ35424	FLJ35424	

FLJ35429	FLJ35429	

FLJ35740	FLJ35740	

FLJ35767	FLJ35767	

FLJ35776	FLJ35776	

FLJ35785	FLJ35785	

FLJ35801	FLJ35801	

FLJ35816	FLJ35816	

FLJ35848	FLJ35848	

FLJ35880	FLJ35880	

FLJ35894	FLJ35894	

FLJ35934	FLJ35934	

FLJ35946	FLJ35946	

FLJ36031	FLJ36031	

FLJ36032	FLJ36032	

FLJ36070	FLJ36070	

FLJ36116	FLJ36116	

FLJ36131	FLJ36131	

FLJ36144	FLJ36144	

FLJ36157	FLJ36157	

FLJ36166	FLJ36166	

FLJ36492	FLJ36492	

FLJ36644	FLJ36644	

FLJ36701	FLJ36701	

FLJ36777	FLJ36777	

FLJ36848	FLJ36848	

FLJ37078	FLJ37078	

FLJ37201	FLJ37201	

FLJ37228	FLJ37228	

FLJ37307	FLJ37307	

FLJ37396	FLJ37396	

FLJ37453	FLJ37453	

FLJ37512	FLJ37512	

FLJ37543	FLJ37543	

FLJ37587	FLJ37587	

FLJ37644	FLJ37644	

FLJ37673	FLJ37673	

FLJ37786	FLJ37786	

FLJ38377	FLJ38377	

FLJ38379	FLJ38379	

FLJ38482	FLJ38482	

FLJ38576	FLJ38576	

FLJ38717	FLJ38717	

FLJ38723	FLJ38723	

FLJ38773	FLJ38773	

FLJ38969	FLJ38969	

FLJ38973	FLJ38973	

FLJ39061	FLJ39061	

FLJ39080	FLJ39080	

FLJ39632	FLJ39632	

FLJ39639	FLJ39639	

FLJ39653	FLJ39653	

FLJ39660	FLJ39660	

FLJ39739	FLJ39739	

FLJ39827	FLJ39827	

FLJ40039	FLJ40039	

FLJ40113	FLJ40113	

FLJ40125	FLJ40125	

FLJ40194	FLJ40194	

FLJ40244	FLJ40244	

FLJ40288	FLJ40288	

FLJ40292	FLJ40292	

FLJ40296	FLJ40296	

FLJ40330	FLJ40330	

FLJ40411	FLJ40411	

FLJ40434	FLJ40434	

FLJ40448	FLJ40448	

FLJ40453	FLJ40453	

FLJ40473	FLJ40473	

FLJ40504	FLJ40504	

FLJ40606	FLJ40606	

FLJ40672	FLJ40672	

FLJ40712	FLJ40712	

FLJ40722	FLJ40722	

FLJ40852	FLJ40852	

FLJ41046	FLJ41046	

FLJ41047	FLJ41047	

FLJ41170	FLJ41170	

FLJ41200	FLJ41200	

FLJ41327	FLJ41327	

FLJ41352	FLJ41352	

FLJ41423	FLJ41423	

FLJ41481	FLJ41481	

FLJ41484	FLJ41484	

FLJ41562	FLJ41562	

FLJ41603	FLJ41603	

FLJ41649	FLJ41649	

FLJ41733	FLJ41733	

FLJ41766	FLJ41766	

FLJ41821	FLJ41821	

FLJ41841	FLJ41841	

FLJ41856	FLJ41856	

FLJ41941	FLJ41941	

FLJ42102	FLJ42102	

FLJ42133	FLJ42133	

FLJ42177	FLJ42177	

FLJ42220	FLJ42220	

FLJ42258	FLJ42258	

FLJ42280	FLJ42280	

FLJ42289	FLJ42289	

FLJ42291	FLJ42291	

FLJ42393	FLJ42393	

FLJ42418	FLJ42418	

FLJ42562	FLJ42562	

FLJ42627	FLJ42627	

FLJ42709	FLJ42709	

FLJ42842	FLJ42842	

FLJ42875	FLJ42875	

FLJ42953	FLJ42953	

FLJ42957	FLJ42957	

FLJ42986	FLJ42986	

FLJ43080	FLJ43080	

FLJ43093	FLJ43093	

FLJ43276	FLJ43276	

FLJ43390	FLJ43390	

FLJ43663	FLJ43663	

FLJ43681	FLJ43681	

FLJ43752	FLJ43752	

FLJ43763	FLJ43763	

FLJ43806	FLJ43806	

FLJ43826	FLJ43826	

FLJ43859	FLJ43859	

FLJ43860	FLJ43860	

FLJ43870	FLJ43870	

FLJ43879	FLJ43879	

FLJ43950	FLJ43950	

FLJ43980	FLJ43980	

FLJ43987	FLJ43987	

FLJ44005	FLJ44005	

FLJ44006	FLJ44006	

FLJ44048	FLJ44048	

FLJ44054	FLJ44054	

FLJ44060	FLJ44060	

FLJ44076	FLJ44076	

FLJ44082	FLJ44082	

FLJ44112	FLJ44112	

FLJ44124	FLJ44124	

FLJ44186	FLJ44186	

FLJ44216	FLJ44216	

FLJ44290	FLJ44290	

FLJ44313	FLJ44313	

FLJ44342	FLJ44342	

FLJ44379	FLJ44379	

FLJ44385	FLJ44385	

FLJ44450	FLJ44450	

FLJ44451	FLJ44451	

FLJ44477	FLJ44477	

FLJ44606	FLJ44606	

FLJ44635	FLJ44635	

FLJ44653	FLJ44653	

FLJ44674	FLJ44674	

FLJ44790	FLJ44790	

FLJ44817	FLJ44817	

FLJ44861	FLJ44861	

FLJ44881	FLJ44881	

FLJ44955	FLJ44955	

FLJ45032	FLJ45032	

FLJ45079	FLJ45079	

FLJ45121	FLJ45121	

FLJ45139	FLJ45139	

FLJ45202	FLJ45202	

FLJ45244	FLJ45244	

FLJ45248	FLJ45248	

FLJ45256	FLJ45256	

FLJ45300	FLJ45300	

FLJ45337	FLJ45337	

FLJ45340	FLJ45340	

FLJ45422	FLJ45422	

FLJ45445	FLJ45445	

FLJ45455	FLJ45455	

FLJ45513	FLJ45513	

FLJ45537	FLJ45537	

FLJ45684	FLJ45684	

FLJ45721	FLJ45721	

FLJ45831	FLJ45831	

FLJ45832	FLJ45832	

FLJ45872	FLJ45872	

FLJ45964	FLJ45964	

FLJ45966	FLJ45966	

FLJ45974	FLJ45974	

FLJ45983	FLJ45983	

FLJ45994	FLJ45994	

FLJ46010	FLJ46010	

FLJ46020	FLJ46020	

FLJ46026	FLJ46026	

FLJ46109	FLJ46109	

FLJ46154	FLJ46154	

FLJ46156	FLJ46156	

FLJ46210	FLJ46210	

FLJ46230	FLJ46230	

FLJ46257	FLJ46257	

FLJ46284	FLJ46284	

FLJ46300	FLJ46300	

FLJ46309	FLJ46309	

FLJ46321	FLJ46321	

FLJ46347	FLJ46347	

FLJ46358	FLJ46358	

FLJ46361	FLJ46361	

FLJ46363	FLJ46363	

FLJ46380	FLJ46380	

FLJ46446	FLJ46446	

FLJ46552	FLJ46552	

FLJ46836	FLJ46836	

FLJ46838	FLJ46838	

FLJ46906	FLJ46906	

FLJ77644	FLJ77644	

FLJ90036	FLJ90036	

FLJ90086	FLJ90086	

FLJ90231	FLJ90231	

FLJ90650	FLJ90650	

FLJ90680	FLJ90680	

FLJ90757	FLJ90757	

FLNA	FLNA	

FLNB	FLNB	

FLNC	FLNC	

FLOT1	FLOT1	

FLOT2	FLOT2	

FLRT1	FLRT1	

FLRT2	FLRT2	

FLRT3	FLRT3	

FLT1	FLT1	

FLT3	FLT3	

FLT3LG	FLT3LG	

FLT4	FLT4	

FLVCR1	FLVCR1	

FLVCR2	FLVCR2	

FLYWCH1	FLYWCH1	

FLYWCH2	FLYWCH2	

FMN1	FMN1	

FMN2	FMN2	

FMNL1	FMNL1	

FMNL2	FMNL2	

FMNL3	FMNL3	

FMO1	FMO1	

FMO2	FMO2	

FMO3	FMO3	

FMO4	FMO4	

FMO5	FMO5	

FMO6P	FMO6P	

FMO9P	FMO9P	

FMOD	FMOD	

FMR1	FMR1	

FMR1NB	FMR1NB	

FN1	FN1	

FN3K	FN3K	

FN3KRP	FN3KRP	

FNBP1	FNBP1	

FNBP1L	FNBP1L	

FNBP4	FNBP4	

FNDC1	FNDC1	

FNDC3A	FNDC3A	

FNDC3B	FNDC3B	

FNDC4	FNDC4	

FNDC5	FNDC5	

FNDC7	FNDC7	

FNDC8	FNDC8	

FNIP1	FNIP1	

FNIP2	FNIP2	

FNTA	FNTA	

FNTB	FNTB	

FOLH1	FOLH1	

FOLH1B	FOLH1B	

FOLR1	FOLR1	

FOLR2	FOLR2	

FOLR3	FOLR3	

FOLR4	FOLR4	

FOS	FOS	

FOSB	FOSB	

FOSL1	FOSL1	

FOSL2	FOSL2	

FOXA1	FOXA1	

FOXA2	FOXA2	

FOXA3	FOXA3	

FOXB1	FOXB1	

FOXB2	FOXB2	

FOXC1	FOXC1	

FOXC2	FOXC2	

FOXD1	FOXD1	

FOXD2	FOXD2	

FOXD3	FOXD3	

FOXD4	FOXD4	

FOXD4L1	FOXD4L1	

FOXD4L2	FOXD4L2	

FOXD4L3	FOXD4L3	

FOXD4L4	FOXD4L4	

FOXD4L5	FOXD4L5	

FOXD4L6	FOXD4L6	

FOXE1	FOXE1	

FOXE3	FOXE3	

FOXF1	FOXF1	

FOXF2	FOXF2	

FOXG1	FOXG1	

FOXH1	FOXH1	

FOXI1	FOXI1	

FOXI2	FOXI2	

FOXI3	FOXI3	

FOXJ1	FOXJ1	

FOXJ2	FOXJ2	

FOXJ3	FOXJ3	

FOXK1	FOXK1	

FOXK2	FOXK2	

FOXL1	FOXL1	

FOXL2	FOXL2	

FOXM1	FOXM1	

FOXN1	FOXN1	

FOXN2	FOXN2	

FOXN3	FOXN3	

FOXN4	FOXN4	

FOXO1	FOXO1	

FOXO3	FOXO3	

FOXO4	FOXO4	

FOXO6	FOXO6	

FOXP1	FOXP1	

FOXP2	FOXP2	

FOXP3	FOXP3	

FOXP4	FOXP4	

FOXQ1	FOXQ1	

FOXR1	FOXR1	

FOXR2	FOXR2	

FOXRED1	FOXRED1	

FOXRED2	FOXRED2	

FOXS1	FOXS1	

FPGS	FPGS	

FPGT	FPGT	

FPR1	FPR1	

FPR2	FPR2	

FPR3	FPR3	

FRAG1	FRAG1	

FRAP1	FRAP1	

FRAS1	FRAS1	

FRAT1	FRAT1	

FRAT2	FRAT2	

FREM1	FREM1	

FREM2	FREM2	

FREM3	FREM3	

FREQ	FREQ	

FRG1	FRG1	

FRG1B	FRG1B	

FRG2	FRG2	

FRG2B	FRG2B	

FRG2C	FRG2C	

FRK	FRK	

FRMD1	FRMD1	

FRMD3	FRMD3	

FRMD4A	FRMD4A	

FRMD4B	FRMD4B	

FRMD5	FRMD5	

FRMD6	FRMD6	

FRMD7	FRMD7	

FRMD8	FRMD8	

FRMPD1	FRMPD1	

FRMPD2	FRMPD2	

FRMPD2L1	FRMPD2L1	

FRMPD2L2	FRMPD2L2	

FRMPD3	FRMPD3	

FRMPD4	FRMPD4	

FRRS1	FRRS1	

FRS2	FRS2	

FRS3	FRS3	

FRY	FRY	

FRYL	FRYL	

FRZB	FRZB	

FSBP	FSBP	

FSCB	FSCB	

FSCN1	FSCN1	

FSCN2	FSCN2	

FSCN3	FSCN3	

FSD1	FSD1	

FSD1CL	FSD1CL	

FSD1L	FSD1L	

FSD2	FSD2	

FSHB	FSHB	

FSHR	FSHR	

FSIP1	FSIP1	

FSIP2	FSIP2	

FST	FST	

FSTL1	FSTL1	

FSTL3	FSTL3	

FSTL4	FSTL4	

FSTL5	FSTL5	

FTCD	FTCD	

FTH1	FTH1	

FTHL11	FTHL11	

FTHL12	FTHL12	

FTHL16	FTHL16	

FTHL17	FTHL17	

FTHL19	FTHL19	

FTHL2	FTHL2	

FTHL3	FTHL3	

FTHL7	FTHL7	

FTHL8	FTHL8	

FTL	FTL	

FTMT	FTMT	

FTO	FTO	

FTSJ1	FTSJ1	

FTSJ2	FTSJ2	

FTSJ3	FTSJ3	

FTSJD1	FTSJD1	

FTSJD2	FTSJD2	

FUBP1	FUBP1	

FUBP3	FUBP3	

FUCA1	FUCA1	

FUCA2	FUCA2	

FUK	FUK	

FUNDC1	FUNDC1	

FUNDC2	FUNDC2	

FURIN	FURIN	

FUS	FUS	

FUSSEL18	FUSSEL18	

FUT1	FUT1	

FUT10	FUT10	

FUT11	FUT11	

FUT2	FUT2	

FUT3	FUT3	

FUT4	FUT4	

FUT5	FUT5	

FUT6	FUT6	

FUT7	FUT7	

FUT8	FUT8	

FUT9	FUT9	

FUZ	FUZ	

FVT1	FVT1	

FXC1	FXC1	

FXN	FXN	

FXR1	FXR1	

FXR2	FXR2	

FXYD1	FXYD1	

FXYD2	FXYD2	

FXYD3	FXYD3	

FXYD4	FXYD4	

FXYD5	FXYD5	

FXYD6	FXYD6	

FXYD7	FXYD7	

FYB	FYB	

FYCO1	FYCO1	

FYN	FYN	

FYTTD1	FYTTD1	

FZD1	FZD1	

FZD10	FZD10	

FZD2	FZD2	

FZD3	FZD3	

FZD4	FZD4	

FZD5	FZD5	

FZD6	FZD6	

FZD7	FZD7	

FZD8	FZD8	

FZD9	FZD9	

FZR1	FZR1	

G0S2	G0S2	

G3BP1	G3BP1	

G3BP2	G3BP2	

G6PC	G6PC	

G6PC2	G6PC2	

G6PC3	G6PC3	

G6PD	G6PD	

GAA	GAA	

GAB1	GAB1	

GAB2	GAB2	

GAB3	GAB3	

GAB4	GAB4	

GABARAP	GABARAP	

GABARAPL1	GABARAPL1	

GABARAPL2	GABARAPL2	

GABBR1	GABBR1	

GABBR2	GABBR2	

GABPA	GABPA	

GABPAP	GABPAP	

GABPB1	GABPB1	

GABPB2	GABPB2	

GABRA1	GABRA1	

GABRA2	GABRA2	

GABRA3	GABRA3	

GABRA4	GABRA4	

GABRA5	GABRA5	

GABRA6	GABRA6	

GABRB1	GABRB1	

GABRB2	GABRB2	

GABRB3	GABRB3	

GABRD	GABRD	

GABRE	GABRE	

GABRG1	GABRG1	

GABRG2	GABRG2	

GABRG3	GABRG3	

GABRP	GABRP	

GABRQ	GABRQ	

GABRR1	GABRR1	

GABRR2	GABRR2	

GABRR3	GABRR3	

GAD1	GAD1	

GAD2	GAD2	

GADD45A	GADD45A	

GADD45B	GADD45B	

GADD45G	GADD45G	

GADD45GIP1	GADD45GIP1	

GADL1	GADL1	

GAFA1	GAFA1	

GAFA2	GAFA2	

GAFA3	GAFA3	

GAGE1	GAGE1	

GAGE10	GAGE10	

GAGE12B	GAGE12B	

GAGE12C	GAGE12C	

GAGE12D	GAGE12D	

GAGE12E	GAGE12E	

GAGE12F	GAGE12F	

GAGE12G	GAGE12G	

GAGE12H	GAGE12H	

GAGE12I	GAGE12I	

GAGE12J	GAGE12J	

GAGE2A	GAGE2A	

GAGE2B	GAGE2B	

GAGE2C	GAGE2C	

GAGE2E	GAGE2E	

GAGE4	GAGE4	

GAGE5	GAGE5	

GAGE6	GAGE6	

GAGE7	GAGE7	

GAGE8	GAGE8	

GAK	GAK	

GAL	GAL	

GAL3ST1	GAL3ST1	

GAL3ST2	GAL3ST2	

GAL3ST3	GAL3ST3	

GAL3ST4	GAL3ST4	

GALC	GALC	

GALE	GALE	

GALIG	GALIG	

GALK1	GALK1	

GALK2	GALK2	

GALM	GALM	

GALNS	GALNS	

GALNT1	GALNT1	

GALNT10	GALNT10	

GALNT11	GALNT11	

GALNT12	GALNT12	

GALNT13	GALNT13	

GALNT14	GALNT14	

GALNT17	GALNT17	

GALNT2	GALNT2	

GALNT3	GALNT3	

GALNT4	GALNT4	

GALNT5	GALNT5	

GALNT6	GALNT6	

GALNT7	GALNT7	

GALNT8	GALNT8	

GALNT9	GALNT9	

GALNTL1	GALNTL1	

GALNTL2	GALNTL2	

GALNTL4	GALNTL4	

GALNTL5	GALNTL5	

GALNTL6	GALNTL6	

GALP	GALP	

GALR1	GALR1	

GALR2	GALR2	

GALR3	GALR3	

GALT	GALT	

GAMT	GAMT	

GAN	GAN	

GANAB	GANAB	

GANC	GANC	

GAP43	GAP43	

GAPDH	GAPDH	

GAPDHL6	GAPDHL6	

GAPDHS	GAPDHS	

GAPT	GAPT	

GAPVD1	GAPVD1	

GAR1	GAR1	

GARNL3	GARNL3	

GARNL4	GARNL4	

GARS	GARS	

GART	GART	

GAS1	GAS1	

GAS2	GAS2	

GAS2L1	GAS2L1	

GAS2L2	GAS2L2	

GAS2L3	GAS2L3	

GAS5	GAS5	

GAS6	GAS6	

GAS7	GAS7	

GAS8	GAS8	

GAST	GAST	

GATA1	GATA1	

GATA2	GATA2	

GATA3	GATA3	

GATA4	GATA4	

GATA5	GATA5	

GATA6	GATA6	

GATAD1	GATAD1	

GATAD2A	GATAD2A	

GATAD2B	GATAD2B	

GATC	GATC	

GATM	GATM	

GATS	GATS	

GBA	GBA	

GBA2	GBA2	

GBA3	GBA3	

GBAP	GBAP	

GBAS	GBAS	

GBE1	GBE1	

GBF1	GBF1	

GBGT1	GBGT1	

GBP1	GBP1	

GBP2	GBP2	

GBP3	GBP3	

GBP4	GBP4	

GBP5	GBP5	

GBP6	GBP6	

GBP7	GBP7	

GBX1	GBX1	

GBX2	GBX2	

GC	GC	

GCA	GCA	

GCAT	GCAT	

GCC1	GCC1	

GCC2	GCC2	

GCDH	GCDH	

GCET2	GCET2	

GCG	GCG	

GCGR	GCGR	

GCH1	GCH1	

GCHFR	GCHFR	

GCK	GCK	

GCKR	GCKR	

GCLC	GCLC	

GCLM	GCLM	

GCM1	GCM1	

GCM2	GCM2	

GCN1L1	GCN1L1	

GCNT1	GCNT1	

GCNT2	GCNT2	

GCNT3	GCNT3	

GCNT4	GCNT4	

GCNT6	GCNT6	

GCNT7	GCNT7	

GCOM1	GCOM1	

GCSH	GCSH	

GDA	GDA	

GDAP1	GDAP1	

GDAP1L1	GDAP1L1	

GDAP2	GDAP2	

GDE1	GDE1	

GDEP	GDEP	

GDF1	GDF1	

GDF10	GDF10	

GDF11	GDF11	

GDF15	GDF15	

GDF2	GDF2	

GDF3	GDF3	

GDF5	GDF5	

GDF5OS	GDF5OS	

GDF6	GDF6	

GDF7	GDF7	

GDF9	GDF9	

GDI1	GDI1	

GDI2	GDI2	

GDNF	GDNF	

GDPD1	GDPD1	

GDPD2	GDPD2	

GDPD3	GDPD3	

GDPD4	GDPD4	

GDPD5	GDPD5	

GEFT	GEFT	

GEM	GEM	

GEMIN4	GEMIN4	

GEMIN5	GEMIN5	

GEMIN6	GEMIN6	

GEMIN7	GEMIN7	

GEMIN8	GEMIN8	

GEN1	GEN1	

GFAP	GFAP	

GFER	GFER	

GFI1	GFI1	

GFI1B	GFI1B	

GFM1	GFM1	

GFM2	GFM2	

GFOD1	GFOD1	

GFOD2	GFOD2	

GFPT1	GFPT1	

GFPT2	GFPT2	

GFRA1	GFRA1	

GFRA2	GFRA2	

GFRA3	GFRA3	

GFRA4	GFRA4	

GFRAL	GFRAL	

GGA1	GGA1	

GGA2	GGA2	

GGA3	GGA3	

GGCT	GGCT	

GGCX	GGCX	

GGH	GGH	

GGN	GGN	

GGNBP1	GGNBP1	

GGNBP2	GGNBP2	

GGPS1	GGPS1	

GGT1	GGT1	

GGT2	GGT2	

GGT3	GGT3	

GGT3P	GGT3P	

GGT5	GGT5	

GGT6	GGT6	

GGT7	GGT7	

GGT8P	GGT8P	

GGTA1	GGTA1	

GGTL3	GGTL3	

GGTLC1	GGTLC1	

GGTLC2	GGTLC2	

GH1	GH1	

GH2	GH2	

GHDC	GHDC	

GHITM	GHITM	

GHR	GHR	

GHRH	GHRH	

GHRHR	GHRHR	

GHRL	GHRL	

GHRLOS	GHRLOS	

GHSR	GHSR	

GIF	GIF	

GIGYF1	GIGYF1	

GIGYF2	GIGYF2	

GIMAP1	GIMAP1	

GIMAP2	GIMAP2	

GIMAP4	GIMAP4	

GIMAP5	GIMAP5	

GIMAP6	GIMAP6	

GIMAP7	GIMAP7	

GIMAP8	GIMAP8	

GIN1	GIN1	

GINS1	GINS1	

GINS2	GINS2	

GINS3	GINS3	

GINS4	GINS4	

GIP	GIP	

GIPC1	GIPC1	

GIPC2	GIPC2	

GIPC3	GIPC3	

GIPR	GIPR	

GIT1	GIT1	

GIT2	GIT2	

GIYD1	GIYD1	

GIYD2	GIYD2	

GJA1	GJA1	

GJA10	GJA10	

GJA3	GJA3	

GJA4	GJA4	

GJA5	GJA5	

GJA8	GJA8	

GJA9	GJA9	

GJB1	GJB1	

GJB2	GJB2	

GJB3	GJB3	

GJB4	GJB4	

GJB5	GJB5	

GJB6	GJB6	

GJB7	GJB7	

GJC1	GJC1	

GJC2	GJC2	

GJC3	GJC3	

GJD2	GJD2	

GJD3	GJD3	

GJD4	GJD4	

GK	GK	

GK2	GK2	

GK5	GK5	

GKAP1	GKAP1	

GKN1	GKN1	

GKN2	GKN2	

GLA	GLA	

GLB1	GLB1	

GLB1L	GLB1L	

GLB1L2	GLB1L2	

GLB1L3	GLB1L3	

GLCCI1	GLCCI1	

GLCE	GLCE	

GLDC	GLDC	

GLDN	GLDN	

GLE1	GLE1	

GLG1	GLG1	

GLI1	GLI1	

GLI2	GLI2	

GLI3	GLI3	

GLI4	GLI4	

GLIPR1	GLIPR1	

GLIPR1L1	GLIPR1L1	

GLIPR1L2	GLIPR1L2	

GLIPR2	GLIPR2	

GLIS1	GLIS1	

GLIS2	GLIS2	

GLIS3	GLIS3	

GLMN	GLMN	

GLO1	GLO1	

GLOD4	GLOD4	

GLOD5	GLOD5	

GLP1R	GLP1R	

GLP2R	GLP2R	

GLRA1	GLRA1	

GLRA2	GLRA2	

GLRA3	GLRA3	

GLRA4	GLRA4	

GLRB	GLRB	

GLRX	GLRX	

GLRX2	GLRX2	

GLRX3	GLRX3	

GLRX5	GLRX5	

GLS	GLS	

GLS2	GLS2	

GLT1D1	GLT1D1	

GLT25D1	GLT25D1	

GLT25D2	GLT25D2	

GLT6D1	GLT6D1	

GLT8D1	GLT8D1	

GLT8D2	GLT8D2	

GLTP	GLTP	

GLTPD1	GLTPD1	

GLTPD2	GLTPD2	

GLTSCR1	GLTSCR1	

GLTSCR2	GLTSCR2	

GLUD1	GLUD1	

GLUD2	GLUD2	

GLUL	GLUL	

GLYAT	GLYAT	

GLYATL1	GLYATL1	

GLYATL2	GLYATL2	

GLYBP	GLYBP	

GLYCAM1	GLYCAM1	

GLYCTK	GLYCTK	

GM127	GM127	

GM2A	GM2A	

GMCL1	GMCL1	

GMCL1L	GMCL1L	

GMDS	GMDS	

GMEB1	GMEB1	

GMEB2	GMEB2	

GMFB	GMFB	

GMFG	GMFG	

GMIP	GMIP	

GML	GML	

GMNN	GMNN	

GMPPA	GMPPA	

GMPPB	GMPPB	

GMPR	GMPR	

GMPR2	GMPR2	

GMPS	GMPS	

GNA11	GNA11	

GNA12	GNA12	

GNA13	GNA13	

GNA14	GNA14	

GNA15	GNA15	

GNAI1	GNAI1	

GNAI2	GNAI2	

GNAI3	GNAI3	

GNAL	GNAL	

GNAO1	GNAO1	

GNAQ	GNAQ	

GNAS	GNAS	

GNASAS	GNASAS	

GNAT1	GNAT1	

GNAT2	GNAT2	

GNAT3	GNAT3	

GNAZ	GNAZ	

GNB1	GNB1	

GNB1L	GNB1L	

GNB2	GNB2	

GNB2L1	GNB2L1	

GNB3	GNB3	

GNB4	GNB4	

GNB5	GNB5	

GNE	GNE	

GNG10	GNG10	

GNG11	GNG11	

GNG12	GNG12	

GNG13	GNG13	

GNG2	GNG2	

GNG3	GNG3	

GNG4	GNG4	

GNG5	GNG5	

GNG7	GNG7	

GNG8	GNG8	

GNGT1	GNGT1	

GNGT2	GNGT2	

GNL1	GNL1	

GNL2	GNL2	

GNL3	GNL3	

GNL3L	GNL3L	

GNLY	GNLY	

GNMT	GNMT	

GNPAT	GNPAT	

GNPDA1	GNPDA1	

GNPDA2	GNPDA2	

GNPNAT1	GNPNAT1	

GNPTAB	GNPTAB	

GNPTG	GNPTG	

GNRH1	GNRH1	

GNRH2	GNRH2	

GNRHR	GNRHR	

GNRHR2	GNRHR2	

GNS	GNS	

GOLGA1	GOLGA1	

GOLGA2	GOLGA2	

GOLGA2L1	GOLGA2L1	

GOLGA2LY1	GOLGA2LY1	

GOLGA2LY2	GOLGA2LY2	

GOLGA3	GOLGA3	

GOLGA4	GOLGA4	

GOLGA5	GOLGA5	

GOLGA6	GOLGA6	

GOLGA6A	GOLGA6A	

GOLGA6B	GOLGA6B	

GOLGA7	GOLGA7	

GOLGA7B	GOLGA7B	

GOLGA8A	GOLGA8A	

GOLGA8B	GOLGA8B	

GOLGA8E	GOLGA8E	

GOLGA8F	GOLGA8F	

GOLGA8G	GOLGA8G	

GOLGA9P	GOLGA9P	

GOLGB1	GOLGB1	

GOLIM4	GOLIM4	

GOLM1	GOLM1	

GOLPH3	GOLPH3	

GOLPH3L	GOLPH3L	

GOLPH4	GOLPH4	

GOLSYN	GOLSYN	

GOLT1A	GOLT1A	

GOLT1B	GOLT1B	

GON4L	GON4L	

GOPC	GOPC	

GORASP1	GORASP1	

GORASP2	GORASP2	

GOSR1	GOSR1	

GOSR2	GOSR2	

GOT1	GOT1	

GOT1L1	GOT1L1	

GOT2	GOT2	

GP1BA	GP1BA	

GP2	GP2	

GP5	GP5	

GP6	GP6	

GP9	GP9	

GPA33	GPA33	

GPAA1	GPAA1	

GPAM	GPAM	

GPAT2	GPAT2	

GPATC4	GPATC4	

GPATCH1	GPATCH1	

GPATCH2	GPATCH2	

GPATCH3	GPATCH3	

GPATCH4	GPATCH4	

GPATCH8	GPATCH8	

GPBAR1	GPBAR1	

GPBP1	GPBP1	

GPBP1L1	GPBP1L1	

GPC1	GPC1	

GPC2	GPC2	

GPC3	GPC3	

GPC4	GPC4	

GPC5	GPC5	

GPC6	GPC6	

GPD1	GPD1	

GPD1L	GPD1L	

GPD2	GPD2	

GPER	GPER	

GPHA2	GPHA2	

GPHB5	GPHB5	

GPHN	GPHN	

GPI	GPI	

GPIHBP1	GPIHBP1	

GPKOW	GPKOW	

GPLD1	GPLD1	

GPM6A	GPM6A	

GPM6B	GPM6B	

GPN1	GPN1	

GPN2	GPN2	

GPN3	GPN3	

GPNMB	GPNMB	

GPR1	GPR1	

GPR101	GPR101	

GPR103	GPR103	

GPR107	GPR107	

GPR108	GPR108	

GPR109A	GPR109A	

GPR109B	GPR109B	

GPR110	GPR110	

GPR111	GPR111	

GPR112	GPR112	

GPR113	GPR113	

GPR114	GPR114	

GPR115	GPR115	

GPR116	GPR116	

GPR119	GPR119	

GPR12	GPR12	

GPR120	GPR120	

GPR123	GPR123	

GPR124	GPR124	

GPR125	GPR125	

GPR126	GPR126	

GPR128	GPR128	

GPR132	GPR132	

GPR133	GPR133	

GPR135	GPR135	

GPR137	GPR137	

GPR137B	GPR137B	

GPR137C	GPR137C	

GPR139	GPR139	

GPR141	GPR141	

GPR142	GPR142	

GPR143	GPR143	

GPR144	GPR144	

GPR146	GPR146	

GPR148	GPR148	

GPR149	GPR149	

GPR15	GPR15	

GPR150	GPR150	

GPR151	GPR151	

GPR152	GPR152	

GPR153	GPR153	

GPR155	GPR155	

GPR156	GPR156	

GPR157	GPR157	

GPR158	GPR158	

GPR158L1	GPR158L1	

GPR160	GPR160	

GPR161	GPR161	

GPR162	GPR162	

GPR17	GPR17	

GPR171	GPR171	

GPR172A	GPR172A	

GPR172B	GPR172B	

GPR173	GPR173	

GPR174	GPR174	

GPR175	GPR175	

GPR176	GPR176	

GPR177	GPR177	

GPR179	GPR179	

GPR18	GPR18	

GPR180	GPR180	

GPR182	GPR182	

GPR183	GPR183	

GPR19	GPR19	

GPR20	GPR20	

GPR21	GPR21	

GPR22	GPR22	

GPR25	GPR25	

GPR26	GPR26	

GPR27	GPR27	

GPR3	GPR3	

GPR31	GPR31	

GPR32	GPR32	

GPR34	GPR34	

GPR35	GPR35	

GPR37	GPR37	

GPR37L1	GPR37L1	

GPR39	GPR39	

GPR4	GPR4	

GPR42	GPR42	

GPR44	GPR44	

GPR45	GPR45	

GPR50	GPR50	

GPR52	GPR52	

GPR55	GPR55	

GPR56	GPR56	

GPR6	GPR6	

GPR61	GPR61	

GPR62	GPR62	

GPR63	GPR63	

GPR64	GPR64	

GPR65	GPR65	

GPR68	GPR68	

GPR75	GPR75	

GPR77	GPR77	

GPR78	GPR78	

GPR81	GPR81	

GPR82	GPR82	

GPR83	GPR83	

GPR84	GPR84	

GPR85	GPR85	

GPR87	GPR87	

GPR88	GPR88	

GPR89A	GPR89A	

GPR89B	GPR89B	

GPR89C	GPR89C	

GPR97	GPR97	

GPR98	GPR98	

GPRASP1	GPRASP1	

GPRASP2	GPRASP2	

GPRC5A	GPRC5A	

GPRC5B	GPRC5B	

GPRC5C	GPRC5C	

GPRC5D	GPRC5D	

GPRC6A	GPRC6A	

GPRIN1	GPRIN1	

GPRIN2	GPRIN2	

GPRIN3	GPRIN3	

GPS1	GPS1	

GPS2	GPS2	

GPSM1	GPSM1	

GPSM2	GPSM2	

GPSM3	GPSM3	

GPT	GPT	

GPT2	GPT2	

GPX1	GPX1	

GPX2	GPX2	

GPX3	GPX3	

GPX4	GPX4	

GPX5	GPX5	

GPX6	GPX6	

GPX7	GPX7	

GPX8	GPX8	

GRAMD1A	GRAMD1A	

GRAMD1B	GRAMD1B	

GRAMD1C	GRAMD1C	

GRAMD2	GRAMD2	

GRAMD3	GRAMD3	

GRAMD4	GRAMD4	

GRAP	GRAP	

GRAP2	GRAP2	

GRASP	GRASP	

GRB10	GRB10	

GRB14	GRB14	

GRB2	GRB2	

GRB7	GRB7	

GREB1	GREB1	

GREM1	GREM1	

GREM2	GREM2	

GRHL1	GRHL1	

GRHL2	GRHL2	

GRHL3	GRHL3	

GRHPR	GRHPR	

GRIA1	GRIA1	

GRIA2	GRIA2	

GRIA3	GRIA3	

GRIA4	GRIA4	

GRID1	GRID1	

GRID2	GRID2	

GRIK1	GRIK1	

GRIK2	GRIK2	

GRIK3	GRIK3	

GRIK4	GRIK4	

GRIK5	GRIK5	

GRIN1	GRIN1	

GRIN2A	GRIN2A	

GRIN2B	GRIN2B	

GRIN2C	GRIN2C	

GRIN2D	GRIN2D	

GRIN3A	GRIN3A	

GRIN3B	GRIN3B	

GRINA	GRINA	

GRINL1A	GRINL1A	

GRIP1	GRIP1	

GRIP2	GRIP2	

GRIPAP1	GRIPAP1	

GRK1	GRK1	

GRK4	GRK4	

GRK5	GRK5	

GRK6	GRK6	

GRK7	GRK7	

GRLF1	GRLF1	

GRM1	GRM1	

GRM2	GRM2	

GRM3	GRM3	

GRM4	GRM4	

GRM5	GRM5	

GRM6	GRM6	

GRM7	GRM7	

GRM8	GRM8	

GRN	GRN	

GRP	GRP	

GRPEL1	GRPEL1	

GRPEL2	GRPEL2	

GRPR	GRPR	

GRRP1	GRRP1	

GRSF1	GRSF1	

GRTP1	GRTP1	

GRWD1	GRWD1	

GRXCR1	GRXCR1	

GRXCR2	GRXCR2	

GS85	GS85	

GSC	GSC	

GSC2	GSC2	

GSDM1	GSDM1	

GSDMA	GSDMA	

GSDMB	GSDMB	

GSDMC	GSDMC	

GSDMD	GSDMD	

GSG1	GSG1	

GSG1L	GSG1L	

GSG2	GSG2	

GSK3A	GSK3A	

GSK3B	GSK3B	

GSN	GSN	

GSPT1	GSPT1	

GSPT2	GSPT2	

GSR	GSR	

GSS	GSS	

GSTA1	GSTA1	

GSTA2	GSTA2	

GSTA3	GSTA3	

GSTA4	GSTA4	

GSTA5	GSTA5	

GSTCD	GSTCD	

GSTK1	GSTK1	

GSTM1	GSTM1	

GSTM1L	GSTM1L	

GSTM2	GSTM2	

GSTM3	GSTM3	

GSTM4	GSTM4	

GSTM5	GSTM5	

GSTO1	GSTO1	

GSTO2	GSTO2	

GSTP1	GSTP1	

GSTT1	GSTT1	

GSTT2	GSTT2	

GSTT2B	GSTT2B	

GSTTP1	GSTTP1	

GSTTP2	GSTTP2	

GSTZ1	GSTZ1	

GSX1	GSX1	

GSX2	GSX2	

GTDC1	GTDC1	

GTF2A1	GTF2A1	

GTF2A1L	GTF2A1L	

GTF2A2	GTF2A2	

GTF2B	GTF2B	

GTF2E1	GTF2E1	

GTF2E2	GTF2E2	

GTF2F1	GTF2F1	

GTF2F2	GTF2F2	

GTF2H1	GTF2H1	

GTF2H2	GTF2H2	

GTF2H2B	GTF2H2B	

GTF2H2D	GTF2H2D	

GTF2H3	GTF2H3	

GTF2H4	GTF2H4	

GTF2H5	GTF2H5	

GTF2I	GTF2I	

GTF2IP1	GTF2IP1	

GTF2IRD1	GTF2IRD1	

GTF2IRD2	GTF2IRD2	

GTF2IRD2B	GTF2IRD2B	

GTF2IRD2P	GTF2IRD2P	

GTF3A	GTF3A	

GTF3C1	GTF3C1	

GTF3C2	GTF3C2	

GTF3C3	GTF3C3	

GTF3C4	GTF3C4	

GTF3C5	GTF3C5	

GTF3C6	GTF3C6	

GTPBP1	GTPBP1	

GTPBP10	GTPBP10	

GTPBP2	GTPBP2	

GTPBP3	GTPBP3	

GTPBP4	GTPBP4	

GTPBP5	GTPBP5	

GTPBP6	GTPBP6	

GTPBP8	GTPBP8	

GTSCR1	GTSCR1	

GTSE1	GTSE1	

GTSF1	GTSF1	

GTSF1L	GTSF1L	

GUCA1A	GUCA1A	

GUCA1B	GUCA1B	

GUCA1C	GUCA1C	

GUCA2A	GUCA2A	

GUCA2B	GUCA2B	

GUCY1A2	GUCY1A2	

GUCY1A3	GUCY1A3	

GUCY1B2	GUCY1B2	

GUCY1B3	GUCY1B3	

GUCY2C	GUCY2C	

GUCY2D	GUCY2D	

GUCY2E	GUCY2E	

GUCY2F	GUCY2F	

GUCY2G	GUCY2G	

GUF1	GUF1	

GUK1	GUK1	

GULP1	GULP1	

GUSB	GUSB	

GUSBL1	GUSBL1	

GUSBL2	GUSBL2	

GVIN1	GVIN1	

GXYLT1	GXYLT1	

GXYLT2	GXYLT2	

GYG1	GYG1	

GYG2	GYG2	

GYLTL1B	GYLTL1B	

GYPA	GYPA	

GYPB	GYPB	

GYPC	GYPC	

GYPE	GYPE	

GYS1	GYS1	

GYS2	GYS2	

GZF1	GZF1	

GZMA	GZMA	

GZMB	GZMB	

GZMH	GZMH	

GZMK	GZMK	

GZMM	GZMM	

H19	H19	

H1F0	H1F0	

H1FNT	H1FNT	

H1FOO	H1FOO	

H1FX	H1FX	

H2AFB1	H2AFB1	

H2AFB2	H2AFB2	

H2AFB3	H2AFB3	

H2AFJ	H2AFJ	

H2AFV	H2AFV	

H2AFX	H2AFX	

H2AFY	H2AFY	

H2AFY2	H2AFY2	

H2AFZ	H2AFZ	

H2BFM	H2BFM	

H2BFWT	H2BFWT	

H2BFXP	H2BFXP	

H3F3A	H3F3A	

H3F3B	H3F3B	

H6PD	H6PD	

HAAO	HAAO	

HABP2	HABP2	

HABP4	HABP4	

HACE1	HACE1	

HACL1	HACL1	

HADH	HADH	

HADH2	HADH2	

HADHA	HADHA	

HADHB	HADHB	

HAGH	HAGH	

HAGHL	HAGHL	

HAL	HAL	

HAMP	HAMP	

HAND1	HAND1	

HAND2	HAND2	

HAO1	HAO1	

HAO2	HAO2	

HAP1	HAP1	

HAPLN1	HAPLN1	

HAPLN2	HAPLN2	

HAPLN3	HAPLN3	

HAPLN4	HAPLN4	

HAR1A	HAR1A	

HAR1B	HAR1B	

HARBI1	HARBI1	

HARS	HARS	

HARS2	HARS2	

HAS1	HAS1	

HAS2	HAS2	

HAS2AS	HAS2AS	

HAS3	HAS3	

HAT1	HAT1	

HAUS4	HAUS4	

HAUS5	HAUS5	

HAUS6	HAUS6	

HAUS8	HAUS8	

HAVCR1	HAVCR1	

HAVCR2	HAVCR2	

HAX1	HAX1	

HBA1	HBA1	

HBA2	HBA2	

HBB	HBB	

HBBP1	HBBP1	

HBD	HBD	

HBE1	HBE1	

HBEGF	HBEGF	

HBG1	HBG1	

HBG2	HBG2	

HBII-52-45	HBII-52-45	

HBM	HBM	

HBP1	HBP1	

HBQ1	HBQ1	

HBS1L	HBS1L	

HBXIP	HBXIP	

HBZ	HBZ	

HCCA2	HCCA2	

HCCS	HCCS	

HCFC1	HCFC1	

HCFC1R1	HCFC1R1	

HCFC2	HCFC2	

HCG18	HCG18	

HCG22	HCG22	

HCG26	HCG26	

HCG27	HCG27	

HCG2P7	HCG2P7	

HCG3	HCG3	

HCG4	HCG4	

HCG4P6	HCG4P6	

HCG8	HCG8	

HCG9	HCG9	

HCK	HCK	

HCLS1	HCLS1	

HCN1	HCN1	

HCN2	HCN2	

HCN3	HCN3	

HCN4	HCN4	

HCP5	HCP5	

HCRP1	HCRP1	

HCRT	HCRT	

HCRTR1	HCRTR1	

HCRTR2	HCRTR2	

HCST	HCST	

HDAC1	HDAC1	

HDAC10	HDAC10	

HDAC11	HDAC11	

HDAC2	HDAC2	

HDAC3	HDAC3	

HDAC4	HDAC4	

HDAC5	HDAC5	

HDAC6	HDAC6	

HDAC7	HDAC7	

HDAC7A	HDAC7A	

HDAC8	HDAC8	

HDAC9	HDAC9	

HDC	HDC	

HDDC2	HDDC2	

HDDC3	HDDC3	

HDGF	HDGF	

HDGF2	HDGF2	

HDGFL1	HDGFL1	

HDGFRP3	HDGFRP3	

HDHD1A	HDHD1A	

HDHD2	HDHD2	

HDHD3	HDHD3	

HDLBP	HDLBP	

HDX	HDX	

HEATR1	HEATR1	

HEATR2	HEATR2	

HEATR3	HEATR3	

HEATR4	HEATR4	

HEATR5A	HEATR5A	

HEATR5B	HEATR5B	

HEATR6	HEATR6	

HEATR7A	HEATR7A	

HEATR7B2	HEATR7B2	

HEBP1	HEBP1	

HEBP2	HEBP2	

HECA	HECA	

HECTD1	HECTD1	

HECTD2	HECTD2	

HECTD3	HECTD3	

HECW1	HECW1	

HECW2	HECW2	

HEG1	HEG1	

HELB	HELB	

HELLS	HELLS	

HELQ	HELQ	

HELT	HELT	

HELZ	HELZ	

HEMGN	HEMGN	

HEMK1	HEMK1	

HEPACAM	HEPACAM	

HEPACAM2	HEPACAM2	

HEPH	HEPH	

HEPHL1	HEPHL1	

HEPN1	HEPN1	

HERC1	HERC1	

HERC2	HERC2	

HERC2P2	HERC2P2	

HERC2P4	HERC2P4	

HERC3	HERC3	

HERC4	HERC4	

HERC5	HERC5	

HERC6	HERC6	

HERPUD1	HERPUD1	

HERPUD2	HERPUD2	

HERV-FRD	HERV-FRD	

HES1	HES1	

HES2	HES2	

HES3	HES3	

HES4	HES4	

HES5	HES5	

HES6	HES6	

HES7	HES7	

HESX1	HESX1	

HEXA	HEXA	

HEXB	HEXB	

HEXDC	HEXDC	

HEXIM1	HEXIM1	

HEXIM2	HEXIM2	

HEY1	HEY1	

HEY2	HEY2	

HEYL	HEYL	

HFE	HFE	

HFE2	HFE2	

HFM1	HFM1	

HGD	HGD	

HGF	HGF	

HGFAC	HGFAC	

HGS	HGS	

HGSNAT	HGSNAT	

HHAT	HHAT	

HHATL	HHATL	

HHCM	HHCM	

HHEX	HHEX	

HHIP	HHIP	

HHIPL1	HHIPL1	

HHIPL2	HHIPL2	

HHLA1	HHLA1	

HHLA2	HHLA2	

HHLA3	HHLA3	

HIAT1	HIAT1	

HIATL1	HIATL1	

HIATL2	HIATL2	

HIBADH	HIBADH	

HIBCH	HIBCH	

HIC1	HIC1	

HIC2	HIC2	

HIF1A	HIF1A	

HIF1AN	HIF1AN	

HIF3A	HIF3A	

HIGD1A	HIGD1A	

HIGD1B	HIGD1B	

HIGD1C	HIGD1C	

HIGD2A	HIGD2A	

HIGD2B	HIGD2B	

HILS1	HILS1	

HINFP	HINFP	

HINT1	HINT1	

HINT2	HINT2	

HINT3	HINT3	

HIP1	HIP1	

HIP1R	HIP1R	

HIP2	HIP2	

HIPK1	HIPK1	

HIPK2	HIPK2	

HIPK3	HIPK3	

HIPK4	HIPK4	

HIRA	HIRA	

HIRIP3	HIRIP3	

HISPPD1	HISPPD1	

HISPPD2A	HISPPD2A	

HIST1H1A	HIST1H1A	

HIST1H1B	HIST1H1B	

HIST1H1C	HIST1H1C	

HIST1H1D	HIST1H1D	

HIST1H1E	HIST1H1E	

HIST1H1T	HIST1H1T	

HIST1H2AA	HIST1H2AA	

HIST1H2AB	HIST1H2AB	

HIST1H2AC	HIST1H2AC	

HIST1H2AD	HIST1H2AD	

HIST1H2AE	HIST1H2AE	

HIST1H2AG	HIST1H2AG	

HIST1H2AH	HIST1H2AH	

HIST1H2AI	HIST1H2AI	

HIST1H2AJ	HIST1H2AJ	

HIST1H2AK	HIST1H2AK	

HIST1H2AL	HIST1H2AL	

HIST1H2AM	HIST1H2AM	

HIST1H2BA	HIST1H2BA	

HIST1H2BB	HIST1H2BB	

HIST1H2BC	HIST1H2BC	

HIST1H2BD	HIST1H2BD	

HIST1H2BE	HIST1H2BE	

HIST1H2BF	HIST1H2BF	

HIST1H2BG	HIST1H2BG	

HIST1H2BH	HIST1H2BH	

HIST1H2BI	HIST1H2BI	

HIST1H2BJ	HIST1H2BJ	

HIST1H2BK	HIST1H2BK	

HIST1H2BL	HIST1H2BL	

HIST1H2BM	HIST1H2BM	

HIST1H2BN	HIST1H2BN	

HIST1H2BO	HIST1H2BO	

HIST1H3A	HIST1H3A	

HIST1H3B	HIST1H3B	

HIST1H3C	HIST1H3C	

HIST1H3D	HIST1H3D	

HIST1H3E	HIST1H3E	

HIST1H3F	HIST1H3F	

HIST1H3G	HIST1H3G	

HIST1H3H	HIST1H3H	

HIST1H3I	HIST1H3I	

HIST1H3J	HIST1H3J	

HIST1H4A	HIST1H4A	

HIST1H4B	HIST1H4B	

HIST1H4C	HIST1H4C	

HIST1H4D	HIST1H4D	

HIST1H4E	HIST1H4E	

HIST1H4F	HIST1H4F	

HIST1H4G	HIST1H4G	

HIST1H4H	HIST1H4H	

HIST1H4I	HIST1H4I	

HIST1H4J	HIST1H4J	

HIST1H4K	HIST1H4K	

HIST1H4L	HIST1H4L	

HIST2H2AA3	HIST2H2AA3	

HIST2H2AA4	HIST2H2AA4	

HIST2H2AB	HIST2H2AB	

HIST2H2AC	HIST2H2AC	

HIST2H2BE	HIST2H2BE	

HIST2H2BF	HIST2H2BF	

HIST2H3A	HIST2H3A	

HIST2H3C	HIST2H3C	

HIST2H3D	HIST2H3D	

HIST2H4A	HIST2H4A	

HIST2H4B	HIST2H4B	

HIST3H2A	HIST3H2A	

HIST3H2BB	HIST3H2BB	

HIST3H3	HIST3H3	

HIST4H4	HIST4H4	

HIT-40	HIT-40	

HIVEP1	HIVEP1	

HIVEP2	HIVEP2	

HIVEP3	HIVEP3	

HJURP	HJURP	

HK1	HK1	

HK2	HK2	

HK3	HK3	

HKDC1	HKDC1	

HKR1	HKR1	

HLA-A	HLA-A	

HLA-A29.1	HLA-A29.1	

HLA-B	HLA-B	

HLA-C	HLA-C	

HLA-DMA	HLA-DMA	

HLA-DMB	HLA-DMB	

HLA-DOA	HLA-DOA	

HLA-DOB	HLA-DOB	

HLA-DPA1	HLA-DPA1	

HLA-DPB1	HLA-DPB1	

HLA-DPB2	HLA-DPB2	

HLA-DQA1	HLA-DQA1	

HLA-DQA2	HLA-DQA2	

HLA-DQB1	HLA-DQB1	

HLA-DQB2	HLA-DQB2	

HLA-DRA	HLA-DRA	

HLA-DRB1	HLA-DRB1	

HLA-DRB3	HLA-DRB3	

HLA-DRB4	HLA-DRB4	

HLA-DRB5	HLA-DRB5	

HLA-DRB6	HLA-DRB6	

HLA-E	HLA-E	

HLA-F	HLA-F	

HLA-G	HLA-G	

HLA-H	HLA-H	

HLCS	HLCS	

HLF	HLF	

HLTF	HLTF	

HLX	HLX	

HLXB9	HLXB9	

HM13	HM13	

HMBOX1	HMBOX1	

HMBS	HMBS	

HMCN1	HMCN1	

HMG20A	HMG20A	

HMG20B	HMG20B	

HMGA1	HMGA1	

HMGA2	HMGA2	

HMGB1	HMGB1	

HMGB1L1	HMGB1L1	

HMGB2	HMGB2	

HMGB3	HMGB3	

HMGB3L1	HMGB3L1	

HMGB4	HMGB4	

HMGCL	HMGCL	

HMGCLL1	HMGCLL1	

HMGCR	HMGCR	

HMGCS1	HMGCS1	

HMGCS2	HMGCS2	

HMGN1	HMGN1	

HMGN2	HMGN2	

HMGN3	HMGN3	

HMGN4	HMGN4	

HMGXB4	HMGXB4	

HMHA1	HMHA1	

HMHB1	HMHB1	

HMMR	HMMR	

HMOX1	HMOX1	

HMOX2	HMOX2	

HMP19	HMP19	

HMSD	HMSD	

HMX1	HMX1	

HMX2	HMX2	

HMX3	HMX3	

HN1	HN1	

HN1L	HN1L	

HNF1A	HNF1A	

HNF1B	HNF1B	

HNF4A	HNF4A	

HNF4G	HNF4G	

HNMT	HNMT	

HNRNPA0	HNRNPA0	

HNRNPA1	HNRNPA1	

HNRNPA1L2	HNRNPA1L2	

HNRNPA2B1	HNRNPA2B1	

HNRNPA3	HNRNPA3	

HNRNPA3P1	HNRNPA3P1	

HNRNPAB	HNRNPAB	

HNRNPC	HNRNPC	

HNRNPCL1	HNRNPCL1	

HNRNPD	HNRNPD	

HNRNPF	HNRNPF	

HNRNPH1	HNRNPH1	

HNRNPH2	HNRNPH2	

HNRNPH3	HNRNPH3	

HNRNPK	HNRNPK	

HNRNPL	HNRNPL	

HNRNPM	HNRNPM	

HNRNPR	HNRNPR	

HNRNPU	HNRNPU	

HNRNPUL1	HNRNPUL1	

HNRNPUL2	HNRNPUL2	

HNRPA1L-2	HNRPA1L-2	

HNRPA1P4	HNRPA1P4	

HNRPA2B1	HNRPA2B1	

HNRPC	HNRPC	

HNRPDL	HNRPDL	

HNRPH1	HNRPH1	

HNRPH3	HNRPH3	

HNRPK	HNRPK	

HNRPLL	HNRPLL	

HNRPM	HNRPM	

HNRPR	HNRPR	

HNRPUL1	HNRPUL1	

HNRPUL2	HNRPUL2	

HOMER1	HOMER1	

HOMER2	HOMER2	

HOMER3	HOMER3	

HOMEZ	HOMEZ	

HOM-TES-103	HOM-TES-103	

HOOK1	HOOK1	

HOOK2	HOOK2	

HOOK3	HOOK3	

HOPX	HOPX	

HORMAD1	HORMAD1	

HORMAD2	HORMAD2	

HOTAIR	HOTAIR	

HOXA1	HOXA1	

HOXA10	HOXA10	

HOXA11	HOXA11	

HOXA11AS	HOXA11AS	

HOXA13	HOXA13	

HOXA2	HOXA2	

HOXA3	HOXA3	

HOXA4	HOXA4	

HOXA5	HOXA5	

HOXA6	HOXA6	

HOXA7	HOXA7	

HOXA9	HOXA9	

HOXB1	HOXB1	

HOXB13	HOXB13	

HOXB2	HOXB2	

HOXB3	HOXB3	

HOXB4	HOXB4	

HOXB5	HOXB5	

HOXB6	HOXB6	

HOXB7	HOXB7	

HOXB8	HOXB8	

HOXB9	HOXB9	

HOXC10	HOXC10	

HOXC11	HOXC11	

HOXC12	HOXC12	

HOXC13	HOXC13	

HOXC4	HOXC4	

HOXC5	HOXC5	

HOXC6	HOXC6	

HOXC8	HOXC8	

HOXC9	HOXC9	

HOXD1	HOXD1	

HOXD10	HOXD10	

HOXD11	HOXD11	

HOXD12	HOXD12	

HOXD13	HOXD13	

HOXD3	HOXD3	

HOXD4	HOXD4	

HOXD8	HOXD8	

HOXD9	HOXD9	

HP	HP	

HP1BP3	HP1BP3	

HPCA	HPCA	

HPCAL1	HPCAL1	

HPCAL4	HPCAL4	

HPD	HPD	

HPDL	HPDL	

HPGD	HPGD	

HPGDS	HPGDS	

HPN	HPN	

HPR	HPR	

HPRT1	HPRT1	

HPS1	HPS1	

HPS3	HPS3	

HPS4	HPS4	

HPS5	HPS5	

HPS6	HPS6	

HPSE	HPSE	

HPSE2	HPSE2	

HPVC1	HPVC1	

HPX	HPX	

HPYR1	HPYR1	

HR	HR	

HRAS	HRAS	

HRASLS	HRASLS	

HRASLS2	HRASLS2	

HRASLS3	HRASLS3	

HRASLS5	HRASLS5	

HRB	HRB	

HRC	HRC	

HRCT1	HRCT1	

HRES1	HRES1	

HRG	HRG	

HRH1	HRH1	

HRH2	HRH2	

HRH3	HRH3	

HRH4	HRH4	

HRIHFB2122	HRIHFB2122	

HRK	HRK	

HRNBP3	HRNBP3	

HRNR	HRNR	

HRSP12	HRSP12	

HS.100261	HS.100261	

HS.101139	HS.101139	

HS.102428	HS.102428	

HS.103146	HS.103146	

HS.103173	HS.103173	

HS.103320	HS.103320	

HS.104091	HS.104091	

HS.104774	HS.104774	

HS.104792	HS.104792	

HS.105102	HS.105102	

HS.105575	HS.105575	

HS.105618	HS.105618	

HS.105636	HS.105636	

HS.105791	HS.105791	

HS.106234	HS.106234	

HS.107418	HS.107418	

HS.107801	HS.107801	

HS.108226	HS.108226	

HS.108479	HS.108479	

HS.10862	HS.10862	

HS.110524	HS.110524	

HS.111539	HS.111539	

HS.112050	HS.112050	

HS.112611	HS.112611	

HS.112745	HS.112745	

HS.112893	HS.112893	

HS.112932	HS.112932	

HS.112955	HS.112955	

HS.114070	HS.114070	

HS.114286	HS.114286	

HS.114449	HS.114449	

HS.116129	HS.116129	

HS.116134	HS.116134	

HS.116157	HS.116157	

HS.116333	HS.116333	

HS.116770	HS.116770	

HS.116828	HS.116828	

HS.116870	HS.116870	

HS.117259	HS.117259	

HS.117299	HS.117299	

HS.117869	HS.117869	

HS.118769	HS.118769	

HS.119225	HS.119225	

HS.119922	HS.119922	

HS.119933	HS.119933	

HS.120187	HS.120187	

HS.120193	HS.120193	

HS.120208	HS.120208	

HS.120287	HS.120287	

HS.120300	HS.120300	

HS.120364	HS.120364	

HS.120837	HS.120837	

HS.120863	HS.120863	

HS.120893	HS.120893	

HS.120938	HS.120938	

HS.121070	HS.121070	

HS.121144	HS.121144	

HS.121167	HS.121167	

HS.121203	HS.121203	

HS.121224	HS.121224	

HS.121314	HS.121314	

HS.121322	HS.121322	

HS.121368	HS.121368	

HS.121380	HS.121380	

HS.121392	HS.121392	

HS.121413	HS.121413	

HS.121525	HS.121525	

HS.121635	HS.121635	

HS.121655	HS.121655	

HS.121667	HS.121667	

HS.122007	HS.122007	

HS.122053	HS.122053	

HS.122125	HS.122125	

HS.122133	HS.122133	

HS.122288	HS.122288	

HS.122428	HS.122428	

HS.122994	HS.122994	

HS.123119	HS.123119	

HS.123214	HS.123214	

HS.123278	HS.123278	

HS.123317	HS.123317	

HS.123349	HS.123349	

HS.123396	HS.123396	

HS.123474	HS.123474	

HS.123483	HS.123483	

HS.123511	HS.123511	

HS.123547	HS.123547	

HS.124250	HS.124250	

HS.124358	HS.124358	

HS.124391	HS.124391	

HS.124547	HS.124547	

HS.124623	HS.124623	

HS.12489	HS.12489	

HS.125008	HS.125008	

HS.125056	HS.125056	

HS.125087	HS.125087	

HS.12513	HS.12513	

HS.125247	HS.125247	

HS.12535	HS.12535	

HS.125395	HS.125395	

HS.125444	HS.125444	

HS.125470	HS.125470	

HS.125537	HS.125537	

HS.125570	HS.125570	

HS.125695	HS.125695	

HS.125983	HS.125983	

HS.126108	HS.126108	

HS.126160	HS.126160	

HS.126245	HS.126245	

HS.126415	HS.126415	

HS.126468	HS.126468	

HS.126473	HS.126473	

HS.126512	HS.126512	

HS.126573	HS.126573	

HS.126593	HS.126593	

HS.126651	HS.126651	

HS.126664	HS.126664	

HS.126678	HS.126678	

HS.126768	HS.126768	

HS.126811	HS.126811	

HS.126889	HS.126889	

HS.126963	HS.126963	

HS.127009	HS.127009	

HS.127016	HS.127016	

HS.127078	HS.127078	

HS.127100	HS.127100	

HS.127127	HS.127127	

HS.127148	HS.127148	

HS.127242	HS.127242	

HS.127279	HS.127279	

HS.127310	HS.127310	

HS.127352	HS.127352	

HS.127398	HS.127398	

HS.127503	HS.127503	

HS.127509	HS.127509	

HS.12764	HS.12764	

HS.127715	HS.127715	

HS.127775	HS.127775	

HS.127857	HS.127857	

HS.127874	HS.127874	

HS.127934	HS.127934	

HS.127938	HS.127938	

HS.128018	HS.128018	

HS.128032	HS.128032	

HS.128035	HS.128035	

HS.128068	HS.128068	

HS.128234	HS.128234	

HS.128292	HS.128292	

HS.128393	HS.128393	

HS.128396	HS.128396	

HS.128463	HS.128463	

HS.128527	HS.128527	

HS.128557	HS.128557	

HS.128569	HS.128569	

HS.128570	HS.128570	

HS.128615	HS.128615	

HS.128689	HS.128689	

HS.128708	HS.128708	

HS.128709	HS.128709	

HS.128753	HS.128753	

HS.12876	HS.12876	

HS.128770	HS.128770	

HS.128848	HS.128848	

HS.128892	HS.128892	

HS.129094	HS.129094	

HS.129160	HS.129160	

HS.129244	HS.129244	

HS.129261	HS.129261	

HS.129329	HS.129329	

HS.129334	HS.129334	

HS.129392	HS.129392	

HS.129500	HS.129500	

HS.129523	HS.129523	

HS.129546	HS.129546	

HS.129547	HS.129547	

HS.129603	HS.129603	

HS.129636	HS.129636	

HS.129800	HS.129800	

HS.129964	HS.129964	

HS.130036	HS.130036	

HS.130048	HS.130048	

HS.130077	HS.130077	

HS.130155	HS.130155	

HS.130178	HS.130178	

HS.130260	HS.130260	

HS.130344	HS.130344	

HS.130455	HS.130455	

HS.130555	HS.130555	

HS.130562	HS.130562	

HS.130590	HS.130590	

HS.130639	HS.130639	

HS.130664	HS.130664	

HS.130916	HS.130916	

HS.130971	HS.130971
[truncated: 494,059 more chars]
