# Supplementary material for: Bioinformatic analysis and experimental validation of hub autophagy-related genes as novel biomarkers for type 2 diabetes mellitus and Alzheimer’s disease
Source: PeerJ. 2025 Oct 6;13:e20143. doi: 10.7717/peerj.20143 (PMC12510248; doi:10.7717/peerj.20143)
Supplement: Supplemental Information 1 [file peerj-13-20143-s001.zip › Raw data/Raw data of bioinformatics analysis/1. Downloading Data to Filter Differential Genes/AD/2. Output Data/deg_AD.csv]

	ID	logFC	AveExpr	t	P.Value	adj.P.Val	B
VGF	NA	-1.59578321971036	9.85180056370938	-7.64379552628436	4.77706854401872e-11	3.02866145690787e-07	14.8863870893026
RGS4	NA	-1.51422172778339	10.4144330297291	-5.35918736816982	8.35149756486783e-07	5.39099116718676e-05	5.56241257852115
SYT1	NA	-1.48682797099377	9.53775253420712	-4.56779571395692	1.83054601422759e-05	0.000385058451566123	2.64079618274322
CHGB	NA	-1.39665894674417	9.06769979682705	-5.18984482014446	1.64642909436853e-06	8.02950804484346e-05	4.91812972519949
NPTX2	NA	-1.2286423998672	9.41798080641247	-5.86655160138187	1.04039276312657e-07	1.505956647996e-05	7.54422916774584
ENC1	NA	-1.21331115562119	11.1418733213748	-4.25983146603777	5.70030308221762e-05	0.000833485275398057	1.57338584842886
PCSK1	NA	-1.20850213054497	8.03284971499221	-6.21076969233936	2.44301817866997e-08	6.24310666555364e-06	8.92599309043061
GABRA1	NA	-1.17128886111264	8.71318362846368	-5.0620450574171	2.73120619145816e-06	0.000107740675734227	4.43832213095349
STMN2	NA	-1.16632639549641	11.2469156348476	-5.15997153717932	1.85410397282171e-06	8.58030597641581e-05	4.80546546706775
SLC5A3	NA	1.16525532188604	8.78620879614168	5.93997904875323	7.65454766241017e-08	1.23925993284236e-05	7.83670929066814
DYNC1I1	NA	-1.15429252003293	9.54283663565998	-5.0829720544611	2.51491282805045e-06	0.00010273548537268	4.51649649607019
CAP2	NA	-1.15353621467382	10.9688400887305	-4.83538515592983	6.60966965289654e-06	0.000191348427394357	3.60198395639266
EFCBP1	NA	-1.14114528407892	10.1542655206687	-4.14836004367501	8.51042324084101e-05	0.00110339638746282	1.19812157382576
NEFM	NA	-1.12542842507293	10.0999887473545	-4.23870010693547	6.15295052630034e-05	0.000881977673252875	1.50177772768866
NELL2	NA	-1.12370304643326	10.1732000758171	-3.92357817346018	0.00018755652766095	0.00193792109740943	0.46067393094865
RGS7	NA	-1.12168583528015	9.18556781790712	-5.67303269824257	2.32129805366159e-07	2.39807045732319e-05	6.77989456657511
VAMP2	NA	-1.10716027741308	9.89935296914082	-5.72511156043407	1.87213504486614e-07	2.06782860356295e-05	6.98462698383183
STAT4	NA	-1.10647308513458	8.07850224693699	-6.07307368254698	4.3750867731364e-08	8.77786396888759e-06	8.37008060161235
MAL2	NA	-1.10477412757027	8.07667600142947	-5.22563101060177	1.42749791416486e-06	7.24662102533677e-05	5.05349325725945
PARM1	NA	-1.08844797826024	9.63812847441948	-4.89285131633599	5.29205189598428e-06	0.000164953829992824	3.81218185140999
HPRT1	NA	-1.08148888775257	9.60759505021313	-5.04223290336826	2.95268750204274e-06	0.000112907350801875	4.36445724938679
TSPAN13	NA	-1.07652402541158	9.4802744716842	-4.39882857980236	3.43120820323372e-05	0.000586793512021953	2.04973739813531
RTN1	NA	-1.07173653711403	10.4993957032376	-4.67754243985199	1.20951589699701e-05	0.000287634313089312	3.0314083927875
SERPINI1	NA	-1.06651641161343	9.93073653778213	-4.55329586094971	1.93285798214768e-05	0.000398384902692337	2.58957591833362
UCHL1	NA	-1.06224406124814	10.6655594829528	-4.34931164050492	4.11535461254858e-05	0.000660540461862228	1.8789920833286
C1ORF173	NA	-1.06092362354743	8.58962535675974	-4.93349838788016	4.51868853738085e-06	0.000150779484991602	3.96162834104404
KIAA1107	NA	-1.05985141316926	9.06236212275396	-5.24435240665226	1.32460570268185e-06	6.95199684898586e-05	5.12447943561263
GABBR2	NA	-1.05728484672424	10.9230824222979	-4.38511300800678	3.60881488564016e-05	0.000607538140599007	2.0023286358268
INA	NA	-1.05566480482741	10.2811033703955	-4.71080512495636	1.06574891633438e-05	0.000265808344986623	3.15080171969571
SYP	NA	-1.04983109133548	9.67725508754415	-5.01107726784343	3.336954001279e-06	0.000122290684208722	4.24858884361339
NAP1L3	NA	-1.03427986412101	10.4049163537404	-4.41322968134955	3.25383811295172e-05	0.000569035600930866	2.09960941487902
VSNL1	NA	-1.02575499471269	11.2957055956972	-4.23419603692473	6.25381968978566e-05	0.000889673161867422	1.48654289388907
SCG2	NA	-1.02493541743405	9.98685886916437	-4.98587030223703	3.68324790394442e-06	0.000130456936933004	4.15510398724243
PAK1	NA	-1.02362041476002	9.18648377080435	-5.22923345298108	1.40710857532463e-06	7.20603260707443e-05	5.06714359700062
TMEM16C	NA	-1.01249459205903	8.69000921630142	-4.88797840548308	5.39302028429922e-06	0.000167278613514956	3.79430816130716
ST6GALNAC5	NA	-1.01139651969289	8.07729610801615	-5.75299971075503	1.66801922475742e-07	1.94290657026358e-05	7.09455761032107
LOC100128403	NA	-1.01130634137361	9.51267078033378	-4.94911610817396	4.25188331970366e-06	0.000145085792502267	4.01921665947986
NAP1L5	NA	-1.00931764957873	9.26886097259833	-6.50724630709835	6.88149319482887e-09	2.79670941379583e-06	10.1356232110081
STXBP1	NA	-1.00072749457098	8.45255353696535	-5.40260293817785	7.00768676113784e-07	4.78757910189805e-05	5.72907767365001
DIRAS2	NA	-0.996846634335661	9.29273801772293	-4.02590581147518	0.000131289139207044	0.0014933138546334	0.793107051886556
CREG2	NA	-0.992529934519856	8.56898849962534	-5.19176677470656	1.63387758249037e-06	8.0063846008548e-05	4.9253886302075
SVOP	NA	-0.991842976265783	8.67981615576535	-6.31486103497157	1.56868814348245e-08	4.48179552232936e-06	9.34881072437304
TUBB2A	NA	-0.988217543516585	10.9360068527598	-5.83016150667783	1.21072003780519e-07	1.67432276287917e-05	7.39976734659886
STX1A	NA	-0.986473561682232	9.16390789498407	-5.13416595669605	2.05398896975488e-06	9.09377798061869e-05	4.70838955719565
SV2B	NA	-0.983882464283043	10.0231268197664	-4.33019546060741	4.41331558073225e-05	0.000692474346893938	1.81338303159451
DCLK1	NA	-0.98283028527552	8.99949749717528	-4.89690489963198	5.20946777627504e-06	0.000163505077730613	3.82705723450127
GLRB	NA	-0.974998683460413	8.77714349284992	-4.56717620666894	1.83480769190895e-05	0.000385443365364571	2.63860591688298
CBLN4	NA	-0.974819586266467	7.835126601234	-5.76597503924842	1.58068574622329e-07	1.87962791593844e-05	7.14577373140672
YWHAG	NA	-0.971180676587695	9.88079164283015	-4.74893878216265	9.21341034937835e-06	0.00024077914927889	3.28824080585423
BEX5	NA	-0.970227017757786	8.37069713147897	-5.95718575558793	7.1221218441816e-08	1.2203852024895e-05	7.90543458707416
NELL1	NA	-0.964089537534759	8.50367964484702	-4.56537307823507	1.84726656113254e-05	0.000387034699193004	2.63223191434486
ZCCHC12	NA	-0.958275421472718	8.7019585326065	-4.89983377463455	5.15058148773899e-06	0.000162714705842762	3.83780921834515
GABRG2	NA	-0.957680595127201	9.51672830084556	-4.42517662878496	3.11346188787209e-05	0.000549230616836645	2.14105500934887
SYT4	NA	-0.949605463067371	11.4823984736922	-4.03562258054925	0.000126882967249244	0.00145232901448907	0.824962056968502
SCN2B	NA	-0.941847802102799	9.20283983179988	-5.39617831972702	7.19224646690894e-07	4.87139749247602e-05	5.70437758878965
SLC30A3	NA	-0.933914825853948	9.73745458714794	-6.65977530078613	3.56493273889231e-09	1.98260294426116e-06	10.7639113566176
ELMOD1	NA	-0.93325770269939	8.92107955471538	-4.68488405472327	1.17624542487326e-05	0.000283080866316579	3.05772084828428
SST	NA	-0.930998281350477	7.43627691693255	-5.62995852899031	2.77168682199906e-07	2.64646000775211e-05	6.61111804194416
PNMA2	NA	-0.929222347609549	11.4003347652831	-4.75611256008651	8.96390870698729e-06	0.000237191908189897	3.31416252275642
HS.390250	NA	-0.928853050541868	8.83818091164569	-5.39068419167648	7.35385550682372e-07	4.91808480097704e-05	5.68326502723872
SYT13	NA	-0.928262009398184	10.1000296865201	-4.47124358691522	2.62509023766085e-05	0.000488353054776109	2.30147778084358
ATP6V1G2	NA	-0.927576746270578	10.350061821634	-5.69253857257617	2.1418369343264e-07	2.26320769393823e-05	6.85649066052918
GFAP	NA	0.925579694199934	12.1490260404151	4.80505798918353	7.42885288744574e-06	0.000208458820073574	3.49157633429337
SLC12A5	NA	-0.924282601630834	11.0829953902264	-4.0659356959055	0.000114031535598326	0.00134843391692958	0.92465539159697
TAGLN3	NA	-0.913947882199787	8.40513188779587	-4.69364720811633	1.13769734218727e-05	0.00027678438793044	3.08915754287249
C2ORF80	NA	-0.913820260479692	9.55241832914806	-5.77236193496884	1.53936796472485e-07	1.863145731811e-05	7.17100010837896
SLC6A12	NA	0.909107297042427	8.94316278951107	5.9091710381826	8.70774057240714e-08	1.36651176309558e-05	7.71383470338597
DDIT4L	NA	0.902729262454809	9.1428349998845	6.31671316705461	1.55634273993455e-08	4.48179552232936e-06	9.35635318184199
SLC7A2	NA	0.902620521861534	8.72670040115602	6.7854663318477	2.06789361758418e-09	1.42656306467759e-06	11.284323035044
LDB2	NA	-0.901172052833326	11.0161184443267	-4.77556465578326	8.32002409773005e-06	0.000224463628849398	3.38455564084599
EPHA4	NA	-0.900302428357366	9.0651626721254	-4.33683065214113	4.30760452993219e-05	0.000684123565124501	1.83613625088462
NRGN	NA	-0.899218060491055	11.1496369527523	-5.22511473224348	1.4304436008892e-06	7.24662102533677e-05	5.05153733624025
ITPKB	NA	0.897411087756776	9.70520985224714	6.0386530198924	5.0579643985431e-08	9.73573516219267e-06	8.23175547666758
NAPB	NA	-0.893435890042934	11.7681576134182	-4.30871422039933	4.77303460262103e-05	0.000730590038160727	1.73986349400219
PLXNB1	NA	0.88849448640407	9.38008705488955	6.41931171881312	1.00369053946043e-08	3.43606186125286e-06	9.77516682644977
GAD1	NA	-0.887623424919983	8.78741055851669	-5.44650426849858	5.86525026691762e-07	4.25465522794711e-05	5.89820060261544
GPRASP2	NA	-0.885820439245039	8.95336993449641	-6.03409622136793	5.15592115933807e-08	9.80043407634203e-06	8.21346304897066
PTPRN	NA	-0.884508832809244	7.89185330154669	-6.03062087705732	5.2318873923814e-08	9.81869830372736e-06	8.19951505970531
BEX2	NA	-0.882374410784129	10.9227418165402	-5.50098461870453	4.69934377394101e-07	3.67825179343037e-05	6.10888891262253
PRKCB	NA	-0.877781686734687	9.85377035624353	-4.37071265967982	3.80485510198684e-05	0.00062721740370766	1.95264703289149
ANO3	NA	-0.872753894836654	9.06303666230125	-4.37977869222286	3.68026643170238e-05	0.000615643513904832	1.98391382897828
KIAA0748	NA	-0.871502676937506	8.30042965737084	-4.70052342593891	1.10831298167248e-05	0.000272564170046684	3.11384745328332
ATP1B1	NA	-0.867532973570659	11.136299546155	-4.03679656691136	0.000126360330404094	0.00144808723842448	0.828814141671967
TSPYL1	NA	-0.867316181142042	10.3597622576928	-4.36807581283064	3.84185118600009e-05	0.000630692297235643	1.94356032001111
MYT1L	NA	-0.865538901078722	9.32190647281804	-4.06513685445515	0.000114353550724921	0.00135009912874377	0.922022054689721
GOT1	NA	-0.864263790322058	11.0946459645462	-5.162277298277	1.83720045304804e-06	8.54300394758118e-05	4.81415052613976
EPB41L3	NA	-0.856349548710782	10.228648987697	-4.40228784225093	3.3877671920955e-05	0.000583336338888795	2.06170832546058
SNX10	NA	-0.855764223065524	8.55044282807882	-4.57237053829035	1.79937134002054e-05	0.000381283900258363	2.65697563131297
ADCYAP1	NA	-0.853721363243758	7.3886485488606	-7.3460845818869	1.7789960148128e-10	5.12674306086962e-07	13.6293235769624
FCGBP	NA	0.853519158110778	8.54599663996387	4.24612159490102	5.99016104380552e-05	0.000864254981039714	1.5269022343031
NUDT11	NA	-0.848732842470401	9.18332662847116	-4.68857162327914	1.1598718373132e-05	0.000281315510656683	3.07094563309035
SYN2	NA	-0.847426985979839	9.58974822293126	-4.37156900149185	3.79291458299919e-05	0.000626450649771021	1.9555987308694
GNG2	NA	-0.845040287509086	8.31909659214353	-3.88296129066091	0.000215768857052267	0.00215033081967325	0.330281860008911
RCAN2	NA	-0.844867623406193	11.0207860255701	-5.35332348566035	8.55137689879609e-07	5.43442123244992e-05	5.53994746263959
BEX1	NA	-0.843488068595301	11.2858391340443	-5.52310591744882	4.29389436052426e-07	3.47943662505741e-05	6.19468891928517
PPP3R1	NA	-0.842543451934699	9.95493668346155	-4.64249402738453	1.38138207240884e-05	0.000313943367779732	2.90610611956912
LPPR4	NA	-0.841426722426375	9.15498707451719	-4.60368959663423	1.59937936308932e-05	0.000348695500756061	2.76798310079784
C20ORF103	NA	-0.838638547510543	9.9969850744248	-4.29156782318853	5.08034185896561e-05	0.000765431734454419	1.68133796853253
DACH2	NA	-0.836557696507701	7.9692083560151	-4.84747439040347	6.30828223068835e-06	0.000186090096066342	3.64609659642045
RIMBP2	NA	-0.833034318510851	8.40935365581255	-5.06685516435521	2.67993498878443e-06	0.000106592144472354	4.4562767755011
CKMT1A	NA	-0.83272401090408	9.24055706395966	-4.02937865648865	0.000129697724986885	0.00147786408414244	0.804486593037905
PFN2	NA	-0.829017708264574	10.1767659037706	-6.69210307748356	3.09965002781736e-09	1.83219599972007e-06	10.8975408075853
COPG2IT1	NA	-0.825401299478752	9.68630751350183	-4.37796951513599	3.70480924576414e-05	0.000618247227931626	1.97767130461778
SCG5	NA	-0.825205118748574	11.8312155840921	-4.93715957575315	4.45471264268817e-06	0.000149909119716789	3.97512023272434
PNMAL1	NA	-0.817930040456218	9.649908121668	-4.16841136665898	7.92185918562915e-05	0.00104721824930961	1.26516854452899
DDIT4	NA	0.817084728641829	10.0437003539517	5.15535807318193	1.88838370689912e-06	8.68820950779423e-05	4.78809353604223
TEAD2	NA	0.816456042175193	8.33529603616378	6.86097017220721	1.4893121935444e-09	1.24239990882519e-06	11.5980045030772
GPER	NA	0.814913006001097	9.14662059354644	5.35441575212893	8.51379287035093e-07	5.43442123244992e-05	5.54413122005036
HEY2	NA	0.814170970116965	8.54141716836989	6.6471250429051	3.76530904872979e-09	1.98903717399779e-06	10.7116635022131
MKL2	NA	-0.805054433923745	9.62385087858548	-4.95392945457237	4.17280151025919e-06	0.000143312901273257	4.03698377327052
HPCA	NA	-0.804677081145813	8.56285573507844	-5.46765365306734	5.38227939125311e-07	4.00512339677755e-05	5.97988460120638
HS.31961	NA	-0.804386951643147	9.8381224415727	-4.15628808276955	8.27284486622668e-05	0.0010796590459423	1.2246069647727
SLITRK4	NA	-0.801692353926278	9.17845573931972	-4.66140582176248	1.28589199659866e-05	0.00030016771938275	2.97365382612014
TMEM155	NA	-0.801085711008723	8.32716499379997	-4.21780989126988	6.63442316575941e-05	0.000922417606818304	1.43120132590233
RAXL1	NA	0.800183998279973	10.7541752268117	5.71637511789806	1.94099992494243e-07	2.11442259864863e-05	6.95023158968858
BEX4	NA	-0.799445759614313	10.4029958925119	-4.71081422272262	1.06571196734845e-05	0.000265808344986623	3.15083443805365
ZCCHC24	NA	0.798029703486899	9.93897464406215	5.73934134533454	1.7650871811677e-07	2.00549332053821e-05	7.04069294605345
NSF	NA	-0.797092406285064	9.85243966164638	-4.91012385408417	4.94880062714427e-06	0.000159459629293863	3.87561046363132
FLJ38717	NA	0.79673087244038	9.31921268436201	4.83252796963918	6.68292563326226e-06	0.000192257381540583	3.5915667084768
GAD2	NA	-0.796396543290083	7.77534570015253	-5.52524239858272	4.25660756505677e-07	3.45985794390512e-05	6.20298311239747
CALY	NA	-0.796275605714407	7.74473977159547	-5.62089572385426	2.87687192821665e-07	2.67411534875248e-05	6.57567274362268
HOPX	NA	-0.795094791401734	9.59050834103987	-6.17921368899958	2.79299063194897e-08	6.65033475692344e-06	8.79824187894741
PDGFRB	NA	0.794851397096576	9.94225583607427	6.80329803453246	1.9137894623382e-09	1.42656306467759e-06	11.3583355119634
AHNAK	NA	0.793496975323054	9.30720154406243	5.68254231310568	2.23202951567643e-07	2.33515959230834e-05	6.81722426278837
NCALD	NA	-0.793118590315649	10.5313426083033	-6.73035074854406	2.6264267013148e-09	1.73436130084854e-06	11.0558405702653
PTH1R	NA	0.792069373837396	8.66586773026857	4.78860767107825	7.91376117613614e-06	0.000216557731468268	3.4318410658828
VCAN	NA	0.792013976453209	9.33913585045073	6.57875963709391	5.05782093145182e-09	2.25821019052144e-06	10.4297319519064
SC5DL	NA	-0.78954383930532	9.07460350298573	-5.35174644975105	8.60592889176612e-07	5.43442123244992e-05	5.53390753717585
PREPL	NA	-0.789162497865398	10.7220244079977	-3.89500280753675	0.000207006806156555	0.00207947914900444	0.36884491466544
RASL11B	NA	-0.788288911072582	8.88791987417182	-4.36962775616497	3.82003483561505e-05	0.000628738859236745	1.94890800477376
ACACB	NA	0.787669452753626	9.33240062449724	4.77110964391777	8.46338891000014e-06	0.000226787344418432	3.36842037294955
NECAB1	NA	-0.787482248681282	8.4305710068651	-3.83665405573517	0.000252887343514045	0.00241534461867889	0.182725161145086
HS.553187	NA	-0.78613663136464	8.35823196082865	-4.11404885646445	9.61654678239197e-05	0.00120188866302702	1.08386341042245
CACNG3	NA	-0.784574095844855	9.84868902067144	-5.70978812347199	1.99456601124324e-07	2.15829066186775e-05	6.9243120072634
PTRF	NA	0.782904384156769	9.7686401967219	5.80705451809021	1.33285456392851e-07	1.73414345967585e-05	7.30820919077628
VIL2	NA	0.782404789661589	11.3258412182929	6.1382230863627	3.32250291562697e-08	7.2636787879569e-06	8.6326041592904
UBE2N	NA	-0.781925275674421	10.3129532399958	-5.9451873572047	7.48937101145601e-08	1.23011948737386e-05	7.8575044188447
TMEM137	NA	0.779820979816327	9.60137208246021	5.32876364117287	9.44078475847868e-07	5.62543001586041e-05	5.44597482761715
PPP3CB	NA	-0.779092969449362	10.6086151624671	-5.11788257303678	2.19081559091839e-06	9.42318239241697e-05	4.6472536419896
ITPRIPL2	NA	0.7789580755896	9.28394205603546	5.13440575972349	2.05203779797486e-06	9.09377798061869e-05	4.70929058869833
HSPB3	NA	-0.777203199265665	7.84660439205928	-8.26389473948644	3.04065739955866e-12	9.63888395660094e-08	17.5188416677279
HS.576106	NA	-0.776453964927123	9.98508076889114	-4.35687192162437	4.00296441837976e-05	0.000649738720238804	1.90498742276996
CALD1	NA	0.776372931069353	8.59452806306927	5.16917201244928	1.78755062662463e-06	8.39486738725936e-05	4.84013160332507
DNM3	NA	-0.773915006405582	10.316819943703	-5.35203769936622	8.59582849061654e-07	5.43442123244992e-05	5.53502294137591
MGC42367	NA	-0.773169390374042	10.6387838617954	-4.9238026624779	4.69247698659318e-06	0.000154627360161127	3.92592302678045
C15ORF52	NA	0.772545937765273	9.09901060304656	5.98515105652512	6.33374035092636e-08	1.11544205069092e-05	8.01727875140416
ENO2	NA	-0.772070478410564	10.8777623133372	-5.0902369412664	2.44381779631214e-06	0.000100753117827461	4.54367154955085
LRRC32	NA	0.771069689522323	8.76392296331785	6.20522715593642	2.50118153478017e-08	6.24310666555364e-06	8.90353994416503
HSPA1A	NA	0.768288030387586	10.9293606673675	3.52642053719561	0.000711405219126393	0.00521905703455373	-0.774288742491526
B3GNT6	NA	-0.767116484882632	9.46035414564109	-4.98827593086509	3.64873893625469e-06	0.000129669309730128	4.16401559609013
C12ORF53	NA	-0.766864336841244	8.18559623911023	-4.41045285947435	3.28733295212982e-05	0.000571748889254854	2.08998564190258
CADPS	NA	-0.762994985176666	8.4559336285393	-4.46392161353764	2.69741615679248e-05	0.000497011368169658	2.27591548258994
ITSN1	NA	0.762471328916247	9.25049892143147	6.40860579316201	1.05079248058879e-08	3.50632859312261e-06	9.73137452060658
HS.143018	NA	0.761906632126079	10.2124860890188	5.80376357524604	1.35120957268118e-07	1.73414345967585e-05	7.29518030053614
BGN	NA	0.761621782913455	11.017742161939	6.20868678658111	2.46471759200288e-08	6.24310666555364e-06	8.91755438120011
CYP26B1	NA	-0.760655235491178	8.78986124837343	-4.45631298438052	2.77461879090845e-05	0.000504910537725591	2.24937810640465
ZNF786	NA	0.758982233622444	10.4736379707803	5.7723711930081	1.53930885252472e-07	1.863145731811e-05	7.17103668260556
HS.538259	NA	-0.758679205088576	9.30951403648588	-5.22646691247742	1.42274117781829e-06	7.24662102533677e-05	5.05666026152932
CPNE4	NA	-0.758629658489731	8.44407797654255	-3.94689835330518	0.000172993018742805	0.00182188660935114	0.535942554600762
GABARAPL1	NA	-0.758196506307794	10.5775535730285	-5.31746849607263	9.87971196630016e-07	5.74610865571498e-05	5.4028212022556
CPLX1	NA	-0.758105886020331	10.4174087888567	-4.90553622422527	5.03778910273383e-06	0.000160823680318895	3.85875251267357
CKMT1B	NA	-0.757568725865983	8.73871200584762	-3.99969319730416	0.000143920676253489	0.00159855831718136	0.707419995471449
LOC339879	NA	0.756909202853554	8.18254574365113	3.743278615678	0.00034711473283731	0.00304722709247929	-0.111173274764595
HMP19	NA	-0.755300999652668	9.69709613986696	-5.6313839342994	2.75549138459906e-07	2.63894492120212e-05	6.61669498668322
LRFN5	NA	-0.754752503109268	8.63431436367867	-4.28933166881965	5.12180171717737e-05	0.000770579565422509	1.67371572683464
CFLAR	NA	0.754303829423254	9.50872227813123	6.37604084969128	1.20794176995563e-08	3.86785395026196e-06	9.59829585024801
C11ORF87	NA	-0.753858250054916	8.31126345110381	-4.84335084335911	6.40954559208864e-06	0.000187784283982634	3.63104365910323
SYTL4	NA	0.752104599532059	8.60532180214065	5.00688940400528	3.39219694114785e-06	0.000123458832416058	4.23304114128149
PCSK1N	NA	-0.751059072117927	8.65771691107152	-4.14887834069978	8.49469281958236e-05	0.00110180753838282	1.19985209486009
SIPA1	NA	0.750770033695753	8.35170999829891	5.81701507789825	1.27878505373438e-07	1.71495050169912e-05	7.347659945855
ATP6V1B2	NA	-0.750673731496887	11.9081951159564	-5.14284964619752	1.98447853748217e-06	8.94850208224534e-05	4.74103024903516
FOXC1	NA	0.749985006249428	9.3815423502171	5.49420002246614	4.83107176027913e-07	3.70012352415716e-05	6.08260299251173
LOC648921	NA	0.747715414953442	10.3216810461191	4.84737821043624	6.31062628616145e-06	0.000186090096066342	3.6457454171993
ZNF365	NA	-0.747537693902295	8.95198355817804	-4.70923786569422	1.07213270676798e-05	0.000267190305067177	3.14516588493528
NAP1L2	NA	-0.747153453519945	7.82793392847039	-4.55032751906141	1.95447693431013e-05	0.000401273807244269	2.5791016832695
APLNR	NA	0.745990953969629	9.24694963781381	3.08927922047857	0.00278629320625068	0.0146866469301873	-2.02241131734863
PRKCB1	NA	-0.745952423928239	9.80155734463034	-4.69451833279864	1.13393322459066e-05	0.000276385938971325	3.09228433757877
ITFG1	NA	-0.745260939642991	8.38629743710564	-4.45640548197467	2.7736675119074e-05	0.000504910537725591	2.24970056202359
HS.155736	NA	-0.743635671023284	10.2180278752857	-3.71055089778581	0.000387446615035	0.00332127033439954	-0.213011954162153
TUBB3	NA	-0.740194909381966	9.58195943240928	-5.40895207391954	6.82986689390268e-07	4.7793991288458e-05	5.75350010655918
NECAP1	NA	-0.740052414577706	9.92567263254303	-4.93283975945864	4.53029228480451e-06	0.000150779484991602	3.95920175905151
AEBP1	NA	0.738035362993928	8.46453106415213	4.71547584696529	1.04694266018378e-05	0.000261942244102808	3.16760356199372
CHST6	NA	0.735491434633062	7.65393892667558	6.79050636704028	2.02312927701322e-09	1.42656306467759e-06	11.3052378281968
REEP1	NA	-0.734458666113111	9.62955868810808	-4.74947003614903	9.19470397116399e-06	0.000240488544460312	3.2901597206486
SNCA	NA	-0.733889240591402	8.64682337466771	-4.01288408349701	0.000137424927173071	0.00154645729193693	0.750494820292539
TMEM130	NA	-0.73171425673195	9.10080577298771	-5.28340220998892	1.13283229677971e-06	6.28910399438122e-05	5.27291871524209
D4S234E	NA	-0.730162817641896	9.97917227600459	-4.78705439563849	7.96110940618862e-06	0.000216557731468268	3.42620632354899
ELAVL4	NA	-0.727461433385619	8.40447633397449	-4.29749684557588	4.97197702289549e-05	0.00075340187201619	1.70155948033559
CIRBP	NA	-0.727121428683899	10.5679739175261	-5.39075444098922	7.35176680162644e-07	4.91808480097704e-05	5.68353491857125
CDH13	NA	-0.726755693992909	7.99063107600872	-4.7155143462245	1.04678899645185e-05	0.000261942244102808	3.16774209156871
NFKBIA	NA	0.725857970562625	10.8741237627562	7.02532272862484	7.27130512431153e-10	8.20392537952172e-07	12.283323502435
SCN3B	NA	-0.72440668244453	8.12022962960356	-4.91207428716629	4.91143364591492e-06	0.000158857343794589	3.88278006693025
SLC6A17	NA	-0.72369308749821	8.41752186573373	-5.90351206374706	8.91618120654024e-08	1.38039185795771e-05	7.69128920865144
CHN1	NA	-0.723332617427323	11.6366646771218	-5.503469900519	4.65197908632508e-07	3.65924905797779e-05	6.11852117905701
LOC100130053	NA	0.723254866087879	10.654826614897	5.33486204216715	9.21181545686468e-07	5.59414846709981e-05	5.46929103552515
TRABD	NA	0.722381370534244	10.0240305743557	6.13946202844928	3.30513129172325e-08	7.2636787879569e-06	8.63760538347791
FBXL2	NA	-0.722346921793461	9.12355188361703	-4.89341719500919	5.28044692495604e-06	0.000164953829992824	3.81425806973863
SFMBT2	NA	0.721346473926231	8.12595894881593	4.14756790002892	8.5345191831502e-05	0.00110471318132242	1.19547697878847
HS.505676	NA	0.721339667023349	9.75606180242771	5.12100413704493	2.1639122251491e-06	9.34550647646137e-05	4.65896635826307
FLJ33996	NA	-0.720387290726146	9.00795486427056	-4.66422783774686	1.27220493825137e-05	0.00029807018878469	2.98374621694858
TSPAN7	NA	-0.717883514901388	12.590638799789	-5.83642889693686	1.17954088068131e-07	1.66184204078211e-05	7.42462417425732
FOXO4	NA	0.717724448565079	10.8389908402205	5.45495742097118	5.66730778155653e-07	4.14904518880697e-05	5.93083250745185
G3BP2	NA	-0.717163248570758	8.60594831311179	-3.89096134313268	0.000209908906972011	0.00210306964317722	0.355893255350976
RUNDC2C	NA	0.716573942813179	9.08629838913633	5.12311208041769	2.14592799194206e-06	9.29315810718078e-05	4.66687770363382
LOC387856	NA	-0.715149730539178	8.0311684840375	-6.6710091157025	3.39588113347984e-09	1.95726239875111e-06	10.810329423619
HS.37648	NA	0.714981538653559	8.44910148677468	4.30902455208853	4.76764164939931e-05	0.000730402666336283	1.74092403979351
LOC643287	NA	0.7148736585621	9.08342004764206	4.89806952928247	5.18597413025871e-06	0.000162929018760358	3.83133222881256
RN7SK	NA	0.712898621331584	9.46603209800085	5.8223576854102	1.25068050757138e-07	1.69429795256464e-05	7.36883073821243
TMEM106A	NA	0.71154545253467	9.52165930121914	5.119035993933	2.18083685293095e-06	9.39300655406401e-05	4.65158110396857
YWHAZ	NA	-0.711336003903472	10.5824181897862	-5.17216296760625	1.76642324029602e-06	8.340292502681e-05	4.85140737736582
TCEAL6	NA	-0.709969988595834	8.63163386809743	-5.36054344031339	8.30593070458695e-07	5.38842725350939e-05	5.56760937168498
SLC39A10	NA	-0.709774801370791	8.93110721944683	-4.55574097345639	1.91522432174788e-05	0.000396296416445221	2.5982067592038
ZFP36L1	NA	0.708940165165673	10.0302358482601	5.09105833174986	2.43590438054836e-06	0.00010067557870063	4.54674522451036
TOMM20	NA	-0.708470446279211	11.1656505475809	-5.42721878972801	6.34262049140774e-07	4.54889297686935e-05	5.82383366075173
INPPL1	NA	0.708134746812819	8.98905169195057	5.33920152287112	9.05221344462013e-07	5.55393858100355e-05	5.48588953731886
CRYM	NA	-0.707610461337982	7.54304335464702	-5.95373095859721	7.22600505382279e-08	1.2269995597002e-05	7.89163018776293
CEP27	NA	0.707429564398495	10.8556023030379	5.10900783122812	2.26910401634077e-06	9.65511373396005e-05	4.61397257022079
MT2A	NA	0.707210988787313	11.2283553631314	4.71682309895632	1.04157835262288e-05	0.000261012124728421	3.17245166140107
VIP	NA	-0.707209161843862	8.24489549043317	-6.06617105063269	4.50429908309503e-08	8.95936850758597e-06	8.34232016343719
TUBB4	NA	-0.706889612576077	10.4061659065797	-3.64554287578868	0.000481171671080187	0.00389607713237342	-0.413459615418702
SH3GL2	NA	-0.706621691051597	11.7272258929396	-4.19377545326862	7.23335583507012e-05	0.000980322274355377	1.35026819797865
CAMK1G	NA	-0.704720528988251	7.88774060209759	-6.22995381649896	2.25183973683409e-08	5.89944790559012e-06	9.00375720603375
TNFSF14	NA	0.703866813141806	10.1352665073891	5.06387454026977	2.71159356293203e-06	0.000107446894931182	4.44515004754473
HSPB1	NA	0.703339124405302	11.8776534292552	4.41559312034109	3.22559015448595e-05	0.000565236085667244	2.10780330255823
TNFRSF1B	NA	0.702507754308494	8.41730754882351	5.33073324145807	9.36623065746927e-07	5.61773338301976e-05	5.45350396268054
CCK	NA	-0.701383020400025	9.77967816353884	-4.37197608550177	3.78725107334716e-05	0.000626269478482551	1.95700201623188
ELOVL4	NA	-0.70120005894807	9.71987043791414	-4.79325546893216	7.77371612996184e-06	0.000214605683174097	3.44870743189594
RHOQ	NA	0.700542080321124	10.1568650365438	6.95149186162115	1.00384422699889e-09	9.94433187370778e-07	11.9750552878226
C10ORF10	NA	0.697013337790747	8.85244161811365	3.50209453540027	0.000769795800193858	0.00553596344513278	-0.846923122308096
FLJ25363	NA	0.697011725330221	10.2125361006773	5.47889999527441	5.14159817985462e-07	3.88068243574741e-05	6.02337545952699
NOTCH1	NA	0.69672055166405	9.26623334560641	5.75878617158647	1.62849984381715e-07	1.9119794462594e-05	7.11739246808201
LOC100129828	NA	0.696601855359315	8.74997247544154	5.2724530085425	1.18367089822267e-06	6.48868214982017e-05	5.23124711847114
SLITRK1	NA	-0.696564750315593	8.31476336988202	-5.18308072274499	1.69135838122088e-06	8.18469713307006e-05	4.89259284608929
HLA-DMB	NA	0.69641306184586	9.08253452973004	5.33000581522617	9.39369796570484e-07	5.61849482099705e-05	5.45072310658658
OLFM3	NA	-0.695756389667775	7.57365176887301	-4.97148464197776	3.89636561337201e-06	0.000136631404805191	4.101857393244
BRWD1	NA	-0.693892504047946	8.85430539057896	-6.48669177341189	7.51707826679584e-09	2.92266587466638e-06	10.0512475953828
RASL12	NA	0.693617233436495	8.24220331986969	5.51850370743677	4.37530843979031e-07	3.49953899806973e-05	6.17682687391748
GSDMD	NA	0.692724269054888	8.01896632420731	5.59944838786522	3.14169598673594e-07	2.83737215896095e-05	6.49188213223979
ITGB5	NA	0.691687601719105	8.73321228182965	5.94904210190582	7.36939149888663e-08	1.2269995597002e-05	7.87289932314235
BASP1	NA	-0.691286246934226	12.5499418943546	-4.64362422426788	1.37548675443011e-05	0.000313239440484444	2.91013862340067
FZD9	NA	0.690754831251652	8.95440460185536	4.93316513755838	4.52455612613926e-06	0.000150779484991602	3.96040052772442
EZR	NA	0.689918673709158	12.0632467000579	6.14782717905883	3.19016756450784e-08	7.2636787879569e-06	8.67138139892307
MOAP1	NA	-0.689638630441413	10.4225829087143	-4.55517803614921	1.91927022180847e-05	0.000396615815067331	2.59621945217726
TMEM178	NA	-0.688020599845615	10.0843729822335	-4.55019604362264	1.95543990130772e-05	0.000401273807244269	2.57863784196383
FGF12	NA	-0.685541239742328	8.39397394056985	-5.45096618656137	5.7599364824876e-07	4.20714254596444e-05	5.91542235581065
RAPGEF3	NA	0.685137355465645	8.21781299876217	5.15565982286641	1.8861227530226e-06	8.68820950779423e-05	4.78922954562217
LOC100133019	NA	0.683825067842948	8.4195593060946	4.72647452423752	1.00392424799255e-05	0.000253506653036306	3.20720425604665
ANLN	NA	0.683060629079435	9.18159258236243	5.03553943606999	3.03141067769332e-06	0.000114809699501647	4.33953431759355
COX19	NA	0.682638775328034	9.91812495178732	4.67689330310795	1.21250129287812e-05	0.000288128118322611	3.02908296091036
ZNF25	NA	-0.682514817014649	9.7936816167619	-5.51566730414558	4.42623892063134e-07	3.52432263650278e-05	6.16582134968656
NMNAT2	NA	-0.681953075342099	8.25478578450284	-5.22501099530429	1.43103620247975e-06	7.24662102533677e-05	5.05114433952655
BCL6	NA	0.680466103811549	9.78116672035949	6.79295073872316	2.00176671348889e-09	1.42656306467759e-06	11.3153825768598
MAGEE1	NA	-0.679385636662886	9.55319343360608	-4.83289047547328	6.67358761063074e-06	0.000192257381540583	3.59288821988937
MYOT	NA	0.67911775932938	8.16987881657123	5.10919505338976	2.26742451235399e-06	9.65511373396005e-05	4.61467438400668
MAP2K1	NA	-0.679090802989816	9.992206214765	-3.90668743316904	0.000198830787339111	0.00201693950676795	0.406340674533955
LOC642489	NA	-0.678905450526202	9.84509617862451	-5.06256499746012	2.72561820315293e-06	0.000107733288079735	4.44026250642392
EML3	NA	0.678422186803081	9.44611419356276	4.70442368538282	1.09197550280191e-05	0.000270429149004591	3.12786053344758
PRKCG	NA	-0.677721457370818	7.30389437385495	-6.69051050340829	3.12109097744113e-09	1.83219599972007e-06	10.8909541144643
NDFIP1	NA	-0.677416276808096	9.71635836822014	-5.64337431076234	2.62289330674418e-07	2.54629309446895e-05	6.6636300198258
RICS	NA	-0.676795962081016	10.4790698149597	-4.77115421818121	8.46194263693898e-06	0.000226787344418432	3.36858177343094
DDX27	NA	0.676223788331376	8.72865931082864	4.21789567388197	6.63237368793372e-05	0.000922417606818304	1.43149069932861
S100A8	NA	0.676151134717681	8.43572886482707	2.51962789477446	0.0138070295132982	0.0491391978861067	-3.45188334319207
TBC1D9	NA	-0.675623686320495	8.90996364039382	-4.78685053314305	7.9673441654851e-06	0.000216557731468268	3.4254668532395
KIAA1467	NA	-0.675365070117453	8.04532269368505	-5.40805309455217	6.85477261447885e-07	4.78303617794793e-05	5.75004135740667
LOC642031	NA	0.674881660469952	9.2273251334366	5.34371255587179	8.88917869126199e-07	5.5057166691302e-05	5.50315058389539
HS.534061	NA	0.67474102784243	9.8981610812173	3.42728763302069	0.000979079463311387	0.00662728592968769	-1.06800920732506
HS.294103	NA	-0.674339631749152	9.79773752500856	-5.10408954540739	2.31366289050991e-06	9.75307362089951e-05	4.59554049709759
DRD1IP	NA	-0.673829282574967	11.0471772008186	-5.62912519930498	2.781198461982e-07	2.64756730464954e-05	6.60785787386458
FAM107B	NA	0.673449371778899	9.61863677480095	4.45532142543896	2.78483622560524e-05	0.000505634227702332	2.24592167913105
CCDC125	NA	0.673235169993804	11.6203015237939	6.01844530851592	5.50685240917655e-08	1.00905908306877e-05	8.15067099909349
XK	NA	-0.673216892740513	7.60789515775128	-4.81582118885896	7.1273876466548e-06	0.000201370934401923	3.53071860977617
ATP6AP2	NA	-0.672975560358028	11.126241845056	-4.87026045815635	5.77623073778153e-06	0.000175511301235536	3.7293965470853
RALYL	NA	-0.672619664746311	10.2855818011994	-3.72961735419027	0.000363437931984933	0.00315989644649544	-0.153757672999586
NUBPL	NA	0.672469695324647	10.6006158061935	5.07569778597156	2.58812574579222e-06	0.000104116226068037	4.48930517433061
DLC1	NA	0.668457601569443	9.09242886324246	4.07763365053267	0.000109414756652702	0.00130687557870786	0.963254824194276
ADAMTS1	NA	0.667808352421937	8.20414158111167	5.12512620370562	2.12888091410699e-06	9.24867827818476e-05	4.67443838480082
ITPRIP	NA	0.667423840095555	8.05508096924401	6.17592824511481	2.83216148954153e-08	6.65033475692344e-06	8.78495288707584
SNAP25	NA	-0.667213584070389	13.3144070186987	-3.94349353828183	0.000175049618508637	0.00183744135984231	0.52493485348576
C9ORF130	NA	0.667111411912165	9.83160513704832	4.57102236779441	1.80850433510401e-05	0.000382207739310902	2.65220670821376
BCAS1	NA	0.667063261272993	10.3110246346062	3.63282479332984	0.000501870387580576	0.00402766868007703	-0.452385993702764
CCKBR	NA	-0.666866008794669	7.88413026063234	-6.6126595154707	4.36969994594332e-09	2.0674550490508e-06	10.5694396886321
HS.7093	NA	-0.665855562320831	8.27296040942255	-3.77152374248637	0.000315555199495362	0.00284421376855359	-0.0227910478889051
SYNJ2BP	NA	0.665633102279838	9.95869344688706	5.04751007841526	2.89203418066356e-06	0.000111801809179311	4.38411809688237
CSF1R	NA	0.6647325973522	10.1040822457671	5.03623409623692	3.02314614501226e-06	0.00011463365167092	4.34212010887083
MT1M	NA	0.663995548137846	9.16372839579441	4.01888104965058	0.00013456573049243	0.00152249710460189	0.770108199808796
EIF2AK4	NA	0.661149104897754	9.89087289594313	4.76408267174035	8.69442521166947e-06	0.00023141333266996	3.34298620391424
PCLO	NA	-0.660934537351632	8.11846002867127	-3.85341259358914	0.000238799485896728	0.00231213918843198	0.235989100377163
MLLT6	NA	0.660449992933922	9.81766107238768	7.09908028832061	5.26532151726807e-10	8.10144280087955e-07	12.5919062917464
PKM2	NA	-0.660311405955534	8.73310662387405	-4.09793773543036	0.000101824933475328	0.00124350255885489	1.03041896338126
CBLN2	NA	-0.660050900151181	8.13580379653928	-4.74520981499	9.34576074974068e-06	0.000243035779956341	3.27477483250013
RAB13	NA	0.659793416666263	7.85809703583495	4.8107055285693	7.26915431240075e-06	0.000205010846710946	3.51210886692692
KIFAP3	NA	-0.659067916084096	10.4650047873258	-5.6008815461374	3.12327562909366e-07	2.83690078631144e-05	6.49747717583109
ATL1	NA	-0.658612260816362	9.07141048392875	-4.5552003472419	1.91910971144443e-05	0.000396615815067331	2.59629821317802
KRT222	NA	-0.658488569996393	8.15581253735977	-5.64858584161695	2.5672377671734e-07	2.51177275368508e-05	6.68404238121419
HLA-DMA	NA	0.657657708729708	8.7404313413247	5.31694480606593	9.90054093464524e-07	5.74610865571498e-05	5.40082141400939
MT1H	NA	0.656779318015071	8.71685963618058	3.07384965248544	0.00291773607149267	0.015182572794865	-2.06417238535445
ZNF223	NA	0.656659068727139	10.8567829312784	4.85993104194813	6.01176362891851e-06	0.00018029603314732	3.69160979643507
TMEM132D	NA	-0.655904945390404	8.98315815578334	-5.14457876395345	1.97091500557588e-06	8.91269695816769e-05	4.74753287217096
SLC25A18	NA	0.655497299403198	10.2394379351701	4.66333549885938	1.27651748178253e-05	0.000298639145184547	2.98055457858177
RTN4	NA	-0.65532013505204	11.2519395652614	-5.44032471570822	6.01423523242791e-07	4.33298311063557e-05	5.87435923428777
AXUD1	NA	0.654781041802462	9.37020575633408	5.46233858585151	5.49984564550763e-07	4.06434404255263e-05	5.95934384808872
SLC16A9	NA	0.65303224703988	9.66041074021073	4.11103779847696	9.71996519537071e-05	0.00121179891668645	1.07386494338828
WDR47	NA	-0.651798301101888	8.24332955919514	-4.24164081763121	6.08794206990296e-05	0.000874038784492408	1.51172991406185
C6ORF117	NA	-0.651500898059732	8.09366238150528	-3.76291970863184	0.000324866703994489	0.00290911552321957	-0.0497620840688731
CGNL1	NA	0.651498934333544	10.7126037908977	5.13513915946616	2.04608170031288e-06	9.09377798061869e-05	4.71204637576141
VDAC1	NA	-0.651435757803302	10.929205366068	-4.59590035474654	1.64700066643082e-05	0.000356138616138178	2.7403352777876
LOC100133692	NA	0.650920747932819	8.63012714743829	4.6045955098012	1.59392847066562e-05	0.000348023479054113	2.77120032355121
LOC440928	NA	-0.650036122664705	8.81773068306013	-4.32288027970119	4.53276670809198e-05	0.000704701837403216	1.78832219275017
DDX24	NA	-0.649629851170156	9.50151529039595	-4.69468820991581	1.13320060108941e-05	0.000276385938971325	3.09289412730451
SATB2	NA	-0.649142832450531	9.42824053352346	-3.45943321683024	0.000883296549244101	0.00612970678875613	-0.973429194194144
CLDN5	NA	0.649134656526922	10.1097183666855	3.81126529751	0.000275753337617501	0.00256872782911395	0.102329116156941
CENPB	NA	0.648960194622399	10.4070952480169	4.81832563692937	7.05896988923671e-06	0.00019997260544129	3.53983307383528
C2ORF30	NA	-0.648368918418527	9.48979406441088	-5.70865883572561	2.00389457679939e-07	2.1601182138772e-05	6.91986946383535
PPFIBP2	NA	0.648156428489573	8.81943488603578	6.31277222135581	1.58272747242454e-08	4.48179552232936e-06	9.34030521176176
SLC15A3	NA	0.647953172420692	8.52812092497221	5.58199825968699	3.37474030335518e-07	2.99661814051426e-05	6.42380349496663
CUEDC1	NA	0.647835822095365	9.48758370933856	4.50586512028566	2.30779910115844e-05	0.000447677309512616	2.42267408518481
YWHAE	NA	-0.647680680152058	8.03915296240824	-4.21312171243444	6.74736465693284e-05	0.00093198893082689	1.41539204301751
LDOC1	NA	-0.647667727606539	8.62866280512762	-4.2475213366376	5.95992735945971e-05	0.000861119860049557	1.53164389493357
LOC284988	NA	0.647415335337959	9.24852607029281	6.13911258297168	3.31002187359784e-08	7.2636787879569e-06	8.63619474772997
LOC389765	NA	0.64561260251639	10.0286533994384	4.74625156010188	9.30860139417817e-06	0.00024242040098552	3.27853619190869
AK5	NA	-0.645568219953967	9.51006048975243	-3.51424476675608	0.00074008614467111	0.0053833709926742	-0.810689143996062
LINGO1	NA	-0.645042216045759	9.26340632652574	-6.30261548237102	1.65278530989334e-08	4.63657471890433e-06	9.29895953826734
LOC644250	NA	0.644186726063985	11.1636047155146	5.02921919653577	3.10762589581922e-06	0.000116997189236339	4.31601601987514
LOC649362	NA	0.643272609466483	7.6791653030692	3.90555240479838	0.000199611228590317	0.00202315126389892	0.402695128257776
FXYD5	NA	0.642621459927668	8.9968356567893	5.0423725246859	2.95106685849117e-06	0.000112907350801875	4.364977298202
AMPH	NA	-0.642544640817063	8.70701252317428	-3.80669020313575	0.000280078533664987	0.00259759733766187	0.0878799090338092
KIAA1881	NA	0.642316301055393	8.22473023688939	5.09911017245873	2.35964717838347e-06	9.89017976899487e-05	4.57688818482903
MT1F	NA	0.641484720638495	11.5946214711024	3.21374337715869	0.00191083032131987	0.0110193416747025	-1.67967305537566
PLOD1	NA	0.641363586175066	10.1016371926722	5.35844217651544	8.3766419301975e-07	5.39099116718676e-05	5.55955707275888
PEX11B	NA	-0.64130390335376	9.56264443938736	-6.03377002876141	5.16300470267861e-08	9.80043407634203e-06	8.2121537879347
PPM2C	NA	-0.641296431767626	8.08084776998028	-4.05520510401704	0.000118430779143623	0.00138074869395103	0.88931018569511
APLP1	NA	-0.640186883524098	9.35008693691644	-3.89497094802567	0.000207029532941893	0.00207947914900444	0.368742779788367
USP49	NA	0.639844988517165	10.9607704136069	4.79453500648263	7.73558760709051e-06	0.000213977423337495	3.45335225607657
FAM19A2	NA	-0.639297772652242	7.57775446542717	-4.03534515483778	0.000127006775020054	0.00145242235502731	0.824051872723183
RNF175	NA	-0.638414819983236	8.51935953354982	-4.8426403174927	6.42715358601357e-06	0.000187952738631578	3.6284505702263
LASS1	NA	0.63838255534673	8.67226947036752	6.08085279415533	4.23385284118412e-08	8.61836601773682e-06	8.4013785629132
ZBTB20	NA	0.637434503041106	9.79109789697722	5.19424228320478	1.61784907662599e-06	7.96363598277077e-05	4.93474006683947
GOLSYN	NA	-0.636966728670222	10.5637622709881	-4.3302586534964	4.4122970693775e-05	0.000692474346893938	1.81359963261274
LOC100129681	NA	0.636755672226927	8.77609650867557	3.98786086583523	0.000149997327300709	0.00164700910129286	0.66885973057252
AKR1C3	NA	0.636483917369812	9.47153726663016	4.61558872844411	1.5292037112814e-05	0.000338991312221122	2.81026926045208
AASDHPPT	NA	-0.636128066949695	9.16093282578648	-3.85297412537302	0.000239158323432136	0.0023141998940167	0.234593528635093
PGRMC1	NA	-0.635615558399945	10.4344704656598	-4.20271057492916	7.00484607734299e-05	0.000957953497203507	1.38032281256052
STAMBPL1	NA	-0.633694285834409	9.01222783903834	-4.42378216487572	3.1295393876589e-05	0.000551453021616383	2.1362140448002
MICAL2	NA	-0.633564285708419	8.03233650952317	-4.31521728844003	4.66124719280184e-05	0.000717986083633714	1.76209706678969
RGS1	NA	0.633523383739082	7.87172709339938	2.70217502728579	0.00846145047354708	0.033837262521943	-3.01964309341996
SYAP1	NA	0.63339167046521	9.86921899848821	5.08583628945962	2.48664468714085e-06	0.000102107042205136	4.52720822022173
GABRA5	NA	-0.633102965105627	7.70345977381201	-3.90723910524695	0.000198452515820849	0.00201439153106657	0.40811281814388
ATP6V1E1	NA	-0.631425772655755	11.7500195163765	-6.40157812977639	1.08289495919458e-08	3.53894538211014e-06	9.70263925301983
CD68	NA	0.631156958395282	9.74095169480874	5.5615335752737	3.66977208783442e-07	3.16118954305302e-05	6.34407448697875
NDE1	NA	0.631099739598039	8.66776527470288	5.55869567590994	3.71263857983111e-07	3.17225452778022e-05	6.33302769619468
UBXN2A	NA	0.630256149017361	9.11468677463377	4.82005248542585	7.01216832163473e-06	0.000199060004540566	3.54611905937974
HS.397465	NA	0.630001622311092	9.73283940913098	4.15594851683237	8.28288830332407e-05	0.00108052493504269	1.22347192082435
LEP	NA	0.629595308923088	8.68490664287421	4.75697772906392	8.93426674347919e-06	0.000236605059121379	3.31729013553294
TMEM14A	NA	-0.627869817839253	8.71373985143478	-4.09303663074846	0.000103609229134677	0.00125887794694107	1.01418715818373
TMEM191A	NA	0.62716460618813	9.28241940377887	4.19527773079443	7.19443988162021e-05	0.000977121946855818	1.3553185653396
SCOC	NA	-0.626908430631731	10.0744519683741	-5.29692688283167	1.07298430594702e-06	6.06303074839941e-05	5.32444632566839
LYL1	NA	0.62666022396031	8.24685219646985	5.00811678332354	3.37591440240828e-06	0.00012314900639395	4.23759719555146
CD14	NA	0.626242580778651	9.96911391820165	3.84328143441796	0.000247223667050389	0.00237575724261596	0.203770463766683
LOC652900	NA	-0.626197188491657	7.28513764711891	-5.27960596223528	1.15021147098983e-06	6.34549028095281e-05	5.25846612220519
LPAR1	NA	0.625732832932819	9.7961601994725	4.22706451828148	6.41680178963857e-05	0.000902191463274338	1.4624411399962
C2ORF55	NA	-0.625626441244163	10.2592716957007	-4.23622910053148	6.20809298300292e-05	0.000887466434566719	1.49341842009426
CD151	NA	0.625074767996054	9.68827677622457	5.66539485404272	2.39553354832989e-07	2.4339235090403e-05	6.7499302556158
NCOA7	NA	-0.624831125777549	10.1539917975209	-3.58408383962781	0.000589301513226131	0.00455525841615725	-0.600681831575947
LOC100130598	NA	0.624770531028203	9.06147302336656	4.35148161405653	4.08278751832409e-05	0.000657714234552275	1.88645058996264
FLJ10781	NA	-0.623693154091926	9.72037901653419	-3.84521079073355	0.000245597786991804	0.00236554255673307	0.209901731047385
APOLD1	NA	0.623302014153033	9.68472775031262	4.00350362619436	0.000142014591644602	0.00158349017064153	0.719853521918814
CEBPD	NA	0.622917077989086	10.6696777477837	4.54927996588713	1.96216233443438e-05	0.000402332121614293	2.5754061582522
LOC400446	NA	0.622523105181145	11.302707906125	5.255379302875	1.26744213158054e-06	6.76395885035404e-05	5.16634481792105
FAM40B	NA	0.621969295328823	9.01123420589864	4.49748428861095	2.38100864009894e-05	0.000456612062257328	2.39328686695299
SULT4A1	NA	-0.62128850641276	7.92711189716178	-4.39381788001004	3.49508951245663e-05	0.000594390222880232	2.03240747595925
MRPS30	NA	-0.621193563352597	8.11204691801897	-5.8468915259172	1.1292460457168e-07	1.6124819661812e-05	7.46614145024263
PDCD4	NA	0.621059448780276	10.1463789555252	5.3821720659018	7.61130444138243e-07	5.04766424250676e-05	5.65057361073321
OXR1	NA	-0.621049746417215	10.7535470988761	-4.06047824422946	0.00011624893394864	0.00136232576937963	0.906671782856121
SLC17A6	NA	-0.620853806505703	8.52661431414202	-3.87097055325864	0.000224846014810249	0.00221736891416535	0.291960349205293
RNU1G2	NA	0.620655303114739	8.29993042154803	4.50864327560599	2.28401632527809e-05	0.000445195613988238	2.43242254120286
IL17RB	NA	0.62006584915842	8.35138275493486	5.37954184945233	7.6926299308839e-07	5.0909471567645e-05	5.64047665281814
PIGX	NA	0.619633572079728	8.93222725607699	5.14945304573214	1.93316688661916e-06	8.80479745773384e-05	4.76586896554377
TNS3	NA	0.61930219438586	11.2451567018135	5.02511400044804	3.15813031482889e-06	0.000117918411048381	4.30074792721017
FAM65C	NA	0.618916601872593	7.21798759424564	6.31553127345684	1.56420951192723e-08	4.48179552232936e-06	9.35154006823289
SCG3	NA	-0.618795913549327	9.99874428989105	-6.06523659213036	4.52207874199923e-08	8.95936850758597e-06	8.33856284329766
NBPF8	NA	0.61794973674168	9.40734414948382	2.94989269054605	0.00420273359330513	0.0199726671352234	-2.3937216955716
DCLRE1C	NA	0.617738785062073	8.59689968559095	5.06098028272999	2.74268471026052e-06	0.000108003857534483	4.43434877831505
ABHD7	NA	-0.617716433934786	8.18233162031769	-4.57330605909	1.79306012117117e-05	0.000380200707967399	2.66028534107619
AP3B2	NA	-0.617274084645087	8.74672163772003	-4.00007483510684	0.000143728669161114	0.00159698521290126	0.708664943823831
ITPR1	NA	-0.616469982887692	9.90158901490808	-3.34474235390745	0.00127188856131081	0.00811898256011931	-1.30791002156926
ATP2A2	NA	-0.61562913293222	10.2908058061353	-5.45832896979484	5.59020234203357e-07	4.1211491684294e-05	5.94385380330611
MORF4L2	NA	-0.615537332658063	9.34645956967704	-3.58971181839434	0.000578512909558045	0.00448602231726762	-0.583630690181759
ADCY1	NA	-0.615034631173838	10.2951965939747	-4.64850896789506	1.35028710846535e-05	0.000309501817341661	2.92757344116763
LOC727908	NA	0.614770743029252	8.4024268015811	3.0981211029434	0.00271347645215672	0.0143937756916613	-1.9984072128714
LOC100131096	NA	0.614722932705634	8.71193375597314	4.47757312318086	2.56408537308144e-05	0.000480955658737761	2.32359479588959
KCNK12	NA	0.614350388647541	10.6645660596917	5.57653962159627	3.45107205576445e-07	3.03044277472945e-05	6.4025253177351
THY1	NA	-0.613994275831548	11.4945504730212	-5.29216717350344	1.09368413394022e-06	6.14379632690369e-05	5.30630553468201
HS.379253	NA	0.613804496986514	8.82741176770804	4.33330914293219	4.36340014869561e-05	0.000688158132903736	1.82405779165543
ZNF621	NA	0.613429248486009	8.57095759909394	5.62574631047284	2.82009546834508e-07	2.64949419142616e-05	6.59464090035867
ALS2CR14	NA	0.61323893144006	8.94382880096397	4.57645307261124	1.77198709024986e-05	0.000376895636033545	2.67142171900833
PLA2G2D	NA	0.613097865375426	8.5491012672135	4.60456675096201	1.59410123528887e-05	0.000348023479054113	2.77109818517184
PTPLAD2	NA	0.612342606463821	10.9615334243251	4.52094810977901	2.18150690614531e-05	0.000432526127708564	2.47564105303644
LPHN1	NA	-0.612142501478205	8.46603960299123	-4.41274615697963	3.25964666781768e-05	0.000569035600930866	2.0979333844851
ERC2	NA	-0.611424046574534	8.6150679435882	-3.61403361297959	0.000534007891204561	0.00421620178111696	-0.509725712821441
LRP11	NA	-0.610571977348318	8.92459034808167	-3.74379034929794	0.000346517077587607	0.00304602912185846	-0.109576043156117
SNCB	NA	-0.610321624290705	7.66727504939712	-5.5080257080607	4.56636964271557e-07	3.61884794185209e-05	6.13618296618676
PALLD	NA	0.609638484052995	9.80888905874275	4.70300944576894	1.09787223093783e-05	0.00027065957945502	3.12277864243294
ATP1A1	NA	-0.608592325741187	10.4745734772321	-4.53512529754491	2.06892866563172e-05	0.000418776626301215	2.52551902508057
PIP5K2B	NA	0.608527078039627	11.4602381905507	5.73411808759788	1.80366127843028e-07	2.03473532121851e-05	7.02010687711283
C20ORF127	NA	0.608394277332401	9.1258955068768	4.10303509104118	0.000100000566320344	0.00123059703119368	1.04731377291607
ATP6V1D	NA	-0.607965606728291	10.901382914252	-5.4864969194042	4.98503608255051e-07	3.78958378457677e-05	6.05277500384235
KCNK1	NA	-0.60741426285793	8.95993306761976	-3.93771514151953	0.000178593671297569	0.00186599188534375	0.506267677398899
LCP1	NA	0.605861921591204	8.60826129552206	4.12146086954689	9.36646445016783e-05	0.00118128990209356	1.10849527875597
LOC727948	NA	0.60397113089047	8.68419028500439	4.54678769544488	1.98056503599824e-05	0.000405057494458995	2.56661594008322
SLC8A2	NA	-0.603779189265614	9.78592937846732	-4.50173121023212	2.34363317620419e-05	0.000451904937260783	2.40817469597351
CDK5R1	NA	-0.603210561760736	10.5204013116473	-4.36698914481917	3.85719865549183e-05	0.000631902828832512	1.93981655099715
CISD1	NA	-0.60297172618656	10.8077575133677	-6.01660607972676	5.5496107459122e-08	1.01104977382423e-05	8.14329558551231
NPTN	NA	-0.60242069241953	10.8934656781967	-4.457756803577	2.75980601211975e-05	0.000503397314010686	2.25441184297615
TXNIP	NA	0.602262201773334	11.4150077454005	3.30488503365689	0.00144111952438469	0.00891211254837977	-1.42219708373229
CYP4X1	NA	-0.601551495057278	8.62733063942281	-5.01768657797557	3.25155351825882e-06	0.000119853775033494	4.27313939688513
ITGB2	NA	0.601174861045571	9.61457743057079	3.72811574123439	0.000365276122381999	0.00317326749232923	-0.158431927293226
GPR4	NA	0.601145362917294	7.7152026741966	5.37790635177554	7.74362851894991e-07	5.11402133438983e-05	5.63419934344494
KIAA0513	NA	-0.6006522423987	10.064787048456	-4.9251830200311	4.6673425602755e-06	0.000154119540792431	3.93100413041885
LRCH4	NA	0.60057430411826	8.33659668415589	4.85305442136876	6.17373215435872e-06	0.000183935441065011	3.66647700649142
SPP1	NA	0.600157491239685	10.3101902771021	2.66672898517406	0.00932180009843223	0.0364141790659645	-3.1055377344416
PLCXD3	NA	-0.599956738119092	8.04403762175666	-3.64995068204648	0.000474189274237537	0.00385448322551278	-0.399946401305884
LOC100131541	NA	0.599918676681522	7.92603019099389	5.74529768985207	1.72209043382784e-07	1.98510060917609e-05	7.06417703969311
CAPS	NA	0.599895415965972	7.70306592790203	5.88972937802919	9.44466644111131e-08	1.42511564014621e-05	7.63641106416697
HS.576072	NA	0.599852435914775	8.62002277541297	4.72752502731411	9.99906676178372e-06	0.000253171259064332	3.21098918970438
PRKCE	NA	-0.599443330714889	7.92993225950453	-4.47474541876005	2.59116737169206e-05	0.000484219875083178	2.31371184441489
KCNJ10	NA	0.598416658550216	8.73794199936436	6.32167238226505	1.52375849952159e-08	4.48179552232936e-06	9.37655186527811
TMC6	NA	0.598199349607903	7.83574843217481	5.63682860056139	2.694482059812e-07	2.596203078907e-05	6.63800261063529
PTH2R	NA	-0.59803353609789	7.7273030894329	-5.38419659222304	7.54928215237219e-07	5.01702818092659e-05	5.65834689816674
VPS35	NA	-0.597609843869519	10.2239407866036	-4.07289028482837	0.000111264713315854	0.00132348645857882	0.947594749703951
LOC729120	NA	0.597603967656626	10.4110450575224	5.47818740711919	5.1565291602115e-07	3.88270722989797e-05	6.02061867856152
VSTM2L	NA	-0.596925511650509	8.38269903454154	-6.26757885019738	1.91884300439658e-08	5.19891651618561e-06	9.15648675426655
MTE	NA	0.596922334777149	9.32549835508402	3.95271892093498	0.000169530773802834	0.00179316834486147	0.554774753815351
LLPH	NA	0.59673678843879	10.119109103335	4.6855915079397	1.17308684926511e-05	0.000282789757579498	3.06025755942551
FLNC	NA	0.595971281307804	8.41891504384505	4.27866789234005	5.32405287828016e-05	0.000794223417606969	1.63739985266244
KIF1C	NA	0.594972063092177	7.74195722435588	4.69532658486092	1.13045161713853e-05	0.000276385938971325	3.09518574078599
LOC643336	NA	-0.594726901421453	8.25884562241502	-5.2348881687596	1.37567794125402e-06	7.1490148750414e-05	5.0885791408666
FAM100A	NA	-0.59458395742388	7.48559580516174	-4.37706083425345	3.71719584361251e-05	0.000618556998648382	1.97453649743256
DCN	NA	0.594281831885258	8.95753618086164	4.96405382858992	4.01112123297019e-06	0.000139881785572228	4.07438341963836
HS.531457	NA	0.594059070601043	10.3833036980492	5.66847611540449	2.36530829842809e-07	2.41094125595404e-05	6.76201655332135
NCDN	NA	-0.593951865599189	9.1151860082385	-4.09152390729433	0.000104165999003804	0.0012610215128089	1.00917970672889
FAM129B	NA	0.593849461711116	8.57535733141814	4.99103582004988	3.60953710655277e-06	0.000128983362070251	4.17424219576327
KLF2	NA	0.59367198407771	10.7327192188466	3.85565895711491	0.000236969148595904	0.00229907197863746	0.243140569968247
BTBD10	NA	-0.593484825929366	8.9333747421441	-4.35942529751847	3.96568133223032e-05	0.00064533931330442	1.91377303992889
CNTN3	NA	-0.591467904435264	7.84143531337593	-4.31927885848152	4.59271725022408e-05	0.000710604024911598	1.77599353653009
ACSS1	NA	0.591319859890453	9.22594933352356	4.1002042945871	0.000101009802192464	0.00123677509830093	1.03792966538054
C10ORF116	NA	0.590984293343713	10.8299406451923	3.99939493110407	0.000144070909355363	0.00159966648916462	0.706447068869167
TM2D3	NA	-0.590712335964714	9.42545653055556	-4.94428649868044	4.33270277345183e-06	0.000147367680169982	4.0013982742813
SYNPR	NA	-0.590115697767667	9.88136046196151	-2.79235523977506	0.00658898879618219	0.0280213234288939	-2.79692573452222
SLITRK5	NA	-0.589906009774165	8.45915339951499	-4.19436402110509	7.21808508007393e-05	0.000979089846120426	1.35224671615745
FBXO34	NA	-0.589878151112703	8.85445447817118	-3.72247839655754	0.000372256426626598	0.00321627929246747	-0.175968431441219
SGIP1	NA	-0.589238100733072	9.15832348533476	-5.32885001354345	9.43750318387335e-07	5.62543001586041e-05	5.44630497480823
HERC1	NA	-0.589166944253082	9.30445119613082	-4.70097228125523	1.10642076516897e-05	0.000272310079626215	3.11545980593749
KCNIP4	NA	-0.589147937745626	8.40016073637926	-4.90986115352611	4.95385467943079e-06	0.000159459629293863	3.8746449128493
RHBDF1	NA	0.588547762403353	9.09996719594654	5.18137092695432	1.70290421601516e-06	8.18484137991956e-05	4.88614022708266
PFTK1	NA	-0.588474107824846	8.71011635621898	-4.60923736885211	1.56628029671998e-05	0.000344373292198498	2.78769076165878
ITPR3	NA	0.588463750181575	8.64301386428784	4.93341476678162	4.52016016808261e-06	0.000150779484991602	3.96132024707206
CTDSP2	NA	0.588406162693129	9.75164040418716	7.27413635925543	2.44177324006553e-10	5.79752089467583e-07	13.3265524034757
CSF2RA	NA	0.587724121256592	10.8047510484082	5.34093736453219	8.98913341394187e-07	5.54876067410313e-05	5.49253080694248
ACTR10	NA	-0.587702372408771	9.02044811148936	-5.03736153185868	3.00977965157635e-06	0.000114263490964036	4.34631722901287
BSG	NA	-0.587598411045017	8.57193580589524	-2.93319182070116	0.00441126281541754	0.0207073939358413	-2.43730366061542
LOC649841	NA	0.587216491314845	9.76832779248473	2.53758342517627	0.0131709938397498	0.047347671482575	-3.41049100033073
FLJ46906	NA	0.587168712100468	8.20712891508951	4.11726579531136	9.50722743008134e-05	0.00119264239682538	1.09455062424728
TSPO	NA	0.586556052952345	8.78892471139403	5.94748961837845	7.41748289180117e-08	1.2269995597002e-05	7.86669866318761
YWHAH	NA	-0.586394795472785	13.2156508893353	-4.23362480555827	6.26672592945796e-05	0.000889769726559793	1.48461143636699
LOC100129086	NA	-0.586320903428575	8.64989039181159	-4.51693624566067	2.21442862330133e-05	0.000435871800609439	2.46154271841694
RTN3	NA	-0.585605147603662	10.8562412770524	-5.11293669645945	2.23411351871989e-06	9.53181676223696e-05	4.62870274970609
LOC341457	NA	-0.585303573395974	11.0453633557838	-3.17723604037042	0.00213645121843948	0.0119910594236069	-1.78127684104454
C10ORF54	NA	0.584434104481113	8.68372147401595	3.3303892442923	0.00133055271431895	0.00839039607000411	-1.3491834823575
NBEA	NA	-0.584035222674348	8.27780428219553	-4.14164147277675	8.71688940433626e-05	0.0011221674877104	1.1757014617486
PGAM1	NA	-0.583999770437444	7.90487820723086	-4.82655822393569	6.8385490009299e-06	0.00019565162755368	3.56981151303812
LOC390557	NA	0.582471395188906	9.58159915451941	5.72141925391105	1.90094089685576e-07	2.08511510139542e-05	6.97008789146014
TIMP1	NA	0.582265695715378	9.20438569054196	3.29091619747251	0.00150528033437753	0.00922041999288407	-1.462009657186
NCRNA00085	NA	0.580987563677823	9.16958555919438	5.52063333650686	4.33744791754907e-07	3.48977408594684e-05	6.18509159504876
KCTD13	NA	-0.580938946208795	8.04332454512093	-4.26567038958767	5.58100935058005e-05	0.000820822329207633	1.59321057039994
KIAA1279	NA	-0.580762039351395	8.305632551524	-4.73720708779402	9.63607721413091e-06	0.00024774018466176	3.24589468494361
ZNF652	NA	0.580467637269335	10.9947510990092	5.76837889057897	1.56500817041439e-07	1.87919541674759e-05	7.15526700279164
NLRP8	NA	0.580352323053628	10.9369885155027	4.77055693195689	8.4813424231418e-06	0.000226884856382781	3.36641910584579
TGFB3	NA	0.58034280074588	8.7431745732659	3.6614423452174	0.000456435537663159	0.00374069455633975	-0.364662314239709
GRINA	NA	-0.579771925122676	8.04712377770083	-4.21453448423768	6.71313622882111e-05	0.000929285670103185	1.42015499374329
NPY	NA	-0.579393722500157	9.07246547217854	-3.44710310966209	0.00091893916855035	0.00630664032107515	-1.0097832053875
SLC25A4	NA	-0.579281906790053	10.1027826914903	-4.12764242732289	9.16269641954931e-05	0.00116369181289949	1.12905940558492
FAM73A	NA	0.578969667435985	9.83446372782606	4.85244540503134	6.1882800658646e-06	0.000184106686266384	3.66425205344513
ADAM23	NA	-0.57893974669725	7.88510399212687	-5.33098926835364	9.35658195111751e-07	5.61773338301976e-05	5.45448276053266
SCRIB	NA	0.578895459408637	8.55872725997923	5.1404682655448	2.00330824262151e-06	8.98230145560138e-05	4.73207638615867
ASCL1	NA	0.578741189074794	9.58616564130769	4.62090786658803	1.49881024249949e-05	0.000333991835739274	2.82919159317937
SPHKAP	NA	-0.578082576467765	7.3795516584731	-5.51890203686329	4.36820232704912e-07	3.49953899806973e-05	6.17837262029487
KCNV1	NA	-0.578047168273971	7.31896608043861	-5.17175532169882	1.7692882927509e-06	8.340292502681e-05	4.84987038902507
OMG	NA	-0.577130051999388	10.4880516738105	-3.80769109349748	0.000279126811600141	0.00259217852321266	0.0910399504722861
PTBP1	NA	0.576808702870634	10.6355161978955	6.41536905350008	1.02078838005461e-08	3.44244591997141e-06	9.75903706810188
SPRYD5	NA	-0.576549562839809	7.92127305718332	-6.71190037333276	2.84500907394713e-09	1.73436130084854e-06	10.9794512952269
LY6E	NA	-0.576318160945435	9.33247959976338	-4.75121535774416	9.13350813269166e-06	0.000239877554106318	3.29646471401011
TBL1X	NA	0.576316876921593	8.7610244536013	4.65824526303826	1.30139103139345e-05	0.000302227807290639	2.962354681139
CD44	NA	0.576275082759317	8.44245474940255	3.24113645851755	0.00175640041336428	0.0103366890388486	-1.602857522479
PCMT1	NA	-0.575937145105355	12.0734280538592	-5.3226896620116	9.67438493252884e-07	5.68975885642234e-05	5.42276382158306
MAP4K4	NA	0.575498982573215	9.4832467242348	5.04710300125305	2.89666923660785e-06	0.000111844597808123	4.38260111604489
FAM38A	NA	0.574417687441253	8.60360360781209	4.36274405719551	3.91772424013207e-05	0.000639504935181188	1.92519674886309
C6ORF160	NA	0.574411357017169	9.78876173916066	5.40391818174065	6.97048136302267e-07	4.78303617794793e-05	5.73413583470542
TCEAL7	NA	-0.574237068682732	8.57827197268038	-4.40898800704748	3.30513669312934e-05	0.000573562994019156	2.08491025978356
NNAT	NA	-0.574087520646446	9.2823052663296	-3.95503196358765	0.000168173437606446	0.00178357242292551	0.562263550045084
TCEAL2	NA	-0.573658039522613	11.7636494160476	-6.62964183023403	4.06074588435965e-09	2.02778494851628e-06	10.6394950777706
CDKN1A	NA	0.572788994474028	8.97193511849292	3.79748883316707	0.000288974314944624	0.0026518962631807	0.0588553946306583
SUB1	NA	-0.572770093933416	9.40589613225602	-5.27943595003495	1.15099587115075e-06	6.34549028095281e-05	5.25781898353232
PPP1R2	NA	-0.572188720570736	8.81809251581536	-4.98068796519525	3.75867597797458e-06	0.000132683773387299	4.13591340005969
YBX1	NA	0.572020593519584	10.0160796877211	5.89028589182018	9.4227407641156e-08	1.42511564014621e-05	7.6386260265025
SLC38A2	NA	0.571987096020669	10.1855926715773	5.51512862614499	4.43597707244356e-07	3.52432263650278e-05	6.16373149275013
HS.369017	NA	-0.571429550624201	7.95093272137252	-7.20767657796008	3.27008116740057e-10	6.47884831291237e-07	13.0472921300142
MKNK2	NA	0.571355578852442	9.09103826332497	3.62272923134659	0.00051890054450042	0.00413191340383404	-0.483217710486269
PCDH19	NA	-0.569680328734437	8.39728477823893	-5.80430632624545	1.34816534880477e-07	1.73414345967585e-05	7.29732886982461
OLIG1	NA	0.56953834430729	9.89316522720614	4.37264614103961	3.77794681568256e-05	0.000625383363222649	1.95931197614499
KLC1	NA	-0.569500206347854	11.1319600265663	-4.77492600308133	8.34043008217619e-06	0.000224822817691314	3.38224206202005
GPI	NA	-0.568746605148975	8.96485933673799	-5.25111619279462	1.28924951941518e-06	6.83431601429116e-05	5.15015445897669
PSD2	NA	0.568514483647062	10.5055018544923	5.53985689024795	4.00994946061734e-07	3.34514205004131e-05	6.25975482486561
NT5DC3	NA	-0.567969715829255	8.29102311042642	-7.46408256277615	1.05730898994274e-10	4.18958687264811e-07	14.1268035301576
ANTXR1	NA	0.567967572245122	8.87774783560608	5.00429304876	3.42689376562475e-06	0.000124344971564259	4.22340524766617
MAP4	NA	-0.567887649071407	9.45167239369434	-4.13007303843152	9.08374875043139e-05	0.001158305854339	1.13715060518685
LOC653829	NA	0.567885130796085	8.44862579408238	4.66745466815859	1.25672807646763e-05	0.00029531712397349	2.99529044950899
ABLIM2	NA	-0.567159212832435	10.0261497574818	-4.54278879960786	2.01044307977262e-05	0.000409056775537819	2.55251756405127
LOC648852	NA	0.567090129708767	10.1844676422641	4.40148062433607	3.39785626190939e-05	0.000583560501974024	2.05891441799521
FOS	NA	0.567033865175299	8.97939803973204	2.78388428987671	0.00674716621415717	0.0285256293663353	-2.81810012082205
SYNGR3	NA	-0.566970369806374	7.52804092062946	-4.7342402698285	9.7459205979024e-06	0.000249393195214194	3.23519471596664
ARHGEF3	NA	-0.566770027296085	10.1946514703844	-3.89813893661545	0.000204781319646125	0.00206146961981015	0.378901393667609
EVI5	NA	0.566342654920238	9.99751467333648	4.56078453945605	1.87934306678236e-05	0.00039142898191578	2.61601796896728
LOC440157	NA	0.565681167559493	9.01523792316937	4.40035030067072	3.41203258619994e-05	0.000584656394500206	2.05500269724695
C9ORF114	NA	0.565243998098182	8.56136972337185	5.55690223453545	3.73998208342357e-07	3.18702774313245e-05	6.32604775089591
SUCLA2	NA	-0.565132799112451	9.05371739994894	-3.7363152499387	0.000355345576381459	0.00310059311073279	-0.132892576058591
FLJ40722	NA	0.565042858352664	9.58796008521903	4.47097126599407	2.62774622402159e-05	0.000488560441650935	2.30052662721138
CHD7	NA	0.564897369204186	8.76056085683189	6.31629109628587	1.55914756911511e-08	4.48179552232936e-06	9.35463432093361
ZHX3	NA	0.563644836993619	9.10471808069115	5.80831534815855	1.32588768596532e-07	1.73414345967585e-05	7.31320156482032
ATP2B1	NA	-0.563540234440749	9.22170559107239	-3.60834481189911	0.000544116389106916	0.00427896044026029	-0.527043390191515
DTWD2	NA	0.563142055617384	12.1646409687118	4.8489800918243	6.27169644904009e-06	0.000185286838242843	3.65159479418693
LOC100131718	NA	0.562833866060849	10.5262109706183	3.9545101067468	0.000168478759576178	0.00178621293597487	0.560573715717024
SORBS1	NA	0.562021372253911	9.83964627861284	4.95461731864935	4.16161807562634e-06	0.000143083831884333	4.03952354067257
LOC728014	NA	0.561912491618793	10.0945487846263	5.2918607847306	1.0950299447005e-06	6.14379632690369e-05	5.30513804028481
NETO2	NA	-0.561427169514687	8.69984021833222	-5.17791591915144	1.72647114631931e-06	8.2323559867514e-05	4.87310437824289
NLK	NA	-0.561190550351686	8.95226069726866	-3.97542093062502	0.000156651235175887	0.00169656445339105	0.628399414767891
ATP2B2	NA	-0.56070616276782	8.48345551223349	-5.14620547829684	1.95823762706316e-06	8.88070569068699e-05	4.75365133763137
TSGA14	NA	-0.559616020856032	7.53571507953511	-4.85123389592472	6.217319529732e-06	0.000184540289412457	3.65982641145064
OSBPL10	NA	-0.559583854133679	7.80090627406504	-4.91998007890982	4.76277264088299e-06	0.000155946013308107	3.91185585620228
HINT1	NA	-0.559558190987449	11.4626682507347	-4.45427002621697	2.79571010483191e-05	0.000507002347386564	2.2422571447009
WASF1	NA	-0.559531931175876	7.28991583021616	-5.12704683976018	2.11274859248172e-06	9.2250868294312e-05	4.68164945202118
INPP5D	NA	0.559417973577026	7.68323067819944	6.20315665089153	2.52325898032936e-08	6.24900856847192e-06	8.89515381070652
RXRA	NA	0.559201535667677	10.5360705511309	5.02335973809428	3.17995612538685e-06	0.000118343657079931	4.29422532798236
NUPR1	NA	0.559067447883062	7.90455687135163	4.59750472835331	1.63708066919071e-05	0.000354719461471945	2.74602784662488
NME1	NA	-0.558770873629344	9.02958802411824	-5.74068340994386	1.75530791535088e-07	2.00549332053821e-05	7.04598349362728
RPRML	NA	-0.558386120140749	10.3050239562623	-4.1931186797723	7.25043299798786e-05	0.000981377993322867	1.34806060391024
GLO1	NA	-0.558274584395567	9.36601853973292	-5.24393835678428	1.32680066045314e-06	6.95199684898586e-05	5.12290821439742
LOC732007	NA	-0.55817000887221	7.96774259729758	-4.34276564596583	4.21512655276054e-05	0.000672130340656484	1.85650600900872
TARBP1	NA	-0.558111614722071	7.74082905187806	-4.88101942079232	5.54047869135001e-06	0.00017084939155233	3.76879869031165
OPA1	NA	-0.557877800177253	8.04820404031425	-5.03774904710251	3.00519875969325e-06	0.000114226379714959	4.34775994386652
LOC653158	NA	0.556688439094	8.26087154696779	4.05010618409989	0.00012057793314309	0.00139858049053639	0.872535927962373
CACNA2D3	NA	-0.55622884290063	8.67549470215631	-4.12508891463128	9.24634736431153e-05	0.00117056394348513	1.12056230906355
LOC100131989	NA	0.555914871491947	9.88375810307672	3.86207650682623	0.000231813755003705	0.00226386199433686	0.26358667723432
CDH12	NA	-0.555817469206873	7.80991480247993	-4.60099844696798	1.61567907186115e-05	0.000351282761165971	2.75842794374643
PPP1R16A	NA	0.554486988622893	9.07609768808476	5.79617896283509	1.39446646987321e-07	1.77700478104167e-05	7.26516321894311
NINJ1	NA	0.554336646410301	8.78689682234579	6.20755051539989	2.47663534587508e-08	6.24310666555364e-06	8.91295125074413
SPCS1	NA	-0.554185769494568	10.2810493893242	-5.73043798937997	1.83133655219205e-07	2.05863009590383e-05	7.00560707845237
MCM7	NA	0.554161068474602	7.91240099882916	6.44943616374515	8.82084458105305e-09	3.23664981985041e-06	9.89849951919371
GRIA2	NA	-0.554089833814974	11.2167073102507	-3.91557052092077	0.000192822942917509	0.00197559382368618	0.434896039967136
PTPRO	NA	-0.5536571419448	8.47173787644199	-5.20660674072819	1.54006923077688e-06	7.67613122887218e-05	4.98147892480394
LASS6	NA	-0.553656882635236	10.0296084101845	-4.39163225868799	3.52331315933449e-05	0.00059694830118067	2.02485196700393
LNX1	NA	-0.55316956896869	7.77428916693757	-4.18989542082864	7.33480791419987e-05	0.000989839978204069	1.33722945976708
LLGL1	NA	0.552836291194089	8.89543000704596	3.86901868326961	0.000226357763293736	0.00222704565375898	0.285729789997526
TUBB4Q	NA	-0.552409576408408	8.96791270079467	-4.79861923104616	7.61509833968031e-06	0.000211939084607433	3.46818269852042
LAMA5	NA	0.552155925107433	10.6610910429311	6.48387970918244	7.60843935596017e-09	2.92266587466638e-06	10.0397097705231
HS.467627	NA	-0.552140928987269	8.00708933212143	-3.22671067537556	0.00183620637125576	0.0106999525677955	-1.64337170722042
ITGB1	NA	0.551941321442163	9.1527545270555	6.63047897722515	4.04608933876146e-09	2.02778494851628e-06	10.6429496352573
MXD4	NA	0.551639457457965	11.0808245605693	4.58393939825526	1.72281914865741e-05	0.00036907713749356	2.69793095120603
TMEM156	NA	0.551549234047727	8.80614831002594	3.91456997810429	0.000193490842999618	0.00198026363900167	0.431677577753217
YES1	NA	0.551206046449662	9.01186433851485	5.55208179875656	3.81446175634918e-07	3.24178117094555e-05	6.30729155145064
TP53I13	NA	0.550990843582776	9.02642461696215	4.74454975965393	9.36937982769656e-06	0.000243450279129493	3.27239184375477
NPTXR	NA	-0.550802229057619	7.21456536599139	-5.69591700132115	2.11217373237945e-07	2.23932800389393e-05	6.86976759031641
C5ORF13	NA	-0.550746069393105	9.87586038817	-5.40555094932142	6.92456367674067e-07	4.78303617794793e-05	5.74041587327116
UCHL5	NA	-0.550357059124361	8.05889785046192	-4.79571964603278	7.70044941838207e-06	0.000213377837904468	3.45765317661158
DKFZP434K191	NA	0.550349695975505	9.07774535142503	4.08089094499971	0.000108161549678515	0.00129434546047903	0.974015397262825
ZFP36	NA	0.549771509985868	8.58732776611923	3.1479529388956	0.00233517113686859	0.0128407676274704	-1.86213406204489
PNMA1	NA	-0.549499117459453	8.96539364592709	-3.95794464268264	0.000166479041198205	0.00177093476710842	0.571697829356341
C1ORF128	NA	-0.54937284387862	10.483500457974	-4.82788159114831	6.80374865836771e-06	0.000194831826983068	3.57463296972054
ID3	NA	0.54913774347148	8.37217601126342	3.74464151801069	0.000345525167662087	0.0030393956675631	-0.106919029802302
LOC285550	NA	-0.549133662331117	8.85831687258848	-6.14100995128633	3.28355345879767e-08	7.2636787879569e-06	8.64385432405251
CSRP1	NA	0.547760608787494	10.8158455530442	3.47086634104758	0.000851417582269902	0.00596001905987722	-0.939635794040871
EFEMP2	NA	0.547636976767059	8.63471159128924	4.68617298643774	1.17049689407273e-05	0.000282789318197723	3.06234271995625
PPIAL4A	NA	-0.547410523802236	11.3536934545296	-3.46602592144381	0.000864779045055402	0.00602941452390204	-0.953952695384419
RBM6	NA	0.547397291509757	9.61065806959338	5.76507681226891	1.5865834887274e-07	1.87962791593844e-05	7.14222684513273
DOCK3	NA	-0.547208845930465	8.6229891230416	-4.10324294926086	9.99268442825701e-05	0.00123059703119368	1.04800298566126
GLS	NA	-0.547022069453764	10.9823548679616	-3.11462628109919	0.00258226942444175	0.0138554402090053	-1.95345679206055
GADD45G	NA	0.546992818534047	8.84156588445429	3.27309432947804	0.00159103609042722	0.00959951352617873	-1.51262047870056
HS.193767	NA	0.546601020812817	8.88612675073559	3.79765485946534	0.000288811438629666	0.00265141112208526	0.0593786816340627
CLIC1	NA	0.546347550015069	8.22692682059505	4.83794142041241	6.54479309381426e-06	0.000189990788529224	3.61130677244928
KCNB2	NA	-0.545941049901542	7.42398843059851	-5.6556639951509	2.49350571669021e-07	2.47962051214105e-05	6.71177784369352
WSCD1	NA	0.545685123145459	8.62278776538303	5.35062470793907	8.64493931153148e-07	5.44820230965304e-05	5.52961183220153
PLCB1	NA	-0.545581067319732	9.62074467855739	-6.10640236297386	3.80094094175442e-08	8.08656562775941e-06	8.50426600591479
SLC25A12	NA	-0.544411969700359	8.41553569061178	-3.96084542260477	0.000164807843469503	0.0017602454979728	0.581098079971482
C1ORF59	NA	-0.544356645665864	8.43966898009967	-4.46542817757933	2.68237835657687e-05	0.000495232346554962	2.28117318393867
FAM3C	NA	-0.544237547937689	7.99883790975956	-3.51329343859023	0.000742372583621552	0.00539628775528622	-0.813529410866523
LOC730413	NA	-0.544168424927828	8.13012248130328	-3.74698911860701	0.000342803401430175	0.00302277269133144	-0.0995886024858192
HAVCR2	NA	0.543282795538378	9.49798358142977	5.31118739318003	1.01323925996999e-06	5.83332330001269e-05	5.37884169698056
FLJ36131	NA	0.542980399261696	10.5586257919341	4.74145908637432	9.48075033722357e-06	0.000244739239161227	3.26123599216874
CA10	NA	-0.54281736607331	8.85893199929967	-5.32093477835166	9.74292582380415e-07	5.69835329547217e-05	5.41605994015474
BZW2	NA	-0.542559829483204	8.1337156381886	-4.87003544499024	5.78126427882902e-06	0.000175511301235536	3.72857296893585
ANGPT2	NA	0.542450372231944	7.37041667177	4.60211338031248	1.60890667672102e-05	0.000350531557746091	2.76238623200556
PLXDC2	NA	0.54238409318922	8.38071779131241	5.76916500883961	1.55991454589687e-07	1.87919541674759e-05	7.15837186022494
CCND1	NA	0.542292198225409	9.5751463464513	3.8559418013464	0.000236739640383872	0.00229780973673262	0.244041223745236
KIAA1274	NA	0.542062300535568	8.33061896124652	5.0282014225149	3.12007301176317e-06	0.000117187576389683	4.31223013062474
LOC653489	NA	0.541969710990518	10.2028120802706	4.58101889753172	1.74184043561172e-05	0.000371827217568294	2.68758650765339
RRAGA	NA	-0.541935330298704	10.9495931785645	-5.14109642871042	1.99832440622042e-06	8.97264641319934e-05	4.73443805455976
CHL1	NA	-0.541203282851738	7.54206543582822	-4.51907775153513	2.19679571796648e-05	0.000434425603615329	2.46906742590588
COL5A2	NA	-0.540820390715391	8.3066292659245	-3.78145647284395	0.00030512243669354	0.00277384033357763	0.00839718423241553
CDC2L2	NA	0.540462414840198	7.94925022728378	4.39126506954348	3.52807638643839e-05	0.000597117039242376	2.02358284241349
GABRA2	NA	-0.54037081692293	9.15838234458883	-4.23579344950558	6.21786419928291e-05	0.000887466434566719	1.49194494123853
HEYL	NA	0.540117117816369	8.16348365957683	3.81401154702407	0.00027318781519645	0.0025530818814055	0.111008036033683
HPCAL4	NA	-0.540096171749974	11.1102101909733	-4.56875581596302	1.82396032061186e-05	0.000384183004407946	2.64419095033888
EID2	NA	-0.539987887768524	7.84009448902278	-4.29657129694113	4.98874495340526e-05	0.000755175727392438	1.6984016955551
YPEL5	NA	-0.5398109416699	10.5903392596716	-4.2321290468838	6.30064254598919e-05	0.000892450262322865	1.47955470791626
CHRM1	NA	-0.539481082410725	7.38074172003712	-4.97993061531869	3.76982471866352e-06	0.000132929303205377	4.13310971079715
AXL	NA	0.539480782128907	8.80031597019702	4.14434303806264	8.63329513682487e-05	0.00111250185299735	1.18471394573351
YWHAB	NA	-0.539310938138573	11.2017280172258	-5.09514907512464	2.3968653153584e-06	9.95897407501945e-05	4.56205650733703
PIAS4	NA	0.538921410021246	9.8164899230308	4.28991147286146	5.11102046885222e-05	0.000769322644171963	1.67569183849341
C12ORF24	NA	-0.538806649656047	8.08715458443997	-4.88946249805404	5.36207195241639e-06	0.000166808322759175	3.79975079953079
UQCRC2	NA	-0.538170284410414	8.96715076347923	-4.60733917929735	1.57752965230636e-05	0.000346073979087278	2.78094622960914
MAP2K4	NA	-0.538089463870044	9.16372846019527	-4.14434609463162	8.63320099640313e-05	0.00111250185299735	1.18472414460331
TSPYL5	NA	-0.537850201356138	8.22188227877202	-4.51221184067442	2.25381572972021e-05	0.000441035318556416	2.44494955852689
CATSPER2	NA	0.537483011345655	11.0698406155034	5.49603074993304	4.79517347984322e-07	3.70012352415716e-05	6.08969453377557
TBR1	NA	-0.537220797089156	7.19025882809644	-4.43491761414669	3.00336328150111e-05	0.000532475481116248	2.17489626164457
STEAP2	NA	-0.536998417248121	7.97270111191425	-3.98423980249244	0.000151905661549256	0.00166220554750135	0.65707390787458
MGC12760	NA	0.536739826607939	8.13254533595129	4.98533332905793	3.69099425952658e-06	0.000130585399583697	4.15311507226979
FOXD1	NA	0.534915121734239	7.28801223623837	5.21497410446346	1.48952463499543e-06	7.483031843004e-05	5.01313768544365
LOC387763	NA	0.534679008978661	8.17741859970508	4.44730349964425	2.86880644412795e-05	0.000516711160675318	2.21798877767275
EGR1	NA	-0.534385297106912	8.40519850601391	-3.69813412733553	0.000403886273087428	0.00341054737796257	-0.251487868701536
LZTFL1	NA	-0.534160249543705	8.82828087645318	-4.91811917223006	4.79736491351298e-06	0.000156618401398931	3.90500970110666
CEND1	NA	-0.534028883129452	8.97070694247782	-4.43633577942602	2.98765216369272e-05	0.000531175398704762	2.17982674239938
CD47	NA	-0.533666267555006	9.82041783732464	-4.3779510707539	3.70506027103705e-05	0.000618247227931626	1.97760767055184
CAMTA1	NA	-0.533651751224941	10.1486618937682	-3.82767344069378	0.000260760257389557	0.00247265933570115	0.154246075612694
DOCK1	NA	0.533577085741507	8.9650790529059	5.17356239281786	1.75662220985498e-06	8.32360598690626e-05	4.85668420424765
KIAA1045	NA	-0.533244810431432	8.58705505993957	-4.4881576078744	2.4651286974094e-05	0.000469055100287384	2.36061995019295
RASGRP3	NA	0.532909109798977	8.40574373621633	4.84102654808551	6.46732083933571e-06	0.000188465210641299	3.62256179876434
ZNF533	NA	-0.532881524363154	8.62106253054292	-3.9914958099111	0.000148104826676835	0.00163069924901871	0.680697725318147
ISYNA1	NA	0.532427167236311	7.8332989955984	4.44184532364653	2.92736683693831e-05	0.000522214567985055	2.19899027428846
ENPP5	NA	-0.532164522850447	8.37981594598114	-5.78052045485793	1.48813440371923e-07	1.85723860621652e-05	7.20323923255063
RHOC	NA	0.532151974804151	9.86493115533098	4.79595212989034	7.69357187791585e-06	0.000213377837904468	3.45849729211758
ATP6V1H	NA	-0.531910860699995	8.70052453350749	-3.89179233345826	0.000209309025429139	0.00209797623407108	0.358555597058563
FAM175A	NA	0.531828239749656	11.7150596827946	5.12513865317686	2.12877595793631e-06	9.24867827818476e-05	4.67448512244163
SNAP91	NA	-0.531824805613509	12.1811243073833	-3.94091567957623	0.00017662228235135	0.00184905097441803	0.516604831860111
TAGLN	NA	0.531728664528327	8.72919000783201	4.00947050094839	0.000139078391763847	0.00155787456498727	0.739338974980038
COPS4	NA	-0.531704799093786	8.89341940869626	-5.08420316019971	2.50272429706759e-06	0.00010250175738636	4.52110025262555
ANGPTL4	NA	0.531331224220409	9.32361150530656	3.03667671173407	0.00325846224301856	0.0164820892139283	-2.16411470895526
TMX3	NA	-0.531223359826088	8.5149291426049	-4.31264340967843	4.70518613798093e-05	0.000723105750387156	1.75329472920754
LOC100128274	NA	0.530379058387881	9.41001082183096	4.1009759298109	0.000100733731331273	0.00123525837102834	1.04048723453721
DGKB	NA	-0.53016783535858	8.02655635725076	-4.33574238224651	4.32477326582047e-05	0.000686070718441526	1.83240295689466
ARHGEF10	NA	0.529892071587991	9.80794339014553	6.14103358048243	3.28322515245637e-08	7.2636787879569e-06	8.64394971868485
MOBKL3	NA	-0.529268007488588	8.68975232887685	-5.3371827933898	9.12611999161591e-07	5.57414265383862e-05	5.47816715581499
NRXN1	NA	-0.529045582815411	7.84526736547405	-5.54610951693237	3.90876400331264e-07	3.30420850413362e-05	6.28406284762747
PCDH20	NA	-0.528787714717176	8.12893571484175	-4.05832695257224	0.00011713435801575	0.00136915897828145	0.899587002032153
CITED2	NA	-0.528764113003573	7.72276114075164	-4.74608734366292	9.31444947635216e-06	0.00024242040098552	3.27794323723304
JAZF1	NA	-0.528751344615275	8.69832457454822	-3.84325781808544	0.000247243632283598	0.00237575724261596	0.203695426623964
LANCL1	NA	-0.528567180383616	10.6238060841477	-4.10858997999802	9.80482638684571e-05	0.00121839669330854	1.06574016592221
TRIM37	NA	-0.528378159257493	7.74228424684694	-4.37113865538055	3.79891063384568e-05	0.000626889469510192	1.95411534140568
C6ORF142	NA	-0.528343864507341	7.1279514243158	-5.78705879355746	1.44829151397932e-07	1.82185876956922e-05	7.22908844868338
A2BP1	NA	-0.528248631264173	7.67739368223334	-5.7261033686174	1.86447091304287e-07	2.06782860356295e-05	6.98853301515336
LOC100127975	NA	0.528192049453887	9.77070206219608	4.12045822978116	9.39992380051897e-05	0.00118386008929858	1.10516163605593
ZNF385B	NA	-0.527955763281629	7.52819042391007	-4.30573180999691	4.82516447193236e-05	0.000735974244052665	1.72967357378456
CHRM3	NA	-0.527939620070097	7.65595132433071	-3.81240573391592	0.000274685169868084	0.00256254263826317	0.105932703206983
S100A6	NA	0.527672888186338	9.75320971258307	6.79162044368433	2.01336489072151e-09	1.42656306467759e-06	11.309861420448
ANKRD19	NA	-0.527421827997323	8.10868397538443	-4.59832845100722	1.63201008686875e-05	0.000354104857999585	2.74895097454185
USP5	NA	-0.527074749282459	9.77097043745439	-3.88488174166523	0.000214348030599488	0.00214180775670082	0.336426803933565
MT1E	NA	0.52702499261753	10.7078379525974	3.94460613996514	0.00017437501282018	0.00183096651420991	0.528531187919485
NDFIP2	NA	-0.526909145687881	8.79178311494233	-4.03545694465778	0.000126956872220434	0.001452375622298	0.824418630334552
LPP	NA	0.526623800762277	10.4624356276776	5.17686616447658	1.7336946845873e-06	8.23959842599963e-05	4.86914443029839
IFITM1	NA	0.52652138374402	8.96434978040157	3.8556028030329	0.000237014738996442	0.00229907197863746	0.242961765193258
TUBA4A	NA	-0.526336199770318	10.1998463485637	-3.8735437278881	0.000222867814283997	0.0022030854946196	0.300177373813457
ARHGDIG	NA	-0.526067757695675	7.48609743151624	-4.87844562433595	5.59600700415235e-06	0.000171809845370629	3.75936869348802
RPPH1	NA	0.525893554673729	7.7196622748238	3.70912051367106	0.000389307427861158	0.0033300176641119	-0.217448829909044
DYNLT3	NA	-0.525017993778476	8.48237778943789	-4.09987999731432	0.000101126044383031	0.00123763738145254	1.03685487962388
EIF1B	NA	-0.524855253261313	10.3416290208143	-3.72064831338061	0.000374549682578445	0.00323256872794357	-0.181657481419913
NACC2	NA	0.524493290467252	7.36668808213144	5.765402348457	1.58444352267915e-07	1.87962791593844e-05	7.14351228647741
TPM2	NA	0.524193934067229	8.13136414588071	4.47371829779073	2.60107298515725e-05	0.000485309085517863	2.31012290303113
THOC2	NA	0.524156494929615	8.93617190818982	4.04933056979256	0.000120907804716889	0.00140086893623004	0.869985521701647
LDHA	NA	-0.523984242878017	10.5916822897045	-3.40566113130027	0.00104894787965102	0.00699445683317993	-1.13127705658059
UBA1	NA	-0.523794304932158	9.88204303305662	-2.84761065428463	0.00563788327187733	0.0248845585795755	-2.65752931470367
SERPINB6	NA	0.523774576752214	9.77795079503218	5.06982070316053	2.64879552935364e-06	0.000106287111747481	4.46735034970954
B4GALT6	NA	-0.523499072570838	7.62768131681543	-4.32935806126292	4.42683384538601e-05	0.000693333166495734	1.81051292610298
TMEM150A	NA	0.523483367965201	8.21281566770693	7.51766502317218	8.34507896217156e-11	3.77912861572626e-07	14.3530528472864
FAM134B	NA	-0.523423107655699	8.7583543971709	-3.81863196064106	0.000268922842446807	0.00252588269794482	0.125619357310936
TUBA1C	NA	-0.523168725654111	10.3213582896719	-3.72751946498672	0.000366008505292863	0.00317614826657097	-0.160287670522648
TRIM56	NA	0.523121368611148	7.84513089122644	5.7078978898892	2.01020464698351e-07	2.1601182138772e-05	6.91687614533686
LIN7B	NA	-0.522994325279203	8.14903588025564	-5.21587631045433	1.48417276323107e-06	7.46798041181349e-05	5.01655268090101
SRGAP1	NA	0.522953449283671	8.23298451556715	5.17965725347865	1.71455368802093e-06	8.22259484270249e-05	4.8796739755049
C13ORF1	NA	-0.522890837305336	8.02379858526161	-5.82935154098061	1.21480831376091e-07	1.67432276287917e-05	7.39655569552684
MAPK6	NA	-0.522831220631925	9.42957760582546	-4.63674185537043	1.4117691713593e-05	0.000319436707580941	2.88559095901112
MTMR7	NA	-0.522796693022618	8.17245166941473	-5.05419704476321	2.81692515813501e-06	0.000110515504347623	4.40904576698177
MRPL3	NA	-0.521920990706926	9.52979483109615	-3.75187574778785	0.000337203354614534	0.00298562571353481	-0.0843199289663739
OPCML	NA	-0.52176557207012	9.4695304727954	-4.2693204436825	5.5076641912858e-05	0.000815284998797554	1.6056118805713
PAM	NA	-0.521755670662527	11.1938575841287	-4.67657913517992	1.21394873158311e-05	0.000288255990945203	3.02795756624876
ANKRD46	NA	-0.521720550809285	10.0620947801885	-4.56681977628491	1.83726399055842e-05	0.000385703764905311	2.63734583427742
PPP3CA	NA	-0.521691217845026	8.26095804574886	-3.86825433393607	0.00022695240732267	0.00223220332365145	0.283290483404103
HSPB8	NA	0.521495094060404	10.0811925665142	5.29645344375903	1.07502594582709e-06	6.06375844888232e-05	5.32264156672692
PSMG1	NA	-0.521441005631321	7.99977500484802	-5.12977135843613	2.09006917967447e-06	9.18934715612767e-05	4.69188092383628
R3HDM1	NA	-0.521262748184386	8.50202360318043	-3.94498380032706	0.000174146592419873	0.00182972859980629	0.529752075212841
NDUFAB1	NA	-0.521215226142537	11.2317075805506	-6.44780141918016	8.88291906394277e-09	3.23664981985041e-06	9.89180259115107
RFTN2	NA	0.521172293856965	10.4554390537562	4.67896334033311	1.20300607317124e-05	0.000286947272532192	3.03649916374714
C1ORF162	NA	0.521018329247909	9.19594972808512	5.06752189291865	2.67290299459023e-06	0.000106536046195582	4.45876612216866
PAPOLA	NA	0.520947484792059	10.2280362380488	4.86726576963769	5.84357344329258e-06	0.000176756944801884	3.71843719905127
ZNF738	NA	0.520559826724883	11.9193242590838	5.00369443472239	3.43494251237155e-06	0.000124371470510006	4.22118395369543
DLGAP2	NA	-0.520387499580792	9.87630557119853	-4.1101717008435	9.74991002692646e-05	0.00121347525659038	1.07098985042126
TPI1	NA	-0.519965142503802	9.87035631646624	-5.1538393285615	1.89980372985493e-06	8.70115739731694e-05	4.78237633239526
RUNDC3A	NA	-0.519412954666953	10.9238260291889	-5.00195716215384	3.45840600198027e-06	0.000124659848618639	4.21473815401517
SLCO2B1	NA	0.519181033675261	9.22811648374373	4.29755853137383	4.97086141445844e-05	0.00075340187201619	1.70176995439738
LOC646674	NA	-0.518745253248352	7.15896283379695	-4.65378190114705	1.32358865424107e-05	0.000304483021331219	2.94640512247666
LOC100132727	NA	0.51855080729336	12.3742708852371	5.10252721909824	2.32799568025802e-06	9.78151767953375e-05	4.58968721145525
POGK	NA	0.51849713240998	9.86544376947612	7.25349042764281	2.6738209384591e-10	5.79752089467583e-07	13.2397553840558
PDE1B	NA	-0.518374979605798	7.952244105701	-4.91918082881334	4.77759991411263e-06	0.000156133935337495	3.9089153053522
KCTD8	NA	-0.518152302231497	8.35212662657423	-4.07265040301455	0.000111359063983693	0.0013236154211785	0.946803095709812
C11ORF41	NA	-0.51739661269548	10.2350057729369	-3.83892813981819	0.00025093010332756	0.00240099132975661	0.189943789105164
FKSG30	NA	-0.517153941149322	8.26221882498371	-3.59790770601846	0.00056313646379734	0.00439473803603537	-0.558765727498154
MLF2	NA	-0.517098676436014	8.33092840594545	-3.86414479235131	0.000230175229143197	0.00224993979766863	0.270181008132544
LOC728105	NA	0.517089499283122	8.96279192548359	5.11553425860512	2.21127016942025e-06	9.47260329332727e-05	4.63844456146155
CALM3	NA	-0.516502551973796	13.0654146938172	-5.50275433794995	4.66556801618534e-07	3.66085411170978e-05	6.11574766896187
ATP5A1	NA	-0.516263269298516	11.8013335664904	-4.30608470980763	4.81896751875317e-05	0.000735489987214615	1.73087909529928
STXBP5L	NA	-0.514871182078492	7.33746347184034	-4.71736310605013	1.03943574315476e-05	0.000260887672668298	3.17439509217116
GPR137C	NA	-0.514587115005295	8.62864586347818	-3.36375116868063	0.00119793583786269	0.00774516950035638	-1.25304657055467
CXCL16	NA	0.514541567045997	8.53622544030597	4.45889930746329	2.74813890221743e-05	0.000501820294932561	2.25839574237297
ALPP	NA	0.514495344692683	11.9452358149287	5.34930760931388	8.69096513520769e-07	5.45911740155612e-05	5.5245685181493
RIN2	NA	0.514267587081459	9.73263661904992	4.99136752394997	3.60485333502307e-06	0.000128977258149245	4.17547149384614
UBQLN2	NA	-0.514185004426901	10.4599556189142	-4.94955089352802	4.24468021160176e-06	0.000144996080504069	4.02082118946789
SLC16A14	NA	-0.51360312148478	7.58899813804886	-5.53593409463012	4.07474187957175e-07	3.39027080268831e-05	6.24451015954186
NR2F1	NA	0.513100764918756	10.4565188044081	4.66017689464804	1.29189707414673e-05	0.000300740234142194	2.96925985464036
TGFBI	NA	0.511964430321961	7.58433499578392	3.46332612885778	0.000872317384693129	0.00607079277602024	-0.961931806124923
HS.163752	NA	0.511474608276437	10.833518623255	4.87807053839239	5.60414448306721e-06	0.000171809845370629	3.75799464986585
ALDOA	NA	-0.511400155503063	8.73398261840004	-4.6857920593803	1.17219294672495e-05	0.000282789318197723	3.06097671359849
ITGA10	NA	0.511307136627435	7.46006897597984	6.18079400271345	2.77434054893162e-08	6.65033475692344e-06	8.80463474201351
C6ORF225	NA	0.511222878705876	8.17577187085775	6.32011149331352	1.53394073657822e-08	4.48179552232936e-06	9.37019392280673
YAP1	NA	0.510492982540208	9.0985658629229	4.22270587742287	6.51842270212457e-05	0.000911084654573849	1.44772291717223
NDUFV1	NA	-0.510269625564082	9.00203307027763	-4.88254325624592	5.50785648713054e-06	0.000170008812699161	3.77438299755944
NUAK1	NA	-0.509570172142984	10.8311830356018	-3.97244797267044	0.000158282844723525	0.00171072832517414	0.618742190646605
HLA-E	NA	0.50951920920348	9.34045002189766	3.82704371051995	0.00026132101533291	0.00247706604860654	0.152250776224396
HIGD1A	NA	-0.509389632357804	10.7225690856177	-4.64491173085688	1.36880068019566e-05	0.000312390076041773	2.91473306210541
CARHSP1	NA	0.508944745428559	8.86463616871016	4.1766072809612	7.692752766951e-05	0.00102462295257289	1.29263177785467
NOL4	NA	-0.50873456174274	8.44584072834526	-5.35227135295782	8.58773390412508e-07	5.43442123244992e-05	5.53591778840548
C10ORF35	NA	-0.508533098209906	9.17772478481367	-4.49504503184031	2.40273623222658e-05	0.000458559533784362	2.38473955447622
BAG3	NA	0.507902944307848	9.62259166430269	2.83005757492042	0.00592538916075869	0.02583570018773	-2.70205087131306
KLF15	NA	0.507652346789603	8.2583336886439	5.41281098591204	6.72396353036822e-07	4.72615618431647e-05	5.76834978424159
TAF13	NA	0.5074519791964	9.1200592390608	2.85152192727991	0.00557559275259169	0.0246852360694353	-2.64757855806513
EIF2C2	NA	0.506959044715524	9.76297600794371	3.87257987402029	0.000223606845550103	0.00220820467412407	0.297099033326372
CLPTM1	NA	-0.506925708939935	8.67956184788161	-2.89749054443839	0.00488946633669775	0.0223305118676442	-2.52980752945532
LOC100132532	NA	0.506652575190416	7.7600871444688	3.47575853568672	0.000838111657186947	0.00590009760888879	-0.925151070692239
KIF5B	NA	0.506553099475623	9.14682060956549	4.22304541489366	6.51045101127522e-05	0.000910371844099799	1.44886912937369
FSTL5	NA	-0.506462842384289	8.51387633617634	-3.5514948115196	0.000655623526610211	0.00490286996780931	-0.699043923362054
PLIN5	NA	0.506397843626441	9.12566889175125	4.10084970596813	0.000100778841197451	0.00123525837102834	1.04006884735602
LRRC49	NA	-0.506246816971393	8.77053496637536	-5.80759467591008	1.32986544516152e-07	1.73414345967585e-05	7.31034794649909
SPC24	NA	0.506099446684104	7.86977033223486	4.73359083136807	9.77012751405507e-06	0.000249567318449271	3.23285296602242
FBXW4	NA	0.50602632409919	8.53508152501406	5.60566660373912	3.0625397793641e-07	2.79706443085038e-05	6.51616221023629
ACTB	NA	-0.505905139967245	11.9862824756695	-4.18235146258881	7.53600170417155e-05	0.00100925751593679	1.31189962191839
RNF213	NA	0.505874469729638	8.2081538994269	4.00853946963634	0.00013953266770691	0.00156130800081506	0.736297359347311
GLTP	NA	0.50547154717815	10.649642962915	5.38664868424569	7.47482536007141e-07	4.98846239819502e-05	5.66776356184511
LEF1	NA	0.505083200630752	8.26148755098911	4.8720289626199	5.73681788909039e-06	0.000174526993362923	3.73587019311258
PCDHB9	NA	0.504871933217435	8.3863675807635	3.87797079886257	0.000219503291107454	0.00217690432895952	0.314323032515522
APOC1	NA	0.504496260079091	8.29250153028642	4.68664613051655	1.1683935751684e-05	0.000282733407120902	3.0640395012442
KCNJ16	NA	0.504335502191493	8.58816389297182	3.9255612157976	0.000186273782585813	0.00192795413911585	0.467063017930021
HS.296031	NA	-0.504268226355553	10.6785607996211	-4.8767685053697	5.63248174465233e-06	0.000172384923805124	3.7532253651598
ADARB2	NA	0.504106671715813	7.81000879972782	4.6287963494282	1.45481380740171e-05	0.000326611881690044	2.85727637284967
RGS7BP	NA	-0.504013731179858	7.66783317187589	-3.85936507855001	0.000233978694716132	0.00227868651996971	0.254945381559725
SCHIP1	NA	-0.502980917572991	9.5097507008632	-4.24576051819071	5.99798409554376e-05	0.000864254981039714	1.52567923278285
EMX2OS	NA	0.502668263321508	8.84060213572553	4.46289605322124	2.70769951517186e-05	0.000498166422698479	2.27233700525561
ABCA1	NA	0.502551014356474	9.79470778216267	4.33373166587202	4.35666888758153e-05	0.000688158132903736	1.82550669748445
GAL3ST4	NA	0.502519925905324	8.02446630286358	5.00287621661202	3.44597386680563e-06	0.000124554347214937	4.21814798195482
SLC9A6	NA	-0.50234381406087	8.69997457773555	-4.40326777080292	3.37555845464432e-05	0.000581689763106921	2.06510041614834
SSX2IP	NA	-0.502005430394611	8.87821634603307	-3.68943242610095	0.000415800793127188	0.00348156564376444	-0.278398725654247
FXYD6	NA	-0.501725713199068	9.93436650226454	-4.4391655661972	2.95654000515391e-05	0.000526529877322354	2.18966769772163
SDHALP1	NA	0.501491087093717	9.34200552147146	4.42550184239437	3.10972385044308e-05	0.000548876648435665	2.14218413599215
HN1	NA	-0.50148335381026	7.5120854555591	-4.75833769061254	8.8878653235616e-06	0.000235573019027511	3.32220705275534
PLK5P	NA	0.501298930920708	7.89404000150479	3.95314491245163	0.00016928000756793	0.00179111356472075	0.556153744976069
MT1A	NA	0.501077448765235	12.2634587173231	4.00105233274557	0.00014323799778167	0.00159385074600055	0.711854009413051
MAPRE3	NA	-0.500769952886012	9.38018387582112	-3.11410328739573	0.00258633459480585	0.0138702092125436	-1.95488394867326
MFSD6	NA	-0.500650774245935	9.66783640505446	-4.24287328728962	6.06089419221877e-05	0.000870944451012399	1.51590219174293
C1ORF144	NA	0.500285200431488	8.67690405490777	4.51846241729121	2.20184831259213e-05	0.000434882190088291	2.46690508947086
HDAC1	NA	0.500149960130914	9.52868069457163	4.56291084175762	1.86441233157161e-05	0.000389597039623072	2.62353027511147
CNNM3	NA	0.500105901937188	8.29573166449752	4.61442379299657	1.53593964027235e-05	0.000340246586978572	2.80612672799592
USP11	NA	-0.499829800807726	9.21102393725253	-5.22985342367551	1.40362852859826e-06	7.20603260707443e-05	5.06949322182313
RHBDF2	NA	0.499761135504595	7.93683668766467	5.04823356269589	2.88381434718415e-06	0.00011162016459797	4.38681432265571
WDR54	NA	-0.499718808112039	9.1558238472896	-5.07695166184305	2.5753588971198e-06	0.000103866255774424	4.49399083449458
MAPKAPK3	NA	0.499438667910518	8.97899863071632	3.72625392297582	0.000367567561056164	0.00318793206169094	-0.164225640462186
LOC202781	NA	0.499306540076496	10.7471725323281	4.88369261557068	5.48337511103655e-06	0.000169418119902396	3.77859557840717
EMX2	NA	0.499285661593154	9.3523130867537	4.27048769576362	5.48440616179761e-05	0.000813646647002267	1.60957906054499
IFI27L2	NA	0.499245069944347	9.24950685892588	4.74419174035137	9.38221530712079e-06	0.000243584132052194	3.27109936586666
ATP1A3	NA	-0.499183301644218	7.2533876188116	-5.33171936944466	9.32912067093125e-07	5.61773338301976e-05	5.45727407212028
C2ORF32	NA	-0.498436632137929	8.59581899350359	-4.35176585045915	4.0785401884887e-05	0.000657628300992328	1.88742771487369
C14ORF2	NA	-0.498169107684888	9.68340988450014	-5.57005020251196	3.54402985710772e-07	3.07796565672095e-05	6.37724013672327
LOC645157	NA	0.497994302260556	10.0530986287826	3.89344490246153	0.00020812092997903	0.00208845630906466	0.363851248222687
PCDHB19P	NA	0.497525060521991	8.01703434623401	4.58789535138532	1.69737535007053e-05	0.000365039339194273	2.71194886685031
LOC401098	NA	0.497196432434546	11.0925411008894	4.44489129020455	2.89454554718497e-05	0.0005190045617755	2.20959082577527
CCBE1	NA	0.496107322947136	11.3053487773694	4.88658671510845	5.42220003327287e-06	0.000167868815126546	3.78920516266339
LOC100129502	NA	0.496015213968757	10.2145440421324	4.08906349040964	0.000105077727377604	0.00126845542950116	1.00103768708999
C7ORF27	NA	0.495475453652055	9.36733337944212	5.19878413749159	1.58884093293123e-06	7.88204343879812e-05	4.95190270327939
ADIPOR2	NA	0.495414393486655	9.66515488439027	5.6625809823377	2.42346789086696e-07	2.44662204269053e-05	6.7388950628256
ZDHHC23	NA	-0.495129102614972	8.0254964238803	-4.39877311811616	3.43190905769306e-05	0.000586793512021953	2.04954551565483
ATF4	NA	0.495026881179871	10.4542430572661	4.42782648983737	3.08313041597622e-05	0.000545093330655027	2.15025661624694
MT1X	NA	0.494901206763435	9.9702778770942	2.9239675300359	0.00453049650508405	0.0211022299394849	-2.46129072092044
KCNF1	NA	-0.494686644372763	9.3846853232578	-5.77609975719589	1.51568309414833e-07	1.86229279397295e-05	7.18576831525325
HS.168950	NA	-0.494347124091012	7.44228253568891	-4.3140090087429	4.68182424618876e-05	0.000720455478661085	1.75796451095773
SLC6A15	NA	-0.493991508490084	7.69907751210274	-3.81970509393775	0.000267941406778801	0.00251815671357485	0.129014677071213
ELK1	NA	0.493981735966885	10.0035352515969	5.05124324965379	2.84986444033108e-06	0.00011104821387478	4.39803262179972
HS.24119	NA	0.49328801677455	8.27720424687436	5.52816955908721	4.20603790720875e-07	3.45418139011703e-05	6.21434902661159
ARHGDIB	NA	0.493138965723722	10.3650982345919	4.36764204210515	3.84797041460371e-05	0.000631050516077981	1.94206583469603
PNMA6A	NA	-0.493119851993121	8.02603696604241	-5.02329862578395	3.18071911142276e-06	0.000118343657079931	4.29399812387872
TLN2	NA	-0.492943746108709	8.89535684911091	-5.94261654969834	7.57045732900485e-08	1.23702833674976e-05	7.84723919554322
LAPTM5	NA	0.492769903870308	7.58356853474647	4.83250666906437	6.68347472465986e-06	0.000192257381540583	3.59148905905379
HS.278285	NA	-0.492430018127905	8.64053825850167	-3.93334818162676	0.000181317568061359	0.00188698847916778	0.492172094118375
ARF3	NA	-0.492354063762567	9.262228560312	-5.20752029871485	1.53447001238261e-06	7.66868875737653e-05	4.98493431489764
MRPL2	NA	-0.491987623371233	7.69685914917043	-4.84017911232464	6.48851170908236e-06	0.000188702588236615	3.61946984855145
SLC16A3	NA	0.491706059645654	8.28977161836661	3.43790531549046	0.000946407295885713	0.00645462807219817	-1.03684048756584
RARRES3	NA	0.491259747825477	9.04384009365755	3.54127493745267	0.000677839444163041	0.00503456194469738	-0.729758450305535
TOMM70A	NA	-0.491197405286425	9.76529920777824	-5.23790442760915	1.35919513538146e-06	7.09826784046003e-05	5.10001735055929
FKBP1A	NA	-0.490965224127585	8.54359846305905	-5.26897843472395	1.20026651475148e-06	6.54878631972837e-05	5.21803144099608
FLJ35390	NA	0.490798932395826	12.1331298071536	5.08085203040344	2.53603831494189e-06	0.000102938807105073	4.50856986770587
FAM181B	NA	0.490768064011094	9.5513778157402	3.82653009538819	0.00026177922901881	0.00248009610277832	0.150623550798555
GRIN2A	NA	-0.490689525001276	7.26930671967859	-5.27213997513299	1.18515677121321e-06	6.48868214982017e-05	5.23005632119815
GABRD	NA	-0.490448945998122	7.96514427460441	-4.60862802962847	1.56988293950618e-05	0.000344873798907456	2.78552552595817
DNM1L	NA	-0.490263053279337	8.69078370972899	-4.23967441288907	6.13133829935623e-05	0.000879870638703452	1.50507458310426
VAMP1	NA	-0.490166015000373	8.61879476389695	-3.90978536331129	0.000196715506557548	0.00200246432440363	0.416294341037457
HS.145307	NA	-0.490105138299169	9.36819548040604	-3.84450259820764	0.000246193393868008	0.00236781874563587	0.207650938908849
LOC730994	NA	-0.489392203802705	11.0038389045311	-4.70836025173359	1.07572365802305e-05	0.000267874626546196	3.14201044496667
SPOCK1	NA	-0.48930956863598	10.6906101384265	-3.94643992035892	0.00017326856901829	0.00182418254330116	0.534460086873825
MAP3K6	NA	0.489202838630526	8.39063810780513	5.25971806611042	1.24561913894654e-06	6.69256384823819e-05	5.18282865996346
IL17RD	NA	0.489146084489187	9.99587874013725	4.2812598404139	5.27419541741077e-05	0.000788644817402885	1.64622178739349
SCAMP5	NA	-0.488984030012539	9.2530976950564	-4.7877889019982	7.93868527441846e-06	0.000216557731468268	3.42887073624593
HS.549989	NA	0.488817311360009	8.01692492723958	4.90981110456626	4.95481813420994e-06	0.000159459629293863	3.87446096186341
MUM1L1	NA	-0.488481022793067	7.3874548863494	-3.8144551272001	0.000272775571393678	0.00255073321922702	0.1124102697584
SERINC1	NA	-0.488475726706286	10.3882041875794	-3.17308421885048	0.00216363097775458	0.0120986244478427	-1.79277577230431
HES6	NA	0.487635507988594	9.98432353818684	3.48988684296501	0.000800780249025497	0.00569856699068517	-0.883237539066148
MYO10	NA	0.487000442706218	10.7036533226009	4.37147128806375	3.79427522889704e-05	0.000626450649771021	1.95526190817423
REEP5	NA	-0.486841675531373	12.0851610721328	-4.3755506944256	3.73786986102567e-05	0.000620693947587814	1.96932760242029
TLR5	NA	0.486805716012984	7.34065250791607	5.94720121720573	7.42645077017872e-08	1.2269995597002e-05	7.86554684395965
LOC340529	NA	-0.486441093720555	7.66409997356996	-4.33354178321461	4.35969268681451e-05	0.000688158132903736	1.82485554584135
FAM102B	NA	-0.485814838679669	8.62689050554216	-3.44658447502227	0.000920467761571275	0.00631439689283909	-1.01131027854401
IL4R	NA	0.485721189537211	7.51981854608303	4.72634253374569	1.00443014578423e-05	0.000253506653036306	3.20672872997289
KIAA1958	NA	0.485679520563217	8.06443506869033	4.82604663041853	6.85204873825878e-06	0.000195861086567	3.56794779701751
MUC1	NA	0.485643428998354	7.41422744173079	4.69417587383967	1.13541153734315e-05	0.000276440443423792	3.09105508572162
HS.7023	NA	-0.48537835428038	9.92937501960427	-2.72891631702135	0.00786098928318952	0.0320008779711936	-2.95422471848541
PCYOX1L	NA	-0.485243609247156	7.3863384871065	-6.20817694328562	2.47005804008381e-08	6.24310666555364e-06	8.91548893046835
ELF1	NA	0.485209022722555	8.21548127134752	6.64381577496581	3.81954500037545e-09	1.98903717399779e-06	10.6979996640223
LOC730060	NA	0.484997820436222	8.58355367851652	3.90437887552481	0.000200421227044732	0.0020291769074794	0.398926659554656
FAM59B	NA	0.484974819030082	7.52021101672478	4.46699090312426	2.66686584122591e-05	0.000492942549077909	2.28662796517377
EMP1	NA	0.484923269862939	8.51306406374164	2.9526323262948	0.00416940934308303	0.019845386813173	-2.38655371025867
EPM2AIP1	NA	-0.484531954446771	9.3351603896537	-4.2199969689417	6.58236080716296e-05	0.000918401573886734	1.43858020084745
TUBB2C	NA	-0.484050647788118	9.6113608232237	-4.26046930562424	5.68715271012152e-05	0.000831946197096688	1.57555068153014
HS.443490	NA	-0.48386945613239	7.68006848055188	-5.66989508590697	2.35151565996042e-07	2.41094125595404e-05	6.76758335888547
UBE1	NA	-0.483825554717276	8.56537090570509	-3.21069038989017	0.00192880782008842	0.0110967709431584	-1.6882036354183
ATP5O	NA	-0.483790793795634	10.7564153298443	-3.80668695117638	0.000280081630918873	0.00259759733766187	0.0878696427639944
CCL2	NA	0.483561563652454	7.62722462931786	2.76450130975755	0.00712227384993238	0.0297217662941836	-2.86635369150979
OAT	NA	-0.483528235006885	9.43294113898648	-3.31040099781624	0.00141649880937739	0.00880451220730655	-1.40644138070423
MGC27121	NA	-0.483121979058049	7.20181456549053	-4.3485866187282	4.12629167082321e-05	0.000661960758932671	1.8765005747066
RPN2	NA	0.482899010686013	8.23962619935178	4.22866254197043	6.37992845341539e-05	0.000899660729418452	1.46783966970345
CDH10	NA	-0.482608250283166	10.0897147114245	-4.51691514316809	2.21460306002195e-05	0.000435871800609439	2.46146857974244
PPA2	NA	0.482581692163293	11.4427725146944	5.00845985206371	3.37137689359849e-06	0.00012314900639395	4.23887077186748
NME5	NA	-0.482318257255109	9.07527872730784	-4.40175294297892	3.39444942139411e-05	0.000583560501974024	2.05985692174677
MAP1B	NA	-0.482092814600477	8.91547866226622	-2.94472489426216	0.00426626474044764	0.0201911902466692	-2.40722836081769
PLEKHO2	NA	0.481329250872331	8.02014584096039	5.08325921209221	2.5120646487642e-06	0.00010273548537268	4.5175702823425
C8ORF13	NA	0.481214875841593	9.65074752261441	3.32565278964877	0.00135046363844341	0.00848556934363848	-1.36277460086186
GPR22	NA	-0.481199137613883	7.33977256789534	-4.14681865705926	8.55737060218112e-05	0.00110586485156601	1.19297589985404
LOC653717	NA	0.480833174568831	8.12449815802593	3.82256638476375	0.000265341308143045	0.00250252445303877	0.138070746116554
MFGE8	NA	0.480613140832139	10.4193548565206	3.91188261264077	0.000195295747675813	0.001991275394443	0.423035774615485
AGK	NA	-0.480335391212272	8.2084580628691	-4.57112004076281	1.80784115345935e-05	0.000382207739310902	2.65255218310847
CSPG4	NA	0.480194626888594	7.96253016030496	3.57920999440658	0.000598798466146572	0.0046079221261562	-0.615432869579696
HS.572444	NA	0.48015040320613	8.72237191387695	3.36439040250696	0.00119552073726982	0.00773428721866393	-1.25119761501996
GRM1	NA	-0.47993002038642	7.94219522843261	-3.94098903661452	0.000176577343108304	0.00184905097441803	0.51684182635675
UBE2E2	NA	-0.479628787525654	9.49179192102319	-4.31578710522794	4.65157354532136e-05	0.000716844343153559	1.76404619436146
SNAPC1	NA	0.479447269537769	8.35650682039628	3.80918019771689	0.000277716573584062	0.00258322047611936	0.0957424343066133
HPCAL1	NA	-0.479183068413358	10.7344857576461	-5.32575682465242	9.55572426325362e-07	5.67038928875242e-05	5.43448314990931
MCL1	NA	0.478796090355988	8.23646389282097	5.4387853916339	6.05192194031064e-07	4.35024774394212e-05	5.86842216465687
ZNF462	NA	0.478506662260026	8.82290055050527	4.12352515865637	9.29793714930998e-05	0.00117474933293394	1.11536037139449
PRNP	NA	-0.478331520508599	12.2844140219368	-5.09301404462793	2.41716348579428e-06	0.000100162199345985	4.55406454103555
TMEM35	NA	-0.478209661066566	7.48764152638045	-4.41009990205613	3.29161426779214e-05	0.000571748889254854	2.08876263388201
KHDRBS1	NA	-0.477579627015123	9.91138582907791	-4.08309798797029	0.000107320272680415	0.00128816836197242	0.981309536855377
LOC100128062	NA	0.477162320147972	12.1654715989442	4.95208941841639	4.2028616607912e-06	0.000143877661605919	4.0301907696671
FYCO1	NA	0.47698212606182	7.85490369122776	5.8820394553497	9.75283874727729e-08	1.43797668971484e-05	7.60581238147339
LOC728873	NA	0.476759326520227	9.63309150414235	3.90319552345591	0.000201241192070798	0.00203358169864338	0.395127406501438
AADACL1	NA	-0.476443487170549	9.08326887360452	-4.50407234561571	2.32327371592749e-05	0.000449366398892509	2.41638512270375
PTTG1IP	NA	0.476361135920611	10.5577986574108	4.79471744054509	7.73016617887569e-06	0.000213977423337495	3.45401455973047
CHCHD9	NA	-0.47629910605086	9.77417286328283	-5.88586028203009	9.59849966928559e-08	1.42511564014621e-05	7.6210138867738
ACCN1	NA	-0.475981264579472	8.72164715207671	-4.14454928365615	8.62694511770629e-05	0.00111250185299735	1.18540213705851
DNALI1	NA	0.475915506672951	9.00764901058952	5.00179472368688	3.46060787581997e-06	0.000124659848618639	4.21413551561734
TAX1BP3	NA	0.475645974576983	8.70272546183788	4.61385089718987	1.53926282473283e-05	0.000340506849574534	2.80408971281982
ARF5	NA	-0.474855112558787	9.07762772035027	-5.6458502758128	2.59630517837928e-07	2.53239612783456e-05	6.67332686880547
CRIP1	NA	0.474762882224151	7.69578701213711	5.19230621413216	1.63037159941865e-06	8.0063846008548e-05	4.92742622952726
LOC100132585	NA	0.47474290861765	11.4566054829673	4.41016129050388	3.29086924834496e-05	0.000571748889254854	2.08897534256652
UPLP	NA	0.474418864224218	10.1288659108477	3.51675121627301	0.000734093979016569	0.00534591755911446	-0.803203296294835
RPL15	NA	-0.474222969276159	11.6931981294095	-4.80945958252374	7.30409637381819e-06	0.000205813204488921	3.50757794010306
FHL2	NA	-0.473622040860087	8.07989844571408	-4.32515529655767	4.49528656679014e-05	0.00070092970715349	1.79611337781808
LOC100130511	NA	-0.473361412122353	8.48698136293384	-4.22949184865102	6.36087340958168e-05	0.00089871061425412	1.47064177191442
LOC646531	NA	0.472855447481253	10.0455606559664	4.09758731791296	0.000101951518942078	0.00124350255885489	1.02925801881403
STK36	NA	0.472791923110307	10.1115248177721	4.89337807039943	5.28124848792615e-06	0.000164953829992824	3.81411451692608
NOS3	NA	0.47272610400599	7.79824766427352	4.30702946907091	4.80241528912361e-05	0.000733670191157679	1.73410672801077
PTGR2	NA	0.472347793005484	8.60261083664431	3.94618442532601	0.000173422321947118	0.00182519508822166	0.533633923124337
BEND6	NA	-0.472329807947423	8.77909113494751	-4.21247597887358	6.76306538668256e-05	0.000933344243612699	1.41321537568284
GPR88	NA	-0.472193797075787	7.28320529914565	-4.55015574988942	1.95573511732617e-05	0.000401273807244269	2.57849568842899
SYN1	NA	-0.472170008115016	10.4877243495957	-4.32609797212067	4.47984424425793e-05	0.000699891192996614	1.79934245187265
FAM174A	NA	-0.471931577107722	7.88706847529701	-6.15949984980823	3.03632749528295e-08	6.9747522898891e-06	8.71853685754271
TIAM2	NA	-0.471900411135689	8.53140108462284	-3.20988891833554	0.00193355344830445	0.011117760780862	-1.69044206768676
WAS	NA	0.471814963451129	8.59273538799514	4.11249949481468	9.66962850228965e-05	0.00120660071935191	1.07871804989472
ZHX2	NA	0.471541204998175	8.49699860431365	4.83166913050776	6.70509989953684e-06	0.000192354449606622	3.58843602563955
LRP10	NA	0.471097179858972	8.95193504446621	4.11677384682047	9.52386721141364e-05	0.00119315639267924	1.09291594713653
STAM	NA	-0.47078431577362	7.97293710554261	-4.48611682797993	2.48391567522104e-05	0.000471091036470265	2.35347726683455
AHR	NA	0.47062422462739	11.3286130559822	5.04052997247505	2.97252431231038e-06	0.00011325603449548	4.3581148951005
TMEM119	NA	0.470293401050827	7.85607548910394	3.43998688442407	0.000940123890166015	0.00642144523125677	-1.03072171064141
CHCHD6	NA	-0.470256321311268	7.75566541427565	-7.02576761185394	7.25717509537925e-10	8.20392537952172e-07	12.2851829604512
LOC391169	NA	0.470184786368362	8.93080555643753	3.71829301444132	0.000377520895083215	0.00325273361848709	-0.18897639861292
RPA3	NA	-0.469940153429214	8.52969111107712	-5.62532885842117	2.8249380878784e-07	2.64949419142616e-05	6.59300820160643
CHP	NA	-0.469786671295436	9.09489091765008	-6.04205379905294	4.98605843027583e-08	9.69681302084318e-06	8.24541031521034
LIME1	NA	0.469564820141642	9.08942157034623	4.72833556856428	9.96817521596166e-06	0.000252590850796151	3.21390985702885
C3ORF14	NA	-0.469536992770273	8.61345372583241	-4.75238826782419	9.09260566316563e-06	0.000239398888422577	3.30070256053144
CMAS	NA	-0.469467655246637	9.81229596079142	-4.14004180344706	8.76675466179074e-05	0.00112695102505583	1.17036666447775
UBLCP1	NA	-0.469187602244581	8.69166760584071	-4.48301660057148	2.51272159016537e-05	0.000474126633382395	2.34263011709973
LOC392437	NA	0.469056745077124	10.3409916033295	4.51773257937907	2.2078557292579e-05	0.000435797176945675	2.46434059518288
LOC100131277	NA	0.468894757195494	7.32613022350986	3.0014602743195	0.00361500633899172	0.0177888390167708	-2.25791917021637
GPM6A	NA	-0.468872692601819	10.2757744294683	-4.09180275539156	0.000104063150849492	0.00126100989370371	1.01010266776966
SYNJ1	NA	-0.46871482719739	9.37059694439093	-4.26826601228037	5.52875607019575e-05	0.000817451340602637	1.60202871482898
RAI14	NA	0.468620195359587	8.11137508443161	4.44263246960987	2.91885069729691e-05	0.00052098855351527	2.20172928914206
HS.571967	NA	-0.468443503014752	7.42249657320332	-3.84119370677636	0.000248994598560578	0.00238463104965871	0.197138235803405
LOC730534	NA	-0.468341808506317	9.80846729177525	-4.93255144891027	4.53538090448586e-06	0.000150779484991602	3.95813958936451
FGR	NA	0.468252545992597	7.64643901507321	4.96724070449878	3.96150688884283e-06	0.000138612874234634	4.08616374285097
NAV3	NA	-0.468215837847548	8.01653621895847	-4.26593164069773	5.57572851859453e-05	0.000820569145958433	1.59409797470019
TJAP1	NA	0.468197268828396	9.56645877645247	4.51751401958339	2.20965782278143e-05	0.000435871800609439	2.46357266878901
DLX1	NA	-0.468183685206902	7.53671054881643	-5.18561439606101	1.67438997610831e-06	8.14082242985176e-05	4.90215654021674
NGFRAP1	NA	-0.467963014571367	10.5679384009264	-6.0152386122761	5.58161393761641e-08	1.01106949612823e-05	8.13781246023058
LOC728779	NA	0.46790880449027	8.59253709673049	3.26926404991843	0.00161005571034447	0.00968491643806907	-1.52347085743992
APP	NA	-0.467843206250345	8.28983413797611	-3.11978128406891	0.00254251761507914	0.0136861620645285	-1.93937981968474
LOC644642	NA	0.467603125643887	9.19450621283062	3.49038819287877	0.00079948486856074	0.00569626134657603	-0.881747963928118
BHLHE22	NA	-0.467559998420301	8.0209230793707	-3.36978008538122	0.00117533941984664	0.00764436326709593	-1.23559789113129
ST8SIA3	NA	-0.467483806531629	8.64790077661491	-3.34922808941342	0.00125405942564026	0.00803591748388845	-1.29498397503968
HNRPK	NA	-0.467319951607498	9.20481232250813	-4.15723386714929	8.2449329396763e-05	0.00107734696697337	1.22776867919576
GRIN2C	NA	0.466978182665105	9.58574378104843	2.83135770776995	0.00590364068936532	0.0257634099467071	-2.69876083762516
SLC7A5	NA	0.466804010656087	9.65433982988806	3.5598699381742	0.000637934052874897	0.00481219032766859	-0.673826567352045
DCAF6	NA	-0.466716150780337	8.7299893723259	-3.82518439659149	0.00026298341721994	0.00248889994943566	0.146360831285443
C16ORF48	NA	0.466476662183847	8.88443370175522	5.19080589239403	1.64014095654788e-06	8.02352906212464e-05	4.92175937938274
PNMAL2	NA	-0.466433880274362	8.05603541520638	-4.79585011245963	7.69658910930516e-06	0.000213377837904468	3.45812687881456
RUNDC1	NA	-0.466274099531113	8.9443128987307	-5.0552247238304	2.805552517682e-06	0.00011020571847648	4.41287817788381
RAB31	NA	0.466141881692735	11.3522544807867	4.46300737274775	2.70658147160949e-05	0.000498166422698479	2.27272540834619
NRN1	NA	-0.466097021051479	7.56752332263698	-5.81615437838156	1.28337059000536e-07	1.71495050169912e-05	7.34424998413834
C18ORF10	NA	-0.465529335635788	8.0921413820946	-4.3551411993102	4.0284280857242e-05	0.000652202095594776	1.89903412017521
RHBDL2	NA	0.465049446001258	8.66681425074067	4.2764955901728	5.36618855558903e-05	0.000799756357367994	1.63000871712686
BANP	NA	0.464788792462073	9.21145660985266	4.35219673182154	4.07210969887739e-05	0.000656982800471269	1.88890903643126
CCDC151	NA	0.464409766947954	8.29763893012583	4.51395833912277	2.23917673080058e-05	0.000438972803750021	2.45108249414137
PPDPF	NA	-0.46422112947945	6.99092816010998	-4.78751144989218	7.94714851386708e-06	0.000216557731468268	3.4278642567505
NEUROD6	NA	-0.464215622232345	7.11947010417448	-5.76469666402017	1.5890860614243e-07	1.87962791593844e-05	7.14072579255083
ASAP3	NA	0.464069210449605	9.17073591899326	4.11726427930248	9.50727866491396e-05	0.00119264239682538	1.0945455865693
C16ORF45	NA	-0.463930789964609	8.6376232906582	-4.93160358954001	4.55214978401365e-06	0.000150944715641457	3.95464778676592
RNF130	NA	0.463890318173261	9.10941349537588	5.40390475136887	6.97086029719855e-07	4.78303617794793e-05	5.73408418150445
GSTM3	NA	0.463698483249283	10.4009684779193	4.10226822511495	0.000100273007166393	0.0012325505847752	1.04477120299586
MAP1A	NA	-0.463697365153237	11.0541894892505	-3.18687362572122	0.00207458445082193	0.0117211366486712	-1.75454027037598
GNAO1	NA	-0.463450076172718	9.46344301934316	-4.22635851916432	6.43315765456398e-05	0.000903149236712481	1.46005649483816
CARTPT	NA	-0.463075590092539	7.08533314711468	-5.29954016171678	1.06178315139221e-06	6.03199388873352e-05	5.33440950419883
KIAA1751	NA	0.462948853993787	9.86603965114885	4.14763567747686	8.53245491665731e-05	0.00110471318132242	1.19570324344042
SLC5A8	NA	0.462710467596068	8.60216459116759	3.60241666698769	0.000554843376063704	0.00434309128452964	-0.545069226261139
DAAM2	NA	0.462697949165086	9.01809413421007	3.27190644359132	0.00159691197957575	0.0096276359362022	-1.51598653042121
PABPC1L2B	NA	-0.46258677678612	7.59606272672371	-4.05369926535805	0.000119061033753359	0.00138395416169397	0.884354922290266
HS.374023	NA	-0.462428015756018	10.5663106309842	-3.68424730056313	0.000423058660947199	0.00352086100079449	-0.294413350975063
BAI3	NA	-0.462229804144398	9.17624616583042	-3.59183560315801	0.000574490627677806	0.00446028726362637	-0.577191324447816
NKIRAS1	NA	-0.462033849037898	9.56103169692838	-5.03047882820925	3.09228812821223e-06	0.00011655830400039	4.3207020870556
PNMA3	NA	-0.461992758003744	10.9974752884826	-3.71194059702152	0.000385646846301557	0.00330942204324834	-0.20870014803257
CD83	NA	-0.461555784036058	8.28228983749043	-5.226652823838	1.42168535455056e-06	7.24662102533677e-05	5.05736466078302
RPL14	NA	0.461266715648126	9.01546748406388	4.51220522664016	2.25387134404225e-05	0.000441035318556416	2.44492633551931
PRRT1	NA	-0.461164111867117	8.7086073167597	-4.70422387410236	1.09280675039395e-05	0.000270429149004591	3.12714248666795
TTC38	NA	0.461104077649476	7.81889199682626	5.18697452782129	1.66534986308944e-06	8.10930732103461e-05	4.90729144488199
STMN4	NA	-0.461005522579253	10.1584007424345	-3.454381205715	0.000897739480260915	0.00619737402532034	-0.988335903859867
STARD8	NA	0.460316911646907	7.8128569332021	4.38047548808097	3.67085591380066e-05	0.000615042983443345	1.98631851398013
C6ORF170	NA	0.460187937578603	8.9384313874551	4.0699958675959	0.000112408298857737	0.00133209086870664	0.938044625428499
SLCO4A1	NA	0.459916161949629	7.78812338951794	3.97608569291792	0.00015628861593173	0.00169495351523634	0.630559442795613
C17ORF97	NA	-0.459633410484613	8.17616272735046	-5.18155853908923	1.70163355579891e-06	8.18484137991956e-05	4.88684821005052
PNKD	NA	-0.459622453204933	7.66942269017963	-5.3046254623363	1.04031407621903e-06	5.94197409299879e-05	5.35380365924154
FOXJ1	NA	0.459456014978963	7.09731095712312	4.48590049878989	2.48591527346419e-05	0.000471091036470265	2.35272022908648
HS.497591	NA	0.459277954459045	9.29025720129684	4.2681067690066	5.53194819762672e-05	0.000817541994707539	1.60148762156206
NEGR1	NA	-0.459031774146687	7.36595946793458	-3.91298369693538	0.000194554289254064	0.00198627084359221	0.426576074628413
CRISPLD2	NA	0.458736956058526	8.09784216884155	3.8829472829633	0.00021577925354513	0.00215033081967325	0.330237046438335
KRCC1	NA	0.458695054650654	8.94557442739872	3.64910542309866	0.000475520737120176	0.00386216682644929	-0.402538634373374
B3GNT1	NA	-0.45825737442892	10.4139527483064	-5.71657605560713	1.93938835102788e-07	2.11442259864863e-05	6.95102245396861
L1CAM	NA	-0.457708207961264	7.08706303567348	-4.32490552846354	4.49938672705738e-05	0.00070092970715349	1.79525788408272
BIRC3	NA	0.45740244129639	8.86335412153913	4.93931737383783	4.41742223960288e-06	0.000149288150314937	3.98307433636281
GOLIM4	NA	0.456878270003253	8.29424156316717	3.32276361404441	0.00136274626558085	0.00855257505818909	-1.37105794620122
PRIC285	NA	0.456734603910997	7.68966967161615	4.56922612808085	1.82074267683162e-05	0.000383876417774795	2.64585404547028
TM2D2	NA	-0.456646196757385	8.34456245442917	-5.294304763712	1.08433981658285e-06	6.10543022836167e-05	5.31445167140376
HOMER1	NA	-0.45660856640041	7.52520852370925	-4.39670692433242	3.45811796887254e-05	0.000590001827843161	2.04239805677839
MID1IP1	NA	0.456583219708563	8.96561037975908	4.0089204405958	0.00013934660949816	0.00155977666705214	0.737541910227086
RRBP1	NA	0.456034427079183	8.43250220127872	4.54840561240222	1.96859950287436e-05	0.000403377348735707	2.57232201009702
GMPR	NA	0.455926706433516	7.42249194010111	4.63024494733252	1.44687210989987e-05	0.000325520552759589	2.86243659104499
LOC100130276	NA	0.455877566889233	8.55085030229632	3.77738592550699	0.000309357459806921	0.00280349670551154	-0.00439085981110221
TNFRSF1A	NA	0.455761739000268	8.66774125489482	4.0509137292171	0.000120235400386337	0.00139511793274044	0.875191662764751
LOC388532	NA	0.455456335509233	10.3978203448267	4.15892465384936	8.19526045147382e-05	0.00107484384076012	1.23342202203692
LOC100133950	NA	0.45528923195276	8.37627877477991	3.32954745721795	0.0013340710918861	0.00840471686166467	-1.35160001575731
TUSC3	NA	-0.455249835947301	7.40255493605391	-4.00809393209582	0.000139750561449352	0.0015626429622379	0.734841980219301
LONRF2	NA	-0.454929760077271	7.62064073042487	-4.45127065049627	2.82695711223672e-05	0.000511206733929857	2.23180591331824
MYBPC1	NA	0.454799787004394	8.87970541583247	3.93608449466435	0.000179606169407568	0.00187225109181845	0.501003106623979
PLEKHH3	NA	0.454761510029875	8.11361462234592	6.33854497807185	1.41787351221075e-08	4.36328099316344e-06	9.44530818648621
RNASET2	NA	0.454677358157488	11.3631360131974	5.11398978520802	2.22482479743628e-06	9.50497925589353e-05	4.63265193343649
LOC646630	NA	-0.454343608660393	11.2690454096758	-5.26642771987348	1.21259450422837e-06	6.60468140619231e-05	5.20833222212243
GPX8	NA	0.454151025096111	7.76646029342519	4.07642502438903	0.000109883304061792	0.00131141261406609	0.959263480936166
SMCR5	NA	0.453728226451414	8.54102987637401	4.23304303438502	6.2798967164938e-05	0.000890705708782343	1.48264450569513
ZNF682	NA	0.452990729757015	10.8788936836769	5.02611384131546	3.14575629582916e-06	0.000117594899266255	4.30446598119283
ZNF787	NA	0.452910810818272	8.27432238274001	4.07967094363946	0.000108629305894211	0.00129798303688146	0.969984444891685
GPR37L1	NA	0.452866125550178	10.49227470747	3.44151716091684	0.000935529758526878	0.0063955776030412	-1.02622174041289
PI4KAP2	NA	-0.452837678031974	8.98799588966333	-3.30837087909021	0.00142551398895952	0.00884147788104415	-1.41224245459124
CDH8	NA	-0.452833796575914	7.38496944141245	-4.66056100356588	1.29001722559411e-05	0.000300687838612745	2.97063314984396
HS.149244	NA	-0.452556489319086	7.41079763993697	-2.89287344354219	0.00495468712270505	0.0225575875327781	-2.54170463681295
PTP4A2	NA	0.452455078540025	10.2560360680972	4.06375861863611	0.000114911177531575	0.0013546613342324	0.91747955246949
CNKSR3	NA	0.452407774766664	8.44359930687915	5.89755427158238	9.14094849962234e-08	1.39311570883667e-05	7.667561578133
RSPO2	NA	-0.452339243138656	7.34045113250248	-4.10723136204659	9.85223428380601e-05	0.0012224715521827	1.06123197246376
SLC24A6	NA	0.452176424851924	8.65851928625033	4.90122221824114	5.12289368908352e-06	0.0001622334964475	3.84290738470972
ANP32B	NA	0.451618172469404	11.7624422612792	4.46589126033711	2.67777243496071e-05	0.000494670082682136	2.28278948524478
ICAM5	NA	-0.451592839519762	7.24646807405571	-4.7376123439824	9.6211669024934e-06	0.000247557622409936	3.24735653995945
WDR7	NA	-0.451564667327814	8.2047161716981	-3.86157707281926	0.000232211083021425	0.00226634585338029	0.261994681294388
ARHGEF6	NA	0.451370937248489	10.3812839992372	5.09854664345508	2.36490733908458e-06	9.89017976899487e-05	4.57477780445498
BLZF1	NA	0.451315853800669	11.8627190529553	5.148602064979	1.93970578093501e-06	8.82190434083783e-05	4.7626671496388
TCTEX1D2	NA	-0.451235446993703	9.63011681520558	-4.61715215607741	1.52020870529057e-05	0.000337942608399096	2.81582975144184
C15ORF63	NA	0.451164677501646	11.05950607947	5.12065851888114	2.16687496080904e-06	9.34556955886347e-05	4.65766936344571
HS.561432	NA	-0.450787788541589	7.6493981267496	-3.88987731600264	0.000210693926806838	0.0021102677661222	0.35242079697658
ANKMY2	NA	-0.450696815015844	8.80696968003332	-4.19865580389956	7.10766802681397e-05	0.000969088500860228	1.36667908315468
DPP10	NA	-0.450489841329202	7.64768905356968	-4.44408775727351	2.9031690920459e-05	0.000519359256308438	2.20679396571706
MCF2	NA	-0.450363131543184	7.84675231019371	-3.85201863809373	0.000239942070704596	0.00232107526436854	0.231552738946861
DBC1	NA	-0.450168654344328	10.344873622785	-5.02207637643668	3.19601650697733e-06	0.000118773415323776	4.28945431638951
RASSF2	NA	0.449864559206068	9.20149203294978	3.99082285264664	0.000148453458502306	0.00163288502238831	0.678505563860447
CCDC102A	NA	0.44978120107566	7.17251481008297	6.02887838806059	5.27039081771054e-08	9.82772876008377e-06	8.19252275763765
RASAL3	NA	0.449773207889477	7.42315186643013	5.26028707199635	1.24278463341868e-06	6.68867111704111e-05	5.18499088976674
BEXL1	NA	-0.44968487601219	10.7217600844028	-4.97609608746729	3.82676951007543e-06	0.000134637728600878	4.11891766169122
ISCA1	NA	-0.449660952699606	8.77627514493327	-3.77116637513657	0.000315936829525225	0.00284684408639842	-0.0239121214677578
FAT1	NA	0.449384969289545	9.868611208487	4.0198164584362	0.000134124934349989	0.00151957127194233	0.773169204820599
LHPP	NA	0.449075007869601	10.6832126456153	3.2026801816401	0.0019767313018406	0.0113170276807562	-1.71055629874404
DDX39	NA	0.449061167800368	8.82453061552897	6.33630718245731	1.4314865087981e-08	4.36328099316344e-06	9.43618601192069
NTNG1	NA	-0.448947494402651	8.05716428810752	-4.07156949460844	0.000111785163605265	0.00132569760055627	0.94323626818104
HS3ST2	NA	-0.448917539848162	7.85861172074458	-3.45516403397705	0.000895486978623098	0.00618586559650299	-0.986027087381364
SASH1	NA	0.448672514168059	10.2265678879425	3.61867996713545	0.000525884319022197	0.00416659158035582	-0.495567186893382
UBE2T	NA	-0.448623445218493	7.40744666170348	-4.45774261511697	2.75995120426048e-05	0.000503397314010686	2.25436237167931
LOC647340	NA	-0.44842441309639	10.3356391097792	-3.97728419757873	0.000155636880783385	0.00168961956192921	0.634454366919329
ACP1	NA	-0.448388946851169	8.6891018383446	-3.96132155714302	0.000164535074393137	0.00175792445509351	0.582641468829524
GRM8	NA	-0.448354721628087	8.26570510997464	-3.81386717977953	0.000273322112059292	0.00255358412976115	0.110551689917627
NUDT21	NA	-0.447926243102074	8.38484611225386	-4.33010357086598	4.41479701915662e-05	0.000692474346893938	1.81306807213463
C1ORF110	NA	0.447814774043099	7.62942917691178	2.6474066941755	0.0098236081327377	0.0379211370930084	-3.15196526810204
PLEKHM2	NA	0.44767710932323	11.3863792278162	4.8651778192656	5.89097848327278e-06	0.000177513325018771	3.71079820783664
TMBIM1	NA	0.447259156731516	8.81006802832679	3.4927100466139	0.000793511502485044	0.00566283535091758	-0.87484742718932
PAFAH1B1	NA	-0.447124028486918	10.8336474355519	-4.47523018782809	2.58650494281105e-05	0.000483729832962303	2.31540587792762
GOLGA8B	NA	-0.446955723799428	9.89480939012058	-3.38633404930681	0.00111534208954919	0.0073338195890291	-1.18756966163343
FAM39E	NA	0.446624962160614	11.4263948389004	5.07857893667716	2.55888195807602e-06	0.000103464997539553	4.5000727011258
ZCCHC6	NA	0.446482654774408	8.05697815808	3.15893779299635	0.00225868542276489	0.012510978141123	-1.83186956725655
MYH11	NA	0.44610728782336	7.91662221168056	3.35434093287905	0.0012340246908967	0.00793802408713992	-1.28023522988101
PGAM4	NA	-0.446067520615005	8.57102729951039	-4.66914261962267	1.24870524978849e-05	0.000293852568506374	3.00133096661052
ZFAND5	NA	-0.446005723364284	11.9924431127557	-4.89031012428969	5.34447391390107e-06	0.000166424187692204	3.80285969457434
DDX51	NA	0.445754691595662	11.2246881018499	5.55924498976953	3.70430293102236e-07	3.17225452778022e-05	6.33516577147795
CDC40	NA	-0.445695285215427	9.10941695847439	-3.96136210921761	0.000164511862842084	0.00175792445509351	0.58277292387493
C1QTNF5	NA	0.44567837505305	7.77548161598857	2.98955599528184	0.0037434890522136	0.0182820217154786	-2.28943366985273
WASL	NA	-0.445587209562186	10.4554647028931	-4.53935369934018	2.03645757935839e-05	0.000413288766105384	2.54041249953457
S1PR3	NA	0.445307335511988	7.5729022616913	4.22920227885672	6.36752062969954e-05	0.00089871061425412	1.46966332092471
BST2	NA	0.445054677464899	8.89261446864319	2.92282880389094	0.00454542035786947	0.0211611147961102	-2.46424772228635
NFKB1	NA	0.444745058358299	9.38125936474013	7.19356873998936	3.47906394478821e-10	6.4874310029286e-07	12.988065685434
NDN	NA	-0.444533289084056	10.0655678176934	-4.74990196418396	9.17952229608066e-06	0.000240488311393188	3.29171995000745
ZNF184	NA	-0.444360898135337	7.22603638645465	-6.91146196887915	1.19531247088199e-09	1.11445309785173e-06	11.808191316612
NPDC1	NA	-0.444171795721068	7.49502839009109	-4.37272774828093	3.7768151457493e-05	0.000625383363222649	1.95959332454528
PI16	NA	0.444016910339783	7.72531530033002	3.73233324586088	0.000360135660449476	0.00313758269214755	-0.145300301236419
ZNF148	NA	0.443499768834958	10.1569421226014	3.5960952650078	0.000566503031905927	0.00441449019454717	-0.564267820650343
GNG3	NA	-0.443316148674466	10.5851015359267	-4.74299498215622	9.42524510989044e-06	0.000244054712468798	3.26677935389784
CAMKV	NA	-0.443278109084151	12.1876988801065	-4.97377942856117	3.86157943996787e-06	0.000135711827324813	4.1103460786846
C21ORF58	NA	0.443225198920917	9.13124286524026	4.66289657443084	1.27864395230013e-05	0.000298916027197008	2.97898479555742
PPM1H	NA	-0.443092243609824	8.48873302248306	-3.7566230146919	0.000331846639492134	0.00295161012118424	-0.0694736770223114
FAM135B	NA	-0.443032330281507	8.01223108058499	-3.90111747025409	0.000202688890457699	0.0020449515682715	0.388457483833109
PAQR8	NA	0.442924250131309	11.2392666336618	3.65066629122632	0.000473064809011041	0.00384812790496536	-0.397751449362453
CEBPB	NA	0.442416558992008	10.684903346187	4.67603033960743	1.21648118306277e-05	0.000288641119035104	3.02599180072047
DFFA	NA	0.442357104327755	7.97678318167247	4.37353916437935	3.76558084558335e-05	0.00062431439751565	1.96239092465
ARHGAP20	NA	-0.442221861035819	7.45221073948114	-4.87259774237044	5.72419792360946e-06	0.000174310349835177	3.73795248069794
LMBR1	NA	-0.442108748694071	8.67846432094073	-4.57420756931458	1.7869986847999e-05	0.00037916906498097	2.66347508731427
PTPRN2	NA	-0.442107023442754	8.21748964484796	-4.24918394711203	5.92420719265325e-05	0.000856739817550676	1.53727727080909
TMEM216	NA	0.442079566302398	8.66526657890152	5.32158500290029	9.71747447673128e-07	5.69790393363482e-05	5.41854376632932
MYO9B	NA	0.442057735222495	7.98491722205057	4.68050133411596	1.19599819872787e-05	0.000285705673697614	3.04201040508199
LOC100133163	NA	0.442009080245779	10.0620307046463	4.10373683304888	9.97518859145646e-05	0.00123016165837574	1.04964068568799
CENPT	NA	-0.441998241963502	7.7245864178204	-3.36004851807276	0.00121201550919135	0.00782343547981385	-1.26375122076539
RPH3A	NA	-0.441763740891355	8.55232321258037	-2.72852627572908	0.00786946042648118	0.0320110221377458	-2.95518269347085
TXLNA	NA	0.441665150167635	9.96690450397814	4.40761886430029	3.32186156711588e-05	0.000575215229400196	2.08016738458821
LCAT	NA	0.441028597099377	7.41941797191509	4.36021846097596	3.95416849977053e-05	0.000644127139993453	1.91650276750002
F8A1	NA	-0.440868610402894	7.87924100072164	-5.49539405569423	4.80762842267851e-07	3.70012352415716e-05	6.08722811000098
PHGDH	NA	0.440151463882646	11.7237604704272	4.80475759340705	7.43744244489627e-06	0.000208458820073574	3.49048455297803
IGFBP5	NA	0.439864414017464	9.9601606196766	4.34621264612954	4.16230045452202e-05	0.000666558446216814	1.86834424436949
IL10	NA	0.439060034182992	11.3859901605239	4.64246211493918	1.38154888975623e-05	0.000313943367779732	2.9059922649117
NCKAP1	NA	-0.439057021114506	8.6839477004135	-2.74852674330657	0.00744566222940554	0.0307647931011673	-2.90591528650427
CRCP	NA	0.438697843436204	10.3347275222234	4.44848634750884	2.85626622054077e-05	0.000515624368970059	2.22210775374166
CCDC85A	NA	-0.438605303989878	8.57852891773575	-3.79717735570443	0.000289280119471248	0.00265277007110432	0.0578737117874164
NFIC	NA	0.438472274700011	8.29889808329803	3.31487433310982	0.00139682276111649	0.00871811016487356	-1.39364944523889
SIX5	NA	0.437823900894553	7.51205480313284	3.95405189859196	0.000168747280850835	0.001788461652615	0.559090103693878
FLRT3	NA	-0.43712278829684	7.88135334559236	-3.51123255774611	0.000747348696283772	0.00541631313950516	-0.819680444152492
LOC650832	NA	0.437115626386429	7.73959655019933	4.45281523057874	2.81082390193072e-05	0.000509160672521165	2.23718744445459
ATP5B	NA	-0.43700636331296	12.8801955058787	-4.57735344361914	1.76600240507962e-05	0.000376010508870475	2.674608665069
ATP2B3	NA	-0.436832225776127	7.46187225174052	-4.22559064361892	6.45099267011806e-05	0.000904451426991342	1.45746312814128
SCIN	NA	0.436830482880342	7.1672876523647	4.10445281504954	9.94987725163136e-05	0.00122877833929823	1.05201507636249
TRIP6	NA	0.436707369775887	8.66297105240081	4.1284888131758	9.13513064423517e-05	0.00116208830854025	1.13187657809754
DENND4C	NA	0.436656254540535	8.15470854717669	3.91232624070534	0.000194996688296946	0.00198908838494369	0.424462086191125
DNCL1	NA	-0.436648581365562	12.4746801203634	-3.68949672818652	0.000415711534926616	0.00348156564376444	-0.278200026173947
HERC5	NA	0.436601778989097	8.50993741408231	4.02319948687293	0.000132542284704703	0.00150540681660304	0.784243564262837
ZNF557	NA	0.436307032180169	8.27942235902283	4.22571381766986	6.44812856672485e-05	0.000904449891881318	1.45787910767806
RAD23B	NA	-0.43625165786778	8.17990679785711	-4.73055631886607	9.88401265160117e-06	0.000251261588657383	3.2219133878171
C19ORF30	NA	-0.435982515486773	7.2786499286237	-6.74046761419484	2.51373329343791e-09	1.69543288089323e-06	11.0977478732004
PHF21A	NA	0.435980662541761	10.3619816439494	5.57093828255986	3.5311645481729e-07	3.07521747739233e-05	6.3806997149623
GPT	NA	0.435836227920839	7.21371405387685	4.6057116416782	1.58723750246395e-05	0.000347394186072391	2.77516459330856
FAM38B	NA	0.435574631123963	7.47805479773592	4.60118634851996	1.6145357717934e-05	0.000351282761165971	2.75909500311057
ATP5D	NA	-0.435373189082922	9.77372061292756	-3.65651213641532	0.000463973486603133	0.00379168845715889	-0.379809537872685
MEF2C	NA	-0.435356098247667	9.8589515321208	-3.05346184313943	0.00310027327996053	0.0158795706858537	-2.11910391610271
TGFBR2	NA	0.434926297533462	8.42551460401363	3.31070129236465	0.00141516984450314	0.00879970264235964	-1.40558306240508
COX5A	NA	-0.434795963035436	11.7955702724011	-5.75224703433721	1.67322868669387e-07	1.94290657026358e-05	7.09158799876066
LAMC1	NA	0.434628766077932	9.2710847087017	6.05545482104781	4.71240578522531e-08	9.22118909824954e-06	8.29924338936902
WIF1	NA	-0.43461858359968	7.50583621579291	-3.33597997800766	0.00130740592412626	0.00828675180647517	-1.33312255514238
ISCU	NA	-0.434611149902482	10.5152530441815	-4.83203474469489	6.69565139497803e-06	0.000192257381540583	3.58976874500488
NDUFB5	NA	-0.434292405313013	11.1169728720819	-4.87317809286524	5.71134914473745e-06	0.000174086315277093	3.74007725780336
SLC25A46	NA	-0.434133364824371	8.09605320897672	-4.4972746687072	2.3828683132932e-05	0.000456692415546521	2.39255224088603
CHCHD10	NA	-0.43406484824386	10.4050989953725	-4.09198728498703	0.000103995144111241	0.00126095949037186	1.01071346535259
DPP6	NA	-0.434030677464496	7.60637623593002	-5.88707286421554	9.55002398060392e-08	1.42511564014621e-05	7.62583899954827
HSD17B7	NA	0.434012933341855	11.6770609973813	4.80489544563541	7.43349947858524e-06	0.000208458820073574	3.49098556916557
MBTD1	NA	0.433910304335845	8.63377724305803	4.30246943784524	4.88281784086462e-05	0.00074344536770129	1.71853198382578
PLCE1	NA	0.433869331183745	7.7976322828222	6.49610782176788	7.21900273744286e-09	2.89673907312581e-06	10.0898912232347
HLF	NA	-0.433765379630625	8.67926356791161	-3.35060497017352	0.00124863418959531	0.00801544911974876	-1.29101379856927
RALGDS	NA	0.433721560196981	10.4017593279905	4.0123865256108	0.000137664752777401	0.00154714966804604	0.748868381753091
PTDSS1	NA	-0.433618021504527	9.04063059464912	-4.88824503722167	5.38744729932734e-06	0.000167278613514956	3.79528592191544
INHBB	NA	0.433581088765179	7.61101677814973	4.79003285134992	7.87055909387965e-06	0.000216389178903716	3.43701197432754
SOX13	NA	0.433526579057866	7.95658116141322	4.50361406950852	2.32724552011001e-05	0.000449565405164456	2.41477774329431
CXORF45	NA	-0.433105148481527	7.40025593666757	-5.16445584656816	1.82136822973283e-06	8.51299453443882e-05	4.82235809698196
QPCT	NA	-0.432931309537778	7.32672087630519	-5.01324298301493	3.30873156043776e-06	0.000121406100718345	4.25663171863503
LRP5	NA	0.432755577275992	7.54347148288051	4.33964100709667	4.2635721574213e-05	0.000678490147541441	1.84577972216258
HS.4892	NA	-0.432637708628468	10.5921122077959	-6.61916334075031	4.24871608780583e-09	2.04067121187037e-06	10.5962639271446
TMEM14B	NA	-0.432617292976454	9.44903747411915	-4.63595198381391	1.41599224786086e-05	0.000320163725086942	2.88277497322993
ZDHHC8	NA	0.432166956169651	11.2132109918052	4.58792141537834	1.69720892870964e-05	0.000365039339194273	2.71204124703086
LOC100129028	NA	0.431860373968785	10.8190687179008	2.98300037251977	0.00381603777763716	0.018556281262632	-2.30674642041495
GALNTL2	NA	0.43165038342004	8.01933955420882	3.7643278038486	0.000323325094693727	0.00290022792919953	-0.0453510066678939
IFITM2	NA	0.431591799530359	10.8723495195011	2.80666082775672	0.00632956026792385	0.0271805825647773	-2.76104825744148
LOC196752	NA	0.431434756362382	8.56664508384309	3.83405956247703	0.000255138172919924	0.00243025242835384	0.174492966428241
LOC401152	NA	0.43141650764572	10.5512110235248	4.29864745250176	4.95120767943491e-05	0.000750972648029122	1.70548569086207
WDR61	NA	-0.431296582965146	8.59216382632055	-5.18145661723822	1.70232373725693e-06	8.18484137991956e-05	4.88646359093034
GLRX	NA	-0.431206049006184	9.44970073628117	-2.93748240329454	0.0043567962614653	0.0205155141842618	-2.42612586851994
KCNAB1	NA	-0.431199557459331	8.2032902833881	-4.44457734072643	2.89791190644364e-05	0.0005190045617755	2.20849802566534
UBA7	NA	0.431188080122847	7.82912169112747	4.27389305001872	5.41709359065681e-05	0.000805827624701177	1.6211567201106
C5ORF22	NA	-0.431159582447631	7.13259076638494	-5.98782856697298	6.26293890543235e-08	1.10913499051511e-05	8.0279966892946
GLT25D1	NA	0.431103383697266	8.6412920643703	5.49459174973718	4.82336833121535e-07	3.70012352415716e-05	6.084120311274
PAIP2	NA	-0.431081546540678	9.90816883210053	-3.25478479263492	0.00168389830414083	0.0100111733385717	-1.56440127221274
B3GALNT1	NA	-0.430982652185522	8.50364821673215	-5.7253348796961	1.87040665741363e-07	2.06782860356295e-05	6.98550645780239
PACSIN1	NA	-0.430856671525044	12.0194205012849	-4.33278538535553	4.37175814861306e-05	0.000688763193239825	1.82226185167535
CDC2L6	NA	0.430797379048611	10.213217917422	4.30471789110472	4.84301185556994e-05	0.000738093633757534	1.72621031271599
MS4A6A	NA	0.430704690221315	7.85700793177572	2.73333283481672	0.00776564806820063	0.0317312508071616	-2.94336953930265
PREP	NA	-0.430485380854643	8.22062855338485	-4.62609044595554	1.46976211000458e-05	0.000328803520727913	2.84763975535649
MTX2	NA	-0.430438425406482	8.67481074352735	-4.42905657279902	3.06914779847495e-05	0.000543227164777532	2.15452915604016
AP2M1	NA	-0.430173944981791	9.04606456151358	-4.02135658502154	0.000133402194267441	0.001513673882435	0.778210071793276
STK40	NA	0.430089473043667	9.46234995744274	5.16379849094854	1.82613131969035e-06	8.51299453443882e-05	4.81988137081679
GIMAP4	NA	0.43006890170197	8.83132004394319	3.87094013646647	0.000224869498739901	0.00221736891416535	0.291863239772157
NEK6	NA	0.429971153383382	7.97948645548831	4.62960013415407	1.45040197370424e-05	0.000325852179776218	2.86013951707682
FAM167A	NA	0.429871386157082	9.06851224731342	3.28675431562495	0.00152490913434347	0.00931224857077325	-1.47384705381903
CASC3	NA	0.429852940130734	8.97116526749559	3.70614385320146	0.000393207145917742	0.00335251923765262	-0.226678280732533
NPM2	NA	-0.429778347316477	7.67053203401904	-5.58447725321899	3.34062566501403e-07	2.98303756566042e-05	6.43346959574563
FLJ12078	NA	0.429565392265665	8.44432393379869	3.6049910067706	0.000550160668984655	0.00431875233118016	-0.537243941953132
HSCB	NA	0.429465706298773	8.46098219724471	4.81267814513931	7.21416598155624e-06	0.000203641194670822	3.5192836182609
NOV	NA	-0.429351912364001	7.79847673882595	-3.68026246141804	0.000428718207020426	0.00355955137835189	-0.306710193186631
LRRC37B2	NA	0.429205813105813	12.0236548570356	4.75486039371615	9.00697945635236e-06	0.000238132817986964	3.30963644046161
TMEM66	NA	-0.429169196191669	12.5935766901751	-5.62460360850036	2.8333707599163e-07	2.64949419142616e-05	6.59017178851441
PNCK	NA	-0.429033568085401	11.3323204381198	-4.42121959455162	3.15929448628445e-05	0.000555769340816964	2.12732025521359
IARS	NA	-0.428848774505687	7.70102506189462	-3.95321790199525	0.000169237076892111	0.00179111356472075	0.556390031592315
SAP30L	NA	0.428487100348553	8.36397084836878	6.44130516950275	9.13390022495733e-09	3.25331052956345e-06	9.86519456017609
GPR83	NA	-0.428101113610567	8.11979662474022	-2.93257534827497	0.00441914007476981	0.0207294245143986	-2.43890862301803
OLFM1	NA	-0.428017573194508	11.7029430422457	-5.83004062891504	1.2113293021025e-07	1.67432276287917e-05	7.39928803535039
LOC100134053	NA	0.428002982511851	8.64573561269786	4.06590814044473	0.000114042628747262	0.00134843391692958	0.92456455103821
SMARCC1	NA	0.427851447452202	9.44870164785998	5.17093556062055	1.775063594126e-06	8.34859286851546e-05	4.84677973391152
C7	NA	0.427527293434215	7.02815239840945	3.44693165587752	0.000919444235779263	0.00630874075199191	-1.01028805414599
GPR1	NA	0.427263154910708	9.12040151345268	3.5652095740628	0.000626893226422313	0.00476420658119669	-0.657726976056747
LOC100129094	NA	0.427046771288675	8.28450711598984	3.66074141066869	0.000457500069790526	0.00374651310058375	-0.366816683118849
P2RX7	NA	0.42680438452199	8.60191529989268	4.09704432221741	0.000102147970813949	0.00124541949030853	1.02745918072666
KIT	NA	-0.426800667513761	8.12366378223972	-3.6783390774365	0.000431475644371593	0.00357776037838857	-0.312642272517818
LOC286512	NA	-0.426746289314929	11.5861292182775	-3.47083193234329	0.000851511871362269	0.00596001905987722	-0.939737618471924
LRP4	NA	0.426719680386549	9.30947655813877	3.5373782629362	0.000686496382817409	0.00507626203296288	-0.741452779054406
APOO	NA	-0.426625638254041	8.71932896327948	-4.46903296160002	2.64672618865345e-05	0.000490650410411195	2.29375754747124
IER3	NA	0.426553327645032	7.81417469195959	3.81469307108733	0.000272554681831539	0.00254941971497781	0.113162496919287
STK38	NA	0.425977792808265	8.25633168486382	7.3682580232701	1.61342924221369e-10	5.1145706978174e-07	13.7227223841279
FAM39DP	NA	0.42591882336465	9.19850058383961	4.33041321289207	4.40980691589644e-05	0.000692474346893938	1.81412941099321
MGRN1	NA	-0.425908398325062	7.20888414244847	-3.99570506783906	0.000145941943377289	0.00161309609660393	0.694414843363253
SLC48A1	NA	0.425899641599434	9.17762855387383	3.44769320284683	0.000917202878924181	0.00629745099889464	-1.00804552590526
PCDH7	NA	-0.425801868316129	7.15941269309113	-4.6098195659841	1.56284563302406e-05	0.000344218068949798	2.78975969902237
ANXA2	NA	0.425751607894291	7.71665333186191	4.55699620395372	1.90623261565e-05	0.000394951463503954	2.60263853052363
DNAJA2	NA	-0.425749450542765	10.983139975918	-5.37188287484005	7.93433264978591e-07	5.19666002062424e-05	5.61108747103608
ZNF771	NA	0.425731385312913	7.57610873370512	4.53162181351569	2.09621300602657e-05	0.000421102359258824	2.51318485977722
PRR14	NA	0.425686115220076	9.99674906997199	4.65430021628612	1.32099214660363e-05	0.000304275184496189	2.94825685970795
SMYD3	NA	-0.425663331869877	8.127355223242	-5.77291486836961	1.53584142791297e-07	1.863145731811e-05	7.17318453112236
DTNA	NA	0.425579697316779	9.61067118459831	2.85108121271768	0.00558257974562267	0.0247092680726388	-2.6487003395092
ZNF577	NA	0.42507442186648	9.55334823834003	4.36903176559874	3.82839872355155e-05	0.000629461823322532	1.94685420788548
C1ORF149	NA	-0.424945321795859	7.68692449894748	-4.84991244082432	6.24914590199784e-06	0.000185138247750777	3.6549997914497
FRMPD4	NA	-0.424907307380008	7.71600427703128	-3.27309936008044	0.00159101124970078	0.00959951352617873	-1.51260622178915
GDAP1	NA	-0.424816411105494	7.34778118838973	-5.23700807288669	1.36407308182031e-06	7.11202577199074e-05	5.09661789149534
IQGAP1	NA	0.424700657151572	8.13032772357246	5.79498084821557	1.40142332889721e-07	1.77700478104167e-05	7.26042286918317
PTK2B	NA	-0.424659272406047	7.79316846545721	-4.78461359504669	8.03607006609363e-06	0.000217851948882287	3.41735390431783
GSDMB	NA	0.424418788749126	8.56756672627039	4.21649619997579	6.66588567351197e-05	0.000925142866139756	1.42677025858878
LOC134997	NA	-0.424400970825859	10.2779262682507	-2.8740976532182	0.00522825919630368	0.0235319915551366	-2.5899286064867
PTPRT	NA	-0.424363624872461	8.53446856049657	-3.31265895455904	0.00140653481404065	0.00876319842867306	-1.3999861433129
BSN	NA	-0.424362955336415	11.9424168726391	-4.14588660696771	8.58587977578472e-05	0.00110864516860438	1.18986497976861
PPA1	NA	-0.424244086158934	11.0648961380959	-3.38835376629363	0.00110822274291903	0.0072945724565061	-1.18169798242494
EBNA1BP2	NA	-0.424122867648228	9.79032153754108	-4.7914358754212	7.82825314908815e-06	0.000215600021569152	3.44210328940918
GBP2	NA	0.424042460426846	8.17524136990452	3.20379347010257	0.00197000469364703	0.0112907519053717	-1.70745217984723
TBX2	NA	0.424019664092789	7.51545877692328	4.52437217764473	2.15378470217642e-05	0.00042842061478432	2.48767941826825
FAM5B	NA	-0.423996132133584	7.94161687265595	-6.4920601316129	7.34567383478765e-09	2.91072325703461e-06	10.0732775796772
TBPL1	NA	-0.423847296386015	9.25947923707182	-3.65197207664609	0.000471019507512836	0.00383247391893144	-0.393745505432633
THAP10	NA	-0.423668737610191	8.57547850546527	-4.10555611061403	9.91099457935955e-05	0.00122769211610234	1.05567441671427
CYTSA	NA	0.423513206334876	9.62997372835435	5.94703355219299	7.43166925749019e-08	1.2269995597002e-05	7.86487723092915
MFNG	NA	0.423146348686325	7.5141442175602	4.5840148530429	1.72233039309318e-05	0.00036907713749356	2.69819826180043
TERF2IP	NA	-0.422989698134671	10.3945837488876	-4.07269462710393	0.000111341663917899	0.0013236154211785	0.946949041084856
SNURF	NA	-0.422940613223613	7.87156280386808	-4.17160137705293	7.83191557974977e-05	0.00103876243691604	1.27585378260433
LOC100130353	NA	0.422735220556401	8.02328228502484	4.64932595212751	1.34611645932501e-05	0.00030899269920784	2.93049043843111
LOC439953	NA	-0.422455026263727	10.7201057087006	-3.37318420831252	0.0011627587045343	0.00757489743808824	-1.2257356222118
NECAB2	NA	-0.42236741916245	8.1816299728073	-4.05635872381619	0.00011795011295508	0.0013761570042974	0.893107198791373
C22ORF13	NA	0.422304659801256	8.76743749583713	5.01819442845692	3.24508056759859e-06	0.000119782483997653	4.27502648990177
XAF1	NA	0.422190115313246	8.67042037067998	2.6260218888002	0.0104074892134551	0.0396392416276014	-3.20302177902904
MBLAC2	NA	-0.422074848511362	7.70291598628532	-4.13418668827308	8.95162484784313e-05	0.00114514329167323	1.15085124893659
KCND2	NA	-0.422063494058634	8.3208404529319	-4.08228446911123	0.00010762963353513	0.00129065142703561	0.978620615967591
CHST12	NA	0.421937960343323	8.73738388656363	4.90172614939367	5.11288046316764e-06	0.000162078310682414	3.84475793070092
PKNOX2	NA	-0.421877051471748	8.52891608455984	-5.09460535106812	2.40201872613498e-06	9.9664913113192e-05	4.56002105557397
SEZ6L2	NA	-0.421735826099587	9.83711482337898	-5.32310703328225	9.65815333199028e-07	5.68975885642234e-05	5.42435837903261
NIPBL	NA	0.42134397649309	8.24581060131038	7.17402054360958	3.79076449257079e-10	6.67595746747188e-07	12.9060321721765
CLCN7	NA	0.421287487610229	11.2673906394216	4.86657991261052	5.85910402364744e-06	0.000177057766968183	3.71592773032781
TM7SF2	NA	-0.421019985798429	7.9434878309041	-4.45079110123496	2.8319842538617e-05	0.000511823836074207	2.2301353176548
HS.411472	NA	-0.420814613195116	7.48753558732575	-3.50538326567309	0.000761644687563996	0.00549104766790509	-0.837124488712013
CBS	NA	0.420777209768843	9.898718707903	3.25538190803565	0.00168079131811618	0.00999457602406357	-1.56271602978047
RAB15	NA	-0.420606457669415	8.31712715192888	-4.07693126844552	0.000109686814365648	0.00130963164421508	0.960935199726298
ELMO1	NA	-0.420519929483874	8.79832019023925	-4.23278680178101	6.28570606560085e-05	0.000890732598478081	1.48177825242971
GJA4	NA	0.420373373704146	7.23858289805237	4.11741915878654	9.50204575167861e-05	0.00119264239682538	1.09506025514177
LGALS3	NA	0.420186625312633	8.45321173199216	3.42140995893716	0.000997620813388775	0.00674010651841947	-1.08523316504
TOX	NA	-0.420185902411081	8.09470622590118	-4.60406381164631	1.5971255142071e-05	0.000348443763250965	2.76931202983662
BTBD3	NA	-0.420179518333704	8.92304051439297	-4.01086221011346	0.000138401985084667	0.00155304174413591	0.74388644489452
VTA1	NA	-0.420001919271394	7.5314562583204	-5.26316553514441	1.22854218518428e-06	6.64295262668085e-05	5.19593072354501
FANCE	NA	0.419973551405272	7.91648878847108	4.94808214848304	4.2690609574628e-06	0.000145515303603839	4.01540122475929
ZBTB42	NA	0.419947845683932	7.28264704453302	4.73190716670355	9.83315667604657e-06	0.000250975093905536	3.22678279991463
FOXO1	NA	0.419934148832612	8.13714445469439	5.3324699986012	9.30096972044481e-07	5.61601409786858e-05	5.4601440438956
RNF41	NA	-0.419856177174541	7.63194074278999	-4.82325112625283	6.92627555387744e-06	0.000197448682606039	3.55776570666496
ATP5H	NA	-0.41979611745035	11.6674779528477	-5.34498965180718	8.84354845488973e-07	5.5057166691302e-05	5.50803844757437
DDX25	NA	-0.419337126414109	7.83968959138257	-4.990071726392	3.62318421991984e-06	0.000129088258745724	4.170669485711
BSCL2	NA	-0.419134854738896	11.9895895113691	-4.65623503192008	1.31134333730675e-05	0.000303427618924262	2.95517020009681
UBQLN1	NA	-0.419102189376982	9.27229442176161	-5.14129803466867	1.99672744241e-06	8.97264641319934e-05	4.7351960497726
PI4KAP1	NA	-0.419002487574103	7.26428161581392	-4.06888382076171	0.000112850667060737	0.00133633401039424	0.934376579670817
EVI1	NA	0.41900008179942	7.80521104420961	4.68453822525367	1.17779246334113e-05	0.000283080866316579	3.05648088539508
GPT2	NA	0.418879537913524	11.0887113184502	4.07106667647167	0.000111983910899296	0.00132755795643518	0.941577253101195
VEZF1	NA	0.418826596711796	10.229631149696	4.82260938462603	6.9434255197515e-06	0.000197582216316089	3.55542872132474
PHB	NA	0.418740871791883	8.94409539284629	4.67801973351767	1.20732537415806e-05	0.000287328936642722	3.03311833586972
GRP	NA	-0.418635442676442	7.19338403575459	-4.44755934547475	2.86608952473873e-05	0.000516711160675318	2.21887964376532
NR1H3	NA	0.418437871400405	8.4939089106554	3.76184743870459	0.000326045345756308	0.00291390963080771	-0.053120381402703
NFKBIZ	NA	0.41839473351792	8.11307808647134	3.8161467934211	0.000271208859971057	0.00254208186312316	0.117758929367954
ACSL1	NA	0.417877855849135	8.82477190448963	4.09544964713081	0.000102727020103867	0.00125044319307592	1.02217720844035
STAG3L3	NA	0.417476667215976	9.41093558390993	4.69515434092401	1.13119269787969e-05	0.000276385938971325	3.09456740954048
RAD51	NA	0.417439382262945	7.87652648404457	3.85816844425718	0.000234940285885767	0.00228497282557442	0.251133009474543
PTAR1	NA	0.417386921812845	9.06379010567086	5.18384312049954	1.68623484602569e-06	8.18469713307006e-05	4.8954703897418
ANTXR2	NA	0.417377191866224	7.63332270739139	6.09218682943673	4.03610465474719e-08	8.41740247075565e-06	8.44700289180588
PDHB	NA	-0.417233663056308	10.6894903063924	-4.9288771242369	4.60072274335193e-06	0.000152236859044109	3.94460570678488
PDE1A	NA	-0.417151392218804	7.72770295821107	-3.67329492457433	0.000438787531944344	0.0036232260387173	-0.328189161922877
MYL12A	NA	0.416992990276912	10.3369486824558	3.02581304068405	0.00336480693416993	0.0168559386556869	-2.19314321373594
ARL6IP1	NA	-0.416717915544741	11.2463837147027	-5.19738549773133	1.59771910846816e-06	7.90656698589446e-05	4.9466168156174
CADM4	NA	0.416706256434157	9.43931452899086	4.17272355347545	7.80050997341638e-05	0.00103549483315452	1.27961382714691
CACNB2	NA	-0.416495277276113	7.32484908015356	-5.74779415773215	1.70437774436382e-07	1.97185308380778e-05	7.07402263909886
EIF4A2	NA	-0.416419517797506	13.0900242156333	-3.96866478327433	0.00016038270399395	0.00172694691460876	0.606459857074404
SMS	NA	-0.416327378533072	9.64280405886174	-3.64327424951992	0.000484803390081427	0.00391747832413491	-0.420410198882172
RAP1GDS1	NA	-0.416254048780761	8.60833444008005	-4.34455136623046	4.1876795426931e-05	0.000669100007577477	1.86263811367198
LOC388556	NA	0.416046294041452	10.2636606069003	4.87602035215701	5.64882763371097e-06	0.000172678723229159	3.7504852126628
CRH	NA	-0.415991001810607	6.78883556508856	-6.64450837222301	3.80813020403337e-09	1.98903717399779e-06	10.7008592320327
LOC100132774	NA	0.415946442595017	7.56448790781508	4.10486072763237	9.93548440321995e-05	0.00122877833929823	1.05336794234361
HS.137078	NA	-0.415946191577009	7.60350289571668	-4.0482725142935	0.00012135919829157	0.00140507179906602	0.86650688543336
SLC39A1	NA	0.415838823487355	8.23356652433725	4.82558753542181	6.86418527981987e-06	0.000196031237270531	3.56627541916214
LILRB1	NA	0.415815056874681	11.9113343346215	5.19637883564758	1.60413917948737e-06	7.90843110260492e-05	4.94281274200657
KLHL35	NA	-0.415801263192058	8.12931883631142	-6.31266173932899	1.58347349684823e-08	4.48179552232936e-06	9.33985535937328
XKR4	NA	-0.415685014836273	8.14617077290851	-4.04771408925472	0.000121598089182891	0.00140681000988965	0.864671150760032
HMGN2	NA	-0.415546402827339	8.95193796190924	-4.80316061469055	7.48326942917156e-06	0.000209339006465286	3.48468097535384
TCEA1	NA	0.415308072283416	8.43853060140209	3.60095793342632	0.000557513573783043	0.00436078488117118	-0.549501625500794
S100A10	NA	0.415004500547926	9.36787169376375	3.19642367887075	0.00201493523314426	0.0114777083361497	-1.72798569523999
M6PRBP1	NA	0.414932494847495	8.89109898420943	4.47864660066634	2.55387629768924e-05	0.000479735237756892	2.32734758950477
MET	NA	-0.414581858043258	8.25633089479112	-4.51635445906877	2.21924265345963e-05	0.000436143782484007	2.4594988196068
CLOCK	NA	0.414320072780773	7.70313549986353	3.06136425275366	0.00302829629131399	0.0155915206163153	-2.09784596117299
LOC729317	NA	-0.414246081557833	9.01649165124632	-3.35358708465924	0.00123695959676925	0.00794883827642107	-1.2824108612056
DHRS3	NA	0.414206899916696	8.51130706536856	4.2117883249583	6.77982413207043e-05	0.000934407318118277	1.41089762743947
HS.370359	NA	0.414112668219261	10.8024873007253	5.75947865261173	1.62383271203269e-07	1.9119794462594e-05	7.12012576070221
LOC653496	NA	0.414036761242878	7.54452579582134	5.31011621590788	1.0176112886142e-06	5.83332330001269e-05	5.37475350886289
U2AF1L2	NA	0.413999946708383	9.42437460483772	4.03913442720309	0.000125325712018634	0.00144072878367917	0.836487273371991
MAGED1	NA	-0.413957459426861	9.86136738335949	-5.92660389702536	8.09538024823167e-08	1.28311776934472e-05	7.78333602905029
STAU2	NA	-0.41389392451736	8.56775117208936	-4.04957077119669	0.00012080555359956	0.00140019599601684	0.870775328211938
LOC100128460	NA	0.413771653726966	7.995851478845	3.70123756085627	0.00039971619046329	0.00339002662638416	-0.241879592678083
ZNF467	NA	0.413724735997872	7.98313732326491	3.70568661280849	0.000393809462405856	0.0033567518037821	-0.228095549826714
VKORC1L1	NA	-0.413708025950362	7.75034658871071	-5.58018056449286	3.39997204735877e-07	3.01058977377858e-05	6.41671704166243
AIF1L	NA	0.413667776833451	11.5777639527158	3.37949487095962	0.0011397710852876	0.00745676035629467	-1.20743325916338
ATP5F1	NA	-0.41365285351548	9.96422943508066	-3.88424146347927	0.000214820735984061	0.00214482435612433	0.334377855783861
ZNF160	NA	0.41364673614122	8.10657813768757	5.14670637472423	1.95435012161233e-06	8.87577347494424e-05	4.75553551476376
VGLL4	NA	0.413595693389793	9.99688383631426	5.23442328236952	1.37823574728751e-06	7.15058480998594e-05	5.08681647577568
PRKAR1A	NA	-0.413558165611651	10.1508253216771	-3.04790278746339	0.00315185569249838	0.0160943662133052	-2.13403244901675
LRRC7	NA	-0.413503188053488	7.45076270999217	-4.65577473122597	1.31363259791898e-05	0.000303735618920727	2.95352534453011
RANBP3L	NA	0.413452787085353	9.15537545114992	2.94516545344687	0.00426081423266925	0.020171417439608	-2.40607763805362
LOC732450	NA	0.413296677597877	8.42295262898207	2.54834534285446	0.0128025544260502	0.0463394582445526	-3.385563194412
BNIP3	NA	-0.413190653798562	11.4045603541322	-5.80520193993043	1.34315673831524e-07	1.73414345967585e-05	7.30087446814958
GOT2	NA	-0.413119932372577	10.2285793401059	-4.22590803487314	6.44361502511417e-05	0.00090421689374112	1.45853502704999
KLHDC5	NA	-0.413112291286641	10.2815995445156	-6.10126894290195	3.88425692446645e-08	8.20872963370577e-06	8.4835824723769
CTXN1	NA	-0.413106592952429	12.453803444781	-5.16034956943978	1.85132222051109e-06	8.57995824418153e-05	4.80688926728014
LOC100133516	NA	0.412405584229337	10.7851663409147	3.80563940557088	0.000281081046039459	0.00260512735919101	0.0845629032629738
FAM81A	NA	-0.412257175698482	9.27739553473537	-4.6601274139658	1.29213942871189e-05	0.000300740234142194	2.9690829520848
STS-1	NA	-0.41224393811103	8.0454563734355	-4.22936012850531	6.36389628122851e-05	0.00089871061425412	1.4701966868757
SSPO	NA	0.412151307572184	8.3958256435118	3.40732680368474	0.00104340373821181	0.00696921586626934	-1.12641458155086
C10ORF104	NA	0.412149093299632	8.24932052071771	6.03820580303772	5.06749622006874e-08	9.73573516219267e-06	8.22996000060817
SRRM4	NA	-0.4121418783169	8.37531869101254	-3.30999153052414	0.00141831281237897	0.00881060477217584	-1.40761164899779
BOLA3	NA	-0.41208670453106	9.38696530040255	-4.52043003404134	2.18573142903268e-05	0.000432777553406221	2.47382005050339
RWDD2A	NA	-0.412071964341036	8.77247492024197	-5.05270602997111	2.83350542103507e-06	0.000110869290965232	4.40348616550923
SGSM1	NA	-0.411602039708786	9.18848470988787	-3.14026502093011	0.00239013166859475	0.0130655585263759	-1.88326702398217
ACTA2	NA	0.411569623678211	9.8433414287851	2.66887741821061	0.0092674692453165	0.0362421385487951	-3.10035821978023
CLASP2	NA	-0.41099725002376	8.75948388416112	-2.71345142730254	0.00820332082738084	0.0330510002831689	-2.99212169270599
ELAVL2	NA	-0.410991166075009	7.10201388254285	-3.53980666787663	0.000681089168348935	0.005051597247698	-0.73416596028529
KIAA0367	NA	-0.410971550992883	10.4902205896428	-2.88762038874557	0.00502986616112454	0.0228237556982033	-2.55522197970461
RBM17	NA	0.410764760752008	10.5273970429477	5.69649629343741	2.10712823965474e-07	2.23932800389393e-05	6.87204446616222
EXTL2	NA	-0.410299973205547	7.98082154958936	-3.77714172456042	0.00030961330363781	0.00280501335390642	-0.00515774449184381
MIDN	NA	0.410183835343942	8.09390126843683	3.46065083903334	0.000879848537382893	0.00611357183972861	-0.969834056659839
DHCR24	NA	-0.410155141218551	8.08525722070932	-3.31547578030203	0.00139419696159934	0.00870858003599983	-1.3919285674834
GPR56	NA	0.410006126080711	10.6753746328762	3.79418318136963	0.000292235566151764	0.00267587159070217	0.0484397615166321
LOC400120	NA	-0.409999653187791	6.98198321101386	-4.77585817155783	8.31066211555316e-06	0.000224402034977032	3.38561898416116
GATAD2B	NA	-0.409818000173547	7.43106680413298	-3.36246045590071	0.00120282631311834	0.00777520271734327	-1.25677910962934
LOC440927	NA	0.409685278878566	9.23184507816992	4.73689995605532	9.64739228381763e-06	0.000247830093514602	3.24478683277608
MDH2	NA	-0.409664303466366	11.6478106258816	-5.35341430054424	8.5482458337377e-07	5.43442123244992e-05	5.54029530058797
ZC3H15	NA	-0.409493005393964	8.70967622403601	-3.2754592393902	0.00157939839324958	0.00954564901163233	-1.50591642477473
LOC100128888	NA	0.409132289687582	7.56707856870512	5.09604337794004	2.38841264338166e-06	9.95161072896608e-05	4.56540459179379
CHST1	NA	-0.408910133435693	8.72052158068359	-4.58044829996678	1.74558049354408e-05	0.000372374842835446	2.6855658768537
COLEC12	NA	0.40879551423294	8.37870866102625	3.19077719025928	0.00205000614860753	0.0116396846783512	-1.74369345200631
WDR6	NA	0.408750942949901	10.2027816598162	4.8865658194118	5.4226393277471e-06	0.000167868815126546	3.78912854878951
HS.552087	NA	-0.40868760840385	7.32018159195938	-4.61662857572062	1.52321532516161e-05	0.000338373691714247	2.81396746764157
SCARA3	NA	0.408412796250055	8.33773285504505	3.91423920134111	0.000193712135949656	0.00198026363900167	0.430613682243544
SOX18	NA	0.408254719467033	8.77999608803877	2.77712897026181	0.00687579305898827	0.0289190181730036	-2.8349485313182
LOC388621	NA	0.407880017985764	10.3839611002495	3.73866232577863	0.000352550714759471	0.00308384593208477	-0.125574954052322
EEF1E1	NA	-0.407850689979302	7.92159880328806	-4.53336942718406	2.08255962738562e-05	0.000419956362519874	2.51933673165031
COL24A1	NA	-0.407801376968877	7.4849823673074	-3.18476530456827	0.00208797355900759	0.0117815524778463	-1.76039444609737
RNU4-2	NA	0.407725965587755	8.63702499593039	3.0551590392607	0.00308468204189004	0.0158201619038852	-2.11454196600791
LOC100128510	NA	0.4073392019548	10.3102995818611	4.15552051742921	8.29556409492847e-05	0.00108173336819923	1.22204135887857
DMXL2	NA	-0.4072013993816	7.36996710936341	-4.12715829501123	9.1785000146535e-05	0.00116445479343549	1.12744814754648
ZNF93	NA	0.407094962475715	7.71081457957213	4.10365077627771	9.97823503126854e-05	0.00123016165837574	1.04935531570955
DBI	NA	0.406897329610544	11.165542376763	4.78782444662814	7.93760167624716e-06	0.000216557731468268	3.42899967943754
CYP2C8	NA	-0.406866404582153	7.19993181195402	-6.42516538871974	9.78827284124684e-09	3.40976097876401e-06	9.79911977887268
LOC100129905	NA	0.406744656524567	8.05388743805286	3.74899051053272	0.000340499178733279	0.00300579893228764	-0.0933367353878136
FAM89A	NA	0.406524879326996	8.6103280151664	3.54829694049185	0.00066249976222782	0.0049461239902548	-0.708661498095177
TADA1L	NA	-0.406425247979073	7.93339823081457	-4.0724145239689	0.000111451915287853	0.00132407044727353	0.946024680549765
CA11	NA	-0.406369998097594	9.19561777025112	-2.93097315269157	0.00443967368056485	0.0208037924129942	-2.44307862386528
SEMA4F	NA	-0.406261439909103	8.11920841175086	-4.91211508603845	4.91065495697492e-06	0.000158857343794589	3.88293005514996
LOC646996	NA	0.406240077186951	10.7196117928588	3.90968543058861	0.000196783403392054	0.00200246432440363	0.415973175242418
MAPK9	NA	-0.406219472818506	8.02469454969845	-3.68300941600459	0.000424809132177211	0.00353079430781793	-0.298234335683712
LOC387693	NA	0.406156041930137	7.17946897166843	4.33266040043664	4.37375491480053e-05	0.000688763193239825	1.8218333034886
FBXW7	NA	-0.406128645785783	9.53272962334411	-5.04309042835428	2.94274757153439e-06	0.000112907350801875	4.3676513920843
TBC1D7	NA	-0.405482744433036	7.98533868042527	-5.27038238308832	1.19353354320973e-06	6.52327815857731e-05	5.22337093622692
DNM1	NA	-0.405346054122816	8.92172731258751	-2.89023811204694	0.00499227219663977	0.0226954006358068	-2.54848842044515
SPARCL1	NA	-0.405322854425448	12.9161722552938	-3.07719925164446	0.00288872024546843	0.0150810987782196	-2.05512027950569
UBE2V2	NA	-0.405261475516161	8.57452402212595	-6.02098023566403	5.44845326033028e-08	1.00905908306877e-05	8.16083746143539
C1QTNF1	NA	0.405148202688006	7.4795846375521	3.89555994663643	0.000206609760309052	0.00207657875770354	0.370631074723849
CDK2AP1	NA	0.405065110764587	12.3556459548757	5.85322790011981	1.09982103906496e-07	1.57757135467689e-05	7.49129838985189
PAK7	NA	-0.405022416466414	7.43190798183255	-4.44284782615471	2.91652493761096e-05	0.000520866707167704	2.20247870986315
LOC646808	NA	0.404956563714596	7.69721335908156	3.6530273067527	0.000469372806397956	0.00382201848518243	-0.390507495203537
AFF2	NA	-0.404856730950815	7.78680194998929	-3.8917572092595	0.000209334347898007	0.00209797623407108	0.358443057884502
FKBP5	NA	0.40484461456119	9.24297050764014	3.27394610720573	0.00158683525995547	0.00958146242677872	-1.51020627514421
MBD4	NA	0.404746372436671	10.4904321928365	3.16777555382103	0.00219885477935601	0.0122609844337002	-1.80746197789826
NES	NA	0.404524806097903	7.75723006472185	4.00489789197147	0.000141323215009914	0.00157800137929351	0.724404961729239
KIF5A	NA	0.404517184404781	8.67966026691192	3.28951346297497	0.00151186942887759	0.00924936029198682	-1.46600062488985
ABCB7	NA	0.40432602451811	8.48021199619257	3.70465494204279	0.000395171697828251	0.00336293767010887	-0.231292888311248
NDRG1	NA	0.404297952823203	11.0078881214323	3.91415321735285	0.000193769699780875	0.00198026363900167	0.430337136930127
GOLT1B	NA	-0.404157145544614	8.25253638855725	-3.93721286788877	0.000178904957637871	0.00186801289760227	0.504645925873587
CAPNS1	NA	-0.404142632505471	7.85123892016182	-3.57527017143328	0.000606581371380098	0.00465136550039276	-0.62734663079864
PPP2R1A	NA	-0.403857503505584	11.6023836140355	-3.97917546503808	0.00015461372847443	0.00168196815121463	0.640602199665422
CYGB	NA	-0.40385441564659	8.17976932488762	-3.5092929442743	0.000752060830654145	0.00544051308346335	-0.825467168718355
OGDHL	NA	-0.403607351694196	8.87709724900608	-5.17213221671265	1.76663920785693e-06	8.340292502681e-05	4.85129143219422
PLCL2	NA	-0.403280809282924	9.10259341271114	-4.62633151615042	1.4684243245085e-05	0.00032878423375252	2.84849815945867
IFIT1	NA	-0.40317040794092	8.64204258711007	-3.3924770938466	0.00109382110538355	0.00722742296248147	-1.16970274621648
ZIC2	NA	0.402827618440552	9.56497289617226	3.07583848582716	0.00290047531589009	0.0151114384069429	-2.05879859686087
SNHG6	NA	0.402808196503104	10.4911990577306	4.72039933107098	1.02746841576645e-05	0.000258293011735104	3.18532439399479
SEH1L	NA	-0.402642438383912	7.68814471912447	-5.26529152602639	1.21812578718327e-06	6.62342837971005e-05	5.20401247797034
PATE2	NA	0.402577410430224	8.44517947218208	4.13911654276977	8.79572237149044e-05	0.00112930092821485	1.167281567852
ANKRD57	NA	0.402556603569179	8.52578951106733	5.10340793218541	2.3199053638035e-06	9.76640106674251e-05	4.59298671407931
ACTN2	NA	-0.402245292122544	7.15779591355826	-4.96156248129667	4.05032957483143e-06	0.000140784481932189	4.06517677025471
HSPC268	NA	0.402235692201677	11.1069519436187	4.15346030155704	8.35684214174211e-05	0.00108614963465857	1.21515650099173
ATP13A1	NA	0.401880154575123	9.3676554588745	3.84172267170342	0.000248544756194569	0.00238159606359352	0.198818406422639
ANKRD32	NA	-0.401720573994803	7.72883848242202	-4.13633400659265	8.88339339878492e-05	0.00113733267666188	1.15800636432804
NCAM2	NA	-0.401529412737592	9.11569698069309	-3.92409512743795	0.000187221319126529	0.00193508830006879	0.462339279910672
TRAK2	NA	0.401273327386642	9.59184419467063	4.63493368776519	1.42145472705995e-05	0.00032116974232217	2.87914501811248
C9ORF58	NA	0.401125883363338	8.15500333271286	3.16614441408881	0.00220978478052773	0.0123060278709012	-1.81197068473034
LOC649095	NA	-0.40110972263684	7.05801693538137	-6.71371338390619	2.82275399882475e-09	1.73436130084854e-06	10.9869554283468
AUH	NA	-0.400981392173342	7.88997554158097	-4.25112444135716	5.882778161933e-05	0.000852693496722799	1.54385389522935
DDX10	NA	-0.400862318250333	8.45839893982234	-5.17811353256965	1.72511463600939e-06	8.2323559867514e-05	4.87384986965216
KDSR	NA	0.400706750615635	7.59375903921576	4.93163057337351	4.55167156845235e-06	0.000150944715641457	3.95474718733334
CD63	NA	0.400575827548984	9.34343889779031	5.72353632317044	1.88437142074531e-07	2.07411715408425e-05	6.97842377369672
PFDN1	NA	-0.400165016847078	8.50835078702854	-5.03341415847839	3.05683300607721e-06	0.000115634375050892	4.33162430841182
SOX9	NA	0.399972059852262	9.59276727531095	3.18248210480279	0.00210256434908202	0.0118406981463671	-1.76673087668196
PPP1R14B	NA	0.399922980958517	8.09316648679303	4.4248940156951	3.11671380444173e-05	0.00054949848498778	2.14007382912182
SEC61A1	NA	0.399860429773712	10.1327999914046	3.57233775087553	0.000612436397955239	0.00468377172863235	-0.636208036705415
PHF17	NA	-0.399852629306469	7.9908056507188	-5.20431744343385	1.5541884711683e-06	7.73434451115149e-05	4.97282125443105
LOC100131787	NA	0.399795497795451	7.98649140422508	3.13672703469368	0.00241582803921146	0.0131628994229982	-1.89297909668948
GARS	NA	-0.399766413853381	10.0363131066954	-4.36813150847303	3.84106616670597e-05	0.000630692297235643	1.94375221651386
THOC7	NA	-0.399574944576171	9.97611955522326	-4.17762264489849	7.6648180830338e-05	0.00102262093111183	1.2960364399228
KIF13B	NA	0.399402760695725	8.382587169162	4.01868677729484	0.000134657452478364	0.00152288306941283	0.769472526115576
ABCC12	NA	-0.399308191673382	7.33718643720037	-5.30555576389493	1.03643287516068e-06	5.93049136147898e-05	5.35735251889611
SNHG5	NA	0.399131159755283	8.28688207156709	4.66896045986342	1.24956865093562e-05	0.000293852568506374	3.0006790306343
FGF9	NA	-0.399117564299621	8.52892517535382	-3.59686418482422	0.000565072454078867	0.00440442507850998	-0.56193382173841
KLF6	NA	0.399034398573898	8.53596660150654	5.23558199194184	1.37186917566238e-06	7.14092822142817e-05	5.0912099776932
TRIM9	NA	-0.399025405058627	8.43033873318428	-5.06613389231889	2.6875626298557e-06	0.000106761573140884	4.45358396072305
WWC1	NA	0.398824689926357	8.88856763102716	3.76705973275036	0.00032035401057628	0.0028797927380626	-0.0367896048127756
ADO	NA	-0.398784402863786	9.20115144316387	-4.70544600728284	1.08773209476935e-05	0.000270016502773597	3.13153463341041
LOC729389	NA	0.398486778571884	8.04729894477345	4.29729577637041	4.97561510676386e-05	0.000753592923480241	1.70087343795797
RRAGB	NA	-0.398437272100367	8.41173489344886	-3.84490159746057	0.000245857656299294	0.00236602541125914	0.208919012409373
TTC19	NA	-0.398340391772569	9.1886464651786	-5.00882747515502	3.36652123901743e-06	0.00012314900639395	4.24023554942532
SIK1	NA	0.398267795593782	7.64320829243834	3.59719097511586	0.000564465498696336	0.00440185887052248	-0.560941767467926
ENTPD6	NA	-0.398225274905739	8.28947643701141	-4.74955922115663	9.19156723938808e-06	0.000240488544460312	3.29048187241872
C7ORF44	NA	-0.397828803673235	8.93869388466357	-4.86632187171123	5.86495753209713e-06	0.000177065860730932	3.71498363692527
NOTCH4	NA	0.397796522836073	7.87471385454456	4.91635946059228	4.83030162592764e-06	0.000157216770143558	3.89853704935609
C9ORF61	NA	0.397697647989794	8.52136465256862	4.15706036607868	8.25004648811004e-05	0.00107741380199065	1.22718863930929
LASS2	NA	0.39754703042613	8.41332847284426	5.80599013932137	1.33876400762382e-07	1.73414345967585e-05	7.30399499845532
SLC25A39	NA	0.397511252452652	10.2373760667238	4.7621300789499	8.75970670118876e-06	0.00023256507741012	3.33592232750834
WBP5	NA	0.397480125176513	9.33343122430797	5.33595056434137	9.17152309431827e-07	5.58740859106311e-05	5.47345406568552
OSTF1	NA	-0.397473734973495	8.88141614660784	-3.75780203974195	0.000330528889482653	0.0029449361901232	-0.0657844929758697
CRYAB	NA	0.397436487449811	11.8086182191813	2.59027943233436	0.0114539957395198	0.0426464252927856	-3.2875867473729
BBX	NA	0.397340333046037	9.32989126819265	5.28587741271644	1.12163981332183e-06	6.23789159338632e-05	5.28234452802658
MAP1S	NA	-0.397164539990641	8.90725947691747	-3.20148633010629	0.00198396855692993	0.0113400294364729	-1.71388413622024
IPO5	NA	-0.397119814327372	8.4959802459391	-3.82697613303942	0.000261381259703119	0.00247706604860654	0.152036670174217
LOC646347	NA	-0.396999393139922	9.24913354453722	-3.56735758857705	0.000622503065646703	0.00474017467715601	-0.651245641127245
RASGRP1	NA	-0.396992408956195	7.90671116723569	-3.56442028623534	0.000628513754869554	0.00476990328689607	-0.660107845724667
SPINT2	NA	-0.396934568991792	9.14608378168143	-3.58276099011166	0.000591864929415833	0.00456853839501347	-0.604686934256165
CYP27A1	NA	0.396767657465423	8.57117348325879	3.70048917302265	0.00040071803111542	0.00339555241549287	-0.244197122158421
CHDH	NA	0.396604032230969	7.73307917758313	4.12881194349149	9.12462774942753e-05	0.00116196597196896	1.13295220444817
VAMP3	NA	0.396546018268658	9.41863787695733	4.76604388181433	8.62933270421677e-06	0.000230067154519488	3.35008280801902
PRKAR1B	NA	-0.395962700797157	6.87443014797929	-6.17621210267812	2.82875585551533e-08	6.65033475692344e-06	8.78610094827372
MFSD10	NA	0.395874262611505	10.6026037459141	4.31982638660975	4.58355375391951e-05	0.000709812672199553	1.7778674785487
SCNN1D	NA	0.395842306619057	9.0596693713452	3.51079715014324	0.000748404044801804	0.00542201520099703	-0.820979657341538
IGSF3	NA	-0.395728366713957	7.32750239029995	-5.28587841206613	1.12163531639234e-06	6.23789159338632e-05	5.28234833405112
C7ORF70	NA	-0.395666658991546	9.01175626353547	-3.32763533714977	0.00134209562690021	0.00844806024081347	-1.35708748738472
LOC644615	NA	0.395314482325066	7.48220546746699	3.87591064172319	0.000221062895577214	0.00219058886833313	0.307738949003933
ARMCX5	NA	-0.394781684722401	7.22280016249846	-4.84947522107651	6.25971098898326e-06	0.000185278093698197	3.65340299502892
C2CD2	NA	0.394594494873536	9.32546767078598	5.35771934049322	8.40110295454341e-07	5.39099116718676e-05	5.55678739924057
CTDSPL	NA	0.394488153520962	9.63390014572152	3.91475777926816	0.00019336530993914	0.0019798709060306	0.432281639389967
MOBKL2C	NA	0.394227742952402	7.51094961821897	4.59083143690343	1.67872745850949e-05	0.00036176519670123	2.72235725816441
ACSBG1	NA	0.394121696106266	10.2246898157833	2.92189550466977	0.00455768577252916	0.0212094302685224	-2.46667059499992
LOC648980	NA	0.394075344412263	10.1373433064342	3.59188094536297	0.000574405043176425	0.00446028726362637	-0.5770538164686
CD34	NA	0.394072480730017	7.71638509979119	3.71841507908213	0.000377366360212752	0.00325245068481355	-0.188597170167833
OPRK1	NA	-0.393838887686244	7.55131660077002	-3.52796190421279	0.000707850402149912	0.0051971091331496	-0.769674279343122
EFNA1	NA	0.393221419443078	8.84626779541931	4.25179770393953	5.86846963924724e-05	0.000851257582703579	1.54613611091768
HS.158923	NA	0.393187013633261	8.39360994404121	3.92001656707839	0.000189881656953996	0.00195430146929924	0.449204272370042
DLD	NA	-0.392967108918205	8.70058924232193	-3.79228111529352	0.000294127981009551	0.00269086782049142	0.042449411036114
LPAR5	NA	0.392963568439993	7.90706741008857	3.65612795918057	0.000464565812837843	0.00379434460699601	-0.38098925914496
VASH1	NA	0.392816729981425	8.19475482581994	4.09664928860162	0.000102291119879288	0.0012466853134077	1.02615060683868
NDRG4	NA	-0.392221227573822	7.46476935879137	-5.31189398812991	1.01036537231886e-06	5.83332330001269e-05	5.38153864560879
PFKFB3	NA	0.392220061870701	10.7733751614791	4.59606344905294	1.64598957833529e-05	0.000356138616138178	2.74091391127087
SHANK2	NA	-0.392178262168098	8.07840830500519	-4.11059942099041	9.73511076824754e-05	0.00121258550630038	1.0724096600754
PHLDB1	NA	0.39215027602812	9.43154720963877	3.33062703379693	0.0013295604187023	0.00838747567619163	-1.34850077354344
HMGCS1	NA	-0.392084927462538	10.0064552303898	-4.03840238743733	0.000125648797272801	0.00144209517507161	0.834084326223775
ISG20	NA	0.392080815232799	7.71734290067711	4.68261817505993	1.18641771124998e-05	0.000284488967069776	3.04959750110909
ATP6V0E1	NA	0.392017707464559	9.59322838178312	5.22570132206821	1.42709720406012e-06	7.24662102533677e-05	5.05375963921976
SLC2A1	NA	0.391943860426018	9.84119840072045	3.92534608033109	0.000186412536956417	0.00192861534644857	0.466369778498489
ADORA2A	NA	0.391732404753857	7.34817589956505	4.63260048162086	1.43404816854039e-05	0.000323323804713587	2.87082941925502
RAN	NA	-0.391579905382134	9.30603409464403	-3.74113806495348	0.000349625358914251	0.00306248241988996	-0.117852776315093
CNTN1	NA	-0.391568737443544	8.31917847331394	-2.84371432075875	0.00570057157872042	0.025091685724868	-2.66743112400309
SSBP3	NA	-0.391533232603724	7.90365313397147	-4.55884689708823	1.89305008914768e-05	0.000393248281952697	2.60917392487824
SNRPN	NA	-0.391500747852547	10.451859192146	-4.95009679840318	4.23565305469358e-06	0.000144843799173448	4.02283589512746
TXN	NA	-0.391083110270179	10.0557929890064	-3.57985180101844	0.000597539620723063	0.00460204226844536	-0.613491208919105
LOC642989	NA	0.39091619745005	8.80611548084616	3.34597504336169	0.00126696545377482	0.00809912917702768	-1.30435919522891
CRMP1	NA	-0.390796714394227	8.84776078819346	-6.41829877967961	1.00805600345904e-08	3.43606186125286e-06	9.7710225461911
ASTN1	NA	-0.390744424454475	9.11955217096671	-5.31987051698278	9.78472475545094e-07	5.70473642257389e-05	5.41199480642902
MSN	NA	0.390616815787379	9.39912739966348	3.27550007262767	0.00157919815667516	0.00954564901163233	-1.50580063868788
SLC12A9	NA	0.390605834919834	8.92294269055002	4.54616995874876	1.98515219111139e-05	0.000405651064575906	2.56443760918197
ATG12	NA	0.390600390800293	9.69930120079693	2.96597199890043	0.00401061302025628	0.0192689349412131	-2.35157652043348
HS.435263	NA	0.390434415315525	7.4892645399131	5.00150626513019	3.46452134489024e-06	0.000124659848618639	4.21306537308089
THBS2	NA	0.390334350671067	8.76380374985708	4.08005461317525	0.000108481995283286	0.00129720077347423	0.971252027766172
SPG3A	NA	-0.390244091694607	10.8573354118847	-3.47598407307255	0.000837503000285192	0.0058991123874599	-0.924482947974702
EHD1	NA	0.390054776635235	9.75754400604219	4.03449656671331	0.000127386198335919	0.00145571106245445	0.821268056132735
LOC728052	NA	-0.389956898854181	8.07507607868825	-4.18054673935903	7.58491551526474e-05	0.00101409456699238	1.3058442240863
MYOM1	NA	0.389880519154744	9.04754425680802	2.85102841471468	0.00558341733366895	0.0247095252655739	-2.64883472057788
ABL1	NA	0.389638695418199	8.29357453348476	3.84057467590693	0.000249522023269313	0.00238896047648361	0.195172182554263
PPP4R4	NA	-0.389592247359335	7.47469593352729	-4.39721284857804	3.45168265002966e-05	0.000589221001647496	2.04414798712706
HAPLN4	NA	-0.389468470752242	8.43385608908463	-3.27776804281605	0.00156811390116325	0.00949373771330691	-1.4993679183625
SLCO3A1	NA	0.389199632264561	7.57526424749133	3.93679628338331	0.000179163532188436	0.00186959357133012	0.503300952278377
GABRB3	NA	-0.389132979093377	8.19160654031972	-3.6891330358251	0.00041621661925942	0.00348264319053184	-0.279323838124389
ATP6V1C1	NA	-0.389031872693362	8.25635055701749	-3.86434773949328	0.000230015049692836	0.00224946479296222	0.270828193081425
TMOD1	NA	-0.388915013245439	8.69786678211006	-4.27168751041811	5.4605981625606e-05	0.000811157271570623	1.6136575988198
LARGE	NA	-0.388717797345345	8.89364404118265	-5.24398012574501	1.32657907359187e-06	6.95199684898586e-05	5.12306671513079
CSF3R	NA	0.38832246415565	7.47357812561159	4.32075818408942	4.56799969297905e-05	0.000708111587371143	1.78105692912862
SUMO3	NA	-0.388183088939595	11.2939312408069	-4.93938746003282	4.4162161566175e-06	0.000149288150314937	3.98333271850757
INSM2	NA	-0.387895422999941	7.86072459052198	-3.56059288642378	0.000636428486227359	0.00480906113172087	-0.671647802430872
FAM188A	NA	-0.387629588580902	9.72843130339468	-4.70357095848782	1.09552728173547e-05	0.00027065957945502	3.12479626816197
DNER	NA	-0.387444653653022	10.0901790156341	-2.75069080513882	0.00740108056179067	0.0306645214754626	-2.90056687694896
RHOJ	NA	0.38743315947748	8.37513571586457	4.3597611811275	3.96080200149576e-05	0.000644876340253804	1.91492897086311
BRI3P1	NA	0.387419438711836	8.70588635011388	4.05296032756979	0.000119371487034201	0.00138610847581837	0.881923730343825
C1ORF198	NA	0.387147995857449	9.01071993099952	3.76220033000755	0.000325656997143119	0.00291208090534185	-0.0520152150695772
CDK10	NA	0.387061510832293	8.51313233701412	4.36912498231628	3.82708939041815e-05	0.000629461823322532	1.94717542383364
C9ORF125	NA	-0.387053904218654	7.33161015598912	-4.17475590040453	7.74394068525098e-05	0.00103014565590803	1.28642515562324
FAM179A	NA	0.387012266872318	8.35009071176339	2.5136273162917	0.0140256717650528	0.0497609171742781	-3.46566096707007
ZDHHC11	NA	0.386927640366454	8.17081647611692	3.70512917251234	0.000394544959553119	0.00336175130073038	-0.229823236722535
MGAT1	NA	0.386856296739916	8.61798573860185	4.42803065436516	3.08080537106355e-05	0.000544986217983898	2.15096570831523
LOC648509	NA	0.386754471772921	8.78158926607995	2.64591252058224	0.00986341658532795	0.0380516375507966	-3.15554380177777
LOC731640	NA	0.386752413981867	10.9837909971484	3.82119410450706	0.000266585297066131	0.00251136817741348	0.133726868836442
PDDC1	NA	0.38658466718965	8.54132696609389	3.9045497571977	0.000200303084873148	0.00202862868705393	0.399475352757054
NKX2-2	NA	0.386314476751489	8.96859255613878	3.98372411396265	0.000152179322055394	0.00166347741695034	0.655396012954447
LOC648149	NA	-0.38616550771443	7.3831639321652	-3.62846771564342	0.000509154133053423	0.00407683405349672	-0.465699834378511
LOC644852	NA	0.386032491390424	7.84539953766914	4.26724859166553	5.54918153990044e-05	0.000818943458169664	1.59857182914771
LOC283683	NA	-0.385925809404236	8.72736188432567	-3.37430665279912	0.00115863833969892	0.00755778414197136	-1.22248211893911
KANK2	NA	0.385920142744233	7.23333283766596	6.07697507413844	4.30368258419571e-08	8.68960114133783e-06	8.38577554005772
JAKMIP3	NA	0.385832162184318	7.28094055396888	3.26029137426354	0.00165544881061705	0.00989772299067532	-1.54885119454217
PMPCB	NA	-0.385758157753873	9.21722492473759	-3.67346201173995	0.000438543449528321	0.00362215407765706	-0.3276744097981
TMEM91	NA	0.385651831799155	9.19345679780603	4.06067886987035	0.000116166689625433	0.00136232576937963	0.907332619226721
TCEAL1	NA	-0.385396150888972	8.16259002795842	-3.29543514654068	0.00148423628671501	0.009116506546961	-1.44914399005762
PLIN2	NA	0.385327126371031	8.20307897429742	3.08459323381032	0.00282561795726733	0.0148347282619036	-2.03511137236539
LOC441066	NA	0.385166196966074	7.22807160308974	5.10552297096809	2.30058861762296e-06	9.71087339262955e-05	4.60091161119317
UQCRFS1	NA	-0.385096458668961	10.4852212254485	-3.6216141561828	0.000520814875529003	0.00414195473012278	-0.486619442918623
GAS7	NA	-0.384927738852774	9.07101157461055	-4.13138204468934	9.04150319962875e-05	0.00115439704895948	1.14150936324566
DDX1	NA	-0.384445021104284	10.455233509789	-4.13831662237494	8.8208402433787e-05	0.0011320673510733	1.16461474191879
SLC44A2	NA	0.38443616982104	10.7667575015885	3.53217545524645	0.000698218454500014	0.00514254763188905	-0.757052612856184
HS.107418	NA	0.384255699281926	8.36196213387396	2.71645809820974	0.00813571842705423	0.0328789733339418	-2.98476764465416
NBPF10	NA	0.384112433270094	9.24149837758348	2.57825188038391	0.0118270085442309	0.0437424070531	-3.31582550181762
WWOX	NA	0.383913134828441	7.30420102455331	3.54518852363079	0.000669249118864167	0.0049836027878774	-0.71800412219718
EPS8	NA	0.383874638527542	7.87737106131505	4.08524343625032	0.000106508508537053	0.00128133575735278	0.988402511940769
FZD3	NA	-0.383836818616654	8.63439625912122	-3.47594829658183	0.000837599522269938	0.0058991123874599	-0.924588932876689
TERF2	NA	-0.383621364959255	8.44984951002156	-3.49468680141333	0.000788459261540001	0.00563947621633981	-0.868969917720841
LOC648622	NA	0.383558528490122	9.88597211913756	4.03096684014193	0.000128976137412655	0.00147122833968376	0.809692730222747
LILRA2	NA	0.383423339755433	7.0265932825932	5.72862998332882	1.84508604959093e-07	2.06281953415951e-05	6.99848474155795
YJEFN3	NA	-0.383415281030032	7.16132917511627	-5.41503947500574	6.66354155290965e-07	4.69409482727191e-05	5.77692743741252
ARID4B	NA	0.383238813173563	8.68764285389044	3.70213372803604	0.000398519660874343	0.00338234892897367	-0.239104009472006
PRPS1	NA	-0.383122338919554	8.52517002433802	-4.81583887820782	7.12690214110099e-06	0.000201370934401923	3.53078297808784
C12ORF11	NA	0.383000946915502	7.80002166257278	4.51700479531877	2.21386207237157e-05	0.000435871800609439	2.4617835529792
WBP2	NA	-0.382991985998546	12.6638761363806	-5.32141345186195	9.72418305393199e-07	5.69790393363482e-05	5.4178884365181
RQCD1	NA	-0.382871636457974	7.46357357035994	-6.13989682002088	3.29905624016338e-08	7.2636787879569e-06	8.63936057906566
LOC90586	NA	0.382834743309067	11.5538590761164	4.58359754668611	1.72503516751612e-05	0.000369234401149635	2.69671991850218
LOC643882	NA	0.382750799561374	8.00907424783007	3.3682557157294	0.00118101454028066	0.00767018252958345	-1.24001184522969
PKP4	NA	0.382605426820737	9.58487133200314	2.69384783487224	0.00865679888490624	0.0344662804134047	-3.03990603145116
ENAH	NA	0.382581231809089	8.68244424114326	5.93973730116883	7.66230116205373e-08	1.23925993284236e-05	7.83574422497421
HS.19339	NA	-0.382497015919371	10.8316086861971	-5.35786958155558	8.39601297967414e-07	5.39099116718676e-05	5.55736306074633
ZEB2	NA	0.382385825115279	9.71634029408409	3.98953654746646	0.000149122033561084	0.00163910140911455	0.674316086308453
AZIN1	NA	-0.382237265012273	9.04091600583452	-4.23583348120781	6.2169657094786e-05	0.000887466434566719	1.49208033442107
OR2L13	NA	-0.382172496640779	7.08003361137883	-4.50542652890349	2.31157560851101e-05	0.000447903097737157	2.42113539656186
EGR3	NA	-0.38215988879659	7.33814072408807	-5.26284934850148	1.23009879869453e-06	6.64295262668085e-05	5.19472889692124
TCERG1L	NA	-0.382115112340883	7.18813361708459	-4.86067406433618	5.99451297171241e-06	0.000180119489292212	3.69432651166711
CDR2L	NA	0.382040123371979	9.14008153386194	4.10716293632248	9.85462777029191e-05	0.0012224715521827	1.06100494576738
OKL38	NA	0.381970917930976	7.71971825511708	3.4785860618971	0.000830511179703446	0.00586090926015121	-0.916772657686558
UQCRH	NA	-0.381518810259951	9.32508906540754	-4.55921148389785	1.89046358453282e-05	0.000392968495932397	2.61046157500647
HMBOX1	NA	0.38149667591389	8.40426456921575	4.9395892171606	4.41274600038253e-06	0.000149288150314937	3.98407653353712
AKAP11	NA	-0.381494855335269	9.31476180791102	-4.24920063508635	5.92384971132086e-05	0.000856739817550676	1.53733382102552
CBX1	NA	-0.381367238043317	7.71164398147007	-3.69680027513015	0.000405691269515161	0.00342305383115002	-0.25561578260356
ETS1	NA	0.381150327868509	8.89001931650373	4.98686273080083	3.66897295218744e-06	0.000130242376914157	4.15878016161229
HS.567088	NA	0.381148330963967	7.43026934103672	4.6054126796954	1.58902703408507e-05	0.000347394186072391	2.7741026896505
TPM1	NA	-0.381109465483824	8.85862853564853	-4.91975572560598	4.76693018597969e-06	0.000155946013308107	3.91103040504309
SYDE1	NA	0.381038866958867	7.1730119450824	5.31048582356482	1.01610064153347e-06	5.83332330001269e-05	5.37616408848161
GARNL4	NA	-0.380967722906469	8.73225985801321	-3.91246890597389	0.000194900607764919	0.00198908838494369	0.424920792960179
PLA1A	NA	0.380905139053469	7.47983971962683	3.32952875094351	0.00133414937690526	0.00840471686166467	-1.35165371104489
CAMKK2	NA	-0.380889921439589	8.92289367100949	-2.92426123725676	0.00452665460062439	0.0210897928923858	-2.4605278842987
LOC642033	NA	0.38080411514651	8.11634356000184	4.06128182384937	0.000115919851633746	0.00136048104286921	0.909318801561994
TMEM158	NA	-0.380740661923008	10.84990195056	-3.774069979954	0.000312848795460407	0.00282795333121862	-0.0148013207163675
STAC2	NA	-0.380653021691939	7.08658965203301	-4.71086291982944	1.06551421376373e-05	0.000265808344986623	3.15100956836729
LOC442727	NA	0.380632700650211	7.54233490990319	3.54200424264597	0.000676230738157726	0.00502496821368962	-0.727568708163297
RCN2	NA	-0.380591997296088	9.59200027283909	-2.75312203311802	0.00735128625783023	0.0304940819645666	-2.89455407132575
CORO6	NA	-0.380442231388583	8.47069187399294	-2.82808878470552	0.00595846300462632	0.0259252065457486	-2.70703064341963
ZNF395	NA	0.380289001019122	8.80146325681485	4.24975704819448	5.91194242465961e-05	0.000856137847700821	1.53921940504413
FBL	NA	0.379973806221612	8.93303333614168	6.4273617484136	9.69656556104676e-09	3.40976097876401e-06	9.8081087584972
DHRS11	NA	-0.379817606691255	8.36392274639541	-4.60993912865803	1.56214118103818e-05	0.000344218068949798	2.79018460348578
LOC653506	NA	0.379796604518198	9.24976763618596	3.49263812968225	0.00079369588577312	0.00566287634008731	-0.875061213533767
ME1	NA	-0.379671525725584	8.41833474093437	-3.68473420869064	0.000422372015640172	0.00351887289622604	-0.292910165135866
TAP1	NA	0.379574467501222	8.83622109284881	4.21939209850433	6.59671990672781e-05	0.000919595519099699	1.43653922245319
PLEKHG3	NA	0.379390236878852	8.84962130214224	3.40610869575587	0.00104745545095282	0.00698744482222312	-1.12997068560157
SFRS7	NA	-0.379380816062286	9.46683155307743	-3.94155376820993	0.000176231749740429	0.00184735629293478	0.51866640099654
C1ORF64	NA	0.379272394385342	8.64723271979006	2.85314370614428	0.0055499506246797	0.0246095166879769	-2.64344932977425
LOC652377	NA	-0.379200028082929	8.32618759081969	-4.03575644875356	0.000126823266884075	0.00145232901448907	0.825401269034592
MAST3	NA	-0.379146697932173	10.2423052023505	-3.57497317835392	0.00060717193819007	0.00465136550039276	-0.628244341106599
RNY1	NA	0.379142840884617	8.9754409504845	2.6680865111365	0.00928743658362243	0.0363112653799742	-3.1022653665022
FH	NA	-0.378862344516753	10.1297060277854	-4.90724878555461	5.00438852601271e-06	0.000160241531590508	3.86504464083399
C14ORF129	NA	-0.378602398468033	7.97552929532644	-4.65944417020746	1.29549045499388e-05	0.000301298953949421	2.96664033514483
GEM	NA	0.378533408317411	7.17714528601694	4.05717955176972	0.000117609249819768	0.00137319087266543	0.895809284516636
FAM63A	NA	0.378386290427974	9.2525585792203	3.49609405666322	0.000784881123290474	0.00562022399103411	-0.864784249185027
OTUB1	NA	-0.378267806411959	7.98955916166461	-5.44285954627003	5.9526777051326e-07	4.3082165126188e-05	5.88413747575884
PODN	NA	0.37794711876314	7.37391919333152	5.24566018426263	1.31769627227417e-06	6.94844170786908e-05	5.12944251596608
WFS1	NA	0.377689873817365	10.6015507468723	3.74186615604781	0.000348769453075187	0.00305836560511298	-0.115581091415016
KTN1	NA	0.377536127866003	9.25671314826697	4.37291914987627	3.77416221408305e-05	0.000625383363222649	1.96025321118556
LOC646942	NA	0.377520215793369	9.49234412744616	4.6811492784896	1.19305774100526e-05	0.000285433436904654	3.04433254247183
HS.21177	NA	-0.377457437217272	8.80975139289695	-3.25902934322167	0.00166192893204409	0.00992523495587749	-1.55241680045405
DUXAP3	NA	0.3774398897353	11.6884510116623	4.80317910272169	7.48273732453108e-06	0.000209339006465286	3.48474815686147
NAPRT1	NA	0.377375783759499	8.36985883679365	3.29406470532635	0.00149058884750735	0.00914843494017094	-1.45304709705586
HS.572030	NA	0.377366593755342	7.60654769009786	3.17602511120709	0.00214434537948351	0.0120183430922255	-1.78463182964377
ACTR6	NA	-0.377288315242881	9.16391611093525	-4.20191149614904	7.02499518066102e-05	0.000959880807012734	1.37763338190875
LOC643985	NA	-0.377270916460567	8.23577517204046	-3.42812581156479	0.000976462048090595	0.00661406985565638	-1.06555124869029
CAPRIN1	NA	-0.377255395997324	9.07272102192086	-5.36822916975463	8.05224792484868e-07	5.25979224025696e-05	5.59707387712515
LANCL2	NA	-0.377111295810108	9.06207683386256	-5.06730734998739	2.67516380983229e-06	0.000106536046195582	4.45796507156246
PCP4	NA	-0.377071518289466	9.32248528905185	-3.21323344294961	0.00191382211386875	0.0110345873062276	-1.68109832845966
ROM1	NA	0.376878351169428	8.18610252384721	4.10550182763518	9.91290421170336e-05	0.00122769211610234	1.05549435984857
PLK2	NA	-0.376864584125645	7.27225008082792	-4.888100738851	5.39046264378965e-06	0.000167278613514956	3.79475676446929
ESAM	NA	0.376223226589646	8.2776060189036	3.43598193511764	0.000952248424724387	0.00648469926181806	-1.04249187222955
CADM2	NA	-0.376135910003766	9.06579209160189	-3.67051371256565	0.000442869382702631	0.00365407585415758	-0.336754962957412
DNAJC12	NA	-0.375840868400116	8.47335514415003	-3.47434752862052	0.000841929039936322	0.00591121828703907	-0.92933026903325
FRZB	NA	0.375718195172631	8.29159362289105	3.18447513510801	0.00208982262194764	0.0117877895223737	-1.76119992854516
TBC1D2B	NA	0.375703020074672	8.17782517011418	5.93393830100876	7.8506314166325e-08	1.26327419242259e-05	7.81259854690232
PIP5K2A	NA	0.375675996973439	7.82117496630228	2.99182919127769	0.00371863226683528	0.0181830391575935	-2.28342339450535
RAMP1	NA	0.375622578641259	8.24065469274282	3.78045593136789	0.000306158247425152	0.0027808643104233	0.00525301228555008
UBE2W	NA	-0.375337342648813	7.64807490957084	-5.33563756856451	9.18309109130562e-07	5.58740859106311e-05	5.47225698120071
SLC25A5	NA	-0.375327209170369	11.5079011997309	-3.30281848357262	0.0014504467567201	0.00895756130684342	-1.42809489353453
C9ORF80	NA	0.375325412731193	11.8481776434283	5.30361667702841	1.04453882194565e-06	5.95537421864696e-05	5.34995572076647
ARMC10	NA	-0.375263854116894	8.06591148956492	-4.08603880705597	0.000106209070570567	0.00127918979372606	0.991032654810559
CLTC	NA	-0.375234838741544	8.01819516220022	-3.88312575753401	0.000215646825831219	0.00215033081967325	0.33080803216362
SH3PXD2A	NA	0.375211728899467	10.5069583876345	4.23319900250758	6.27636311750626e-05	0.000890603002797442	1.48317180755829
BMP7	NA	0.375188724738923	8.0719687182525	2.73084700153838	0.00781918004831415	0.0318969030197416	-2.9494811379025
OLFM4	NA	-0.375172935456915	7.1519028630206	-4.53439550113152	2.07458358675737e-05	0.000419147862971373	2.52294929923063
HSP90AB1	NA	-0.375170715926329	10.9465987172174	-2.9550580831533	0.00414010718581915	0.0197314635300821	-2.38020255785799
HBP1	NA	0.374895488152841	8.23198869047095	6.78727841899251	2.05168702727894e-09	1.42656306467759e-06	11.2918423060965
OPN3	NA	-0.374834285964407	7.07667358784467	-4.68373053891301	1.18141329261017e-05	0.000283503416924621	3.05358514059778
RARRES2	NA	0.374653656808586	7.70198244288361	3.42900047303294	0.00097373774915442	0.00660524373897054	-1.06298583653696
AK1	NA	0.37450163560526	8.36553827168772	4.48402685235277	2.50329939366494e-05	0.000473461288427401	2.34616433622583
PPP2CA	NA	-0.374467779130928	11.3160191722167	-4.01886078316577	0.000134575296122855	0.00152249710460189	0.770041885427193
PLCG1	NA	0.374307986161638	8.64065099976657	5.95841805404147	7.08542536454497e-08	1.2203852024895e-05	7.91035918406067
RFTN1	NA	-0.374221827678221	10.2055722021773	-4.28641336210097	5.17640099640502e-05	0.000777686784767958	1.66377188897152
AIRE	NA	0.373997088066268	11.6375106933781	3.97517370748337	0.000156786297990528	0.00169744728357231	0.627596166707144
BAMBI	NA	0.37389013952737	9.13331017568006	3.50410973015103	0.000764791404089501	0.00550872245163308	-0.84091971859651
C16ORF53	NA	0.373732138635127	8.6465483114519	6.60100146660562	4.59517376242656e-09	2.11297380255583e-06	10.5213741198707
GSPT2	NA	-0.373713949172458	8.53504649320237	-4.87840151878432	5.59696327443956e-06	0.000171809845370629	3.75920711982088
ADAMTS9	NA	0.373705788910555	7.39326822668228	3.23582997276175	0.00178537119561456	0.0104633512481016	-1.61777643188653
LOC390345	NA	0.373522250458906	10.3185985542168	4.51674987100298	2.21596968837734e-05	0.000435871800609439	2.46088794146022
GALNT3	NA	0.373455773353368	7.92706701214393	4.32080080175648	4.56728951756487e-05	0.000708111587371143	1.78120281505879
RPS6KB2	NA	0.373442096470528	8.63371200201745	3.46766573196909	0.000860230479698963	0.00600910229318139	-0.94910411454117
ABCE1	NA	-0.373073531281511	8.30180196283922	-3.67853077497208	0.000431200063981182	0.00357641078707574	-0.312051137706613
RAB6A	NA	-0.372756502019545	9.03957051773093	-3.62931686996091	0.000507726763603963	0.00406848796922286	-0.463105968270713
DAPK1	NA	-0.372732880615683	8.28124734306343	-3.84513883983093	0.000245658236491018	0.00236554255673307	0.20967304251692
ADORA3	NA	0.37268864855541	8.32307373469978	3.12188020876254	0.00252649619576512	0.0136238596836156	-1.93364306205851
RAB6B	NA	-0.372430637075116	11.2601576716107	-4.02478053537309	0.000131808802465863	0.00149868688599995	0.789421192216415
C1ORF165	NA	-0.372290127891042	7.8513598157584	-6.48253833662003	7.6524059178962e-09	2.92266587466638e-06	10.034206631661
SLC7A14	NA	-0.372099873796769	7.72319632990425	-3.59693052944357	0.000564949180540125	0.00440442507850998	-0.561732421075755
PIK3CB	NA	-0.372030500539021	7.53626365131134	-3.3793884615505	0.00114015512450979	0.00745676035629467	-1.20774207949488
TP53INP1	NA	0.372007686014749	7.88450222754077	5.11574915524948	2.20939060728289e-06	9.47260329332727e-05	4.6392506089258
SFXN5	NA	0.37184237637431	10.1275073678442	2.86427619675825	0.00537684118033785	0.0240301516166234	-2.61505381775487
COPG	NA	-0.371773498997362	8.20868334013035	-4.14146224415314	8.72246274359124e-05	0.0011221674877104	1.17510368121747
LOC92017	NA	0.371698869266576	7.80087880428019	3.04056452711595	0.00322116885510177	0.0163403828943393	-2.15370643028552
SDHAP2	NA	0.37161152528213	9.91399790656189	3.02540365157883	0.00336887675009928	0.016865665347149	-2.1942355387913
PRDX2	NA	-0.371574062606287	8.09027071595015	-3.68747137405655	0.00041853172302876	0.00349693477633291	-0.284457408231005
HS.98330	NA	0.371569143124328	7.93320681938244	3.71943754022503	0.000376074280439423	0.00324396045984482	-0.185420267902806
S100A12	NA	0.371449662637656	6.94095374951598	3.10434137811245	0.00266331607871813	0.0141870475038421	-1.98148849997155
RYR2	NA	-0.371363566971084	7.96221554880162	-3.44234362392995	0.000933057411309704	0.00638142824994986	-1.02379081666596
RAPGEF2	NA	-0.371127666241707	10.4202602614026	-3.50638442819414	0.000759179571082884	0.00548054339888128	-0.834140254766276
RHOU	NA	0.370887468960543	10.5671919257267	4.25043019134157	5.8975679834134e-05	0.000854446549699291	1.54150076772776
GPRASP1	NA	-0.370680639255364	7.3978592798029	-4.31504979654914	4.66409435942408e-05	0.000718075722164854	1.76152416983187
A2M	NA	0.370675361866423	10.5226355584763	3.14702597438755	0.00234173485153053	0.0128675671335618	-1.8646842541453
LOC728153	NA	0.370625001928163	8.23019252446181	4.77033359029675	8.48860765694914e-06	0.000226887742601423	3.36561046225708
ID4	NA	0.370337874784743	7.78183740532336	3.282157699941	0.00154686745440322	0.00940642591685823	-1.48690790503948
FAM84B	NA	0.370319889390482	8.02658475724389	5.22039904634612	1.45762666935691e-06	7.35776519404684e-05	5.0336760911352
PREI3	NA	-0.370172704689383	8.00492459327474	-5.10578057728862	2.2982466670035e-06	9.71087339262955e-05	4.60187695120836
C8ORF37	NA	0.370057042669144	12.8662991461523	5.4623573576037	5.49942601749554e-07	4.06434404255263e-05	5.95941637896025
SLC4A11	NA	0.369799299771644	7.17061293107634	4.28510643709552	5.20103442999881e-05	0.000780278236776915	1.65932000078791
CSNK1G2	NA	0.369631575689155	11.4955151705114	5.02159504309445	3.2020604834918e-06	0.000118858685394251	4.28766507174574
LOC220686	NA	-0.369622676450916	7.82672361300283	-3.45637601354334	0.000892010171950677	0.00617126199276222	-0.982451814712628
TRMT5	NA	-0.369621548856646	8.60156625750017	-5.07662327316749	2.57869655347445e-06	0.0001038687175923	4.49276361114191
LOC729769	NA	-0.369601844106658	9.54620341998935	-4.1720630849318	7.81897934322068e-05	0.00103751211879487	1.27740073782828
TIMM23	NA	-0.369531619016181	9.44820678533442	-5.6554927392832	2.49526480559305e-07	2.47962051214105e-05	6.71110662193856
LOC728452	NA	0.369390106400167	7.53354780208944	4.14485553563107	8.61752433699118e-05	0.00111182548425975	1.18642406490367
LOC285741	NA	0.369388051014203	8.50096973011716	3.49736304563579	0.000781667724260976	0.00560227602511258	-0.861008792719128
RIT2	NA	-0.369241123974723	8.03272567124511	-3.62721202902465	0.000511271844952939	0.0040855771315346	-0.469534732690157
GPRC5B	NA	0.369137407654862	8.0898313132358	4.11841496050449	9.46846675089061e-05	0.00119060053948129	1.098369621747
SMYD2	NA	-0.36899090469339	7.67277859204954	-3.70987000099267	0.000388331347040651	0.00332525761782513	-0.215124159497567
MIR2116	NA	0.368803285075312	7.57225900895784	3.75857488536573	0.00032966782002411	0.00293997202897435	-0.0633658204566574
LRRC14	NA	0.36880025184716	8.30110260274409	4.59203916455563	1.67111474402857e-05	0.000360369642079631	2.72663972063783
PGCP	NA	0.368718056538935	8.29800809700074	4.83335951972269	6.66152407339604e-06	0.000192257381540583	3.59459819286718
SMO	NA	0.368560184380287	7.26195394119616	4.74104872674458	9.49563398200924e-06	0.000244924001000564	3.2597550833896
FCGRT	NA	0.368550959450294	8.2709685075608	3.18943093359989	0.00205845175572387	0.0116682128746463	-1.74743543210232
LRFN2	NA	-0.368457297309888	7.12062633141126	-5.49130212412082	4.88843661543824e-07	3.73405881227451e-05	6.07137966982721
SLC17A7	NA	-0.368417021005058	11.0383438223069	-3.95915619334625	0.000165779075707933	0.00176601536665328	0.575623425927889
RNU6-1	NA	0.368375708671588	10.8274793171908	4.33903703537237	4.27299825837981e-05	0.000679648995437231	1.84370693459854
ANXA2P1	NA	0.368231471321693	7.4109304884542	3.86806852221781	0.000227097189692832	0.00223282346159117	0.28269754166026
PSMA5	NA	-0.368134584143979	9.70307148622953	-5.26375745059577	1.22563332559632e-06	6.64146605494076e-05	5.19818068495243
CALM1	NA	-0.368067811257095	13.4550662251272	-4.84433903298644	6.38513482008171e-06	0.000187242158923765	3.63465042085027
B4GALT4	NA	0.368058453715203	8.06998849248968	6.2533925400966	2.03824917061398e-08	5.38437489237193e-06	9.0988679203949
MAT2B	NA	-0.368020181895425	9.51998253199084	-4.80245669475221	7.5035564259002e-06	0.000209570694890781	3.48212318385402
OLFM2	NA	-0.367919941323149	7.25948690337898	-3.09252454951858	0.00275935772375551	0.0145761772776287	-2.01360700837112
AKAP6	NA	-0.367862785933598	7.60274283627338	-4.16282546864229	8.08175842745676e-05	0.00106259536354367	1.24647032484533
MRLC2	NA	-0.367703215152764	10.6164636979038	-4.9163450609368	4.83057205425315e-06	0.000157216770143558	3.89848408875284
ACADVL	NA	0.367673887130513	10.4567868093692	4.44572487939846	2.88562566618091e-05	0.000518856118082443	2.21249261344641
STAT5A	NA	0.367556098850865	7.64489567648742	5.3377206626964	9.10637070367723e-07	5.57281759279089e-05	5.48022457650046
FHOD3	NA	-0.367498579060145	8.18989040353935	-4.69802265390262	1.11891314172832e-05	0.000274956618768032	3.10486585107654
IRF8	NA	0.367441005008568	7.66540044872702	3.40990129868857	0.00103488895117304	0.00692547598737291	-1.11889562344141
PLDN	NA	0.367381595054121	10.3360501478368	3.91881081173977	0.000190675050043533	0.00195865168061568	0.44532286099598
RTCD1	NA	-0.367334602602348	7.81548797524299	-3.98558896185427	0.000151191934821601	0.0016561106889581	0.661464333252743
PCDH8	NA	-0.367216474271821	6.8541409158411	-6.36030563187742	1.29200361901496e-08	4.09565147227743e-06	9.53406246501341
RNMT	NA	-0.367081554412081	8.54341122547115	-4.9362703496274	4.47016925098665e-06	0.000150269740462648	3.97184286768212
PCDH17	NA	0.366969504753724	10.9278051181175	2.77249939873512	0.00696523666216997	0.0292352974310986	-2.84647587730757
C14ORF82	NA	0.366955087087938	8.22567385393173	4.04776073434147	0.000121578117409761	0.00140681000988965	0.864824482951678
LOC100134134	NA	0.36695307403237	9.54060744426084	2.82278582304938	0.00604839313075133	0.0262205291482662	-2.72042979287268
C20ORF100	NA	-0.366937892760323	9.93385045023633	-3.8752742487591	0.000221546805134112	0.00219332720885426	0.305705563232564
EHD2	NA	0.366892398241153	7.36852678327495	4.64512260408758	1.36770862241778e-05	0.000312365730047864	2.91548562544488
ATRNL1	NA	-0.366885533678539	7.12488067421733	-3.50700136943771	0.000757664267482797	0.005472307422922	-0.832300990707048
WRB	NA	-0.366810370897399	9.27437619917141	-3.27897994470747	0.00156222094587179	0.00946836175587088	-1.49592919166603
GIMAP7	NA	0.366512599446498	7.69518940183442	4.21521988186829	6.69659090780792e-05	0.000928211332651994	1.42246606463206
LOC647000	NA	-0.366464142903347	10.6844494859546	-4.30043990120313	4.91901950391054e-05	0.000747845793567094	1.71160331842249
HS.324250	NA	-0.366432659520472	7.84765146284157	-3.71245416176924	0.000384983757511155	0.00330552142825125	-0.207106434038335
DSEL	NA	0.366368693037362	7.56615371955463	3.39244941062133	0.00109391720422669	0.00722742296248147	-1.16978331563601
HERC6	NA	-0.366332912276313	7.82178989726829	-3.56832530612238	0.000620534763790993	0.00473200673855533	-0.648324782537168
PIGZ	NA	-0.366198720367922	7.34654543759839	-6.13212495630323	3.40933098631262e-08	7.35209471198027e-06	8.60799265255763
ADAM17	NA	0.366088816600833	7.80063604067601	3.71520359340251	0.000381452262418864	0.00328313209608159	-0.198571706948125
POFUT1	NA	0.365601033829376	11.2142934521593	5.24122985382388	1.34124715059668e-06	7.01609483067901e-05	5.11263149242771
ATP5L	NA	-0.365284511809703	9.21289241411484	-4.34393534844601	4.19712832074082e-05	0.000669934379493878	1.86052255892371
NDUFB6	NA	-0.365138001940089	8.63170558143833	-3.94533267052384	0.000173935840062831	0.00182817179376384	0.53087995876918
RTKN	NA	0.365048522231891	8.45293117198388	3.27336341293593	0.00158970788786189	0.00959515233153504	-1.51185786324544
TOR1A	NA	-0.364892714233987	8.17733849940152	-4.34794251007232	4.13603171855547e-05	0.000663187685777483	1.87428732844941
NXPH1	NA	-0.364846286877494	7.95206334143314	-3.72265343056561	0.000372037795921552	0.00321526666595235	-0.175424214765981
LOC440704	NA	0.364739120236832	10.2023284367623	3.27994643542351	0.00155753622434271	0.00945135878860333	-1.49318612714507
LOC730202	NA	0.364589070706227	7.93617029466615	3.24110239327605	0.00175658497956711	0.0103366890388486	-1.60295335398697
HNRNPA0	NA	-0.364514067470399	9.53348162804338	-3.07899716526336	0.00287325681491244	0.0150176819509851	-2.05025836131897
YARS2	NA	-0.364391861358915	7.8386206038607	-4.2143159145152	6.7184207316305e-05	0.000929474971497156	1.41941805399566
GGA2	NA	0.36435392751315	8.61815753195828	4.93882607803987	4.42588577037689e-06	0.000149414887029763	3.98126316068463
PACS1	NA	-0.364329967934917	7.28508263320975	-3.39503939484979	0.00108496077610721	0.00718772342792026	-1.16224332104826
PTS	NA	-0.364291073040665	7.65000578952516	-4.03908398490093	0.00012534794906584	0.00144072878367917	0.836321685710912
DOCK6	NA	0.364262750802504	7.37125081468238	5.0189544595266	3.23541690281609e-06	0.000119676447863792	4.27785082276523
ZNF860	NA	0.364256192016718	7.84647642606604	3.65914895872391	0.000459927362080117	0.00376347376818268	-0.371710121674774
ACSL4	NA	-0.364215602234453	8.01347781257934	-3.94566586582769	0.000173734785179022	0.00182787676408065	0.531957227076628
TNS1	NA	0.364073312596869	7.12519472641232	6.08044100726699	4.24121482260866e-08	8.61836601773682e-06	8.39972147390588
YEATS4	NA	-0.364057687494015	7.54371391470626	-3.80889127183007	0.000277989664092832	0.00258500215656872	0.0948299300467488
COPS8	NA	-0.363813513799533	8.94591043808772	-6.1275560890257	3.47585084984099e-08	7.44489675269996e-06	8.58955829847385
AP2A1	NA	-0.363730771400598	7.17252814447199	-5.0181347303767	3.24584081242852e-06	0.000119782483997653	4.27480465627357
BCAT1	NA	-0.363606331689014	7.7632972234564	-3.72786678265259	0.000365581738526578	0.00317505235925822	-0.159206766127045
ZC3H12C	NA	0.363594757719168	8.50159663982369	5.34804384999931	8.73535305682364e-07	5.47120603690914e-05	5.51972996315459
SPAG9	NA	0.363507720434388	9.02958604521105	5.54415942687505	3.9400495987772e-07	3.3120282611644e-05	6.27648036493783
ACTL6B	NA	-0.363497553609177	8.20750566763441	-3.97038676710716	0.000159423624813714	0.00171895541040637	0.612049426605339
LOC642590	NA	-0.363245976523501	9.51599254178259	-3.57763214714479	0.00060190397525113	0.00462301167136844	-0.620205290225507
PPP1R14C	NA	-0.363038660279758	7.38840030735909	-4.39604490729464	3.46655632015746e-05	0.000590170973947323	2.04010839950226
BTF3L4	NA	-0.363018658932001	8.24061656865289	-3.70960527938826	0.000388675835709438	0.00332730866648371	-0.215945278414997
C16ORF5	NA	0.362990821244997	7.56309274380372	4.39607085010176	3.46622526717617e-05	0.000590170973947323	2.04019812167536
LOC645452	NA	0.36267462717138	12.6255137722682	4.3185035486599	4.6057232230631e-05	0.000711279946745647	1.77334024436072
SLA	NA	0.362562373119417	7.54095536655326	4.48379576523063	2.50545162045115e-05	0.000473461288427401	2.34535587106446
ZNF672	NA	0.362492245311437	8.20089660730577	3.8703331951064	0.00022533859159795	0.00221908460815627	0.289925609514898
PLEKHA4	NA	0.362476436749874	7.275204050569	4.32518439227081	4.49480917032405e-05	0.00070092970715349	1.79621303698959
C14ORF156	NA	-0.362392496183327	11.0246743979541	-3.96779584688112	0.000160868766791126	0.00173147747388369	0.603639884953521
KIAA1731	NA	0.362355035201421	9.16596060071906	3.47568151838	0.000838319599281856	0.00590025117611786	-0.925379216432243
NME3	NA	0.362298931141456	9.22650741681239	5.10583559685814	2.29774677552116e-06	9.71087339262955e-05	4.60208313160465
HOMER3	NA	0.362044751439349	7.15103478066783	5.47728223425147	5.17555685362373e-07	3.88779981658465e-05	6.0171170662914
GADD45B	NA	0.362036016509764	8.15950929988548	2.96790016298102	0.00398812861396755	0.0191929067956234	-2.34651047716423
LMOD3	NA	0.361986678257065	10.6825119620607	3.12929256988265	0.00247066659808676	0.013399509180385	-1.91335990590862
VAT1L	NA	-0.361864681396026	8.42476089106381	-2.83120309002209	0.00590622326936285	0.0257711325036204	-2.69915216741508
FOXQ1	NA	0.361828462068283	8.7094822262061	3.34942983510088	0.00125326311503172	0.00803243848493845	-1.29440232552971
KAT2A	NA	0.361800255466703	10.453950474379	4.74038434208531	9.51977929924183e-06	0.000245347157549566	3.25735759301926
VASN	NA	0.361250305728451	9.40038934901594	2.88957946214488	0.0050017068168248	0.022731771482917	-2.55018312269139
APBA2	NA	-0.361083858204129	8.40498785206962	-4.25171684308964	5.87018635895906e-05	0.000851257582703579	1.54586199832971
DPM1	NA	-0.361042303898937	8.76361430173112	-3.56797343793651	0.000621249766833536	0.00473631977119362	-0.649386890155347
LOC341315	NA	0.360992455249497	7.88874056071167	4.6586251604146	1.29951849461612e-05	0.000302014195596269	2.96371260959271
SUSD1	NA	-0.360969773226502	7.42866669969805	-4.35337416082068	4.05458767351133e-05	0.000655433091536508	1.89295734987886
GNG11	NA	0.360951804647675	8.68635992091173	3.04451482549166	0.00318368249000877	0.0162053027719095	-2.14312022358805
STAG3L2	NA	0.360830498631103	9.61618354635821	4.14629049261737	8.57351467074201e-05	0.00110749965388151	1.19121298229042
GNL3L	NA	0.360580728592609	8.2421733926597	3.35395191870647	0.00123553839372059	0.00794292579211979	-1.28135798302211
LAPTM4B	NA	-0.360569818235387	8.92254044928105	-3.62917697684189	0.000507961652325307	0.00406925336047238	-0.463533321554908
FLJ46309	NA	0.360226361191252	11.8332379862738	5.04141116611102	2.96224340101291e-06	0.000113136284110975	4.36139666004662
BAI2	NA	-0.360193699529044	7.17488499024603	-4.93403329512048	4.50928587478916e-06	0.000150779484991602	3.96359921843342
TUBA1A	NA	-0.360176138412669	12.4179075989676	-4.71870459359979	1.03413161352486e-05	0.000259762061400461	3.17922348966588
FGD2	NA	0.360124915166213	7.47138149761082	4.0099805643169	0.000138830120132532	0.00155674383027989	0.741005510705898
ICAM2	NA	0.360054094126009	8.20740518045708	3.67367519382929	0.000438232218801168	0.00362052680114595	-0.327017627571792
GDF10	NA	-0.359867884156409	7.28928119311916	-5.32446115381905	9.60567523047335e-07	5.67038928875242e-05	5.42953215047163
PRMT2	NA	0.359862082321746	8.8731498258335	3.53800861285179	0.000685088917055302	0.00507058572744644	-0.73956165607238
TDRD1	NA	0.359715737631364	8.73164689210226	3.81475946067138	0.00027249308113407	0.00254941971497781	0.113372384187431
RIMS3	NA	-0.359400189936533	11.431278564581	-3.55652287423938	0.000644948553331392	0.00484848283692742	-0.683909586621389
ATP6V0D1	NA	-0.359279411422099	8.17092241992006	-3.55163632095292	0.000655320813852437	0.00490286145114509	-0.698618192156848
TMEM219	NA	0.359244404106438	9.5175343437062	3.22720479764919	0.00183341752305106	0.0106856656519063	-1.64198624622598
ACSL3	NA	-0.35869976448126	8.8778369842778	-3.86094613742517	0.000232713959175878	0.00226846018015847	0.259983708111555
MYH10	NA	-0.358647080427328	11.4105505363194	-4.03794799513569	0.000125849745358593	0.00144335634148603	0.832592907642662
CXCR7	NA	0.35854131831619	8.23063060196935	3.34348240763415	0.00127693912620839	0.00814466203235532	-1.3115383610638
KHSRP	NA	0.35850984885257	8.83532704715191	2.91589819334387	0.00463723433941761	0.0215069975946654	-2.482225090048
CSRNP2	NA	-0.358441210127429	8.3644875983006	-2.84318596282711	0.00570912152635217	0.0251220366998007	-2.66877300652499
FBXL16	NA	-0.358421760688335	10.968763936046	-3.17988394739947	0.0021192838058897	0.0119115774196283	-1.77393717551004
FAM127A	NA	-0.35841201722825	10.9136758116615	-5.33312910330857	9.27631996139967e-07	5.611819518633e-05	5.46266422752525
C19ORF2	NA	0.358333758491273	8.84316217418043	3.66175300001704	0.000455964489968521	0.00373780044789297	-0.363707404188315
DCK	NA	-0.35785509208621	7.60151435539864	-3.50619954945851	0.000759634220275213	0.00548153990046079	-0.834691381616392
HS.554452	NA	-0.357773385707308	7.19769424131354	-4.58754037876279	1.69964346641208e-05	0.000365279307696699	2.71069074524439
LOC644907	NA	0.357685838022466	10.0772918820799	4.32744028327123	4.45794380961961e-05	0.000697516380873354	1.80394117946258
LOC646786	NA	0.357588461322091	9.93672812026582	3.08036482875244	0.00286154548577466	0.0149712810528233	-2.0465584497614
NFIA	NA	0.357486965313376	10.0456276029525	3.45528912194876	0.000895127547001279	0.00618473043590683	-0.985658126884182
LOC100134011	NA	0.357460689911067	7.48490803495331	4.92010008919671	4.76055015472922e-06	0.000155946013308107	3.91229741152238
PLCD3	NA	0.357405222362488	7.64562716601078	3.95913075159353	0.000165793745462466	0.00176601536665328	0.5755409829542
C3ORF26	NA	-0.357385479714887	8.06901527997494	-3.92167514289535	0.000188795471321496	0.00194691491245655	0.454544631142562
GATAD2A	NA	0.357355874703087	8.97718798635428	5.03937846462552	2.98601158420373e-06	0.000113633333996708	4.35382684279505
PJA2	NA	-0.357283448592518	12.6649990605115	-3.14502644251949	0.00235595195729443	0.0129306240386198	-1.87018324739462
NCKAP1L	NA	0.357168548620944	7.40485647380204	3.98890603559381	0.000149450805263158	0.00164157675912755	0.67226283841898
C7ORF30	NA	-0.357141725268635	9.35047107397857	-3.74764387558868	0.000342047941534657	0.00301779007699656	-0.0975435505704425
PGBD5	NA	-0.357120718000917	9.15420623688674	-3.31514993547827	0.00139561895920548	0.00871476906109024	-1.39286091278924
SUSD2	NA	0.356906591017856	7.43903561733913	4.08876613316645	0.000105188434129616	0.00126930847427059	1.00005388201599
TSPAN33	NA	0.356896343851455	8.46883310875679	2.98894616180146	0.00375018355818813	0.0183041131020748	-2.29104544280716
FAM46A	NA	0.356740189431125	7.95802094750168	3.42121526767929	0.000998240608067902	0.0067425676845829	-1.08580331974738
THYN1	NA	-0.356535648101525	8.29080623231508	-4.46383474809632	2.69828569280751e-05	0.000497011368169658	2.27561236543617
FMNL2	NA	0.356443302036363	9.25898875559966	5.48017518060693	5.1149849787283e-07	3.86980963784456e-05	6.02830913176574
RASL10A	NA	-0.356439369527379	9.08509505692996	-3.78442600957708	0.000302067882388615	0.0027492253435886	0.0177321936774053
TNFRSF21	NA	-0.356369551836307	9.78356542057952	-4.12097236446499	9.38275213324104e-05	0.00118216710104825	1.10687100107918
SECISBP2L	NA	-0.356346795112398	9.6237432192133	-4.24581500675195	5.99680292043978e-05	0.000864254981039714	1.52586378670333
KIAA1468	NA	-0.356280294152668	8.40051227761554	-3.6224986512733	0.000519295849101451	0.00413402270630738	-0.48392119576265
HACL1	NA	-0.355938444604982	8.34331676384187	-4.68075226635384	1.19485859941088e-05	0.000285648699859162	3.04290968853016
FCAR	NA	0.355783373982961	9.10063790201484	3.2022814873	0.00197914547762867	0.0113267578336936	-1.71166775616136
LOC100132856	NA	-0.355186287766614	7.00853106495844	-4.37776944416159	3.70753306087704e-05	0.000618247227931626	1.9769810579448
TMEM55A	NA	-0.35511140495489	8.50709061790909	-4.1992835572954	7.09165462475997e-05	0.000967694861602821	1.36879085167944
SOX8	NA	0.355073661723743	10.9039404222673	2.83882264378799	0.00578018122834951	0.0253467623376234	-2.67984694093408
LOC654350	NA	0.355047360217591	7.92860023343149	3.73319220032947	0.000359097218299929	0.00313074307483711	-0.14262461028157
CDH22	NA	-0.354869867587156	7.43765282893434	-5.42250151332622	6.46507666279185e-07	4.60449791947335e-05	5.80566060392654
ICA1	NA	0.354691768063585	8.97529379897625	3.80264019192387	0.000283961329016411	0.00262360073734195	0.0750988253413762
LOC148915	NA	-0.354678156166667	8.88924780562844	-4.30349591808607	4.86460626063703e-05	0.000741028440471858	1.72203705046965
C6ORF192	NA	0.354544854917703	9.87904318536892	3.69300885367332	0.000410863938569459	0.00345291273930325	-0.267343586484282
C10ORF33	NA	0.354296426740377	7.73672610084611	4.69442966700141	1.1343157936962e-05	0.000276385938971325	3.09196606820869
PKIA	NA	-0.354234509009411	9.7047958592718	-4.39320493596293	3.50298250398435e-05	0.000595040504411092	2.03028835648229
B3GALTL	NA	0.354187858292151	7.99870245706942	5.08114436973767	2.53311494398592e-06	0.000102938807105073	4.50966280979753
PABPC1L	NA	0.354107301423358	7.68861080263922	5.65614342307551	2.488587667057e-07	2.47962051214105e-05	6.7136569605143
BRE	NA	-0.354019645576761	7.63899507819031	-6.89513984927525	1.28342335931226e-09	1.13593515498748e-06	11.7402101310228
TMEM118	NA	-0.353836189552488	8.04148991166616	-7.05489209049675	6.38915047387977e-10	8.10144280087955e-07	12.4069618783188
RND2	NA	0.353758936300485	8.92966135384102	3.46600037378021	0.000864850089595665	0.00602941452390204	-0.954028221410693
MMD	NA	-0.353636346437909	10.164637137243	-3.04002577393301	0.00322631300858322	0.0163560086953603	-2.15514937618943
HSPA2	NA	0.353602318244212	9.7052185352397	2.51715989939298	0.0138965813792263	0.0493802970206787	-3.45755334236871
MPP1	NA	-0.35356278725215	8.44999907259679	-4.99940550028208	3.49315280558383e-06	0.000125547555484135	4.20527274170975
LOC728953	NA	0.353311481373932	7.56391013587014	3.80859349197111	0.000278271391718162	0.00258666787139831	0.093889511535175
LOC100129269	NA	0.353272975325218	9.03156773231462	3.65214549921192	0.000470748502511543	0.0038312522540734	-0.393213397100458
HSPB2	NA	0.353213793282952	7.422030564121	4.79810114854906	7.63028047486461e-06	0.000211989387426125	3.46630109286615
BAZ2B	NA	0.353189187274888	10.0804347835154	4.30894540143097	4.76901657218754e-05	0.000730402666336283	1.74065354130753
GATS	NA	0.353138728666224	10.4858573299858	3.3432081806559	0.00127804087818472	0.00815004945452735	-1.31232793401218
CAMK1	NA	-0.353130171910895	7.54191786737449	-3.96888638106252	0.000160258972952438	0.00172641135554924	0.607179076115785
MPZL2	NA	0.353104925525041	7.16072464614158	3.96004900637391	0.00016526506584067	0.00176334654565777	0.578516769846876
C19ORF4	NA	-0.353104876304261	9.89395318632733	-3.94115073759061	0.000176478322202044	0.00184876497481983	0.517364243734528
ACOT7	NA	-0.352969161934356	8.35396729186978	-4.35517697984682	4.02790007349072e-05	0.000652202095594776	1.89915718307682
ARRB1	NA	0.352948522745649	8.03630252218597	3.65424372057929	0.000467481368479426	0.00381347384992224	-0.386774077176014
RPS9	NA	0.352943828288774	9.69057255622179	3.8427554644007	0.000247668687110141	0.00237864823006898	0.202099350886225
FAM125A	NA	0.352742706653173	7.86261890918497	4.38449918960988	3.61696793682327e-05	0.000607942118755555	2.00020897447786
DTD1	NA	-0.352702588158161	8.28716934494617	-5.65931807312742	2.45626171470605e-07	2.47185702718037e-05	6.72610158557161
MTMR10	NA	0.352584055672486	9.32761304860359	6.38329922130633	1.17101337394057e-08	3.78786979121591e-06	9.62794090738082
ARL1	NA	-0.352573407775779	9.45385068742146	-4.00831074889584	0.000139644484663805	0.00156200782069253	0.735550214197596
VSTM2B	NA	-0.352552865313875	8.12636491772281	-3.93561395794722	0.000179899355410938	0.00187407478361049	0.499484237294055
CTDSP1	NA	0.352501341791434	7.45646139467648	4.15760985260409	8.23386210111001e-05	0.00107678807180358	1.22902570637575
BANF1	NA	-0.352430417376061	8.20959359557554	-2.54208569478899	0.0130157089650007	0.0469394737418115	-3.40007320974611
LOC729102	NA	-0.352167880021621	9.76233375739837	-3.32818239406827	0.00133979518656854	0.00843525469994491	-1.35551776272546
NDRG3	NA	-0.352116479098147	9.48249271881698	-4.21660566703548	6.66325848382483e-05	0.000925142866139756	1.42713945740802
LPPR5	NA	-0.352033170466044	7.97265518823409	-4.13682864272905	8.86774735235396e-05	0.00113658676276632	1.15965488016372
AIG1	NA	-0.352025085879916	8.2592198216287	-5.59090515871539	3.25374057195368e-07	2.91366034268168e-05	6.45854143563216
EFNB3	NA	-0.351888527244633	8.78657708112861	-3.53061296959246	0.000701775637017897	0.00516155166901794	-0.761734285906879
PSMD10	NA	-0.351843918689715	9.01390893871543	-4.22740332832629	6.40896683849251e-05	0.000901749883622781	1.46358562167941
ASCC2	NA	0.351683708647258	9.15184516777321	3.95704159575009	0.000167002613147077	0.00177471767910236	0.56877233982053
ZYG11B	NA	-0.351549828162009	11.2237056077344	-4.50869098560582	2.28360998091331e-05	0.000445195613988238	2.43258998404043
ERMN	NA	0.351454048219811	8.83603916655748	2.65188546229449	0.00970515558239493	0.0375828771026043	-3.14122861460905
SKP1A	NA	-0.351382608698808	9.9955252595515	-4.65628883700373	1.31107599632953e-05	0.000303427618924262	2.9553624750086
SFRS3	NA	-0.351305064896622	7.90494627180594	-3.99925784221018	0.000144140009865807	0.00159968776622623	0.705999908818672
LOC90113	NA	-0.351193954003345	6.89069280269352	-4.39451134690342	3.48618036845624e-05	0.000593193331616011	2.03480519547418
C12ORF76	NA	-0.351122754823379	9.03787739048407	-3.98215055932294	0.00015301728748071	0.0016707621357185	0.650277013698281
PRC1	NA	-0.35096685569803	7.7043259015428	-4.72384024185126	1.01406809903006e-05	0.000255322326016389	3.19771500201806
CAPRIN2	NA	-0.350826348005555	8.54362584941978	-3.59775777468974	0.000563414235680687	0.00439582359613039	-0.559220953719223
MTMR9	NA	-0.350717855478058	9.55838678323759	-4.86532474821511	5.88763035938081e-06	0.000177513325018771	3.71133570776208
HEPACAM	NA	0.35063085424926	10.433766368527	3.19568458520193	0.0020194936817568	0.0114994269409849	-1.73004295437226
HS.522924	NA	-0.350617071799524	8.50898723423284	-4.17475500183324	7.74396560892374e-05	0.00103014565590803	1.28642214364208
C17ORF58	NA	-0.350566501188714	8.20681268003935	-6.13307257135657	3.39569267672307e-08	7.35209471198027e-06	8.61181662333118
LOC201229	NA	-0.350509089814315	7.70099049812473	-4.5584745212496	1.89569539805881e-05	0.000393539909092758	2.60785882537071
PPME1	NA	-0.350347446029229	8.81231577860792	-3.90366566975333	0.000200915035735243	0.00203115529095762	0.396636760156929
ANKRD29	NA	-0.349929956437225	8.14306355980795	-4.60919707910945	1.56651825662534e-05	0.000344373292198498	2.78754759052732
TOX2	NA	-0.349909798979295	7.64312690721042	-5.53003613356463	4.17409987640828e-07	3.43685626187383e-05	6.22159808178657
ANAPC13	NA	-0.349869153389513	10.4895233659088	-4.96723357814717	3.96161716266808e-06	0.000138612874234634	4.08613739597831
CPSF1	NA	0.349813583446718	9.16295524314669	4.8980823527861	5.18571602282082e-06	0.000162929018760358	3.83137930281709
PDCD6	NA	-0.349760861510001	10.143638353358	-4.656412090535	1.31046378702433e-05	0.000303427618924262	2.95580293170411
XRCC2	NA	0.349632917361664	9.92915196205039	2.76651589820833	0.0070824163280939	0.0295956495650642	-2.86135120483946
HS.344170	NA	-0.34953629104695	7.00744524451044	-5.42406499877765	6.42423492629809e-07	4.58667223341553e-05	5.8116830933291
PNPT1	NA	0.349452168000873	12.1915951317048	4.90740649952755	5.0013234762359e-06	0.000160241531590508	3.86562415477947
CUX2	NA	-0.349175991076763	8.79714625365872	-3.08356633222505	0.00283430443469111	0.0148655609827446	-2.03789250518526
FAM50B	NA	-0.349121689453529	8.43563299936444	-4.15356449324541	8.35373267533318e-05	0.00108614963465857	1.21550463898794
UNC84B	NA	0.348925146181996	11.7861765818557	4.30839897748307	4.77851893880698e-05	0.000731076497877322	1.73878621136614
OR8G2	NA	-0.34882119663259	7.16541887816712	-2.67081641729619	0.00921868214860854	0.0361187376965599	-3.09568065359087
DHX36	NA	-0.348817937650701	7.57001264720602	-4.59625332167451	1.64481324011492e-05	0.000356138616138178	2.74158756453843
ARHGEF9	NA	-0.348813433974044	7.59958946507996	-4.1951854164632	7.19682541854524e-05	0.000977121946855818	1.35500819007586
C12ORF4	NA	-0.348787867670898	7.90479599375557	-4.004708358332	0.000141417009213086	0.00157849267325874	0.723786188077955
EPB49	NA	-0.348751735629403	9.01966139188774	-3.83240741301109	0.00025658144620166	0.00244253208546325	0.169252730523558
GNA12	NA	0.348550478481312	8.00143114436277	3.83563442857422	0.000253769638619739	0.00242085391039594	0.17948949002911
CLK3	NA	0.348506884555826	8.55212439113402	4.13450850944174	8.94136686925613e-05	0.00114429281290036	1.15192344604894
ATPAF1	NA	-0.34847966949572	9.68883578218918	-4.6978201034626	1.11977600892596e-05	0.000274956618768032	3.10413849832078
PARP9	NA	0.348042821196909	7.65083820344141	4.72391866930688	1.01376466197487e-05	0.000255322326016389	3.19799747347706
ERCC5	NA	0.348008435233044	9.54725451149022	3.57412351738088	0.000608864491504464	0.00466320473077833	-0.630812288831788
HIST2H2AC	NA	0.347872163993778	7.937153702686	2.67390348121248	0.0091414905895563	0.0358956090287297	-3.08822774463445
LOC440043	NA	-0.347823561691266	12.138672659649	-5.66928288407869	2.35745662790428e-07	2.41094125595404e-05	6.76518154430164
PLEKHO1	NA	0.347752283864676	8.56569703919208	3.80357737080488	0.000283058298725134	0.002616782755785	0.0780555697853629
C3ORF51	NA	0.347723906440156	7.96407135435362	2.8931956617137	0.00495010959083821	0.0225457577628694	-2.54087485410173
SLC25A34	NA	0.347715678918371	8.16210918979789	3.23992053809159	0.00176299956174429	0.010362893771054	-1.60627764952553
C2ORF69	NA	0.347701171530787	12.266667859004	3.93275902069603	0.000181688091857062	0.00188960384247666	0.490271199729167
TCBA1	NA	-0.347642462912104	8.25047335373067	-3.56421475897604	0.000628936385147301	0.00477196826452117	-0.660727752812686
CHES1	NA	0.347629170681927	10.3977079489573	5.6532114534666	2.51881434526235e-07	2.48742725061734e-05	6.70216609811393
HS.452398	NA	-0.347620964813872	7.92970831272435	-3.55693958251756	0.000644071282132764	0.00484620452020143	-0.68265462195667
WBP4	NA	-0.347531076968535	9.65543204515011	-3.81640715114879	0.000270968498251076	0.0025413317735382	0.118582262686536
SLC5A11	NA	0.347475685749739	7.32304245880758	2.70624291119271	0.00836749011188694	0.0335503967299287	-3.0097258076311
SEC61G	NA	-0.347455438438544	9.89350230676231	-5.6346572152255	2.71865210778312e-07	2.6115536914159e-05	6.6295039396516
LOC729798	NA	0.347416957002597	9.22072766953076	3.12598466559512	0.00249543790387521	0.0134986630823189	-1.9224162182895
PRMT6	NA	-0.347408859223533	7.74841190922917	-4.38478848658525	3.61312312739147e-05	0.000607618053784136	2.00120796411638
SYNC1	NA	0.346864788586827	7.6067768374775	4.84074297773694	6.47440423938091e-06	0.000188465210641299	3.62152713389487
TM9SF2	NA	-0.346849504694136	9.51579084949556	-2.9134632855989	0.0046698953012318	0.0216268343387945	-2.48853294458408
KCNS2	NA	-0.346689641856599	7.13899975909049	-5.14324640067735	1.9813582632595e-06	8.94715910902081e-05	4.742522215832
SGK	NA	0.346544771525092	10.5727588447477	3.02279901008876	0.00339487718611822	0.0169498547488689	-2.20118248815612
CDO1	NA	-0.346374544722936	9.46601122571487	-3.6391016464518	0.000491551222574831	0.00396341309112	-0.433186256674876
MAPRE1	NA	0.346327110732673	10.1660905435405	4.01539936543214	0.000136218674762737	0.00153775470606706	0.758718874746263
PLCG2	NA	0.346036163780764	7.56469791438178	4.70366086456187	1.0951522753647e-05	0.00027065957945502	3.12511933051102
SLC27A1	NA	0.345858710456119	8.54382329813177	3.04044384675429	0.00322232047954407	0.0163409949130614	-2.15402966658432
LOC401321	NA	0.345674759057545	7.99246132789927	4.41273024263044	3.25983801668912e-05	0.000569035600930866	2.09787822273984
POLR2B	NA	-0.345620658609484	8.26573046549024	-2.67941856725236	0.00900504919703392	0.0355189821794423	-3.07489530274066
EPB41L1	NA	-0.345516111271957	8.24284338657584	-3.14571185299992	0.00235106948993863	0.0129099086837094	-1.86829857445669
TMEM85	NA	-0.345439134830389	9.59953418943327	-3.19853478757793	0.00200196767215637	0.0114264269368666	-1.72210745460763
LOC401622	NA	0.345297487805606	7.65710486134389	4.44363921135419	2.90799372325603e-05	0.000519928939803814	2.20523283815075
ELAVL3	NA	0.345228702816884	10.0668204174367	3.31466938508299	0.00139771858503016	0.00871855158312793	-1.39423579522955
LOC389517	NA	0.345075605071091	10.5472382991283	3.57515388233283	0.000606812545780624	0.00465136550039276	-0.627698139980255
AKIRIN2	NA	-0.344675195999908	9.14853481174952	-3.49281693897559	0.000793237522770243	0.00566215480112963	-0.874529664068712
ACPL2	NA	-0.344617785896124	7.7278830833639	-4.15445319650914	8.32725572881596e-05	0.00108451858887499	1.21847430471561
SHROOM4	NA	0.344522857208856	10.946891822306	2.9792136216729	0.00385853559048184	0.0187046249431268	-2.31673320108691
LEPREL1	NA	0.344394112561824	7.55653648402596	5.31974079546547	9.78983158952744e-07	5.70473642257389e-05	5.41149933712462
SSTR2	NA	0.344393112144708	9.80207102084984	3.620713720555	0.000522365613615429	0.0041498889659535	-0.489365843054718
SLC30A9	NA	-0.344172842958233	10.1647233115782	-4.45264994026595	2.81254609492835e-05	0.000509181674524436	2.23661149832541
PSMD1	NA	-0.344066886343478	9.29714562321415	-5.33937504406576	9.04588824027537e-07	5.55393858100355e-05	5.4865533801961
LTBR	NA	0.343960964198675	7.82304306931153	3.86515463393007	0.000229379248825621	0.00224631516458826	0.273401550238374
PJA1	NA	-0.343933893321618	7.40990665078854	-4.2583206704209	5.73156845301622e-05	0.000836513443649236	1.56825898284237
PTPN4	NA	-0.343923341396854	8.43093893899597	-4.57030361992987	1.81339177223394e-05	0.000382719834752437	2.64966458343064
POP7	NA	-0.343809128360995	7.75030472571756	-5.73744083032437	1.77902761587069e-07	2.01411340796789e-05	7.03320174423074
SORBS2	NA	-0.343769236513269	8.64684682557493	-4.12712083054089	9.17972406560031e-05	0.00116445479343549	1.12732346565995
LOC645321	NA	0.343742380317601	7.05088792048691	3.37879980427587	0.0011422818348399	0.00746758799018868	-1.20945034549338
GGCT	NA	-0.343692948461653	8.48403894563002	-4.49656615549665	2.389164422607e-05	0.000457346088143973	2.39006935736893
HMGB1L1	NA	0.343334475149703	8.34595851785662	3.30226929505011	0.00145293500355892	0.00896768684050193	-1.42966178152682
ADH1A	NA	0.343210527264078	7.00598537891116	3.69421547204232	0.000409210964979797	0.00344358576847878	-0.263612120892
DNAJB2	NA	0.342969400766959	10.7952699661979	3.75293777710346	0.000335997870047518	0.00297933775678499	-0.0809997310969717
HIP2	NA	-0.342650871551014	8.08359442990348	-4.30033018708029	4.92098388957522e-05	0.000747845793567094	1.71122881991114
GPRIN1	NA	-0.342644354685761	7.58005450657377	-3.4225857991601	0.000993885268774472	0.00671629994034337	-1.08178920517294
DSTN	NA	-0.342623243864972	10.6850444689772	-4.69678170994046	1.12420975489407e-05	0.000275697632319983	3.10040992472454
RPLP1	NA	0.342576654640759	11.4614387057591	5.13779825869784	2.02462816411478e-06	9.05110142174477e-05	4.72203964746014
GIMAP8	NA	0.342576387978703	7.80099610288907	3.88396027060002	0.000215028650581464	0.00214554870111187	0.333478084053298
ZNF14	NA	0.342375653461316	11.7753565408335	3.84253380449102	0.000247856461524911	0.00237876168039348	0.201395138566816
PGAP1	NA	-0.342366997768325	7.49517530258015	-4.55343556519563	1.93184623211966e-05	0.000398384902692337	2.59006898061117
S100A4	NA	0.342183120084021	6.8646235382988	4.39289971683948	3.50691929789407e-05	0.000595124955798939	2.02923319333521
COX6B1	NA	-0.34206138590374	8.87179761555559	-4.79935183179636	7.59368009437987e-06	0.000211714739658612	3.47084358841477
OSBPL2	NA	0.342011495322055	9.47340857638387	4.91739312951663	4.81092768071873e-06	0.000156899596171588	3.90233899465123
BAZ1A	NA	0.341996393749977	7.54179934195984	6.59746260731957	4.66587275012329e-09	2.11297380255583e-06	10.5067878229103
MOXD1	NA	-0.341833432757535	8.08866143499391	-3.52596504105097	0.000712458951041758	0.00522436936109733	-0.775652106556151
CDAN1	NA	0.341795227067445	11.5161513259776	4.04175621753757	0.00012417512241972	0.00143149166327169	0.845095688947972
PCDH18	NA	0.341738712938043	7.61295748178475	4.21273456339966	6.75677379140289e-05	0.000932882095764249	1.4140869991937
SMOX	NA	0.341679682031231	8.34141027778539	3.15873408063713	0.00226008229370709	0.0125165284260159	-1.8324315523429
ORC5L	NA	-0.341562112839656	7.78646553977578	-5.17155927614307	1.77066777738306e-06	8.340292502681e-05	4.84913123904612
TXNDC9	NA	-0.341532728941722	7.45429297105045	-4.6473170948589	1.35639408064968e-05	0.000310459509919194	2.92331843022043
HS.444785	NA	-0.341518784575446	7.38884005088161	-4.53497345322961	2.07010401707888e-05	0.000418776626301215	2.52498433845762
CHD8	NA	0.341516242430945	9.58757000894724	3.06709897132394	0.00297703936528037	0.0153926191289166	-2.08239244993198
LOC388481	NA	-0.341444048939753	6.99485795081639	-7.06754506353863	6.0449777900142e-10	8.10144280087955e-07	12.4598975836888
HS.525171	NA	-0.34144141176929	8.52305841323413	-4.23361280508815	6.26699734011291e-05	0.000889769726559793	1.48457086188027
PFKFB4	NA	0.341334767229672	8.24277634818606	4.24386058847419	6.03931049988958e-05	0.000868827955560677	1.51924503588224
ID1	NA	0.341289258646873	7.82551547120565	3.30345105354026	0.00144758568923203	0.00894512014593673	-1.42628986921366
LOC647251	NA	-0.341265686301473	7.70680393871259	-2.74880609998955	0.00743989345536694	0.0307489729511254	-2.90522505884553
FAM80B	NA	0.341220459034991	7.3916304463113	5.52260703684167	4.30264718303629e-07	3.47943662505741e-05	6.19275236984944
NOMO1	NA	-0.341217841779145	7.92110192309397	-5.003549810411	3.43688984753203e-06	0.000124371470510006	4.22064731196044
LRRC3B	NA	-0.341162563903691	8.25013367902049	-3.79066973969872	0.000295740329610651	0.00270016372369171	0.0373761520761455
JARID1A	NA	0.34110541478808	7.93744252126632	4.62983242122391	1.44912941448186e-05	0.000325797180418971	2.86096699307492
TNIP1	NA	0.341089393442013	8.09755472200991	6.27429850514167	1.86472562240044e-08	5.09584501983568e-06	9.18379299107821
LOC647389	NA	0.341070548110345	9.1465560872327	3.28018022633567	0.00155640498801643	0.00944630253113552	-1.49252249789123
DRG1	NA	-0.341038338299894	8.50001958512745	-4.90456578281307	5.05681237446222e-06	0.000161268563652367	3.85518750846376
COX7A2L	NA	-0.340863332201625	10.1614297291326	-4.85557345805051	6.11391202835866e-06	0.000182496244160988	3.67568148200873
MRPL15	NA	-0.340819899436365	8.92348866763488	-4.84543106879458	6.35826423187376e-06	0.000186737844931546	3.63863665294082
SH2D5	NA	-0.340769319340402	7.65768862981473	-5.82567117723415	1.23355693391413e-07	1.69008550586682e-05	7.38196450746957
PPP2R3A	NA	0.340564307043378	7.73917261830213	3.70233589949964	0.000398250200881332	0.00338096715799095	-0.238477785652496
LOC643389	NA	-0.340547208704481	7.79497886586547	-3.29520913406053	0.00148528219392448	0.00912116341484035	-1.44978777207058
C6ORF168	NA	-0.340510220098452	7.12071657435548	-5.46231706367886	5.50032679575734e-07	4.06434404255263e-05	5.9592606901888
RNF19B	NA	-0.340478730779595	7.33946334495045	-4.05360965194661	0.000119098642053664	0.00138395416169397	0.884060068550362
CYTH2	NA	0.340455668753775	7.8526387265954	3.95759909616255	0.00016667919728168	0.00177246915593065	0.570578353439509
SAP18	NA	0.340203804720746	9.18988497967569	3.46052649728507	0.000880200059196258	0.00611357183972861	-0.97020122873997
ARRDC2	NA	0.340102710313904	7.37566141550012	5.34914394241181	8.69670122329919e-07	5.45911740155612e-05	5.52394185817148
TDRD9	NA	-0.340095388847674	7.54834239181166	-3.32240782523906	0.00136426605816187	0.00855570198363071	-1.37207763221176
C12ORF51	NA	-0.339962451414786	9.38799646981425	-3.41404913980717	0.00102130827119298	0.00686648402901749	-1.10677287986837
TMEM59	NA	-0.339925964911405	11.4981253406846	-4.27357517642202	5.42334298353224e-05	0.000806378858245647	1.62007576359677
ASNS	NA	-0.33989985404137	9.56701744836033	-3.41087051331246	0.0010317004232869	0.00691230602665087	-1.11606390058169
RNF114	NA	0.339810513840236	9.82774993782003	6.08657798764396	4.13279574065075e-08	8.50711850510576e-06	8.42442140230177
RBM39	NA	0.339801087428246	8.52848053990714	3.32022757703765	0.00137361409683323	0.0086037476525614	-1.37832442090324
CLSTN1	NA	-0.339794328170973	10.885636819579	-4.99405374864658	3.56714108499067e-06	0.000127772172196841	4.18542816861481
LOC440359	NA	0.339764538522306	7.85903268018984	2.61812828408336	0.0106308473984429	0.040310749106536	-3.22178080767269
MAPK8IP3	NA	-0.339711675967926	9.94482763233213	-3.3695646439264	0.00117613993162247	0.00764643356657851	-1.23622181125492
EIF4H	NA	-0.339685239233075	10.5525472211229	-3.60778821405438	0.000545115115101706	0.00428468860618004	-0.528736737177002
KIAA0672	NA	-0.339623393541649	9.59950048576303	-2.9918598692499	0.00371829785985808	0.0181830391575935	-2.28334225808854
LOC100128098	NA	0.339561091934389	10.0199411258672	2.90505929120004	0.00478426121920727	0.0219787729227157	-2.51027198268668
PARP4	NA	0.339437728958393	8.38819777191368	3.68793011702863	0.000417891359177165	0.0034934483348935	-0.283040318920542
CUL2	NA	-0.339208128253951	9.03297714324426	-3.89930363025357	0.000203960668002371	0.00205570922086836	0.38263752832794
YTHDF2	NA	-0.3391743885237	8.52644599157141	-4.35073114152524	4.09402235905485e-05	0.000658640813562356	1.88387085886048
MTCH1	NA	-0.339007309712532	12.6080468276262	-4.55383167855295	1.92898033996505e-05	0.000398362715158906	2.5914670415262
RNFT2	NA	-0.338985577173522	8.76483238578541	-6.17698660961339	2.81948414734441e-08	6.65033475692344e-06	8.78923352463629
KPNA3	NA	-0.338571622215193	9.41305462847956	-3.48920951672901	0.000802533467785095	0.00570666463185005	-0.885249717589373
CORO1C	NA	0.338553177448121	9.17463235673507	7.27622394615246	2.41945614372911e-10	5.79752089467583e-07	13.3353309288295
EPS15	NA	-0.338411351199403	9.58892030906459	-4.85688418752898	6.08300982740657e-06	0.000181744968453146	3.68047182376969
HIRIP3	NA	0.338405379353551	8.75002709981485	3.49914062231442	0.000777187378977446	0.00558003902038163	-0.855718544031286
ARHGAP22	NA	0.337834906147693	8.19874435069863	4.20968035886779	6.83144710508401e-05	0.000939101791982495	1.40379414847088
SLBP	NA	-0.337770121492914	8.61072400304569	-3.57876215867755	0.000599678345191393	0.0046117912524423	-0.616787563133742
FBXO2	NA	0.337752745321616	9.06055947677963	3.33229328846152	0.00132262663955869	0.00835537355002202	-1.34371583491509
RPL13L	NA	0.337592324093459	7.85206744175843	4.48183164789526	2.523816968899e-05	0.000475653970951833	2.33848531645856
TMED1	NA	0.337482259038527	8.5364821028786	4.16436489456688	8.03738381660693e-05	0.00105836409431236	1.25162183480052
HS.145444	NA	0.337171552275075	8.90034399196364	3.23608115946451	0.00178398980532758	0.0104591227721258	-1.61707064974227
PHF14	NA	-0.337096323214098	6.93267705982168	-5.50636048088136	4.5974802798332e-07	3.63441707907013e-05	6.12972656487626
LOC653344	NA	0.337025448466584	8.30989305786314	3.43924244034607	0.000942366523895826	0.00643203727555358	-1.03291031541992
LOC730288	NA	0.336700687707308	8.2961169994806	3.57173510008826	0.000613646304709258	0.0046907614804156	-0.638028532815055
ILK	NA	0.33659910334965	9.01923843302607	5.84197919442209	1.15259106492131e-07	1.63843662591953e-05	7.44664518149666
MGC5457	NA	0.336322791236168	7.52581523907059	5.96823294243755	6.79973540534644e-08	1.18434951840375e-05	7.9495948226304
POU2F1	NA	0.33631652636792	7.89336246201672	3.12671605976472	0.00248994098286301	0.0134786764270419	-1.92041445723267
PIN1	NA	-0.336290457982724	11.1287497021607	-5.19682872135759	1.60126687853131e-06	7.90656698589446e-05	4.9445127718657
APLN	NA	0.336253516251483	7.36660209937444	4.23143819671269	6.31636743501298e-05	0.00089427801558692	1.47721951284576
LOC100130887	NA	0.335951528252283	7.20325003091138	3.82423223788038	0.000263838644900811	0.00249364491453659	0.143345323680661
NAPEPLD	NA	-0.335909072504068	8.22076262101002	-3.54403374855053	0.000671773061749797	0.00499840500753634	-0.721473414444463
RIPPLY2	NA	-0.335899639538202	7.21732767789311	-4.70715289665792	1.08068295095339e-05	0.00026889834807867	3.1376699490293
SMG5	NA	0.335784374865471	8.60845823581634	4.40038844130819	3.41155330087237e-05	0.000584656394500206	2.05513468124474
CCNH	NA	-0.335779154946438	7.66308254471656	-4.53764077083951	2.04955160223281e-05	0.000415680011457327	2.53437819379096
LOC645138	NA	0.335751007443577	11.0522883224976	3.49673026266745	0.000783268530635638	0.00561135686286776	-0.862891552171496
CTSH	NA	0.335732848325113	9.30007410244816	3.26389265173824	0.00163708747202674	0.00981200091950228	-1.53867082788975
GABARAPL2	NA	-0.335574993195388	10.4587853796764	-3.92997189353653	0.000183450775666665	0.00190348622348932	0.481281230477112
LOC652864	NA	-0.33556804765793	7.72206768267534	-4.01890624618547	0.000134553838825466	0.00152249710460189	0.770190646209366
SYNGR1	NA	-0.335541818151617	8.98067165059075	-5.60502667996125	3.07059439096509e-07	2.79706443085038e-05	6.5136630169549
ZC3H11B	NA	0.335419427502131	9.23000659882146	6.99331494726319	8.36304061575162e-10	8.55188346836537e-07	12.1496018042657
LOC728903	NA	0.335375765602903	10.4445312569768	3.15311142664559	0.00229895718227436	0.012683073908475	-1.84793191587758
SLC25A14	NA	-0.335335517174018	8.23900594032638	-4.12129285143228	9.37206341881801e-05	0.00118128990209356	1.10793660543487
DAB2	NA	0.335309246042947	7.67224810280933	5.19173095086004	1.63411067405459e-06	8.0063846008548e-05	4.92525331796895
NIF3L1	NA	-0.335302487973209	9.52310891349302	-4.08181019195942	0.000107810384816284	0.00129135434886016	0.97705314659384
C20ORF20	NA	0.335241505985227	9.08401230182234	4.36586377214821	3.87315528287511e-05	0.000634182712339048	1.9359400197798
ARMCX4	NA	-0.335230566287586	7.40139251176816	-5.13213831237725	2.07055978415689e-06	9.14160796069269e-05	4.70077172461587
LOC158160	NA	0.335029253816215	8.20411137629776	3.76784705725329	0.000319502609838227	0.00287348695220814	-0.0343214774833207
CADPS2	NA	-0.334930598108906	9.5641298857503	-2.54521092328199	0.0129088913989025	0.046644461113098	-3.39283260889225
KIAA0319	NA	-0.334870689412059	9.11862042232883	-4.46011173646921	2.73581000452749e-05	0.000500989353316384	2.2626241166987
FLJ42709	NA	-0.334761406846955	7.33494938561791	-4.498986757654	2.36772040667307e-05	0.000455165172174266	2.3985529383356
VAMP5	NA	0.334698793159264	8.19012725505047	3.93404263401357	0.000180881756157336	0.00188307115605502	0.494412945820051
PAN2	NA	0.334639081646769	8.59736838963215	4.8751081589391	5.66882014138285e-06	0.000173122927246471	3.7471445479068
DDAH2	NA	0.334211880072472	7.40254104985482	4.78446705218232	8.04059243508757e-06	0.000217851948882287	3.41682249131997
ZNF773	NA	0.33419689492943	7.9141662260516	4.08859353732164	0.000105252743388757	0.00126960120449908	0.999482870282469
DNAJB9	NA	-0.333841976710742	9.18198724014629	-4.98615502557682	3.67914694200732e-06	0.000130456936933004	4.15615862798465
RAP2A	NA	-0.33383227252992	10.7709057275392	-3.66061156714998	0.000457697526435876	0.00374716208368215	-0.367215734247671
STXBP5	NA	-0.333800605345218	7.79362249149533	-4.10101333269082	0.000100720368024907	0.00123525837102834	1.04061121335715
[truncated: 417 more rows]
