# Supplementary material for: Bioinformatic analysis and experimental validation of hub autophagy-related genes as novel biomarkers for type 2 diabetes mellitus and Alzheimer’s disease
Source: PeerJ. 2025 Oct 6;13:e20143. doi: 10.7717/peerj.20143 (PMC12510248; doi:10.7717/peerj.20143)
Supplement: Supplemental Information 1 [file peerj-13-20143-s001.zip › Raw data/Raw data of bioinformatics analysis/1. Downloading Data to Filter Differential Genes/AD/2. Output Data/phe_ad.csv]

	sample	type
GSM2973262	GSM2973262	AD
GSM2973263	GSM2973263	AD
GSM2973264	GSM2973264	AD
GSM2973265	GSM2973265	AD
GSM2973266	GSM2973266	AD
GSM2973267	GSM2973267	AD
GSM2973268	GSM2973268	AD
GSM2973269	GSM2973269	normal
GSM2973270	GSM2973270	AD
GSM2973271	GSM2973271	normal
GSM2973272	GSM2973272	AD
GSM2973273	GSM2973273	normal
GSM2973274	GSM2973274	AD
GSM2973275	GSM2973275	AD
GSM2973276	GSM2973276	AD
GSM2973277	GSM2973277	AD
GSM2973278	GSM2973278	AD
GSM2973279	GSM2973279	normal
GSM2973280	GSM2973280	AD
GSM2973281	GSM2973281	AD
GSM2973282	GSM2973282	AD
GSM2973283	GSM2973283	normal
GSM2973284	GSM2973284	normal
GSM2973285	GSM2973285	normal
GSM2973286	GSM2973286	normal
GSM2973287	GSM2973287	AD
GSM2973288	GSM2973288	normal
GSM2973289	GSM2973289	AD
GSM2973290	GSM2973290	AD
GSM2973291	GSM2973291	normal
GSM2973292	GSM2973292	AD
GSM2973293	GSM2973293	normal
GSM2973294	GSM2973294	normal
GSM2973295	GSM2973295	AD
GSM2973296	GSM2973296	normal
GSM2973297	GSM2973297	normal
GSM2973298	GSM2973298	AD
GSM2973299	GSM2973299	normal
GSM2973300	GSM2973300	AD
GSM2973301	GSM2973301	AD
GSM2973302	GSM2973302	AD
GSM2973303	GSM2973303	AD
GSM2973304	GSM2973304	AD
GSM2973305	GSM2973305	AD
GSM2973306	GSM2973306	AD
GSM2973307	GSM2973307	AD
GSM2973308	GSM2973308	AD
GSM2973309	GSM2973309	AD
GSM2973310	GSM2973310	AD
GSM2973311	GSM2973311	normal
GSM2973312	GSM2973312	AD
GSM2973313	GSM2973313	normal
GSM2973314	GSM2973314	AD
GSM2973315	GSM2973315	AD
GSM2973316	GSM2973316	normal
GSM2973317	GSM2973317	normal
GSM2973318	GSM2973318	AD
GSM2973319	GSM2973319	AD
GSM2973320	GSM2973320	normal
GSM2973321	GSM2973321	normal
GSM2973322	GSM2973322	normal
GSM2973323	GSM2973323	normal
GSM2973324	GSM2973324	normal
GSM2973325	GSM2973325	normal
GSM2973326	GSM2973326	normal
GSM2973327	GSM2973327	normal
GSM2973328	GSM2973328	AD
GSM2973329	GSM2973329	normal
GSM2973330	GSM2973330	normal
GSM2973331	GSM2973331	normal
GSM2973332	GSM2973332	AD
GSM2973333	GSM2973333	AD
GSM2973334	GSM2973334	AD
GSM2973335	GSM2973335	normal
GSM2973336	GSM2973336	AD
GSM2973337	GSM2973337	AD
GSM2973338	GSM2973338	normal
GSM2973339	GSM2973339	AD
