# Supplementary material for: Bioinformatic analysis and experimental validation of hub autophagy-related genes as novel biomarkers for type 2 diabetes mellitus and Alzheimer’s disease
Source: PeerJ. 2025 Oct 6;13:e20143. doi: 10.7717/peerj.20143 (PMC12510248; doi:10.7717/peerj.20143)
Supplement: Supplemental Information 1 [file peerj-13-20143-s001.zip › Raw data/Raw data of bioinformatics analysis/1. Downloading Data to Filter Differential Genes/T2DM/1. Input Data/GPL16558.soft]

^PLATFORM = GPL16558

!Platform_title = AB 5500 Genetic Analyzer (Homo sapiens)

!Platform_geo_accession = GPL16558

!Platform_status = Public on Jan 28 2013

!Platform_submission_date = Jan 28 2013

!Platform_last_update_date = Jan 28 2013

!Platform_technology = high-throughput sequencing

!Platform_distribution = virtual

!Platform_organism = Homo sapiens

!Platform_taxid = 9606

!Platform_contact_name = ,,GEO

!Platform_contact_country = USA

!Platform_sample_id = GSM1071806

!Platform_sample_id = GSM1071807

!Platform_sample_id = GSM1071808

!Platform_sample_id = GSM1071809

!Platform_sample_id = GSM1071810

!Platform_sample_id = GSM1071811

!Platform_sample_id = GSM1071812

!Platform_sample_id = GSM1071813

!Platform_sample_id = GSM1071814

!Platform_sample_id = GSM1071815

!Platform_sample_id = GSM1071816

!Platform_sample_id = GSM1085346

!Platform_sample_id = GSM1085347

!Platform_sample_id = GSM1158629

!Platform_sample_id = GSM1158630

!Platform_sample_id = GSM1158631

!Platform_sample_id = GSM1158632

!Platform_sample_id = GSM1158633

!Platform_sample_id = GSM1158634

!Platform_sample_id = GSM1158635

!Platform_sample_id = GSM1158636

!Platform_sample_id = GSM1158637

!Platform_sample_id = GSM1158638

!Platform_sample_id = GSM1158639

!Platform_sample_id = GSM1158640

!Platform_sample_id = GSM1158641

!Platform_sample_id = GSM1158642

!Platform_sample_id = GSM1158643

!Platform_sample_id = GSM1158644

!Platform_sample_id = GSM1158645

!Platform_sample_id = GSM1158646

!Platform_sample_id = GSM1158647

!Platform_sample_id = GSM1158648

!Platform_sample_id = GSM1158649

!Platform_sample_id = GSM1158650

!Platform_sample_id = GSM1158651

!Platform_sample_id = GSM1158652

!Platform_sample_id = GSM1158653

!Platform_sample_id = GSM1158654

!Platform_sample_id = GSM1158655

!Platform_sample_id = GSM1158656

!Platform_sample_id = GSM1158657

!Platform_sample_id = GSM1158658

!Platform_sample_id = GSM1158659

!Platform_sample_id = GSM1158660

!Platform_sample_id = GSM1158661

!Platform_sample_id = GSM1158662

!Platform_sample_id = GSM1158663

!Platform_sample_id = GSM1158664

!Platform_sample_id = GSM1158665

!Platform_sample_id = GSM1158666

!Platform_sample_id = GSM1158667

!Platform_sample_id = GSM1158668

!Platform_sample_id = GSM1158669

!Platform_sample_id = GSM1158670

!Platform_sample_id = GSM1158671

!Platform_sample_id = GSM1158672

!Platform_sample_id = GSM1158673

!Platform_sample_id = GSM1158674

!Platform_sample_id = GSM1158675

!Platform_sample_id = GSM1158676

!Platform_sample_id = GSM1158677

!Platform_sample_id = GSM1158678

!Platform_sample_id = GSM1158679

!Platform_sample_id = GSM1158680

!Platform_sample_id = GSM1158681

!Platform_sample_id = GSM1158682

!Platform_sample_id = GSM1158683

!Platform_sample_id = GSM1158684

!Platform_sample_id = GSM1158685

!Platform_sample_id = GSM1158686

!Platform_sample_id = GSM1158687

!Platform_sample_id = GSM1158688

!Platform_sample_id = GSM1158689

!Platform_sample_id = GSM1158690

!Platform_sample_id = GSM1158691

!Platform_sample_id = GSM1158692

!Platform_sample_id = GSM1158693

!Platform_sample_id = GSM1158694

!Platform_sample_id = GSM1158695

!Platform_sample_id = GSM1158696

!Platform_sample_id = GSM1158697

!Platform_sample_id = GSM1158698

!Platform_sample_id = GSM1158699

!Platform_sample_id = GSM1158700

!Platform_sample_id = GSM1158701

!Platform_sample_id = GSM1158702

!Platform_sample_id = GSM1158703

!Platform_sample_id = GSM1158704

!Platform_sample_id = GSM1158705

!Platform_sample_id = GSM1158706

!Platform_sample_id = GSM1158707

!Platform_sample_id = GSM1158708

!Platform_sample_id = GSM1158709

!Platform_sample_id = GSM1158710

!Platform_sample_id = GSM1158711

!Platform_sample_id = GSM1158712

!Platform_sample_id = GSM1158713

!Platform_sample_id = GSM1158714

!Platform_sample_id = GSM1158715

!Platform_sample_id = GSM1158716

!Platform_sample_id = GSM1158717

!Platform_sample_id = GSM1158718

!Platform_sample_id = GSM1158719

!Platform_sample_id = GSM1158720

!Platform_sample_id = GSM1158721

!Platform_sample_id = GSM1158722

!Platform_sample_id = GSM1158723

!Platform_sample_id = GSM1158724

!Platform_sample_id = GSM1158725

!Platform_sample_id = GSM1158726

!Platform_sample_id = GSM1158727

!Platform_sample_id = GSM1158728

!Platform_sample_id = GSM1158729

!Platform_sample_id = GSM1158730

!Platform_sample_id = GSM1158731

!Platform_sample_id = GSM1158732

!Platform_sample_id = GSM1158733

!Platform_sample_id = GSM1158734

!Platform_sample_id = GSM1158735

!Platform_sample_id = GSM1158736

!Platform_sample_id = GSM1158737

!Platform_sample_id = GSM1158738

!Platform_sample_id = GSM1158739

!Platform_sample_id = GSM1158740

!Platform_sample_id = GSM1158741

!Platform_sample_id = GSM1158742

!Platform_sample_id = GSM1158743

!Platform_sample_id = GSM1158744

!Platform_sample_id = GSM1158745

!Platform_sample_id = GSM1158746

!Platform_sample_id = GSM1158747

!Platform_sample_id = GSM1158748

!Platform_sample_id = GSM1158749

!Platform_sample_id = GSM1158750

!Platform_sample_id = GSM1158751

!Platform_sample_id = GSM1158752

!Platform_sample_id = GSM1158753

!Platform_sample_id = GSM1158754

!Platform_sample_id = GSM1158755

!Platform_sample_id = GSM1158756

!Platform_sample_id = GSM1158757

!Platform_sample_id = GSM1158758

!Platform_sample_id = GSM1158759

!Platform_sample_id = GSM1158760

!Platform_sample_id = GSM1158761

!Platform_sample_id = GSM1158762

!Platform_sample_id = GSM1158763

!Platform_sample_id = GSM1158764

!Platform_sample_id = GSM1158765

!Platform_sample_id = GSM1158766

!Platform_sample_id = GSM1158767

!Platform_sample_id = GSM1158768

!Platform_sample_id = GSM1158769

!Platform_sample_id = GSM1158770

!Platform_sample_id = GSM1158771

!Platform_sample_id = GSM1158772

!Platform_sample_id = GSM1158773

!Platform_sample_id = GSM1158774

!Platform_sample_id = GSM1158775

!Platform_sample_id = GSM1158776

!Platform_sample_id = GSM1158777

!Platform_sample_id = GSM1158778

!Platform_sample_id = GSM1158779

!Platform_sample_id = GSM1158780

!Platform_sample_id = GSM1158781

!Platform_sample_id = GSM1158782

!Platform_sample_id = GSM1158783

!Platform_sample_id = GSM1158784

!Platform_sample_id = GSM1158785

!Platform_sample_id = GSM1158786

!Platform_sample_id = GSM1158787

!Platform_sample_id = GSM1158788

!Platform_sample_id = GSM1158789

!Platform_sample_id = GSM1158790

!Platform_sample_id = GSM1158791

!Platform_sample_id = GSM1158792

!Platform_sample_id = GSM1158793

!Platform_sample_id = GSM1158794

!Platform_sample_id = GSM1158795

!Platform_sample_id = GSM1158796

!Platform_sample_id = GSM1158797

!Platform_sample_id = GSM1158798

!Platform_sample_id = GSM1158799

!Platform_sample_id = GSM1158800

!Platform_sample_id = GSM1158801

!Platform_sample_id = GSM1158802

!Platform_sample_id = GSM1158803

!Platform_sample_id = GSM1158804

!Platform_sample_id = GSM1158805

!Platform_sample_id = GSM1158806

!Platform_sample_id = GSM1158807

!Platform_sample_id = GSM1158808

!Platform_sample_id = GSM1158809

!Platform_sample_id = GSM1158810

!Platform_sample_id = GSM1158811

!Platform_sample_id = GSM1158812

!Platform_sample_id = GSM1158813

!Platform_sample_id = GSM1158814

!Platform_sample_id = GSM1158815

!Platform_sample_id = GSM1158816

!Platform_sample_id = GSM1158817

!Platform_sample_id = GSM1158818

!Platform_sample_id = GSM1158819

!Platform_sample_id = GSM1158820

!Platform_sample_id = GSM1158821

!Platform_sample_id = GSM1158822

!Platform_sample_id = GSM1158823

!Platform_sample_id = GSM1158824

!Platform_sample_id = GSM1158825

!Platform_sample_id = GSM1158826

!Platform_sample_id = GSM1158827

!Platform_sample_id = GSM1158828

!Platform_sample_id = GSM1158829

!Platform_sample_id = GSM1158830

!Platform_sample_id = GSM1158831

!Platform_sample_id = GSM1158832

!Platform_sample_id = GSM1158833

!Platform_sample_id = GSM1158834

!Platform_sample_id = GSM1158835

!Platform_sample_id = GSM1158836

!Platform_sample_id = GSM1158837

!Platform_sample_id = GSM1158838

!Platform_sample_id = GSM1158839

!Platform_sample_id = GSM1158840

!Platform_sample_id = GSM1158841

!Platform_sample_id = GSM1158842

!Platform_sample_id = GSM1158843

!Platform_sample_id = GSM1158844

!Platform_sample_id = GSM1158845

!Platform_sample_id = GSM1158846

!Platform_sample_id = GSM1158847

!Platform_sample_id = GSM1158848

!Platform_sample_id = GSM1158849

!Platform_sample_id = GSM1158850

!Platform_sample_id = GSM1158851

!Platform_sample_id = GSM1158852

!Platform_sample_id = GSM1158853

!Platform_sample_id = GSM1158854

!Platform_sample_id = GSM1158855

!Platform_sample_id = GSM1158856

!Platform_sample_id = GSM1158857

!Platform_sample_id = GSM1158858

!Platform_sample_id = GSM1158859

!Platform_sample_id = GSM1158860

!Platform_sample_id = GSM1158861

!Platform_sample_id = GSM1158862

!Platform_sample_id = GSM1158863

!Platform_sample_id = GSM1158864

!Platform_sample_id = GSM1158865

!Platform_sample_id = GSM1158866

!Platform_sample_id = GSM1158867

!Platform_sample_id = GSM1158868

!Platform_sample_id = GSM1158917

!Platform_sample_id = GSM1158918

!Platform_sample_id = GSM1158919

!Platform_sample_id = GSM1158920

!Platform_sample_id = GSM1158921

!Platform_sample_id = GSM1158922

!Platform_sample_id = GSM1158923

!Platform_sample_id = GSM1158924

!Platform_sample_id = GSM1158925

!Platform_sample_id = GSM1158926

!Platform_sample_id = GSM1158927

!Platform_sample_id = GSM1158928

!Platform_sample_id = GSM1158929

!Platform_sample_id = GSM1158930

!Platform_sample_id = GSM1158931

!Platform_sample_id = GSM1158932

!Platform_sample_id = GSM1158933

!Platform_sample_id = GSM1158934

!Platform_sample_id = GSM1158935

!Platform_sample_id = GSM1158936

!Platform_sample_id = GSM1158937

!Platform_sample_id = GSM1158938

!Platform_sample_id = GSM1158939

!Platform_sample_id = GSM1158940

!Platform_sample_id = GSM1158941

!Platform_sample_id = GSM1158942

!Platform_sample_id = GSM1158943

!Platform_sample_id = GSM1158944

!Platform_sample_id = GSM1158945

!Platform_sample_id = GSM1158946

!Platform_sample_id = GSM1158947

!Platform_sample_id = GSM1158948

!Platform_sample_id = GSM1158949

!Platform_sample_id = GSM1158950

!Platform_sample_id = GSM1158951

!Platform_sample_id = GSM1158952

!Platform_sample_id = GSM1158953

!Platform_sample_id = GSM1158954

!Platform_sample_id = GSM1158955

!Platform_sample_id = GSM1158956

!Platform_sample_id = GSM1158957

!Platform_sample_id = GSM1158958

!Platform_sample_id = GSM1158959

!Platform_sample_id = GSM1158960

!Platform_sample_id = GSM1158961

!Platform_sample_id = GSM1158962

!Platform_sample_id = GSM1158963

!Platform_sample_id = GSM1158964

!Platform_sample_id = GSM1158965

!Platform_sample_id = GSM1158966

!Platform_sample_id = GSM1158967

!Platform_sample_id = GSM1158968

!Platform_sample_id = GSM1158969

!Platform_sample_id = GSM1158970

!Platform_sample_id = GSM1158971

!Platform_sample_id = GSM1158972

!Platform_sample_id = GSM1158973

!Platform_sample_id = GSM1158974

!Platform_sample_id = GSM1158975

!Platform_sample_id = GSM1158976

!Platform_sample_id = GSM1158977

!Platform_sample_id = GSM1158978

!Platform_sample_id = GSM1158979

!Platform_sample_id = GSM1158980

!Platform_sample_id = GSM1158981

!Platform_sample_id = GSM1158982

!Platform_sample_id = GSM1158983

!Platform_sample_id = GSM1158984

!Platform_sample_id = GSM1158985

!Platform_sample_id = GSM1158986

!Platform_sample_id = GSM1158987

!Platform_sample_id = GSM1158988

!Platform_sample_id = GSM1158989

!Platform_sample_id = GSM1158990

!Platform_sample_id = GSM1158991

!Platform_sample_id = GSM1158992

!Platform_sample_id = GSM1158993

!Platform_sample_id = GSM1158994

!Platform_sample_id = GSM1158995

!Platform_sample_id = GSM1158996

!Platform_sample_id = GSM1158997

!Platform_sample_id = GSM1158998

!Platform_sample_id = GSM1158999

!Platform_sample_id = GSM1159000

!Platform_sample_id = GSM1159001

!Platform_sample_id = GSM1159002

!Platform_sample_id = GSM1159003

!Platform_sample_id = GSM1159004

!Platform_sample_id = GSM1159005

!Platform_sample_id = GSM1159006

!Platform_sample_id = GSM1159007

!Platform_sample_id = GSM1159008

!Platform_sample_id = GSM1159009

!Platform_sample_id = GSM1159010

!Platform_sample_id = GSM1159011

!Platform_sample_id = GSM1159012

!Platform_sample_id = GSM1159013

!Platform_sample_id = GSM1159014

!Platform_sample_id = GSM1159015

!Platform_sample_id = GSM1159016

!Platform_sample_id = GSM1159017

!Platform_sample_id = GSM1159018

!Platform_sample_id = GSM1159019

!Platform_sample_id = GSM1159020

!Platform_sample_id = GSM1159021

!Platform_sample_id = GSM1159022

!Platform_sample_id = GSM1159023

!Platform_sample_id = GSM1159024

!Platform_sample_id = GSM1159025

!Platform_sample_id = GSM1159026

!Platform_sample_id = GSM1159027

!Platform_sample_id = GSM1159028

!Platform_sample_id = GSM1159029

!Platform_sample_id = GSM1159030

!Platform_sample_id = GSM1159031

!Platform_sample_id = GSM1159032

!Platform_sample_id = GSM1159033

!Platform_sample_id = GSM1159034

!Platform_sample_id = GSM1159035

!Platform_sample_id = GSM1159036

!Platform_sample_id = GSM1159037

!Platform_sample_id = GSM1159038

!Platform_sample_id = GSM1159039

!Platform_sample_id = GSM1159040

!Platform_sample_id = GSM1159041

!Platform_sample_id = GSM1159042

!Platform_sample_id = GSM1159043

!Platform_sample_id = GSM1159044

!Platform_sample_id = GSM1159045

!Platform_sample_id = GSM1159046

!Platform_sample_id = GSM1159047

!Platform_sample_id = GSM1159048

!Platform_sample_id = GSM1159049

!Platform_sample_id = GSM1159050

!Platform_sample_id = GSM1159051

!Platform_sample_id = GSM1159052

!Platform_sample_id = GSM1159053

!Platform_sample_id = GSM1159054

!Platform_sample_id = GSM1159055

!Platform_sample_id = GSM1159056

!Platform_sample_id = GSM1159057

!Platform_sample_id = GSM1159058

!Platform_sample_id = GSM1159059

!Platform_sample_id = GSM1159060

!Platform_sample_id = GSM1159061

!Platform_sample_id = GSM1159062

!Platform_sample_id = GSM1159063

!Platform_sample_id = GSM1159064

!Platform_sample_id = GSM1159065

!Platform_sample_id = GSM1159066

!Platform_sample_id = GSM1159067

!Platform_sample_id = GSM1159068

!Platform_sample_id = GSM1159069

!Platform_sample_id = GSM1159070

!Platform_sample_id = GSM1159071

!Platform_sample_id = GSM1159072

!Platform_sample_id = GSM1159073

!Platform_sample_id = GSM1159074

!Platform_sample_id = GSM1159075

!Platform_sample_id = GSM1159076

!Platform_sample_id = GSM1159077

!Platform_sample_id = GSM1159078

!Platform_sample_id = GSM1159079

!Platform_sample_id = GSM1159080

!Platform_sample_id = GSM1159081

!Platform_sample_id = GSM1159082

!Platform_sample_id = GSM1159083

!Platform_sample_id = GSM1159084

!Platform_sample_id = GSM1159085

!Platform_sample_id = GSM1159086

!Platform_sample_id = GSM1159087

!Platform_sample_id = GSM1159088

!Platform_sample_id = GSM1159089

!Platform_sample_id = GSM1159090

!Platform_sample_id = GSM1159091

!Platform_sample_id = GSM1159092

!Platform_sample_id = GSM1159093

!Platform_sample_id = GSM1159094

!Platform_sample_id = GSM1159095

!Platform_sample_id = GSM1159096

!Platform_sample_id = GSM1159097

!Platform_sample_id = GSM1159098

!Platform_sample_id = GSM1159099

!Platform_sample_id = GSM1159100

!Platform_sample_id = GSM1159101

!Platform_sample_id = GSM1159102

!Platform_sample_id = GSM1159103

!Platform_sample_id = GSM1159104

!Platform_sample_id = GSM1159105

!Platform_sample_id = GSM1159106

!Platform_sample_id = GSM1159107

!Platform_sample_id = GSM1159108

!Platform_sample_id = GSM1159109

!Platform_sample_id = GSM1159110

!Platform_sample_id = GSM1159111

!Platform_sample_id = GSM1159112

!Platform_sample_id = GSM1159113

!Platform_sample_id = GSM1159114

!Platform_sample_id = GSM1159115

!Platform_sample_id = GSM1159116

!Platform_sample_id = GSM1159117

!Platform_sample_id = GSM1159118

!Platform_sample_id = GSM1159119

!Platform_sample_id = GSM1159120

!Platform_sample_id = GSM1159121

!Platform_sample_id = GSM1159122

!Platform_sample_id = GSM1159123

!Platform_sample_id = GSM1159124

!Platform_sample_id = GSM1159125

!Platform_sample_id = GSM1159126

!Platform_sample_id = GSM1159127

!Platform_sample_id = GSM1159128

!Platform_sample_id = GSM1159129

!Platform_sample_id = GSM1159130

!Platform_sample_id = GSM1159131

!Platform_sample_id = GSM1159132

!Platform_sample_id = GSM1159133

!Platform_sample_id = GSM1159134

!Platform_sample_id = GSM1159135

!Platform_sample_id = GSM1159136

!Platform_sample_id = GSM1159137

!Platform_sample_id = GSM1159138

!Platform_sample_id = GSM1159139

!Platform_sample_id = GSM1159140

!Platform_sample_id = GSM1159141

!Platform_sample_id = GSM1159142

!Platform_sample_id = GSM1159143

!Platform_sample_id = GSM1159144

!Platform_sample_id = GSM1159145

!Platform_sample_id = GSM1159146

!Platform_sample_id = GSM1159147

!Platform_sample_id = GSM1159148

!Platform_sample_id = GSM1159149

!Platform_sample_id = GSM1159150

!Platform_sample_id = GSM1159151

!Platform_sample_id = GSM1159152

!Platform_sample_id = GSM1159153

!Platform_sample_id = GSM1159154

!Platform_sample_id = GSM1159155

!Platform_sample_id = GSM1159156

!Platform_sample_id = GSM1159205

!Platform_sample_id = GSM1159206

!Platform_sample_id = GSM1159207

!Platform_sample_id = GSM1159208

!Platform_sample_id = GSM1159209

!Platform_sample_id = GSM1159210

!Platform_sample_id = GSM1159211

!Platform_sample_id = GSM1159212

!Platform_sample_id = GSM1159213

!Platform_sample_id = GSM1159214

!Platform_sample_id = GSM1159215

!Platform_sample_id = GSM1159216

!Platform_sample_id = GSM1159217

!Platform_sample_id = GSM1159218

!Platform_sample_id = GSM1159219

!Platform_sample_id = GSM1159220

!Platform_sample_id = GSM1159221

!Platform_sample_id = GSM1159222

!Platform_sample_id = GSM1159223

!Platform_sample_id = GSM1159224

!Platform_sample_id = GSM1159225

!Platform_sample_id = GSM1159226

!Platform_sample_id = GSM1159227

!Platform_sample_id = GSM1159228

!Platform_sample_id = GSM1159229

!Platform_sample_id = GSM1159230

!Platform_sample_id = GSM1159231

!Platform_sample_id = GSM1159232

!Platform_sample_id = GSM1159233

!Platform_sample_id = GSM1159234

!Platform_sample_id = GSM1159235

!Platform_sample_id = GSM1159236

!Platform_sample_id = GSM1159237

!Platform_sample_id = GSM1159238

!Platform_sample_id = GSM1159239

!Platform_sample_id = GSM1159240

!Platform_sample_id = GSM1159241

!Platform_sample_id = GSM1159242

!Platform_sample_id = GSM1159243

!Platform_sample_id = GSM1159244

!Platform_sample_id = GSM1159245

!Platform_sample_id = GSM1159246

!Platform_sample_id = GSM1159247

!Platform_sample_id = GSM1159248

!Platform_sample_id = GSM1159249

!Platform_sample_id = GSM1159250

!Platform_sample_id = GSM1159251

!Platform_sample_id = GSM1159252

!Platform_sample_id = GSM1159253

!Platform_sample_id = GSM1159254

!Platform_sample_id = GSM1159255

!Platform_sample_id = GSM1159256

!Platform_sample_id = GSM1159257

!Platform_sample_id = GSM1159258

!Platform_sample_id = GSM1159259

!Platform_sample_id = GSM1159260

!Platform_sample_id = GSM1159261

!Platform_sample_id = GSM1159262

!Platform_sample_id = GSM1159263

!Platform_sample_id = GSM1159264

!Platform_sample_id = GSM1159265

!Platform_sample_id = GSM1159266

!Platform_sample_id = GSM1159267

!Platform_sample_id = GSM1159268

!Platform_sample_id = GSM1159269

!Platform_sample_id = GSM1159270

!Platform_sample_id = GSM1159271

!Platform_sample_id = GSM1159272

!Platform_sample_id = GSM1159273

!Platform_sample_id = GSM1159274

!Platform_sample_id = GSM1159275

!Platform_sample_id = GSM1159276

!Platform_sample_id = GSM1159277

!Platform_sample_id = GSM1159278

!Platform_sample_id = GSM1159279

!Platform_sample_id = GSM1159280

!Platform_sample_id = GSM1159281

!Platform_sample_id = GSM1159282

!Platform_sample_id = GSM1159283

!Platform_sample_id = GSM1159284

!Platform_sample_id = GSM1159285

!Platform_sample_id = GSM1159286

!Platform_sample_id = GSM1159287

!Platform_sample_id = GSM1159288

!Platform_sample_id = GSM1159289

!Platform_sample_id = GSM1159290

!Platform_sample_id = GSM1159291

!Platform_sample_id = GSM1159292

!Platform_sample_id = GSM1159293

!Platform_sample_id = GSM1159294

!Platform_sample_id = GSM1159295

!Platform_sample_id = GSM1159296

!Platform_sample_id = GSM1159297

!Platform_sample_id = GSM1159298

!Platform_sample_id = GSM1159299

!Platform_sample_id = GSM1159300

!Platform_sample_id = GSM1159301

!Platform_sample_id = GSM1159302

!Platform_sample_id = GSM1159303

!Platform_sample_id = GSM1159304

!Platform_sample_id = GSM1159305

!Platform_sample_id = GSM1159306

!Platform_sample_id = GSM1159307

!Platform_sample_id = GSM1159308

!Platform_sample_id = GSM1159309

!Platform_sample_id = GSM1159310

!Platform_sample_id = GSM1159311

!Platform_sample_id = GSM1159312

!Platform_sample_id = GSM1159313

!Platform_sample_id = GSM1159314

!Platform_sample_id = GSM1159315

!Platform_sample_id = GSM1159316

!Platform_sample_id = GSM1159317

!Platform_sample_id = GSM1159318

!Platform_sample_id = GSM1159319

!Platform_sample_id = GSM1159320

!Platform_sample_id = GSM1159321

!Platform_sample_id = GSM1159322

!Platform_sample_id = GSM1159323

!Platform_sample_id = GSM1159324

!Platform_sample_id = GSM1159325

!Platform_sample_id = GSM1159326

!Platform_sample_id = GSM1159327

!Platform_sample_id = GSM1159328

!Platform_sample_id = GSM1159329

!Platform_sample_id = GSM1159330

!Platform_sample_id = GSM1159331

!Platform_sample_id = GSM1159332

!Platform_sample_id = GSM1159333

!Platform_sample_id = GSM1159334

!Platform_sample_id = GSM1159335

!Platform_sample_id = GSM1159336

!Platform_sample_id = GSM1159337

!Platform_sample_id = GSM1159338

!Platform_sample_id = GSM1159339

!Platform_sample_id = GSM1159340

!Platform_sample_id = GSM1159341

!Platform_sample_id = GSM1159342

!Platform_sample_id = GSM1159343

!Platform_sample_id = GSM1159344

!Platform_sample_id = GSM1159345

!Platform_sample_id = GSM1159346

!Platform_sample_id = GSM1159347

!Platform_sample_id = GSM1159348

!Platform_sample_id = GSM1159349

!Platform_sample_id = GSM1159350

!Platform_sample_id = GSM1159351

!Platform_sample_id = GSM1159352

!Platform_sample_id = GSM1159353

!Platform_sample_id = GSM1159354

!Platform_sample_id = GSM1159355

!Platform_sample_id = GSM1159356

!Platform_sample_id = GSM1159357

!Platform_sample_id = GSM1159358

!Platform_sample_id = GSM1159359

!Platform_sample_id = GSM1159360

!Platform_sample_id = GSM1159361

!Platform_sample_id = GSM1159362

!Platform_sample_id = GSM1159363

!Platform_sample_id = GSM1159364

!Platform_sample_id = GSM1159365

!Platform_sample_id = GSM1159366

!Platform_sample_id = GSM1159367

!Platform_sample_id = GSM1159368

!Platform_sample_id = GSM1159369

!Platform_sample_id = GSM1159370

!Platform_sample_id = GSM1159371

!Platform_sample_id = GSM1159372

!Platform_sample_id = GSM1159373

!Platform_sample_id = GSM1159374

!Platform_sample_id = GSM1159375

!Platform_sample_id = GSM1159376

!Platform_sample_id = GSM1159377

!Platform_sample_id = GSM1159378

!Platform_sample_id = GSM1159379

!Platform_sample_id = GSM1159380

!Platform_sample_id = GSM1159381

!Platform_sample_id = GSM1159382

!Platform_sample_id = GSM1159383

!Platform_sample_id = GSM1159384

!Platform_sample_id = GSM1159385

!Platform_sample_id = GSM1159386

!Platform_sample_id = GSM1159387

!Platform_sample_id = GSM1159388

!Platform_sample_id = GSM1159389

!Platform_sample_id = GSM1159390

!Platform_sample_id = GSM1159391

!Platform_sample_id = GSM1159392

!Platform_sample_id = GSM1159393

!Platform_sample_id = GSM1159394

!Platform_sample_id = GSM1159395

!Platform_sample_id = GSM1159396

!Platform_sample_id = GSM1159397

!Platform_sample_id = GSM1159398

!Platform_sample_id = GSM1159399

!Platform_sample_id = GSM1159400

!Platform_sample_id = GSM1159401

!Platform_sample_id = GSM1159402

!Platform_sample_id = GSM1159403

!Platform_sample_id = GSM1159404

!Platform_sample_id = GSM1159405

!Platform_sample_id = GSM1159406

!Platform_sample_id = GSM1159407

!Platform_sample_id = GSM1159408

!Platform_sample_id = GSM1159409

!Platform_sample_id = GSM1159410

!Platform_sample_id = GSM1159411

!Platform_sample_id = GSM1159412

!Platform_sample_id = GSM1159413

!Platform_sample_id = GSM1159414

!Platform_sample_id = GSM1159415

!Platform_sample_id = GSM1159416

!Platform_sample_id = GSM1159417

!Platform_sample_id = GSM1159418

!Platform_sample_id = GSM1159419

!Platform_sample_id = GSM1159420

!Platform_sample_id = GSM1159421

!Platform_sample_id = GSM1159422

!Platform_sample_id = GSM1159423

!Platform_sample_id = GSM1159424

!Platform_sample_id = GSM1159425

!Platform_sample_id = GSM1159426

!Platform_sample_id = GSM1159427

!Platform_sample_id = GSM1159428

!Platform_sample_id = GSM1159429

!Platform_sample_id = GSM1159430

!Platform_sample_id = GSM1159431

!Platform_sample_id = GSM1159432

!Platform_sample_id = GSM1159433

!Platform_sample_id = GSM1159434

!Platform_sample_id = GSM1159435

!Platform_sample_id = GSM1159436

!Platform_sample_id = GSM1159437

!Platform_sample_id = GSM1159438

!Platform_sample_id = GSM1159439

!Platform_sample_id = GSM1159440

!Platform_sample_id = GSM1159441

!Platform_sample_id = GSM1159442

!Platform_sample_id = GSM1159443

!Platform_sample_id = GSM1159444

!Platform_sample_id = GSM1159493

!Platform_sample_id = GSM1159494

!Platform_sample_id = GSM1159495

!Platform_sample_id = GSM1159496

!Platform_sample_id = GSM1159497

!Platform_sample_id = GSM1159498

!Platform_sample_id = GSM1159499

!Platform_sample_id = GSM1159500

!Platform_sample_id = GSM1159501

!Platform_sample_id = GSM1159502

!Platform_sample_id = GSM1159503

!Platform_sample_id = GSM1159504

!Platform_sample_id = GSM1159505

!Platform_sample_id = GSM1159506

!Platform_sample_id = GSM1159507

!Platform_sample_id = GSM1159508

!Platform_sample_id = GSM1159509

!Platform_sample_id = GSM1159510

!Platform_sample_id = GSM1159511

!Platform_sample_id = GSM1159512

!Platform_sample_id = GSM1159513

!Platform_sample_id = GSM1159514

!Platform_sample_id = GSM1159515

!Platform_sample_id = GSM1159516

!Platform_sample_id = GSM1159517

!Platform_sample_id = GSM1159518

!Platform_sample_id = GSM1159519

!Platform_sample_id = GSM1159520

!Platform_sample_id = GSM1159521

!Platform_sample_id = GSM1159522

!Platform_sample_id = GSM1159523

!Platform_sample_id = GSM1159524

!Platform_sample_id = GSM1159525

!Platform_sample_id = GSM1159526

!Platform_sample_id = GSM1159527

!Platform_sample_id = GSM1159528

!Platform_sample_id = GSM1159529

!Platform_sample_id = GSM1159530

!Platform_sample_id = GSM1159531

!Platform_sample_id = GSM1159532

!Platform_sample_id = GSM1245226

!Platform_sample_id = GSM1245227

!Platform_sample_id = GSM1245228

!Platform_sample_id = GSM1245229

!Platform_sample_id = GSM1245230

!Platform_sample_id = GSM1245231

!Platform_sample_id = GSM1245232

!Platform_sample_id = GSM1245233

!Platform_sample_id = GSM1287765

!Platform_sample_id = GSM1287766

!Platform_sample_id = GSM1287767

!Platform_sample_id = GSM1287768

!Platform_sample_id = GSM1287769

!Platform_sample_id = GSM1287770

!Platform_sample_id = GSM1287771

!Platform_sample_id = GSM1287772

!Platform_sample_id = GSM1287773

!Platform_sample_id = GSM1287774

!Platform_sample_id = GSM1296284

!Platform_sample_id = GSM1296285

!Platform_sample_id = GSM1296286

!Platform_sample_id = GSM1297924

!Platform_sample_id = GSM1297925

!Platform_sample_id = GSM1297926

!Platform_sample_id = GSM1297927

!Platform_sample_id = GSM1297928

!Platform_sample_id = GSM1297929

!Platform_sample_id = GSM1297930

!Platform_sample_id = GSM1297931

!Platform_sample_id = GSM1297932

!Platform_sample_id = GSM1297933

!Platform_sample_id = GSM1297934

!Platform_sample_id = GSM1297935

!Platform_sample_id = GSM1297936

!Platform_sample_id = GSM1297937

!Platform_sample_id = GSM1297938

!Platform_sample_id = GSM1297939

!Platform_sample_id = GSM1297940

!Platform_sample_id = GSM1297941

!Platform_sample_id = GSM1297942

!Platform_sample_id = GSM1297943

!Platform_sample_id = GSM1297944

!Platform_sample_id = GSM1297945

!Platform_sample_id = GSM1297946

!Platform_sample_id = GSM1297947

!Platform_sample_id = GSM1297948

!Platform_sample_id = GSM1297949

!Platform_sample_id = GSM1297950

!Platform_sample_id = GSM1297951

!Platform_sample_id = GSM1297952

!Platform_sample_id = GSM1297953

!Platform_sample_id = GSM1297954

!Platform_sample_id = GSM1297955

!Platform_sample_id = GSM1297956

!Platform_sample_id = GSM1297957

!Platform_sample_id = GSM1297958

!Platform_sample_id = GSM1297959

!Platform_sample_id = GSM1297960

!Platform_sample_id = GSM1297961

!Platform_sample_id = GSM1297962

!Platform_sample_id = GSM1297963

!Platform_sample_id = GSM1297964

!Platform_sample_id = GSM1297965

!Platform_sample_id = GSM1297966

!Platform_sample_id = GSM1297967

!Platform_sample_id = GSM1297968

!Platform_sample_id = GSM1297969

!Platform_sample_id = GSM1297970

!Platform_sample_id = GSM1297971

!Platform_sample_id = GSM1297972

!Platform_sample_id = GSM1297973

!Platform_sample_id = GSM1297974

!Platform_sample_id = GSM1297975

!Platform_sample_id = GSM1297976

!Platform_sample_id = GSM1297977

!Platform_sample_id = GSM1297978

!Platform_sample_id = GSM1297979

!Platform_sample_id = GSM1297980

!Platform_sample_id = GSM1297981

!Platform_sample_id = GSM1297982

!Platform_sample_id = GSM1297983

!Platform_sample_id = GSM1297984

!Platform_sample_id = GSM1297985

!Platform_sample_id = GSM1297986

!Platform_sample_id = GSM1297987

!Platform_sample_id = GSM1297988

!Platform_sample_id = GSM1297989

!Platform_sample_id = GSM1297990

!Platform_sample_id = GSM1297991

!Platform_sample_id = GSM1297992

!Platform_sample_id = GSM1297993

!Platform_sample_id = GSM1297994

!Platform_sample_id = GSM1297995

!Platform_sample_id = GSM1297996

!Platform_sample_id = GSM1297997

!Platform_sample_id = GSM1297998

!Platform_sample_id = GSM1297999

!Platform_sample_id = GSM1298000

!Platform_sample_id = GSM1298001

!Platform_sample_id = GSM1298002

!Platform_sample_id = GSM1298003

!Platform_sample_id = GSM1298004

!Platform_sample_id = GSM1298005

!Platform_sample_id = GSM1298006

!Platform_sample_id = GSM1298007

!Platform_sample_id = GSM1298008

!Platform_sample_id = GSM1298009

!Platform_sample_id = GSM1298010

!Platform_sample_id = GSM1298011

!Platform_sample_id = GSM1298012

!Platform_sample_id = GSM1298013

!Platform_sample_id = GSM1298014

!Platform_sample_id = GSM1298015

!Platform_sample_id = GSM1298016

!Platform_sample_id = GSM1298017

!Platform_sample_id = GSM1298018

!Platform_sample_id = GSM1298019

!Platform_sample_id = GSM1298020

!Platform_sample_id = GSM1298021

!Platform_sample_id = GSM1298022

!Platform_sample_id = GSM1298023

!Platform_sample_id = GSM1298024

!Platform_sample_id = GSM1298025

!Platform_sample_id = GSM1298026

!Platform_sample_id = GSM1298027

!Platform_sample_id = GSM1298028

!Platform_sample_id = GSM1298029

!Platform_sample_id = GSM1298030

!Platform_sample_id = GSM1298031

!Platform_sample_id = GSM1298032

!Platform_sample_id = GSM1298033

!Platform_sample_id = GSM1298034

!Platform_sample_id = GSM1298035

!Platform_sample_id = GSM1298036

!Platform_sample_id = GSM1298037

!Platform_sample_id = GSM1298038

!Platform_sample_id = GSM1298039

!Platform_sample_id = GSM1298040

!Platform_sample_id = GSM1298041

!Platform_sample_id = GSM1298042

!Platform_sample_id = GSM1298043

!Platform_sample_id = GSM1334160

!Platform_sample_id = GSM1334161

!Platform_sample_id = GSM1334162

!Platform_sample_id = GSM1334163

!Platform_sample_id = GSM1334164

!Platform_sample_id = GSM1334165

!Platform_sample_id = GSM1334166

!Platform_sample_id = GSM1334167

!Platform_sample_id = GSM1334168

!Platform_sample_id = GSM1334169

!Platform_sample_id = GSM1334170

!Platform_sample_id = GSM1334171

!Platform_sample_id = GSM1334172

!Platform_sample_id = GSM1334173

!Platform_sample_id = GSM1334174

!Platform_sample_id = GSM1334175

!Platform_sample_id = GSM1334176

!Platform_sample_id = GSM1334177

!Platform_sample_id = GSM1334178

!Platform_sample_id = GSM1334179

!Platform_sample_id = GSM1334180

!Platform_sample_id = GSM1334181

!Platform_sample_id = GSM1334182

!Platform_sample_id = GSM1334183

!Platform_sample_id = GSM1334184

!Platform_sample_id = GSM1334185

!Platform_sample_id = GSM1334186

!Platform_sample_id = GSM1334187

!Platform_sample_id = GSM1334188

!Platform_sample_id = GSM1334189

!Platform_sample_id = GSM1334190

!Platform_sample_id = GSM1334191

!Platform_sample_id = GSM1334192

!Platform_sample_id = GSM1334193

!Platform_sample_id = GSM1334194

!Platform_sample_id = GSM1334195

!Platform_sample_id = GSM1334196

!Platform_sample_id = GSM1334197

!Platform_sample_id = GSM1334198

!Platform_sample_id = GSM1334199

!Platform_sample_id = GSM1334200

!Platform_sample_id = GSM1334201

!Platform_sample_id = GSM1334202

!Platform_sample_id = GSM1334203

!Platform_sample_id = GSM1334204

!Platform_sample_id = GSM1334205

!Platform_sample_id = GSM1334206

!Platform_sample_id = GSM1334207

!Platform_sample_id = GSM1334208

!Platform_sample_id = GSM1356833

!Platform_sample_id = GSM1356834

!Platform_sample_id = GSM1356835

!Platform_sample_id = GSM1356836

!Platform_sample_id = GSM1356837

!Platform_sample_id = GSM1356838

!Platform_sample_id = GSM1356839

!Platform_sample_id = GSM1356840

!Platform_sample_id = GSM1357215

!Platform_sample_id = GSM1357216

!Platform_sample_id = GSM1357217

!Platform_sample_id = GSM1357218

!Platform_sample_id = GSM1357219

!Platform_sample_id = GSM1357220

!Platform_sample_id = GSM1357221

!Platform_sample_id = GSM1357222

!Platform_sample_id = GSM1357223

!Platform_sample_id = GSM1357224

!Platform_sample_id = GSM1357225

!Platform_sample_id = GSM1357226

!Platform_sample_id = GSM1357227

!Platform_sample_id = GSM1357228

!Platform_sample_id = GSM1357229

!Platform_sample_id = GSM1357230

!Platform_sample_id = GSM1357231

!Platform_sample_id = GSM1357232

!Platform_sample_id = GSM1357233

!Platform_sample_id = GSM1357234

!Platform_sample_id = GSM1357235

!Platform_sample_id = GSM1357236

!Platform_sample_id = GSM1357237

!Platform_sample_id = GSM1357238

!Platform_sample_id = GSM1357239

!Platform_sample_id = GSM1357240

!Platform_sample_id = GSM1357241

!Platform_sample_id = GSM1357242

!Platform_sample_id = GSM1357243

!Platform_sample_id = GSM1357244

!Platform_sample_id = GSM1357245

!Platform_sample_id = GSM1357246

!Platform_sample_id = GSM1357247

!Platform_sample_id = GSM1357248

!Platform_sample_id = GSM1357249

!Platform_sample_id = GSM1357250

!Platform_sample_id = GSM1357251

!Platform_sample_id = GSM1357252

!Platform_sample_id = GSM1357253

!Platform_sample_id = GSM1357254

!Platform_sample_id = GSM1357255

!Platform_sample_id = GSM1357256

!Platform_sample_id = GSM1357257

!Platform_sample_id = GSM1357258

!Platform_sample_id = GSM1357259

!Platform_sample_id = GSM1357260

!Platform_sample_id = GSM1357261

!Platform_sample_id = GSM1357262

!Platform_sample_id = GSM1357263

!Platform_sample_id = GSM1357264

!Platform_sample_id = GSM1357265

!Platform_sample_id = GSM1357266

!Platform_sample_id = GSM1357267

!Platform_sample_id = GSM1357268

!Platform_sample_id = GSM1357269

!Platform_sample_id = GSM1357617

!Platform_sample_id = GSM1408096

!Platform_sample_id = GSM1408097

!Platform_sample_id = GSM1409657

!Platform_sample_id = GSM1409658

!Platform_sample_id = GSM1409659

!Platform_sample_id = GSM1409660

!Platform_sample_id = GSM1428882

!Platform_sample_id = GSM1517305

!Platform_sample_id = GSM1517306

!Platform_sample_id = GSM1543972

!Platform_sample_id = GSM1543973

!Platform_sample_id = GSM1543974

!Platform_sample_id = GSM1543975

!Platform_sample_id = GSM1557606

!Platform_sample_id = GSM1557607

!Platform_sample_id = GSM1557608

!Platform_sample_id = GSM1639673

!Platform_sample_id = GSM1639674

!Platform_sample_id = GSM1639675

!Platform_sample_id = GSM1639676

!Platform_sample_id = GSM1639677

!Platform_sample_id = GSM1639678

!Platform_sample_id = GSM1639679

!Platform_sample_id = GSM1639680

!Platform_sample_id = GSM1639681

!Platform_sample_id = GSM1639682

!Platform_sample_id = GSM1639683

!Platform_sample_id = GSM1639684

!Platform_sample_id = GSM1639685

!Platform_sample_id = GSM1639686

!Platform_sample_id = GSM1639687

!Platform_sample_id = GSM1639688

!Platform_sample_id = GSM1639689

!Platform_sample_id = GSM1639690

!Platform_sample_id = GSM1643536

!Platform_sample_id = GSM1643538

!Platform_sample_id = GSM1643539

!Platform_sample_id = GSM1643541

!Platform_sample_id = GSM1643543

!Platform_sample_id = GSM1643544

!Platform_sample_id = GSM1643546

!Platform_sample_id = GSM1643548

!Platform_sample_id = GSM1643549

!Platform_sample_id = GSM1643551

!Platform_sample_id = GSM1643553

!Platform_sample_id = GSM1643554

!Platform_sample_id = GSM1643556

!Platform_sample_id = GSM1643558

!Platform_sample_id = GSM1643559

!Platform_sample_id = GSM1643561

!Platform_sample_id = GSM1643563

!Platform_sample_id = GSM1643564

!Platform_sample_id = GSM1675513

!Platform_sample_id = GSM1675514

!Platform_sample_id = GSM1675515

!Platform_sample_id = GSM1675516

!Platform_sample_id = GSM1675517

!Platform_sample_id = GSM1675518

!Platform_sample_id = GSM1675519

!Platform_sample_id = GSM1675520

!Platform_sample_id = GSM1675521

!Platform_sample_id = GSM1675522

!Platform_sample_id = GSM1675523

!Platform_sample_id = GSM1675524

!Platform_sample_id = GSM1675525

!Platform_sample_id = GSM1675526

!Platform_sample_id = GSM1675527

!Platform_sample_id = GSM1675528

!Platform_sample_id = GSM1675529

!Platform_sample_id = GSM1675530

!Platform_sample_id = GSM1675567

!Platform_sample_id = GSM1675568

!Platform_sample_id = GSM1675569

!Platform_sample_id = GSM1675570

!Platform_sample_id = GSM1675571

!Platform_sample_id = GSM1675572

!Platform_sample_id = GSM1675573

!Platform_sample_id = GSM1675574

!Platform_sample_id = GSM1675575

!Platform_sample_id = GSM1833845

!Platform_sample_id = GSM1833846

!Platform_sample_id = GSM1833847

!Platform_sample_id = GSM1833848

!Platform_sample_id = GSM1968628

!Platform_sample_id = GSM1968629

!Platform_sample_id = GSM1968630

!Platform_sample_id = GSM1968631

!Platform_sample_id = GSM1968632

!Platform_sample_id = GSM1968633

!Platform_sample_id = GSM2076715

!Platform_sample_id = GSM2076716

!Platform_sample_id = GSM2076717

!Platform_sample_id = GSM2076718

!Platform_sample_id = GSM2076719

!Platform_sample_id = GSM2076720

!Platform_sample_id = GSM2076721

!Platform_sample_id = GSM2076722

!Platform_sample_id = GSM2076723

!Platform_sample_id = GSM2076724

!Platform_sample_id = GSM2076725

!Platform_sample_id = GSM2076726

!Platform_sample_id = GSM2076727

!Platform_sample_id = GSM2076728

!Platform_sample_id = GSM2076729

!Platform_sample_id = GSM2076730

!Platform_sample_id = GSM2076731

!Platform_sample_id = GSM2076732

!Platform_sample_id = GSM2076733

!Platform_sample_id = GSM2076734

!Platform_sample_id = GSM2076735

!Platform_sample_id = GSM2076736

!Platform_sample_id = GSM2076738

!Platform_sample_id = GSM2076740

!Platform_sample_id = GSM2076741

!Platform_sample_id = GSM2076742

!Platform_sample_id = GSM2076743

!Platform_sample_id = GSM2076744

!Platform_sample_id = GSM2076745

!Platform_sample_id = GSM2076746

!Platform_sample_id = GSM2076747

!Platform_sample_id = GSM2076748

!Platform_sample_id = GSM2076749

!Platform_sample_id = GSM2076750

!Platform_sample_id = GSM2076751

!Platform_sample_id = GSM2076752

!Platform_sample_id = GSM2076753

!Platform_sample_id = GSM2076754

!Platform_sample_id = GSM2076755

!Platform_sample_id = GSM2076756

!Platform_sample_id = GSM2076757

!Platform_sample_id = GSM2076758

!Platform_sample_id = GSM2076759

!Platform_sample_id = GSM2076760

!Platform_sample_id = GSM2076761

!Platform_sample_id = GSM2076763

!Platform_sample_id = GSM2076771

!Platform_sample_id = GSM2076772

!Platform_sample_id = GSM2076773

!Platform_sample_id = GSM2076774

!Platform_sample_id = GSM2076775

!Platform_sample_id = GSM2076776

!Platform_sample_id = GSM2076777

!Platform_sample_id = GSM2076778

!Platform_sample_id = GSM2076779

!Platform_sample_id = GSM2076780

!Platform_sample_id = GSM2076782

!Platform_sample_id = GSM2093534

!Platform_sample_id = GSM2093535

!Platform_sample_id = GSM2093536

!Platform_sample_id = GSM2093537

!Platform_sample_id = GSM2093538

!Platform_sample_id = GSM2093539

!Platform_sample_id = GSM2093540

!Platform_sample_id = GSM2093541

!Platform_sample_id = GSM2093542

!Platform_sample_id = GSM2093543

!Platform_sample_id = GSM2093544

!Platform_sample_id = GSM2093545

!Platform_sample_id = GSM2093546

!Platform_sample_id = GSM2093547

!Platform_sample_id = GSM2093548

!Platform_sample_id = GSM2093549

!Platform_sample_id = GSM2093550

!Platform_sample_id = GSM2093551

!Platform_sample_id = GSM2358352

!Platform_sample_id = GSM2358353

!Platform_sample_id = GSM2358354

!Platform_sample_id = GSM2358355

!Platform_sample_id = GSM2358356

!Platform_sample_id = GSM2358357

!Platform_sample_id = GSM2358358

!Platform_sample_id = GSM2358359

!Platform_sample_id = GSM2358360

!Platform_sample_id = GSM2358361

!Platform_sample_id = GSM2358362

!Platform_sample_id = GSM2358363

!Platform_sample_id = GSM2358364

!Platform_sample_id = GSM2358365

!Platform_sample_id = GSM2358366

!Platform_sample_id = GSM2358367

!Platform_sample_id = GSM2358368

!Platform_sample_id = GSM2358369

!Platform_sample_id = GSM2358370

!Platform_sample_id = GSM2358371

!Platform_sample_id = GSM2358372

!Platform_sample_id = GSM2358373

!Platform_sample_id = GSM2358374

!Platform_sample_id = GSM2358375

!Platform_sample_id = GSM2358376

!Platform_sample_id = GSM2358377

!Platform_sample_id = GSM2358378

!Platform_sample_id = GSM2358379

!Platform_sample_id = GSM2358380

!Platform_sample_id = GSM2358381

!Platform_sample_id = GSM2358382

!Platform_sample_id = GSM2358383

!Platform_sample_id = GSM2358384

!Platform_sample_id = GSM2358385

!Platform_sample_id = GSM2358386

!Platform_sample_id = GSM2358387

!Platform_sample_id = GSM2358388

!Platform_sample_id = GSM2358389

!Platform_sample_id = GSM2358390

!Platform_sample_id = GSM2358391

!Platform_sample_id = GSM2358392

!Platform_sample_id = GSM2358393

!Platform_sample_id = GSM2358394

!Platform_sample_id = GSM2358395

!Platform_sample_id = GSM2358396

!Platform_sample_id = GSM2358397

!Platform_sample_id = GSM2358398

!Platform_sample_id = GSM2358399

!Platform_sample_id = GSM2358400

!Platform_sample_id = GSM2358401

!Platform_sample_id = GSM2358402

!Platform_sample_id = GSM2358403

!Platform_sample_id = GSM2358404

!Platform_sample_id = GSM2358405

!Platform_sample_id = GSM2358406

!Platform_sample_id = GSM2358407

!Platform_sample_id = GSM2375012

!Platform_sample_id = GSM2544104

!Platform_sample_id = GSM2544107

!Platform_sample_id = GSM2544108

!Platform_sample_id = GSM2544111

!Platform_sample_id = GSM2544112

!Platform_sample_id = GSM2544113

!Platform_sample_id = GSM2544116

!Platform_sample_id = GSM2544117

!Platform_sample_id = GSM2544118

!Platform_sample_id = GSM2544119

!Platform_sample_id = GSM2544120

!Platform_sample_id = GSM2544121

!Platform_sample_id = GSM2544122

!Platform_sample_id = GSM2805298

!Platform_sample_id = GSM2805299

!Platform_sample_id = GSM2805300

!Platform_sample_id = GSM2805301

!Platform_sample_id = GSM2805302

!Platform_sample_id = GSM2805303

!Platform_sample_id = GSM2805304

!Platform_sample_id = GSM2805305

!Platform_sample_id = GSM2805306

!Platform_sample_id = GSM2805307

!Platform_sample_id = GSM2805308

!Platform_sample_id = GSM2805309

!Platform_sample_id = GSM2805310

!Platform_sample_id = GSM2805311

!Platform_sample_id = GSM2805312

!Platform_sample_id = GSM2805313

!Platform_sample_id = GSM2805314

!Platform_sample_id = GSM2805315

!Platform_sample_id = GSM2805316

!Platform_sample_id = GSM2805317

!Platform_sample_id = GSM2805318

!Platform_sample_id = GSM2805319

!Platform_sample_id = GSM2805320

!Platform_sample_id = GSM2805321

!Platform_sample_id = GSM2805322

!Platform_sample_id = GSM2805323

!Platform_sample_id = GSM2805324

!Platform_sample_id = GSM2805325

!Platform_sample_id = GSM2805326

!Platform_sample_id = GSM2805327

!Platform_sample_id = GSM2805328

!Platform_sample_id = GSM2805329

!Platform_sample_id = GSM2805330

!Platform_sample_id = GSM2805331

!Platform_sample_id = GSM2805332

!Platform_sample_id = GSM2805333

!Platform_sample_id = GSM2805334

!Platform_sample_id = GSM2805335

!Platform_sample_id = GSM2805336

!Platform_sample_id = GSM2805337

!Platform_sample_id = GSM2805338

!Platform_sample_id = GSM2805339

!Platform_sample_id = GSM2805340

!Platform_sample_id = GSM2805341

!Platform_sample_id = GSM2805342

!Platform_sample_id = GSM2805343

!Platform_sample_id = GSM2805344

!Platform_sample_id = GSM2805345

!Platform_sample_id = GSM3267758

!Platform_sample_id = GSM3267759

!Platform_sample_id = GSM3294545

!Platform_sample_id = GSM3294546

!Platform_sample_id = GSM3294547

!Platform_sample_id = GSM3294548

!Platform_sample_id = GSM3294549

!Platform_sample_id = GSM3294550

!Platform_sample_id = GSM3596436

!Platform_sample_id = GSM3596437

!Platform_sample_id = GSM3596438

!Platform_sample_id = GSM3596439

!Platform_sample_id = GSM3596440

!Platform_sample_id = GSM3596441

!Platform_sample_id = GSM3596442

!Platform_sample_id = GSM3596443

!Platform_sample_id = GSM3596444

!Platform_sample_id = GSM3596445

!Platform_sample_id = GSM3596446

!Platform_sample_id = GSM3596447

!Platform_sample_id = GSM3596448

!Platform_sample_id = GSM3596449

!Platform_sample_id = GSM3596450

!Platform_sample_id = GSM3596451

!Platform_sample_id = GSM3596452

!Platform_sample_id = GSM3596453

!Platform_sample_id = GSM3596454

!Platform_sample_id = GSM3596455

!Platform_sample_id = GSM3596456

!Platform_sample_id = GSM3596457

!Platform_sample_id = GSM3596458

!Platform_sample_id = GSM3596459

!Platform_sample_id = GSM3596460

!Platform_sample_id = GSM3596461

!Platform_sample_id = GSM3596462

!Platform_sample_id = GSM3596463

!Platform_sample_id = GSM3596464

!Platform_sample_id = GSM3596465

!Platform_sample_id = GSM3596466

!Platform_sample_id = GSM3596467

!Platform_sample_id = GSM3596468

!Platform_sample_id = GSM3596469

!Platform_sample_id = GSM3596470

!Platform_sample_id = GSM3596471

!Platform_sample_id = GSM3596472

!Platform_sample_id = GSM3596473

!Platform_sample_id = GSM3596474

!Platform_sample_id = GSM3596475

!Platform_sample_id = GSM3596476

!Platform_sample_id = GSM3596477

!Platform_sample_id = GSM3596478

!Platform_sample_id = GSM3596479

!Platform_sample_id = GSM3596480

!Platform_sample_id = GSM3596481

!Platform_sample_id = GSM3596482

!Platform_sample_id = GSM3596483

!Platform_sample_id = GSM3596484

!Platform_sample_id = GSM3596485

!Platform_sample_id = GSM3596486

!Platform_sample_id = GSM3596487

!Platform_sample_id = GSM3596488

!Platform_sample_id = GSM3596489

!Platform_sample_id = GSM3596490

!Platform_sample_id = GSM3596491

!Platform_sample_id = GSM3596492

!Platform_sample_id = GSM3596493

!Platform_sample_id = GSM3596494

!Platform_sample_id = GSM3596495

!Platform_sample_id = GSM3596496

!Platform_sample_id = GSM3596497

!Platform_sample_id = GSM3596498

!Platform_sample_id = GSM3596499

!Platform_sample_id = GSM3596500

!Platform_sample_id = GSM3596501

!Platform_sample_id = GSM3596502

!Platform_sample_id = GSM3596503

!Platform_sample_id = GSM3596504

!Platform_sample_id = GSM3596505

!Platform_sample_id = GSM3596506

!Platform_sample_id = GSM3596507

!Platform_sample_id = GSM3596508

!Platform_sample_id = GSM3596509

!Platform_sample_id = GSM3596510

!Platform_sample_id = GSM3596511

!Platform_sample_id = GSM3596512

!Platform_sample_id = GSM3596513

!Platform_sample_id = GSM3596514

!Platform_sample_id = GSM3596515

!Platform_sample_id = GSM3832641

!Platform_sample_id = GSM4340391

!Platform_sample_id = GSM4340392

!Platform_sample_id = GSM4340393

!Platform_sample_id = GSM4340394

!Platform_sample_id = GSM4340395

!Platform_sample_id = GSM4340396

!Platform_sample_id = GSM4340397

!Platform_sample_id = GSM4340398

!Platform_sample_id = GSM4340399

!Platform_sample_id = GSM4340400

!Platform_sample_id = GSM4340401

!Platform_sample_id = GSM4340402

!Platform_sample_id = GSM4340403

!Platform_sample_id = GSM4340404

!Platform_sample_id = GSM4340405

!Platform_sample_id = GSM4340406

!Platform_sample_id = GSM4340407

!Platform_sample_id = GSM4340408

!Platform_sample_id = GSM4340409

!Platform_sample_id = GSM4340410

!Platform_sample_id = GSM4340411

!Platform_sample_id = GSM4340412

!Platform_sample_id = GSM4340413

!Platform_sample_id = GSM4340414

!Platform_sample_id = GSM4481346

!Platform_sample_id = GSM4481347

!Platform_sample_id = GSM4481348

!Platform_sample_id = GSM4481349

!Platform_sample_id = GSM4481350

!Platform_sample_id = GSM4481351

!Platform_sample_id = GSM4481352

!Platform_sample_id = GSM4481353

!Platform_sample_id = GSM4481354

!Platform_sample_id = GSM4481355

!Platform_sample_id = GSM4481356

!Platform_sample_id = GSM4481357

!Platform_sample_id = GSM4481358

!Platform_sample_id = GSM4481359

!Platform_sample_id = GSM4481360

!Platform_sample_id = GSM4481361

!Platform_sample_id = GSM4481362

!Platform_sample_id = GSM4481363

!Platform_sample_id = GSM4481364

!Platform_sample_id = GSM4481365

!Platform_sample_id = GSM4481366

!Platform_sample_id = GSM4481367

!Platform_series_id = GSE43828

!Platform_series_id = GSE44438

!Platform_series_id = GSE47774

!Platform_series_id = GSE47792

!Platform_series_id = GSE51425

!Platform_series_id = GSE53215

!Platform_series_id = GSE53571

!Platform_series_id = GSE53643

!Platform_series_id = GSE53646

!Platform_series_id = GSE54059

!Platform_series_id = GSE55320

!Platform_series_id = GSE56158

!Platform_series_id = GSE56179

!Platform_series_id = GSE58345

!Platform_series_id = GSE58382

!Platform_series_id = GSE59736

!Platform_series_id = GSE61916

!Platform_series_id = GSE63217

!Platform_series_id = GSE63222

!Platform_series_id = GSE63799

!Platform_series_id = GSE63802

!Platform_series_id = GSE67122

!Platform_series_id = GSE67273

!Platform_series_id = GSE68559

!Platform_series_id = GSE69253

!Platform_series_id = GSE71410

!Platform_series_id = GSE71411

!Platform_series_id = GSE71412

!Platform_series_id = GSE78783

!Platform_series_id = GSE78785

!Platform_series_id = GSE78786

!Platform_series_id = GSE79373

!Platform_series_id = GSE89071

!Platform_series_id = GSE89510

!Platform_series_id = GSE89516

!Platform_series_id = GSE96784

!Platform_series_id = GSE104674

!Platform_series_id = GSE117048

!Platform_series_id = GSE117049

!Platform_series_id = GSE117427

!Platform_series_id = GSE126329

!Platform_series_id = GSE131953

!Platform_series_id = GSE145969

!Platform_series_id = GSE148798

!Platform_data_row_count = 0
