# Supplementary material for: Bioinformatic analysis and experimental validation of hub autophagy-related genes as novel biomarkers for type 2 diabetes mellitus and Alzheimer’s disease
Source: PeerJ. 2025 Oct 6;13:e20143. doi: 10.7717/peerj.20143 (PMC12510248; doi:10.7717/peerj.20143)
Supplement: Supplemental Information 1 [file peerj-13-20143-s001.zip › Raw data/Raw data of bioinformatics analysis/1. Downloading Data to Filter Differential Genes/T2DM/2. Output Data/deg_T2D.csv]

	logFC	logCPM	PValue	FDR	group
ORMDL3	-1.02540260977606	6.15105317384974	3.08987529870401e-27	5.17214226250064e-23	down
FAM198B	1.06369124681438	8.14968453880761	2.4776894271693e-26	2.07370216606934e-22	up
C12orf39	-2.8389799076585	4.1828434564858	3.60858203267073e-22	2.01346848816251e-18	down
ANKDD1A	1.14359748153442	6.03021036449697	1.08620379532884e-19	4.54549133250236e-16	up
AGPAT9	-2.83681951496675	5.10651099840078	7.3009259265734e-19	2.44420398169824e-15	down
PLBD2	0.975004217374455	5.1231720051946	8.98467675276204e-19	2.50657506940806e-15	up
ADH1B	-1.36280535004614	11.7128803501053	1.20701979917762e-17	2.88632920263345e-14	down
ACAT1	-0.784331756406654	8.01331410449792	9.01208568759384e-17	1.88566627905792e-13	down
SLC27A2	-4.05004409387636	3.03306105622188	5.31501432279453e-16	9.88533608325084e-13	down
ADCK3	-0.821042550473796	6.84349324380892	3.54753444454789e-15	5.93821790672871e-12	down
XIST	5.92495449748623	8.08757919855216	4.51037410512416e-15	6.8635592859703e-12	up
PALLD	1.10122122503808	7.92990993354991	6.38468427473224e-15	8.90610250622858e-12	up
LTBP2	1.05873814467497	7.04797658198433	1.03019882395798e-14	1.32649985494097e-11	up
PPARGC1A	-1.16538586397258	5.21536174646732	1.11708117417693e-14	1.3356301267534e-11	down
BMP3	-3.38408673802556	3.86112238771691	1.45050659077005e-14	1.60216310778464e-11	down
FCGR2B	1.007079394542	4.2482375105706	1.53143017650721e-14	1.60216310778464e-11	up
AZGP1	-2.20815402550477	5.38921203609232	1.70183647942669e-14	1.67570828406608e-11	down
TSIX	5.53676298693256	7.15057781062411	4.23027893519203e-14	3.93392439423219e-11	up
ALDH1L2	0.614940275221203	6.34098168240646	4.58265929022806e-14	3.96280143930824e-11	up
HIGD1B	-1.79580177155484	2.82994119146135	4.73481264031094e-14	3.96280143930824e-11	down
DECR1	-0.809634156613737	7.67310326442764	5.30027757246947e-14	4.22482601359840e-11	down
SLC2A4	-1.22397640982257	4.78802574362209	5.7314754783428e-14	4.36087127418091e-11	down
CYB5A	-1.04290456046084	7.87007069842949	6.61394430837805e-14	4.81351364251914e-11	down
GSDMB	-1.43872109479112	5.27563452342888	6.94288508436601e-14	4.84237305946678e-11	down
PKD1L2	-1.00175804845113	5.3577943188302	1.26796718689994e-13	8.48980109660721e-11	down
CDKN2C	-1.13895424058038	6.31643466936284	1.95376139354794e-13	1.25784661409996e-10	down
ACVR1C	-0.875247455470121	8.83807879287701	2.85994709050577e-13	1.77306127214726e-10	down
CA3	-3.15113597597605	5.74800450506554	3.84869416637607e-13	2.30083184467747e-10	down
ALPK3	-1.56760596780885	5.28726227893662	4.26487018218964e-13	2.46171248205767e-10	down
GLUL	-1.04418910613715	9.30846347654654	4.55723648080148e-13	2.54278604840453e-10	down
KLF10	0.65651938231791	5.86413798336867	8.05612648559404e-13	4.35004842717286e-10	up
HADH	-0.890149205003767	8.11322334189812	8.43212818298087e-13	4.41079355171615e-10	down
UNC13C	3.17790188442428	2.64606548862536	8.91327375021409e-13	4.52119058499496e-10	up
NCRNA00188	-0.635615267468084	8.34444596349119	1.06276405399922e-12	5.10163088264446e-10	down
KCND2	1.14863047824415	3.72575158267416	1.06671295114736e-12	5.10163088264446e-10	up
NOTCH3	0.960321665382274	6.32737511923954	1.16993681472698e-12	5.43988120603193e-10	up
FAT2	1.40829168280015	5.09514337373593	1.50571381652212e-12	6.66131193276267e-10	up
STBD1	-0.740558048913172	8.03458758593355	1.51221610278381e-12	6.66131193276267e-10	down
ABHD5	-0.747932220819455	7.26265290164451	1.69387143222983e-12	7.27018305233207e-10	down
CASQ2	-2.39228732309344	4.50882119479448	2.09252624801364e-12	8.75669921637506e-10	down
MGP	0.925368077824918	9.70172508084742	2.41535454227899e-12	9.86112675200197e-10	up
FILIP1L	0.814534380633343	7.55315712915117	2.71503821911743e-12	1.08063364427725e-09	up
SCARA3	1.11469730415029	4.75698134422023	2.7759870185747e-12	1.08063364427725e-09	up
GPD1L	-0.989948156123365	6.73228453465047	3.01525332951452e-12	1.14709830642599e-09	down
SPATA18	1.17714541288752	3.80013146306105	3.28218128717087e-12	1.22089850146563e-09	up
SNCG	1.27578770264161	5.19905080001258	3.86680575374229e-12	1.40709698938896e-09	up
SEMA3G	0.829326798846389	7.884519692885	3.9898156743673e-12	1.42096860794115e-09	up
EIF4A2	-0.632904281596947	8.36570700039298	4.45666715609317e-12	1.55416982345507e-09	down
STOX1	-1.6997260820096	4.52822838091896	5.16253062215781e-12	1.76358367518979e-09	down
ITGB5	0.734277928453341	7.03250346779312	5.39075860680206e-12	1.80471816638520e-09	up
GGTA1	0.786228809344205	4.82270521039189	6.12483072100157e-12	2.01026551840873e-09	up
NDRG4	-2.17608761453682	5.61374560232646	6.83730996867643e-12	2.20095637626298e-09	down
ACADM	-0.746890185500126	7.62000077328905	7.39961708444031e-12	2.33702245993295e-09	down
DAB2	0.605502851758806	8.90508021240599	8.85305215193738e-12	2.74428222169037e-09	up
KCNB1	1.02372274710897	5.04658811130427	1.38048514913841e-11	4.2014438020778e-09	up
ACACB	-1.00953457952142	9.60445549329357	1.5819073927998e-11	4.72849068715639e-09	down
FGF1	1.16851358833419	5.8472362715311	1.64602412629425e-11	4.83382418421744e-09	up
TNMD	1.43606565602008	6.67920757559307	1.99694561646109e-11	5.76325390930039e-09	up
COL6A2	0.697754054583847	7.10842739954812	2.07012077335724e-11	5.87317824156389e-09	up
FSTL3	1.13022998409034	4.96255231421719	2.26411285239884e-11	6.31649750605071e-09	up
PLEKHA1	0.476038365471165	6.14805654795741	2.44354148772407e-11	6.70531819065791e-09	up
FABP4	-0.656688785493067	12.3681463469618	2.58612059709808e-11	6.92008318377479e-09	down
HDDC2	-0.449323661283964	6.50626107255498	2.60448796569575e-11	6.92008318377479e-09	down
MAN1A1	0.45860009288621	8.03125278085742	3.22830445049917e-11	8.4435294057665e-09	up
CRLS1	-0.756654925786441	6.72415305339321	3.58815592976390e-11	9.23144757957537e-09	down
ODZ4	0.917638206238665	5.23147564651897	3.63985626532036e-11	9.23144757957537e-09	up
PRDX6	-0.62714869264247	8.87636883651289	3.75120896521611e-11	9.3718637117541e-09	down
TC2N	-1.30679935443484	5.06482535925265	4.18508286495247e-11	1.03020738347705e-08	down
ITIH5	0.938192581305805	9.44257728279088	4.91470053886607e-11	1.19227785971129e-08	up
LOC654433	-1.29317772771524	4.49633243340339	5.2125669891307e-11	1.24647369758655e-08	down
RPL23	-0.479984441204722	8.65803781179203	5.81111337494246e-11	1.37003136314312e-08	down
ADRBK2	-0.851339986604819	8.91980496993093	6.62877254461001e-11	1.54109755033649e-08	down
VGLL3	1.07273576994018	8.28852753891324	7.4340555841915e-11	1.69257949001707e-08	up
BAG3	0.609941992928086	5.96982660540919	7.48257854479139e-11	1.69257949001707e-08	up
ABCB11	-1.47997828607887	3.55022176122775	9.65624494717374e-11	2.15514512227655e-08	down
PAIP2B	-0.749115113455795	4.42508155736757	1.03200576075236e-10	2.25990179308276e-08	down
CECR2	-2.78127375779208	1.99186747860413	1.0395629253084e-10	2.25990179308276e-08	down
SYNC	0.568520329212419	5.92622345761177	1.1069218629467e-10	2.37548270049549e-08	up
RPS3	-0.616301181746191	6.1338589430336	1.16517423527216e-10	2.46884196509123e-08	down
MKX	-1.6772174377807	3.32057341151068	1.29792239220007e-10	2.71574036537961e-08	down
CDC42EP1	0.926536921839913	3.10182826493102	1.32060273119287e-10	2.72908260709103e-08	up
TIMP1	0.783681847710267	5.22983423400219	1.47404580126082e-10	3.00903081308597e-08	up
INMT	1.49627838180521	2.6727527238116	1.77503320036013e-10	3.57979286034076e-08	up
TNFRSF11B	2.45077329178375	3.98116427104976	2.19247801340021e-10	4.36903446027454e-08	up
COX5B	-0.653923368229143	4.9410485421489	2.23804933764135e-10	4.407377395621e-08	down
SLC38A2	0.51746020933741	8.39535460071679	2.28587897691904e-10	4.44922420867998e-08	up
FEZ1	0.827505822330405	3.92716018181668	2.38323122704618e-10	4.53865418606225e-08	up
ARNTL2	-1.209236927038	3.66653615307034	2.38605393615794e-10	4.53865418606225e-08	down
ABCC9	-0.66665214293531	7.95219725591264	2.41353026688863e-10	4.53933518398301e-08	down
SLIT2	0.753514331861148	5.83492730712078	2.71376293198871e-10	5.04729752428433e-08	up
NIPSNAP3B	-1.44035013443561	5.29891316373677	2.81895858366486e-10	5.18533491560067e-08	down
PHGDH	-1.22275189968739	4.76756858706421	3.03817081517647e-10	5.52255146218252e-08	down
GREB1	2.82130497379708	2.41466711911841	3.06826743522895e-10	5.52255146218252e-08	up
ACTN1	0.545331974689125	6.71058511611807	3.10483018229389e-10	5.52890983206569e-08	up
FOLR2	0.942007673331867	5.46168857609281	3.3634024617979e-10	5.86619001266649e-08	up
IL20RB	1.12988424019525	2.57261685625848	3.36432427992104e-10	5.86619001266649e-08	up
SLC41A2	0.657206392707429	5.66151732664105	3.54977997242574e-10	6.10695478530507e-08	up
PPP2R5A	-0.479416095599051	8.0505518218669	3.57537229798612e-10	6.10695478530507e-08	down
CIDEA	-0.886179224383593	6.21806561273646	3.98976875789821e-10	6.64724351484938e-08	down
NAT8L	-0.592942033463408	6.74901172649212	3.9992905379398e-10	6.64724351484938e-08	down
PAX8	-1.33087574620083	2.08734378986561	4.01082259991509e-10	6.64724351484938e-08	down
ALDH1A3	1.28338779155259	4.34446813436419	4.43098270668607e-10	7.27159014972727e-08	up
SLCO2B1	1.08386065566138	4.28432906504087	4.59825565649663e-10	7.47283509068903e-08	up
RNASE1	0.867962261001839	8.82459589468518	4.72138084948676e-10	7.5991532730345e-08	up
PLIN5	-1.22190764062555	4.1601682950456	5.02033724874469e-10	8.00337382921309e-08	down
ANXA5	0.493808683782334	10.0706520830157	5.19552409727823e-10	8.1873716102481e-08	up
PPAP2A	0.480411120808151	7.52159572339756	5.2335788416067e-10	8.1873716102481e-08	up
NPY1R	1.13703329025075	7.02458043757689	6.00925143910405e-10	9.313783318441e-08	up
GJC3	-2.25948155715455	1.71211273101164	7.39976516527248e-10	1.1363731110229e-07	down
LIN7A	-1.04612599550142	3.70013514153852	9.08345225914286e-10	1.38225370332539e-07	down
PLAC9	1.1539110847991	5.05487203704127	1.0064527597086e-09	1.51774889592452e-07	up
SLC5A3	0.652627618139332	8.4890687346816	1.07332178640593e-09	1.60413690916507e-07	up
TAL1	-0.777222568039036	4.61640064131528	1.24134842573916e-09	1.83884347773874e-07	down
HLA-DQA1	0.941580670295517	5.11135497256134	1.26621831558476e-09	1.8592305600503e-07	up
GABRB2	1.78057612609313	2.87525425446747	1.305501042545e-09	1.89491580762241e-07	up
HTRA1	0.851570192771759	8.22281684793097	1.31316227781946e-09	1.89491580762241e-07	up
LOC100132891	0.922353399596118	5.57324039367615	1.46792973638163e-09	2.0929323041451e-07	up
TMEM111	-0.441530305276294	6.33796031838193	1.47539286629501e-09	2.0929323041451e-07	down
SEMA3C	0.726851767926365	8.21681275916595	1.55501366821913e-09	2.18734233548908e-07	up
DLGAP4	0.579690120285459	5.67849659861423	1.63068196483818e-09	2.27466545078552e-07	up
RPL27	-0.453239732628479	8.09461108453644	1.76989781557232e-09	2.44845615990621e-07	down
CFH	0.862601388195472	8.74513628854782	1.92948109795421e-09	2.64734295890619e-07	up
S100A11	0.56025472052822	7.99550445686847	2.2164920972627e-09	3.01641148098214e-07	up
HRSP12	-0.634571933029647	5.5100725484197	2.30302222054035e-09	3.10889427013104e-07	down
CCDC80	0.925170071760144	10.604203932058	2.37454147943018e-09	3.17979598593454e-07	up
TM7SF2	-1.01875853950272	4.75996785445772	2.48577441282732e-09	3.30233157907273e-07	down
LRIG1	-0.771180759314939	7.61475185912738	2.61464948378619e-09	3.44619037079504e-07	down
ASAH1	0.559436153186977	9.18133549449683	2.8503191780144e-09	3.72746036881117e-07	up
RASL10B	-1.54555453677317	2.15664171894602	3.03399912687179e-09	3.9369078592796e-07	down
C14orf2	-0.431742251501696	6.75630854020933	3.13644058220465e-09	4.01050962948306e-07	down
AFF3	0.811143343677488	6.18136679231371	3.13863887605162e-09	4.01050962948306e-07	up
ZMAT3	0.504640408208689	5.84121885959032	3.52226230134202e-09	4.46576746867499e-07	up
C1orf198	0.901332805539082	7.45410357379285	3.54828289225028e-09	4.46576746867499e-07	up
CHODL	-2.65591954409587	1.52669545417329	3.65688031113561e-09	4.5680984722462e-07	down
AASS	-0.827739214856623	6.21232871970208	3.86909863563202e-09	4.79739570828477e-07	down
RAB30	0.670907356718282	5.31471076239373	3.91322430946385e-09	4.81643100853789e-07	up
PTPRZ1	2.69235317838414	2.84200786160265	4.20218985370645e-09	5.10769821631864e-07	up
GNG2	0.691248089362811	7.69617411945128	4.21089882222338e-09	5.10769821631864e-07	up
RPS6	-0.472775669045153	9.46620981032768	4.44420589872969e-09	5.35191097401699e-07	down
COL4A4	1.85860808126415	3.42104643495663	4.66255310904259e-09	5.57474832087599e-07	up
UQCRH	-0.728780681351009	5.24697639910522	4.81396235066671e-09	5.71495856651135e-07	down
TMEM100	-1.32172183881186	3.99435056007577	4.90468058491556e-09	5.78165128950011e-07	down
FAT3	-1.95420243786719	4.35826729826899	5.02815128903246e-09	5.88574995993807e-07	down
SYNPO2	0.802715219148192	8.15691313027996	5.14968444007789e-09	5.98615054461554e-07	up
C17orf91	0.675650470810274	5.29955830941083	5.68432087185382e-09	6.53516977424569e-07	up
RABGGTB	-0.51980380325796	7.56674354516484	5.70007041663105e-09	6.53516977424569e-07	down
CD302	-0.363846803383244	7.90410763003134	5.77017171808419e-09	6.57053771353818e-07	down
RORB	-1.83996111447096	3.99470360113026	5.86869173371796e-09	6.63756965748006e-07	down
ACSS3	-0.730699823586178	6.7392588504259	6.40399586613052e-09	7.19439508746032e-07	down
LGMN	0.845111395197645	7.84287719436885	6.47115974119425e-09	7.22138286052337e-07	up
ABCC3	1.78079507932881	3.37969263885553	6.91123515303549e-09	7.61353325997368e-07	up
MET	-0.856280645618335	5.71819559459319	6.9135375799988e-09	7.61353325997368e-07	down
CD209	0.897102093793943	5.84814720554399	7.25732792275334e-09	7.93989621561883e-07	up
PRKAR2B	-0.503591594130427	10.1772434183419	7.43294442607194e-09	8.07922446415703e-07	down
S100A4	0.863489842335225	6.60649427877749	7.53378595871254e-09	8.13600278470253e-07	up
SHC2	-1.08993296284767	2.5285718133266	8.16134406772254e-09	8.75722681728254e-07	down
EIF4EBP2	-0.395376460258524	9.83332504736273	8.7199077860877e-09	9.28762302850605e-07	down
LRP1B	-1.62740188409809	6.37553074595047	8.76661950238339e-09	9.28762302850605e-07	down
TRIM55	-3.09316209979284	1.49939035010709	8.8750709237759e-09	9.32514354094279e-07	down
KIAA1598	0.666753681021136	6.80724698953616	8.91345341149918e-09	9.32514354094279e-07	up
ETFA	-0.61000305498243	6.64311152695416	9.58761025612581e-09	9.96813714765776e-07	down
GNS	0.455979293507784	9.09125994552301	1.0167840204878e-08	1.05061405672502e-06	up
TNS3	0.483148219466864	7.43689769845229	1.04708992591025e-08	1.07529069139949e-06	up
LTF	-2.19404111087459	3.84797586613819	1.07624550006185e-08	1.09849228204484e-06	down
SYTL4	0.563473988097821	7.14129373157716	1.10899957369028e-08	1.12506326448494e-06	up
PXMP2	-1.06618054358805	3.20539461907435	1.12882480893883e-08	1.13827701667633e-06	down
C1QB	1.05799230252294	4.18629254752362	1.17561110320132e-08	1.17191161164571e-06	up
MAMDC2	0.812345308716671	5.26909698158435	1.17618227347201e-08	1.17191161164571e-06	up
ALDH1L1	-0.891125015059035	5.03046173036646	1.25997373766182e-08	1.24797043755747e-06	down
DMRT2	-0.946091607314874	4.33355202967487	1.32959403414646e-08	1.30918085515162e-06	down
MAP2K1	0.523614549180654	6.46041992668407	1.34870539082437e-08	1.32023272146252e-06	up
UQCRC2	-0.512443975873387	8.26886114653213	1.42727908365997e-08	1.3890246849642e-06	down
ATP5B	-0.508067395049523	9.50346281382533	1.51925735863189e-08	1.46999126740689e-06	down
GPT2	-0.673259898841826	7.3629015581443	1.54147854858886e-08	1.48292008188672e-06	down
CSF1R	0.706324419533928	6.63065129713812	1.56552764039766e-08	1.49421385200649e-06	up
FREM1	0.685074807523989	6.35897357828072	1.5710713779386e-08	1.49421385200649e-06	up
LBP	1.60242470866709	3.86000153637616	1.58880673134396e-08	1.50254439977212e-06	up
COL6A6	-1.71918141114139	5.2738862247883	1.59875594813867e-08	1.50345931549962e-06	down
MKNK2	-0.409286200547313	5.68600020043848	1.66585677428434e-08	1.5445825659707e-06	down
COLEC12	0.648879103877449	6.13910896706114	1.6699945068078e-08	1.5445825659707e-06	up
LOC286367	-0.896601303158688	6.15254520293243	1.6701681369299e-08	1.5445825659707e-06	down
FBXO27	-0.743066053196653	3.53685684545586	1.72282559552827e-08	1.58452624415098e-06	down
NRN1	-0.528967489665099	7.0379334496899	1.74306717979237e-08	1.59438259686035e-06	down
ATP5J	-0.421846545026222	7.23794014520169	1.76503617870666e-08	1.60570329322668e-06	down
GYS2	-1.60443957557887	3.34445583169078	1.80450517735818e-08	1.62412824240167e-06	down
C20orf3	-0.594475865255322	7.83710483559239	1.8046947433342e-08	1.62412824240167e-06	down
CRTAP	0.571767004674173	9.67959758355624	1.81695079248248e-08	1.62641386713178e-06	up
KAZ	0.661681905422114	4.65323445987218	1.85604188698011e-08	1.6525683588383e-06	up
LETMD1	-0.397411077339595	6.40039770413909	1.87566716365299e-08	1.66120596044378e-06	down
TLCD2	0.598077166721353	7.34205674392333	1.94478731110844e-08	1.71335762108654e-06	up
MAP3K5	-0.899693699375574	5.9008384907635	2.02080347384034e-08	1.77100677217871e-06	down
RPS4Y1	-0.447942405268684	6.8827535742855	2.06182368435972e-08	1.78962391130153e-06	down
PDLIM1	0.568026132466928	6.16994302785924	2.06342920653083e-08	1.78962391130153e-06	up
HMGB2	-0.806040019745602	5.53877333011337	2.22096719262588e-08	1.9163283421322e-06	down
MXRA5	0.844555311129346	7.27316184198154	2.28693589141067e-08	1.96312922493966e-06	up
LY75-CD302	-0.349009820479218	7.98600228410061	2.31190466088584e-08	1.97443735298817e-06	down
NEK7	0.459346884058432	9.08813380319629	2.3595086278666e-08	2.00486370161721e-06	up
LPIN1	-0.917120591733652	7.12434692106556	2.48745234299363e-08	2.09751011418993e-06	down
SLC4A4	-0.993228949223345	5.94146166792042	2.49360483137461e-08	2.09751011418993e-06	down
TPT1	-0.332511901352099	10.6377150626797	2.53206831720144e-08	2.11921457808175e-06	down
COX7A2	-0.532896543410015	6.54051565597931	2.58956350807242e-08	2.15655241600121e-06	down
FAM69A	0.448274701558336	5.75029355080361	2.63278115718972e-08	2.17917091419281e-06	up
SPTAN1	0.397790761757457	8.80320886171174	2.64276059251532e-08	2.17917091419281e-06	up
RPN2	0.37106943581043	7.35001402925863	2.72885658725113e-08	2.2376197626393e-06	up
INHBB	0.675336330880426	5.45080145086817	2.74037906291329e-08	2.2376197626393e-06	up
SYCP1	1.41669219947757	2.10284504945176	2.79820792825028e-08	2.27374769470783e-06	up
ITGAV	0.379551893623853	8.21631634516367	2.84828495664702e-08	2.30325806228572e-06	up
NDUFA1	-0.422850811548031	7.15979620229043	2.90329310870104e-08	2.33645304550705e-06	down
NRP2	0.831703755736911	6.90125412065357	2.95685065433222e-08	2.35984193570902e-06	up
GMCL1	-0.808671960953528	4.12656673914748	2.97715103218978e-08	2.35984193570902e-06	down
RBM39	-0.318509181529867	7.56413261437631	2.98443394252792e-08	2.35984193570902e-06	down
CALR	0.451978213065955	7.56679969051294	2.9954508301296e-08	2.35984193570902e-06	up
NAALAD2	-1.14032545336158	4.88052973224029	3.00284564374229e-08	2.35984193570902e-06	down
FRMD4B	0.595387762085939	5.8437998977546	3.07601564074588e-08	2.40604793506754e-06	up
RPL11	-0.485117969553542	9.48645542871093	3.23150958410033e-08	2.5159180896863e-06	down
CD74	0.667543705147933	9.4322651521981	3.26740557623017e-08	2.5320880528017e-06	up
COX4I1	-0.423704930628162	7.93009724351355	3.32435340054554e-08	2.56434799869732e-06	down
WISP2	1.16476471939394	5.68103891405769	3.48616794101513e-08	2.67683326443359e-06	up
BGN	0.82051135593286	5.11859427629062	3.51770535788768e-08	2.68024739043638e-06	up
PCCB	-0.464424439138017	5.41699287689642	3.53607055599654e-08	2.68024739043638e-06	down
SCRN1	0.451277651720436	7.17660999763201	3.53865029742781e-08	2.68024739043638e-06	up
SHISA6	-1.27485993307152	2.8274738763656	3.60709943009826e-08	2.71978546668535e-06	down
COL6A1	0.59674260437061	8.42595345847354	3.72733774434412e-08	2.7978433409227e-06	up
KLF15	-0.829627067607173	4.15308232467833	3.83946281900788e-08	2.86914143425772e-06	down
SLC39A10	0.396392353533904	6.14702407726316	3.89650853363798e-08	2.89184599974791e-06	up
KARS	-0.351160359936945	6.37938014368991	3.90439808795643e-08	2.89184599974791e-06	down
CLEC3B	0.947430383119488	4.1909306800623	3.96235073363921e-08	2.92184092204347e-06	up
SH2D4A	0.732551162758223	4.30471338457707	4.00154331835774e-08	2.93779971956097e-06	up
CORO1C	0.495348163127528	8.22998248550424	4.15369128089502e-08	3.03618508082541e-06	up
P2RY14	0.637180458787388	5.39329878500963	4.22708130370354e-08	3.07639625837798e-06	up
CD163	0.823172989987328	7.53544810527957	4.27465019721631e-08	3.09754846974908e-06	up
LGALS3BP	0.46179666048126	6.89976235780201	4.47625800769862e-08	3.22965874098566e-06	up
GFRA2	1.23066328097319	2.34199408250526	4.55599222272302e-08	3.25548730977281e-06	up
AMOTL2	0.567650870756152	6.43923524786773	4.56275186905191e-08	3.25548730977281e-06	up
C6	-0.937581144182178	6.12216406288692	4.57040156399194e-08	3.25548730977281e-06	down
ANTXR1	0.420882897627659	7.48972982154738	4.78366887323438e-08	3.39295903682501e-06	up
CSF1	0.611724890053033	4.25995607848901	5.04399218595564e-08	3.56250570467137e-06	up
C3AR1	1.08096304234348	5.61491065427556	5.12380696916816e-08	3.60367247297924e-06	up
PFKFB3	-1.24069381419298	8.92717167116001	5.29322819662716e-08	3.70725300348711e-06	down
UTS2D	-1.59109064350122	1.91174617258336	5.40678471976053e-08	3.77100705933631e-06	down
GLB1	0.648221776124261	5.97173862645807	5.45567111599206e-08	3.78931447346851e-06	up
VEGFA	-0.827689956524364	6.14254169815322	5.49031741301653e-08	3.79762079241668e-06	down
TAGLN	1.04607376831452	5.52441210970817	5.67430490134931e-08	3.90873208821754e-06	up
GAS5	-0.710026295516387	4.73246416893548	5.80948290955663e-08	3.98114448195234e-06	down
STS	0.523506970386258	6.86993992365274	5.8269932378178e-08	3.98114448195234e-06	up
C22orf32	-0.456210843707005	5.40361039069324	5.85325492329861e-08	3.9828306569551e-06	down
SH3KBP1	-0.357556750331552	8.16896142966879	6.13859651171145e-08	4.16007963601368e-06	down
MAF	0.48951912240695	6.73325877073407	6.35658890048296e-08	4.29044119375743e-06	up
PMM1	-0.716856466892292	5.05610419752031	6.72876201181197e-08	4.52340350665544e-06	down
EIF3H	-0.309085946360462	7.90564439096665	7.05022943298679e-08	4.72055161915063e-06	down
FAT1	0.529523010858369	9.47452335084327	7.30981372173259e-08	4.87485943777219e-06	up
EEA1	0.416005703974122	8.35138858088797	7.6751147698539e-08	5.09816452907081e-06	up
NEXN	0.857318693681553	5.86249767026818	8.20005932274949e-08	5.42532778669975e-06	up
STAB1	0.635756877557083	6.07218877858115	8.26967804929532e-08	5.449848065636e-06	up
CSGALNACT1	0.648847549402023	4.08884334183982	8.45705804916669e-08	5.55147822294123e-06	up
PDE3A	-0.86116931281132	5.28632582301824	8.63672953110313e-08	5.61874049888807e-06	down
AVPR1A	-0.866683483906204	4.620429126808	8.63773869622672e-08	5.61874049888807e-06	down
FOXC1	0.999533651660921	2.85473671574102	8.66022491614268e-08	5.61874049888807e-06	up
KIF5B	0.59404802024658	9.33300010240694	8.76407648301753e-08	5.66416510614789e-06	up
PYGL	0.446340598296237	8.55026920415826	9.97870913259554e-08	6.42436969886603e-06	up
C8orf4	-1.31387458525162	3.97578889618987	1.01594881388081e-07	6.51569624350606e-06	down
PMPCB	-0.343669277565992	7.02826512104007	1.08500312776067e-07	6.93201044106328e-06	down
MTHFD1	-0.404460257986485	6.43134708804378	1.15048251283251e-07	7.30396129185481e-06	down
TRDN	2.31014053852752	4.93278328543515	1.15194801424797e-07	7.30396129185481e-06	up
C2orf52	-2.19136854036763	0.514082304743852	1.15943850189964e-07	7.32371361633892e-06	down
SLC25A43	0.54289919566351	4.84009774603007	1.19835628665034e-07	7.54108491813535e-06	up
GLYCTK	-1.49022073970414	3.11064912976176	1.21119370580147e-07	7.5933226372325e-06	down
RPL5	-0.349123879412867	7.05865247244248	1.31052176620083e-07	8.18538203150587e-06	down
ACTN4	0.427822284109748	6.68773092642655	1.31851287770604e-07	8.20467920443176e-06	up
NDUFB8	-0.395896093901145	6.51278347977097	1.33455708822638e-07	8.27375966660052e-06	down
TAX1BP3	0.584323819461912	4.77653388859428	1.34234114150418e-07	8.2913093607522e-06	up
ADAMTS15	0.916895691544425	3.83714207967467	1.36419476955317e-07	8.39531479689358e-06	up
NDUFA8	-0.475354864497581	5.32287130272526	1.43077458388271e-07	8.77279698154311e-06	down
ARHGEF26	-0.764088623387552	4.98960480160616	1.45513642240037e-07	8.88960896881747e-06	down
PLXND1	0.40523348795572	6.27440998752191	1.47845555210288e-07	8.99922454060004e-06	up
NPR3	1.25062801116645	5.4921358662237	1.52110287786007e-07	9.22526850452887e-06	up
CALU	0.496768174183132	8.95487459970675	1.53723323347032e-07	9.28943938449806e-06	up
ATL3	0.38445707944412	6.95791543983146	1.58965855895232e-07	9.57168871161973e-06	up
RASSF4	0.527470566823375	5.93362265569318	1.64335787026448e-07	9.85955820442906e-06	up
SLIT3	0.499618869262453	7.31673002982835	1.6719041612763e-07	9.99500134128714e-06	up
CD248	0.866911069463308	8.51081357649701	1.79229012968536e-07	1.0676563872172e-05	up
ARRDC4	0.652150837410026	5.09786032044487	1.85372880150863e-07	1.10033923434231e-05	up
CCND1	0.867730361175621	9.33947591812546	1.95631467936754e-07	1.15712902536867e-05	up
RANBP3L	0.954737642931991	4.45275172601139	2.03388221042246e-07	1.19877303944583e-05	up
RRM2B	0.541176436912758	4.67581779063577	2.04351817163563e-07	1.20022633947399e-05	up
BCL6	-0.393874578738642	8.00909755628906	2.08057024897851e-07	1.21771557334445e-05	down
LRP1	0.397539569144882	9.98381111554692	2.09622504643649e-07	1.22260317255402e-05	up
LEP	0.764934458892798	10.5749738193595	2.15349540318913e-07	1.25164442895774e-05	up
PCCA	-0.552523787560663	6.35041292586301	2.16801855693594e-07	1.25572535033047e-05	down
PLXDC2	0.463582901171335	6.22597727908149	2.2038735396144e-07	1.27209100619329e-05	up
FADS3	0.558064610280223	5.89951610601511	2.21522892544132e-07	1.27425144271348e-05	up
HEPHL1	1.93180165271418	0.763084263355886	2.4046072565348e-07	1.37844934476493e-05	up
IRAK3	-0.502996214000286	7.12058512314572	2.43955778986331e-07	1.39108900038871e-05	down
DAPK2	-0.694670365921522	4.98903894004821	2.44327717375161e-07	1.39108900038871e-05	down
CLU	0.765073124798315	8.82281373176681	2.51579965857416e-07	1.42752442321603e-05	up
TSHZ2	0.42057949478785	7.29262261490318	2.54299238080985e-07	1.43685732052436e-05	up
HSD3BP4	-1.15570712495779	2.94977088149925	2.54941528284685e-07	1.43685732052436e-05	down
COL4A3	2.03488071620722	2.49778405881253	2.65905144893709e-07	1.49361953703886e-05	up
FKBP9	0.405715857269446	5.97561644374958	2.74982016226157e-07	1.53943945471894e-05	up
PECR	-0.581679766878067	6.59271311229665	2.80154786470904e-07	1.56317032357882e-05	down
TOX3	-3.6654543313693	0.997407630949352	2.8402566578652e-07	1.5795035281065e-05	down
SFRP4	1.55884699978048	5.96208576019646	2.87715908941908e-07	1.59472735092007e-05	up
GPC1	0.767913846014642	3.73302272994894	2.89009254962553e-07	1.59660921413141e-05	up
CITED2	-0.524080469781914	5.86110091820048	3.0153922368869e-07	1.66035035043585e-05	down
TNC	1.42291936277545	3.77122421356094	3.03449784512453e-07	1.66539211244392e-05	up
LGI2	1.03335730081452	4.34377225230206	3.12422752108735e-07	1.70903413318566e-05	up
ADAM12	0.719427591709906	6.54030909661599	3.38751202181932e-07	1.84102479653356e-05	up
LTBP1	-0.578062517039626	5.20252547656139	3.41225877437641e-07	1.84847247975038e-05	down
PRRX1	0.569201869967011	8.48917733338874	3.43909758753353e-07	1.85700175863625e-05	up
PHYH	-0.442682215997569	6.64761279632554	3.52223752121957e-07	1.89577922404162e-05	down
LRRC32	0.627060375701275	5.27007371749628	3.60838704199349e-07	1.93592277871568e-05	up
CTNNAL1	-0.69027184507038	6.21806434667706	3.68101130408262e-07	1.96857662041658e-05	down
INMT-FAM188B	0.668876981011313	3.15685124447519	3.76142842241984e-07	2.00517676314922e-05	up
PRINS	-0.794202434120336	3.69689399003892	3.87833918526894e-07	2.06093713086402e-05	down
HECW2	-0.972740899664773	5.47970961350395	3.95050963040367e-07	2.09264495896605e-05	down
TNN	-1.01927809811534	3.75260850082844	3.99843800635332e-07	2.11135185452203e-05	down
PLTP	0.546239188284413	6.23026653525074	4.15154328177389e-07	2.18460726114919e-05	up
HSP90AB1	-0.318045653822454	8.90621783104727	4.16326970730982e-07	2.18460726114919e-05	down
MYO5A	0.403069467604537	7.95935435294999	4.17825791322623e-07	2.18562060029669e-05	up
ANO6	-0.408476209947014	9.54819211415274	4.20388108395527e-07	2.192173378951e-05	down
CD163L1	0.791185667379464	4.99114064960683	4.27089601905785e-07	2.21693772727054e-05	up
SUCLG1	-0.408576735041189	7.45642818627839	4.27785940562988e-07	2.21693772727054e-05	down
PBX3	0.384929513713885	5.94832858806658	4.31731402338863e-07	2.23047899498464e-05	up
CKAP2	0.601306954837157	4.88772404199385	4.37962698016025e-07	2.25571003141238e-05	up
TNFRSF10D	0.799579504623874	3.3409816432219	4.45396350004937e-07	2.28695997016338e-05	up
SVEP1	0.657675845362148	9.07853722257132	4.51682326230798e-07	2.31214387118573e-05	up
NLN	0.421907532916205	5.86302104200172	4.58946483438927e-07	2.34216621533055e-05	up
THYN1	-0.620193494288029	5.18918214024897	4.91264692608056e-07	2.49947710929065e-05	down
CACNA2D1	0.606842070563924	7.08558951398128	5.05060202461117e-07	2.56187961484747e-05	up
C1QC	0.837920832848329	4.44628441350578	5.07258524697754e-07	2.5652569319987e-05	up
ECHDC2	-0.521855052050285	6.40793285817573	5.10366321970818e-07	2.57319935646672e-05	down
CCT4	-0.368211206721775	7.07349642386264	5.28734881176484e-07	2.65493191477091e-05	down
PTPN3	-0.748625172930227	5.71224089409747	5.29749244001126e-07	2.65493191477091e-05	down
SLC35C1	0.643396564288088	4.23892011737157	5.39935064182998e-07	2.69790239980872e-05	up
HSD11B1	0.823728729234508	6.32986184617067	5.47451267718796e-07	2.72731749117409e-05	up
TPM2	0.755636088359648	7.19405634313279	5.52487634684478e-07	2.74070740711743e-05	up
CMTM3	0.536497484590306	4.81404333295792	5.53413646935714e-07	2.74070740711743e-05	up
TK2	0.356889427645267	6.56646641608372	5.76130420809459e-07	2.84404096664618e-05	up
EHD4	0.521441537747834	4.93434160892186	5.77677237982975e-07	2.84404096664618e-05	up
TFCP2L1	1.28990881483117	3.09021576757422	5.8811548505036e-07	2.88512513241972e-05	up
UBB	-0.36738391650071	6.15800019386344	5.89656380295614e-07	2.88512513241972e-05	down
C18orf55	-0.410823154798798	5.71872015581992	5.91192974741599e-07	2.88512513241972e-05	down
CETP	-1.81051209350923	2.26118109706166	5.99030766378784e-07	2.91487674372514e-05	down
TAF13	0.927653428357737	4.05908166081653	6.03945158605237e-07	2.93027188692553e-05	up
LGALS8	0.313191412427998	7.02796326432901	6.22699186229515e-07	3.01253227696412e-05	up
STK24	-0.336556823310359	6.37147761515792	6.28192546158322e-07	3.03035015277929e-05	down
LOXL2	0.671695167990961	5.95952361180314	6.63286750407002e-07	3.19044738938587e-05	up
C1QA	0.847289463491009	3.78252638858892	6.74896734121123e-07	3.23699038179183e-05	up
AGTR1	-0.63743416893148	6.67560889144358	6.83756714442966e-07	3.2701153265888e-05	down
CYB5R3	0.462155656247477	7.85465052240439	6.94538828450828e-07	3.29743691344193e-05	up
ENPEP	-0.685248425151349	5.46794269585409	6.95327392180984e-07	3.29743691344193e-05	down
C11orf24	0.515397864254905	5.57889457108065	6.95379192571242e-07	3.29743691344193e-05	up
LAIR1	0.512086858060927	6.06448631872414	7.00589646882968e-07	3.3127599150209e-05	up
EEF1G	-0.527357225294115	4.45841248678581	7.18623636206985e-07	3.38846226661091e-05	down
SHMT1	-0.559677932490759	5.98681095019682	7.31972832769019e-07	3.44171158643837e-05	down
HMGN3	-0.415692469413369	5.44330191193566	7.41870508277499e-07	3.4784791143017e-05	down
MFRP	0.65363576165026	3.85323161653988	7.53405138752946e-07	3.50892518382608e-05	up
C1QTNF5	0.653637453912752	3.85323161653988	7.5557187065427e-07	3.50892518382608e-05	up
GPN3	-0.496244369118625	5.03960474802781	7.60102654059559e-07	3.50892518382608e-05	down
FPR3	1.07032330942305	5.42916108130722	7.62702515287517e-07	3.50892518382608e-05	up
AAK1	-0.486699293455187	8.12944347251152	7.63014209118458e-07	3.50892518382608e-05	down
MOCS1	-0.534499060629952	6.63464901754436	7.63037676631036e-07	3.50892518382608e-05	down
GALNT1	0.388543650007675	6.6522441294232	7.97673812587586e-07	3.65815395860373e-05	up
CS	-0.504384450450785	7.2232700976528	8.00102992753622e-07	3.65926885128494e-05	down
PCK2	-0.542263668956233	6.02548382608351	8.14007713939129e-07	3.71271801733708e-05	down
PGBD1	0.67450788559217	3.40725520588105	8.5768542409996e-07	3.90130334619816e-05	up
MRPL32	-0.568310095612864	4.676755923234	8.9416480151078e-07	4.05621263211083e-05	down
ANTXR2	-0.455390270703833	8.76145365798489	9.00719282563644e-07	4.06434989106132e-05	down
F13A1	0.750884158811406	7.87991757013741	9.00814749736395e-07	4.06434989106132e-05	up
IDH3B	-0.437443355977985	5.63978925713715	9.10738230467769e-07	4.098077215e-05	down
ALDH6A1	-0.634319956694449	6.04551177089717	9.13863074872738e-07	4.10111367568224e-05	down
SLC16A7	-0.640906946193157	8.18541173362776	9.21305596417304e-07	4.12345838995435e-05	down
FCGBP	1.47079443141696	3.79464548134218	9.72428754849811e-07	4.34066264731493e-05	up
CADM3	0.928564638955756	4.48420817597962	9.76480540505506e-07	4.34634505078337e-05	up
NDN	-0.392645525331127	7.37493640966696	9.78894846851862e-07	4.34634505078337e-05	down
GGCT	-0.743294474986976	4.39155371193246	1.02926707066311e-06	4.55791044863223e-05	down
STC2	0.982996892419786	4.13790124491713	1.0630860882383e-06	4.68992756493848e-05	up
RPS15A	-0.386990539354979	7.44266555141335	1.07121884179084e-06	4.70633390885484e-05	down
HRH1	0.796900959842271	3.98829551609079	1.07439687816094e-06	4.70793961872671e-05	up
TLR10	-1.93664272180356	1.83213164442388	1.10627611611065e-06	4.83497543278753e-05	down
TNNT3	0.854050884540061	2.94896980251859	1.11489808678743e-06	4.85996850904553e-05	up
FLJ36031	0.696477164549522	3.09648513219995	1.13140074414983e-06	4.91909533930493e-05	up
SBDSP1	0.522510524631099	4.34269530445832	1.1352629538902e-06	4.92310015159796e-05	up
PPP1R9A	0.495883490638287	5.92148458940226	1.14061906435478e-06	4.93354587034486e-05	up
PHLPP1	-0.617035297290773	5.15481435527169	1.17158144070466e-06	5.04141432800907e-05	down
ATRN	0.318026084286539	6.64123725793787	1.17803519251245e-06	5.05618745832459e-05	up
SEC24D	0.447211868551035	5.93161416499717	1.18989338226861e-06	5.09402182245378e-05	up
MRC1L1	0.877546808854141	2.38968947237095	1.21984136552629e-06	5.17216391956318e-05	up
MRC1	0.877547241653184	2.38968947237095	1.22014108496055e-06	5.17216391956318e-05	up
DAB2IP	0.634525017657987	4.52539209362436	1.22050585353214e-06	5.17216391956318e-05	up
COX5A	-0.400395511706224	6.44644421912113	1.23955895034296e-06	5.23964072469463e-05	down
TJP2	-0.395341778520261	7.24764062768915	1.26060262786464e-06	5.31517062665648e-05	down
HBG2	4.50798736837675	0.756480975894402	1.29112149468781e-06	5.43017153255759e-05	up
PPARA	-0.532699628661305	6.12226871471137	1.30698071315708e-06	5.48309527757801e-05	down
HLA-DRA	0.659786270662065	6.12188082845408	1.32276810292007e-06	5.53545381869478e-05	up
EFEMP1	0.526475445820121	8.91685958976056	1.32816681909749e-06	5.54418563213789e-05	up
NTRK3	-1.10155350538314	4.56112491980927	1.35864564173602e-06	5.65730582015403e-05	down
GPHN	-0.773362121177489	5.33705427630552	1.36203624382907e-06	5.65735103857441e-05	down
EPDR1	0.667022149946191	7.30730181480863	1.37881838793301e-06	5.7128814345571e-05	up
CLVS1	0.496865658865202	6.9003123282357	1.38860454548919e-06	5.73922258936878e-05	up
VSIG4	0.887305667938505	6.18001781923556	1.40039301487656e-06	5.77368932906865e-05	up
MS4A7	0.83922073532193	5.78787219075454	1.44181519975048e-06	5.92430557024889e-05	up
RND3	0.547244934499775	6.1418516015149	1.4440030304448e-06	5.92430557024889e-05	up
CDHR3	-1.00283478163677	3.15119244646508	1.4508596730896e-06	5.93788265717527e-05	down
SYF2	-0.315721218032299	6.53227299411447	1.5258022420552e-06	6.2293667633566e-05	down
PQLC3	0.514974273980081	5.98760117439223	1.57504300322842e-06	6.41475543334319e-05	up
COL11A1	1.90371471274593	2.83532861044984	1.62496228894617e-06	6.60200091132767e-05	up
C18orf10	0.462714581289721	6.58325573022086	1.65827995194198e-06	6.7210528124835e-05	up
SEL1L	0.374663708433273	8.11779378436804	1.67882706429242e-06	6.78789522444222e-05	up
PRRG1	0.516977191468718	5.0831647569651	1.70333054658913e-06	6.87037349863986e-05	up
PLA2G16	-0.376053714585256	8.1228333104274	1.7455827548501e-06	7.0238725320759e-05	down
SRPX2	0.586054298994179	6.01769237770605	1.77479188651373e-06	7.12427851039648e-05	up
MAPRE2	-0.41634827610749	6.16151457118142	1.80813955017074e-06	7.24077701682012e-05	down
MARCH2	0.406950178120314	4.93654884611653	1.8963741658897e-06	7.57599216296604e-05	up
FMNL2	0.487054763160531	7.35272324686341	1.91010977463168e-06	7.6126970279904e-05	up
STK38L	0.537605125464351	5.67998454106412	1.99446553786676e-06	7.93001392834959e-05	up
CCL18	1.85319814186257	4.59927236581077	2.02243077097363e-06	8.02214897519612e-05	up
MEGF6	0.699050579848516	4.02524067160981	2.03539825859282e-06	8.05449916089486e-05	up
BHMT	1.05821115819574	2.82199721119267	2.10673164127024e-06	8.31711814698647e-05	up
SLC19A3	-0.714434028885139	8.01549257599947	2.13338903206672e-06	8.4025409430035e-05	down
NDFIP1	0.393361104186787	7.10386951089498	2.14190104775042e-06	8.41626329537423e-05	up
IGBP1	-0.33989642256335	5.62050112242304	2.16277926347298e-06	8.47839861622348e-05	down
FAM188B	0.628179753071256	3.06050528672537	2.23483376093734e-06	8.74039306643229e-05	up
COL5A2	0.463955053558852	7.13445466587752	2.25427357098919e-06	8.77541518716001e-05	up
MOSC1	-0.442837469974852	7.87163495469194	2.26593271123746e-06	8.80033588246027e-05	down
MAP1B	0.600827652868465	10.7688367238509	2.29542580875965e-06	8.89424366037681e-05	up
PLXNB2	0.508670228616015	4.66596104048514	2.35530317560958e-06	9.10517779596506e-05	up
RNF141	0.315778029798592	7.14592845802684	2.38257737006351e-06	9.18939230356985e-05	up
C15orf28	-0.747672961873535	2.69853347334615	2.40696432596824e-06	9.26210939135227e-05	down
GCDH	-0.781592930495358	3.29600449277584	2.45887394709662e-06	9.44015848634183e-05	down
WNT2B	1.62844633869487	2.99788842307053	2.47730192131208e-06	9.48914344641715e-05	up
ANKRD30A	1.48744387211893	2.42648763132175	2.51362717829108e-06	9.60630258845077e-05	up
RPL35A	-0.375386300284035	7.85120029726172	2.52559877180333e-06	9.61369299893896e-05	down
GART	-0.400733761195293	6.03150534845286	2.52704756528654e-06	9.61369299893896e-05	down
STAMBPL1	-0.569278863603913	4.57410230788445	2.54178825734624e-06	9.63384236531454e-05	down
CERCAM	0.797500469350582	4.06303583277579	2.54385466603084e-06	9.63384236531454e-05	up
RPS12	-0.380816978394903	6.91261914111105	2.57480765834438e-06	9.72905313612336e-05	down
LRRC16A	0.506689296577671	5.36643794507632	2.61805280452182e-06	9.87017700335378e-05	up
TMEM176A	0.569347146282728	4.72992881967948	2.67533043515344e-06	0.000100634508211311	up
MAFB	0.460008688742208	5.70084530015268	2.68316679302665e-06	0.000100702979705097	up
MN1	0.716606927680337	4.56692484503074	2.71048263748007e-06	0.00010150060149615	up
TRIM47	0.693252148966978	3.22473812766727	2.83656604128846e-06	0.00010574895092456	up
TSGA10	-0.733270630096215	4.93989905851472	2.86531633642093e-06	0.000106583400345222	down
GABARAPL1	-0.379561116829939	7.72541023896156	2.87213474648519e-06	0.000106600140845711	down
GPCPD1	-0.51910512130867	6.52614575824785	2.92221325388129e-06	0.000108218866497166	down
CCDC152	0.32290099174886	10.0838180942177	2.93286056264921e-06	0.000108373406088709	up
CUX1	0.328731785627774	5.70890725715014	2.94576251956834e-06	0.000108610393865759	up
BCKDHB	-0.521037354150066	5.72058167487537	3.04169587050896e-06	0.000111900982805384	down
BCAT1	0.810966030929733	5.79472853010743	3.10635173948547e-06	0.000114028995103612	up
C5orf23	1.10310263961088	7.80841418365877	3.13336100971011e-06	0.000114768774489141	up
TSC22D2	0.433688908439	4.97709545165184	3.16809293688223e-06	0.000115787571332908	up
TF	-1.16607353610703	8.02514583380948	3.17830123250137e-06	0.000115907591134729	down
MYL9	0.54530951612234	7.84876841725348	3.37955638464574e-06	0.000122712352109729	up
AKAP1	-0.517095776836326	6.39019765510098	3.42938929613864e-06	0.000124252267160313	down
GPR137B	0.653775438750359	4.38836901835482	3.45124115840447e-06	0.000124545865024277	up
ARHGEF37	0.607300615208087	4.12854389190753	3.45237358093461e-06	0.000124545865024277	up
C8orf34	-0.681353013894007	4.32783800836426	3.49600883605375e-06	0.000125848799799363	down
OSMR	0.531934039343361	5.6443032307267	3.50828178646747e-06	0.000126019589750384	up
FAM102B	0.426945957218025	5.45942961245797	3.75036974243992e-06	0.000134427064494008	up
PAPSS1	-0.485800552004969	6.05234827086403	3.76422022072974e-06	0.000134635218535887	down
PLEKHG5	0.930836801220929	4.07175216227201	3.82319375770642e-06	0.000136452964414174	up
STMN2	3.13209040620138	1.2028788343974	3.85723975272324e-06	0.000137375183448584	up
CST3	0.453499917572474	7.30917383665761	3.86800263844961e-06	0.000137466021581758	up
RAB5C	0.353830574380047	5.8454330537508	4.01194013325351e-06	0.000142279376886717	up
LYVE1	0.824899953582257	7.75621150379353	4.07030078872005e-06	0.000144043900427875	up
C2orf89	-0.841195140311729	2.79522227357941	4.08631219935077e-06	0.000144305442837411	down
LOC100271722	-0.878816512371997	2.02823924502864	4.16059587935776e-06	0.000146619398788567	down
MUT	-0.419804040044718	6.84966519229836	4.17944612672409e-06	0.000146974262006795	down
FOXN4	-2.25011976425459	0.745643668002102	4.21388964277131e-06	0.000147874840105553	down
GRM7	1.8822483026867	1.18958718546098	4.29053964068628e-06	0.000150028409778066	up
CCL13	0.966239247696185	4.10990653285083	4.29574820270744e-06	0.000150028409778066	up
HYI	-0.5581813662694	4.46109288210215	4.30214688413116e-06	0.000150028409778066	down
CPE	0.680510211149043	7.72923633933346	4.47780010687159e-06	0.000155829305590278	up
STAT5A	-0.325186030697286	7.28286536811567	4.61510673562759e-06	0.00016027442250554	down
YAP1	0.416700671340784	7.2713268792524	4.63730677985577e-06	0.000160711963122165	up
LOC401233	0.778903162916665	3.43146300658882	4.70998218882343e-06	0.000162013248383649	up
ADRB2	-0.705932840315137	5.54293112259384	4.71338887157076e-06	0.000162013248383649	down
PLA2G15	0.616204286055809	3.22205750987821	4.71648447598543e-06	0.000162013248383649	up
KIAA0114	-0.595882560528301	3.78406672920061	4.72455911372648e-06	0.000162013248383649	down
MST4	-1.23914474201624	3.91212450732481	4.73292780092026e-06	0.000162013248383649	down
FTL	0.704781511304142	9.98429967161405	4.95593136301317e-06	0.000169300683847913	up
PRSS12	-1.04401330067884	2.90891416103993	5.0025586037659e-06	0.000170545475495799	down
FAM114A1	0.403149055066821	7.14612937157212	5.01861678267095e-06	0.000170745175457579	up
ENOX1	-1.62122835185535	2.82419416695398	5.08615668864643e-06	0.000172692042213494	down
GBP3	0.510035908623199	4.76863691793749	5.10547116570951e-06	0.000172996926807311	up
LSM6	-0.517036668837914	4.61965533924902	5.28850014823572e-06	0.000178508330102996	down
NUDT2	-0.515176559776354	4.46087586367955	5.28945168355852e-06	0.000178508330102996	down
SLC24A3	0.529158014518688	6.42933511276122	5.36033538660364e-06	0.000180536527236133	up
BAI3	-1.14681838990316	2.46329982643119	5.44154299276646e-06	0.000182885984913641	down
FHOD3	-1.18909848287223	3.13750887766383	5.46287068862063e-06	0.000182885984913641	down
ALDH2	-0.431280338692069	10.5159198578603	5.55644686037807e-06	0.000185647433125486	down
FAM13AOS	-0.550770228759067	6.07075759038765	5.58185690875024e-06	0.000186124905967271	down
CNTN3	0.686268240273152	4.3382683469075	5.65591907028846e-06	0.000188219541386796	up
BICC1	0.580726799015015	5.24827416944517	5.72707940511517e-06	0.000190209488417109	up
CCDC50	-0.356166505237943	8.50324843101044	5.74906280755761e-06	0.000190561509575657	down
TNFRSF12A	1.65909932937024	1.20759516298377	5.77659976009716e-06	0.000191095856490645	up
PKP2	-1.07739708050064	4.70168601104093	5.80168943396149e-06	0.000191547296716137	down
XRCC6BP1	0.609666910234136	3.73845098720501	5.85254170386936e-06	0.00019284585744305	up
TMEM176B	0.574594782782698	5.01112700919125	5.91953402549579e-06	0.000194670098335509	up
RPS13	-0.340838576226249	7.67329375433161	5.97867296078877e-06	0.000196087076146963	down
MARCO	1.54318218196019	3.01782522530231	5.99452923889138e-06	0.000196087076146963	up
FSTL1	0.454120742613975	9.97354071209679	5.99776468052124e-06	0.000196087076146963	up
SLC30A1	0.484981453757501	4.76094617488682	6.21871088061671e-06	0.000202914232808271	up
CHST3	0.667212430271786	5.04819280596612	6.2865707949225e-06	0.000204729394039315	up
DCUN1D3	0.701870089489778	4.59691090200089	6.30575534188168e-06	0.000204955414888849	up
NPY5R	0.926982434972398	4.42753807268052	6.35760404693251e-06	0.000206240182444968	up
MRPL10	-0.442169407551745	4.85696886714257	6.57915880428319e-06	0.000213014582640032	down
C13orf31	0.501781807679807	4.38287799146222	6.72506672646531e-06	0.000217092221504055	up
LARP6	-0.437160967720542	5.80083638432213	6.7310390680808e-06	0.000217092221504055	down
UBE2L3	0.343432989385376	5.46217765679518	6.84037912320787e-06	0.000220194434891109	up
QRSL1	-0.452491023692846	4.39910239882602	6.93831201576087e-06	0.000222918243439196	down
PDE3B	-0.361214940805808	9.18540556128085	7.06987735782562e-06	0.000226509971893089	down
PYGM	-0.937569797445516	3.08705810727102	7.07726151103297e-06	0.000226509971893089	down
PDK2	-0.520985389743088	5.33560554690897	7.09780753087261e-06	0.000226509971893089	down
MRPS7	-0.391465271802739	5.4512947707039	7.10614652408422e-06	0.000226509971893089	down
IQCJ-SCHIP1	-0.720289462792312	3.40656956652135	7.11776361884013e-06	0.000226509971893089	down
GBE1	-0.389223289899627	8.55301340825025	7.16434547441267e-06	0.000227559732250842	down
GNG7	-0.824129258017555	2.27215752519629	7.3831862645725e-06	0.000234026427431104	down
SEC14L1	-0.487604243355895	7.93428678801291	7.39590059806764e-06	0.000234026427431104	down
CCNYL1	0.412441795850492	5.33063222020234	7.45516373001498e-06	0.000235450798954252	up
RAB2A	0.31399704715536	6.66943017201502	7.46904679160689e-06	0.000235450798954252	up
SLC22A5	0.524758413763964	4.07602725310732	7.54463827416199e-06	0.000237386654269168	up
MAOA	-0.424484276521082	9.6135043200313	7.56240166351308e-06	0.000237499139672693	down
SOS1	0.318544251364834	9.32183480091637	7.58162242690068e-06	0.000237656887273203	up
SLC1A3	-0.651029652748945	7.46930754572473	7.67824801899415e-06	0.000240235875869052	down
GPAA1	0.558349534672615	3.13230967503464	7.73414136191465e-06	0.000241533194509495	up
ANKRD36BP1	0.467840073273937	5.05025387605176	7.79011721579363e-06	0.000242828253398826	up
CP	0.911963537743226	3.73856451882602	7.94020729805623e-06	0.000247046709966846	up
RHOT1	-0.437687913678736	6.20254996387669	7.96606209081064e-06	0.000247165129456853	down
XG	0.657002910475303	3.72343436128888	7.97354500906272e-06	0.000247165129456853	up
RPS20	-0.375355433311695	8.55620123131044	8.14417639266739e-06	0.000251987742397152	down
TMLHE	-0.419981232870118	4.88370720240009	8.1730336471704e-06	0.000252042856215853	down
IL17RE	0.680924552461068	3.20683834043979	8.17607210258727e-06	0.000252042856215853	up
GJC1	-0.692409443283338	5.16502258221893	8.28528360324638e-06	0.00025494000410798	down
TPBG	0.704841579620561	4.12485349402795	8.45014971646339e-06	0.000259535882759414	up
FFAR2	-1.42334922236221	2.8479172610006	8.58556616975908e-06	0.00026321207347179	down
SFRP2	1.14136225209059	5.81249594833819	8.60507736184258e-06	0.000263327952394667	up
UBL3	0.309360169409386	6.93795252264312	8.68720110281322e-06	0.000265355947554727	up
PSMA7	-0.308075408789888	8.25943970665094	8.74711724640376e-06	0.000266699445514668	down
EPB41L4B	-0.538731841798257	7.15888433748499	8.86226015098412e-06	0.000269718859395133	down
SORBS3	0.499098758486912	4.7245461030192	8.94593338145208e-06	0.000271771286519285	up
EIF4EBP1	-0.792727020834869	3.14127386258458	8.98280104179307e-06	0.000272396932316258	down
SCHIP1	-0.710380354798184	3.41702595251926	9.00564391441291e-06	0.000272595792917464	down
SPRED1	0.333819785017853	6.58460198532102	9.13188259057971e-06	0.000275918019284682	up
GDF10	0.843815268870245	3.32716128526662	9.17862058834671e-06	0.000276408267484457	up
RALGAPA2	-0.429565029197963	6.71815389370475	9.18113368309683e-06	0.000276408267484457	down
BMP2K	0.425317019556402	6.18116278976228	9.19855129939637e-06	0.000276435458169831	up
LUM	0.588954346195906	9.42477117144201	9.21795803137708e-06	0.000276522221303263	up
KIAA1239	-1.75833018427068	3.59374163476672	9.27311816655873e-06	0.000277679293363196	down
SAT2	-0.316151564337534	5.75288990911073	9.39118608170807e-06	0.000280492980440575	down
RHBDD2	0.421398403038572	4.87941481957841	9.40059513872767e-06	0.000280492980440575	up
PRTFDC1	0.578917447121493	3.48919810355533	9.63346416185228e-06	0.000286929816023568	up
CA2	-1.17169332246078	3.07827968078852	9.97168483697187e-06	0.000296476079016114	down
PEG10	0.853959769223759	5.14649666567084	1.00059342443703e-05	0.000296615886861258	up
SHCBP1	1.34394855114493	1.51117153055033	1.00294506816508e-05	0.000296615886861258	up
EIF4B	-0.343631538709599	5.82075522677662	1.00295472826018e-05	0.000296615886861258	down
RASSF6	-2.09036501096715	1.06806157399093	1.00822399682284e-05	0.000297648350666974	down
KRT6B	-4.73083847094691	0.547357551402952	1.0152945430068e-05	0.000298655167735264	down
TWIST1	-0.579407224018918	4.17850774949048	1.01597481642172e-05	0.000298655167735264	down
CTSH	0.642662232268078	4.80530026827881	1.01698695029034e-05	0.000298655167735264	up
MFGE8	0.489561369323499	5.57619534094035	1.02523896774613e-05	0.000300551227339797	up
SNHG1	-0.45632261217419	6.01523104488201	1.02775416479753e-05	0.000300761835044507	down
EYA1	-0.984689100865779	2.764808943289	1.06810453676766e-05	0.000312024464938112	down
PDK4	-0.830622969090798	9.1503329702541	1.0765382664558e-05	0.000313940314324104	down
LAMB3	0.522939659512096	5.84025856363603	1.08163723284317e-05	0.000314878706792379	up
NUAK1	0.534253623926189	6.25698250221412	1.08508912832876e-05	0.000315335189567624	up
SCD5	-0.700514334093846	2.44576341973818	1.08963668318454e-05	0.000315682222074449	down
F2R	0.56883513046559	4.93250821323244	1.09005510698985e-05	0.000315682222074449	up
PARK2	0.452988670974312	4.27754056151217	1.10887307930231e-05	0.000320577313893633	up
FAM134B	-0.675529692755531	5.35316900726901	1.12035230863726e-05	0.000322945450124945	down
VASN	0.945536513297466	2.90059107597509	1.12368000389309e-05	0.000323183498026914	up
CHKA	-0.507787760091778	4.68751218029639	1.13522818435803e-05	0.000325780432143231	down
RAB7L1	0.395524131547987	5.45444642879337	1.13660178249386e-05	0.000325780432143231	up
TSPO	0.577605112984539	5.17205976712003	1.14805809590994e-05	0.000328501614827974	up
MSC	1.27333069253561	3.352148964388	1.19659707793237e-05	0.000341806117534299	up
ARL3	-0.429194722899554	4.81969428073061	1.20547365755504e-05	0.000343038855317648	down
SVIL	-0.502857838738339	6.16357891935011	1.21608037987942e-05	0.000344796854653894	down
P2RX6	1.30284078243218	1.90496357327538	1.2173662769607e-05	0.000344796854653894	up
SIRT1	-0.363366135534568	5.97583509619636	1.23447654338525e-05	0.000349052413171041	down
KIAA0922	-0.395820399636936	7.03719599382851	1.23927941874996e-05	0.000349819531036352	down
PFN2	0.445784093881113	4.7025792013761	1.2465291320887e-05	0.000351177093521111	up
C1orf115	-0.416314961540321	6.18577876411138	1.24828466840947e-05	0.000351177093521111	down
LDHD	-1.028335445282	2.82748522520514	1.25076963464424e-05	0.000351285787152853	down
ARHGAP32	-0.362132080329037	6.14864552258327	1.28221302685586e-05	0.000359513632437859	down
SAT1	-0.464995707818782	9.71986669222802	1.29425268553623e-05	0.000362282536842659	down
TXLNG	-0.448744642669665	6.59242660011762	1.31882968604975e-05	0.000367931501913112	down
MYCBP2	-0.306693233143228	10.3658439050316	1.32869482638788e-05	0.000370066933426069	down
LACE1	0.886786864447323	2.93784096434849	1.34407416325154e-05	0.000373728528549296	up
STYXL1	-0.628103536356992	3.73698922866832	1.35404813325805e-05	0.000375112615803799	down
IRS2	-0.705443130024825	6.02683072555934	1.35476195373064e-05	0.000375112615803799	down
GLIPR2	0.690011322310312	5.7850601127196	1.35577473302645e-05	0.000375112615803799	up
RNF19A	0.421262050465293	8.11522435648163	1.37498195338778e-05	0.000379799058048813	up
GYG2P1	-2.01078043840342	0.81108684900166	1.40158423228362e-05	0.000386509365143255	down
SLC25A5	-0.418662205981824	5.51693230398083	1.41257482987801e-05	0.00038889950785079	down
ARF4	0.596140587255437	6.97101454455268	1.41755888565972e-05	0.000389630840509984	up
SHFM1	-0.373667304325242	6.53848356232442	1.42581393213662e-05	0.000391257367377621	down
AKR1C4	0.773648941207901	3.25247499359312	1.43721891271264e-05	0.000393741528312552	up
IPW	-0.581117329010211	4.0810840866212	1.47173610687877e-05	0.000402539063611825	down
LOC646168	-1.6316961406304	1.9692884875461	1.51252040848399e-05	0.000413019235197609	down
PEMT	0.749291896268301	4.83715000173527	1.51665592554971e-05	0.000413473998986589	up
HEY1	-0.765316223433159	4.04830967919047	1.52907965757211e-05	0.000416183160782105	down
PPARG	-0.567944761431479	9.16083017735326	1.57666182269353e-05	0.0004284373741894	down
NDUFB9	-0.331669566389143	7.11935608392687	1.59291848658904e-05	0.000431536766876082	down
MRPS31	-0.416273732349489	4.9309792361934	1.59322374054256e-05	0.000431536766876082	down
GRIN2B	1.13071368100228	2.74554362753601	1.64789158347045e-05	0.000445622895245748	up
PPBP	-1.72863644811095	7.08789358231454	1.65263202044741e-05	0.000446183990165631	down
ECHDC1	-0.547028091233419	7.77523471291021	1.66383227339807e-05	0.000447876115146252	down
TMCO6	-0.564483535052225	3.39925717655046	1.66425081319654e-05	0.000447876115146252	down
DECR2	0.615895844030529	3.09547847079175	1.69871395718467e-05	0.000456188675794595	up
ELN	0.897102582749678	3.95063608140061	1.70058984225956e-05	0.000456188675794595	up
FAM13A	-0.571196618397719	8.09763565877011	1.70976133394984e-05	0.000457915119503782	down
CYP19A1	1.38930195689078	2.19145499920647	1.76841036430504e-05	0.000472866151567126	up
TSPAN13	-0.692846896349346	5.0151810721263	1.77856680710015e-05	0.000474823441531889	down
AHR	0.300250979346366	7.47115539946202	1.83131799611704e-05	0.000486578284714335	up
TRAM2	0.404081419103892	6.7788584875712	1.8700555294211e-05	0.000496083351933118	up
ELP2	-0.307249558902362	6.28081394567196	1.8924969506382e-05	0.000501242190771088	down
YPEL5	-0.417060451436788	7.40314800424913	1.89665277259543e-05	0.000501452624885919	down
MPP7	-0.502432198497938	4.75859228810739	1.89928289729179e-05	0.000501452624885919	down
NAV1	0.357590065575374	8.37127825614174	1.91348050274821e-05	0.000504405513944918	up
TRIP6	0.427591406456674	5.22096038416896	1.94318948008722e-05	0.000511431583446227	up
OVCH1	-1.1754423216258	1.73742705026084	1.97424951308994e-05	0.000518617012862398	down
ARHGAP21	0.36179255327395	7.48959379029857	1.98270972736094e-05	0.000519383069269088	up
C6orf48	-0.366612786355455	5.13554269545778	1.9980948438997e-05	0.000522595462375579	down
VNN1	0.739855364221043	3.97526753961852	2.01169394559711e-05	0.000525331434560842	up
NR1H3	-0.457843914836461	5.49574504605944	2.05133924805245e-05	0.000534849963756231	down
FAM177A1	0.325645493184062	5.75807611512069	2.07927943460223e-05	0.000539969123034322	up
PKD2	0.387488554119932	6.60777374000395	2.0800734979022e-05	0.000539969123034322	up
HSPD1	-0.41843037828081	5.7831834069648	2.08065048304641e-05	0.000539969123034322	down
FLNC	1.07666620286176	2.99515020440354	2.09242754736146e-05	0.000542184902713367	up
FZD5	0.578254062547555	5.80677907722064	2.13159256506199e-05	0.000551479566407613	up
BTC	1.48315720312093	0.893011787996249	2.15708005259237e-05	0.000556353821268778	up
MRPL51	-0.378578379698992	6.74681058861078	2.20148685742684e-05	0.000566933669330275	down
ITPK1	0.397365235977726	6.45599112809076	2.24911173957916e-05	0.000578308470181499	up
C6orf138	1.39886825030967	1.99237212192427	2.26232315713987e-05	0.000580056489666977	up
EHD2	0.327327203380236	8.03807578229932	2.26663221761032e-05	0.000580140010559313	up
TMEM189	0.533214426955232	4.86150696291355	2.28238517315406e-05	0.000583280082647722	up
GAS2L3	0.760901420882043	4.15120920814532	2.28876422008785e-05	0.000584018662805647	up
TXNIP	-0.546389774448853	11.0389852172836	2.30138709528416e-05	0.00058545468978665	down
C5orf62	-0.555843832055777	6.7644971753269	2.35821611308265e-05	0.000597188797532381	down
STON1	-0.495881940643887	6.19160211385866	2.36762930120055e-05	0.000598666871190271	down
LOC401052	-0.506672913912891	4.32296524859302	2.37556892074187e-05	0.000599768448933608	down
AKR1C3	0.663285721456417	7.74983956526709	2.4099854278568e-05	0.000605848823396968	up
DLD	-0.36658196852824	8.17011419002471	2.41051028366319e-05	0.000605848823396968	down
ADAP2	0.609314147238415	4.0397387157696	2.43250783852869e-05	0.000610461000136908	up
TAF1D	-0.33839727773372	5.97372723914679	2.44361448183451e-05	0.000612330281608203	down
LTA4H	-0.457513973352434	6.54182472001487	2.45639268601598e-05	0.000614612214816465	down
UBA52	-0.331782065307782	7.5875579358585	2.48274375256656e-05	0.000619353914667833	down
SLC9A3R1	-0.795343401568282	4.35880560765735	2.49448200244387e-05	0.000621356164269464	down
SLC35B4	0.354860446153599	6.16809957109058	2.52331431933031e-05	0.000626539775604912	up
CYP1A1	-4.19317692100395	0.850697669843417	2.52419927124659e-05	0.000626539775604912	down
LGALS12	-0.641212581139925	6.49719114577092	2.52652099010285e-05	0.000626539775604912	down
PTPN11	0.325847467104354	8.22877439923906	2.56363090093669e-05	0.00063480203625413	up
SSU72	-0.327369163153379	5.69872203832717	2.59103986494502e-05	0.000639595958719201	down
LOC647946	-2.22714033952101	0.757383107919632	2.59694654569469e-05	0.000639595958719201	down
ESRRG	1.22553378395469	1.67285756385681	2.59827499808266e-05	0.000639595958719201	up
UCHL1	0.965464578385641	7.14564949124353	2.61526165592548e-05	0.000642832083091581	up
NDST1	0.411893868991781	6.38102748891852	2.61956296048748e-05	0.000642945225741935	up
ATHL1	-0.703077692955821	3.66559332365443	2.64734557920536e-05	0.000648812849931456	down
BHMT2	0.462932572335862	6.66655392205406	2.6578277827157e-05	0.000650429521270149	up
FANK1	1.00927368355605	1.92892419659513	2.74879527910421e-05	0.000671709258057305	up
HNMT	0.320780573656827	7.71713874315053	2.76269525931222e-05	0.000674121806787569	up
DTNA	0.471954991684393	5.50544769309847	2.77150282789103e-05	0.000675286547832138	up
GRIA1	2.04372546720704	1.27519399892487	2.79065398726463e-05	0.000678964492628236	up
ABHD4	0.476471963495791	5.8495489026277	2.81617573965485e-05	0.000684179473237773	up
MXRA7	0.55255016912792	6.07219364980219	2.82271487693078e-05	0.000684279197002149	up
EDA2R	0.767319542457501	2.76024503327614	2.82476208332926e-05	0.000684279197002149	up
TUBB1	-1.43554596953519	5.7288098036377	2.8438859632302e-05	0.000687916288128762	down
COBLL1	0.416749209555267	9.31769429404738	2.88875446706886e-05	0.000697761342341496	up
RAB28	-0.408642268960368	4.79034901940943	2.94345950005148e-05	0.000708929044192256	down
CNIH	-0.35161546355553	5.02913900246975	2.97309534070574e-05	0.000715037972817146	down
ADD3	-0.346891361517964	8.68723498892548	2.9845514751699e-05	0.000716763373642309	down
HSDL2	-0.304216998602067	8.73279795618649	3.0107250180847e-05	0.000722013267589108	down
RPS9	-0.389242695944416	5.58576342643333	3.03952506135129e-05	0.000726113200553289	down
SIGLEC1	0.627194898795945	5.37814612657051	3.06233349493758e-05	0.000730205133500858	up
MID1	0.544468011109027	6.32731002321902	3.06929856960414e-05	0.000730824875627364	up
LRPPRC	-0.371281395792626	7.86248268108916	3.09125481577305e-05	0.000733964742712412	down
CBS	-1.39167936876769	1.47287677486287	3.13273684777403e-05	0.00074170978917807	down
MYEOV	1.58363537188882	3.04539975410513	3.20063779183262e-05	0.000755648462587959	up
TMEM106A	0.570571842058688	4.06617689471387	3.21392555584318e-05	0.000757716899707873	up
ADAM17	0.320881090013286	5.7943138390061	3.27942120456432e-05	0.000772070767133645	up
INSR	-0.324807844855592	7.14086493401645	3.324225774771e-05	0.000780635866386737	down
GRB14	1.02136448041075	3.29988175886016	3.32512917577958e-05	0.000780635866386737	up
NCRNA00275	-0.401094746276924	6.68353043252457	3.36423684619702e-05	0.000788710932331818	down
LOC100289230	-0.553639026117229	4.66077445441205	3.37244892000628e-05	0.000789402066088535	down
SDHD	-0.534558840020804	3.81137603821303	3.37885817169784e-05	0.000789402066088535	down
P4HB	0.329835129875673	6.45642336379366	3.38469189313455e-05	0.000789402066088535	up
IQGAP1	0.312519374879688	9.30137043916235	3.38645161267482e-05	0.000789402066088535	up
PI4K2A	0.447237590942883	4.7449285102344	3.39458239076518e-05	0.000789402066088535	up
ETFDH	-0.351884829354737	7.05627847645364	3.39548053995905e-05	0.000789402066088535	down
NUCB2	0.538003185517658	5.77276995917722	3.42476513628317e-05	0.000795106014094924	up
MCCC1	-0.448579975990106	6.85763986505887	3.45609289764848e-05	0.00080126785337587	down
NMNAT2	-0.871455752721818	6.20515177479984	3.53167941615085e-05	0.000817659498574676	down
CTSA	0.303551818347606	6.97460690930486	3.57628058104328e-05	0.000826841997874082	up
CALD1	0.394217074142558	8.79727112182811	3.59560298830814e-05	0.00083016273684538	up
ANG	-0.374790385907254	5.55052490587463	3.61874892320067e-05	0.000834355898422259	down
SCN4A	-0.819354535399958	5.95651153239597	3.62534702995885e-05	0.000834727426884198	down
TMSB4X	0.394092485764515	7.88391205719274	3.67089731405589e-05	0.00084307769791291	up
RAB6B	0.553927730348671	4.02170353234292	3.67168673026173e-05	0.00084307769791291	up
LRRTM4	3.60712938187849	0.273364876371349	3.67676949365247e-05	0.000843088281565052	up
RAP2A	0.351438119570447	6.52911996069246	3.69720803031017e-05	0.000846615119279918	up
SMYD2	0.409692469613694	5.98034510988145	3.74263955821654e-05	0.000855847589685609	up
GBA	0.468885555803573	4.0991065032308	3.78272430449951e-05	0.000863833862660536	up
RAD21	-0.382603315804343	7.87113900311037	3.83926176444464e-05	0.000875550445164016	down
DNAJC19	-0.33498330163149	6.0646892360701	3.86848095790777e-05	0.000881013642917255	down
ITGA1	0.42939976058933	7.72085995449681	3.88763396745805e-05	0.000884172622028265	up
CADM2	-0.899639954438778	5.04327956653515	3.90312935050035e-05	0.000886492295766965	down
FCGRT	0.369547119991776	6.01322643731008	3.93374572911851e-05	0.000891897262137574	up
SCARF2	1.38866112818573	1.0244472269367	3.94271922018193e-05	0.000891897262137574	up
MORC4	-0.399035398128122	5.07057454440141	3.96165384486891e-05	0.000894927445469105	down
OLFM1	0.605390942800896	3.85071741903426	3.9782741671176e-05	0.000896873974942457	up
GREB1L	-0.640085408662574	5.02464441365938	3.98098669802405e-05	0.000896873974942457	down
TMSL3	0.393113911453099	6.90564511752507	4.03351671109549e-05	0.000906268942644663	up
TTC39C	-0.329676347376925	6.4847499957189	4.04113453365227e-05	0.000906763417678356	down
HLA-DQB1	0.854523417945981	3.46837075437879	4.07842997978608e-05	0.000913906819700659	up
PDE4A	0.44527057939827	4.12319368554624	4.26433819655575e-05	0.000952588600749355	up
LHFPL2	0.450553839837115	6.62115212712176	4.26812504069548e-05	0.000952588600749355	up
ZNF589	-0.453294145192306	4.64515751711746	4.27744028062703e-05	0.000952721190210305	down
MAT2B	-0.383950899807057	5.48484899665047	4.28010236596063e-05	0.000952721190210305	down
SH3RF2	0.875167302392512	3.33385241509642	4.33128333094419e-05	0.000962833355599932	up
AFAP1	0.313341386950141	5.84855914464331	4.37224829158119e-05	0.000970650718206598	up
APOE	-0.801097572359731	4.91203309110863	4.42997531811248e-05	0.000980864508596361	down
LPGAT1	0.341603708329592	8.34964587704723	4.543113200293e-05	0.00100458615402516	up
MSRB3	0.372076470338052	7.35473647170351	4.56521600841604e-05	0.00100814183067119	up
HSPB8	0.717375097571802	5.62113722186121	4.59741267086163e-05	0.00101391423843943	up
COX6C	-0.379197584843618	8.45344240027636	4.62279091014513e-05	0.00101816969795946	down
AK2	-0.304770008807594	6.81693339913929	4.7307110021202e-05	0.00103920434992769	down
SLC6A8	-0.445840960499978	4.35937584871165	4.836277499342e-05	0.00105968853062459	down
BTNL9	-0.596641494685942	8.32412185433576	4.83662128799323e-05	0.00105968853062459	down
CYCS	-0.460588943563977	5.42375856913573	4.85160116164307e-05	0.00106158106986593	down
GCNT1	0.646619966309146	4.41907522532822	4.86665481638723e-05	0.00106275333714312	up
BRAF	-0.362748947898669	4.90911202914806	4.86965654811384e-05	0.00106275333714312	down
RPL13A	-0.329686663557037	6.55994870147966	4.89706539677263e-05	0.00106734345933043	down
NRIP1	-0.382127081993436	8.99515800908341	5.0111464352651e-05	0.00108937117116757	down
ASPH	0.365074437771554	12.1458544378684	5.02597187668871e-05	0.0010911769551737	up
PLAG1	-0.744937293359818	3.73440829822798	5.06183813505261e-05	0.00109612042099153	down
LOC392232	1.65414999209875	0.573134757094054	5.0889146938166e-05	0.00110055998785266	up
PLCD1	0.623735262267262	3.37187713959418	5.11199076535741e-05	0.00110270120388296	up
LIMCH1	0.552086276065431	8.07016395559252	5.14035682589511e-05	0.00110739295892739	up
HDAC1	-0.452307672382033	4.96700122710664	5.18310778402605e-05	0.00111516762463769	down
PMS2P11	1.55261296213851	0.649455284928903	5.19636346680299e-05	0.00111658444250084	up
CDKL5	-0.548318908227743	4.54850066541906	5.20720703769761e-05	0.00111747998210282	down
PDE1C	0.830040224756528	2.22495552417342	5.23589192819722e-05	0.00112187626206543	up
ZNF503	0.457857702839607	5.37062372806166	5.25406048560429e-05	0.00112284158351928	up
CDKN2D	-1.00087189572978	4.12501608904408	5.25902265057122e-05	0.00112284158351928	down
RPL38	-0.315323681068698	7.76493479326185	5.33058931836619e-05	0.00113667177834563	down
TSC22D1	-0.332257199872497	6.58898737134217	5.35910586404442e-05	0.00114129863941781	down
CPNE4	-1.71198176540878	1.68345867791791	5.41716733546654e-05	0.00115219776402	down
HLA-DPA1	0.583105398774478	4.77789470045615	5.48000963172374e-05	0.00116408478712467	up
ACSS2	-0.559400982179189	7.08602099320814	5.52669493565838e-05	0.00117089292420361	down
RPL37A	-0.380066810938987	8.86110229343638	5.53304440555026e-05	0.00117089292420361	down
LACTB2	-0.448325953565104	4.35383613405842	5.57527273369709e-05	0.0011783395238555	down
SYT17	-1.05256163846702	2.65043097414028	5.5888797159631e-05	0.00117972582049819	down
ADH1C	-0.578672933852422	4.86388440358596	5.65089156062341e-05	0.00119131327245939	down
SLC40A1	0.352804750337467	7.5362314701448	5.77606330198149e-05	0.0012146422564305	up
TMEM67	0.647802779622211	2.74393004923912	5.80886874136597e-05	0.00121847937170081	up
KCNU1	-2.16107052634355	1.09423482121007	5.83636372941786e-05	0.00122271454902034	down
DRD1	1.73808079542556	1.3007095072793	5.84494083025377e-05	0.00122298080697022	up
LRRK1	0.418552188386597	4.80143240755997	5.87390220960318e-05	0.00122750623079335	up
PLK2	0.575003753983588	4.91442139396881	5.93089013672901e-05	0.00123703349706179	up
RGS11	0.805145037472168	2.767728965427	5.93427264556197e-05	0.00123703349706179	up
DARC	0.721876814626415	4.65922821823434	5.97496104589405e-05	0.00124275132510517	up
VDAC2	-0.443995724129278	4.05488805437625	5.97655067034864e-05	0.00124275132510517	down
LOX	0.63870025375133	7.33372060557797	6.09458799408271e-05	0.00126572342968921	up
MIR548F5	-2.77533639534247	0.0563171116058212	6.19485054668884e-05	0.00128336142699288	down
C6orf142	-0.928636926226991	2.464157364795	6.21503033658778e-05	0.00128595046729472	down
CLK4	-0.324362501864456	5.98987788187762	6.31530046548221e-05	0.00130450808134682	down
TBC1D1	-0.323491321021956	6.16461524783018	6.32030619494754e-05	0.00130450808134682	down
CCDC3	0.803151351128964	7.12205635779738	6.3689198450847e-05	0.0013129230207743	up
ANXA1	0.386444091136753	10.6325729039277	6.38230399397144e-05	0.00131406379526553	up
USP13	-0.415579610994073	6.56302554350842	6.48262888377157e-05	0.00133308015829794	down
CALCRL	-0.711100758362609	7.5044589788696	6.53299997523517e-05	0.00134179001945352	down
MOGAT1	-1.73297529390701	1.91595476710934	6.65657156538047e-05	0.00136549450285421	down
HPGDS	0.805417066219518	5.27232348964707	6.6972742149102e-05	0.0013721624612409	up
PF4V1	-3.10345155341145	1.07683209573648	6.7590400279914e-05	0.0013831243402023	down
SC5DL	-0.364689663734521	6.36404921056068	6.80095274013496e-05	0.00139000180606983	down
RAD51AP1	0.842746264960076	2.59847615403379	6.87188541977957e-05	0.00140218476186396	up
NCRNA00099	1.60120593949097	1.66277436624008	6.89215463832158e-05	0.0014035009305458	up
RPL18	-0.314476141342107	6.70305846177934	7.07585772455476e-05	0.00143741240838983	down
NAV3	0.345523443978643	6.53528401140173	7.10760076531917e-05	0.0014418254226761	up
TOMM7	-0.324830266608899	7.10889964668199	7.11480852578085e-05	0.0014418254226761	down
TBC1D9	0.320207093953879	6.49196609658723	7.24143679143365e-05	0.00146571233919961	up
SPARC	0.597507959799074	13.1783773690782	7.34538926480814e-05	0.00148495737806309	up
DSG2	-0.578090305463279	6.70201116033695	7.49145097362365e-05	0.00151265859888403	down
FGF2	-0.401478118810793	7.74747207084585	7.51953617417718e-05	0.00151650019300665	down
AIFM1	-0.312108554723158	5.9962816093107	7.5742584361866e-05	0.00152356512433884	down
FAM26E	0.574722563716327	4.76069360987807	7.58187316192278e-05	0.00152356512433884	up
UQCRHL	-0.756348852640956	2.70478165780832	7.61201254249015e-05	0.00152778750538061	down
LASP1	0.3139953775052	8.0704861682258	7.62644670989667e-05	0.00152885139493366	up
GPD2	-0.351053778880582	5.74765011603203	7.69003541996988e-05	0.0015397548193167	down
GOLM1	0.327132387598113	6.51552948968646	7.780883937816e-05	0.00155608382598688	up
NUDT6	-0.377770537744727	6.11573588697703	7.84115597668603e-05	0.00156626622784901	down
RBMS1	0.549456447571832	5.71458866925517	7.97089697399479e-05	0.00158839100532975	up
IFITM3	0.32980473955023	5.5305601573455	8.11507679800384e-05	0.00161519941167404	up
STON1-GTF2A1L	-0.471475261165597	5.59884346922307	8.13322059030945e-05	0.00161688811711627	down
CSTA	0.430669075931923	6.96209029401031	8.17811379717754e-05	0.00161984842417758	up
BTG1	-0.40783761935148	7.57915083070553	8.17855129906539e-05	0.00161984842417758	down
SCN7A	-1.15575795642379	1.71322811868557	8.18163353528218e-05	0.00161984842417758	down
CDH11	0.456510643896046	5.52890158708001	8.18681980317961e-05	0.00161984842417758	up
MRPL45	-0.341883676585255	4.69930229565378	8.22167588872519e-05	0.00162412189551739	down
CLMN	-0.55834360618077	7.31485679742953	8.22782345061679e-05	0.00162412189551739	down
CLEC4GP1	1.11333353722911	1.22609259762439	8.29825784195534e-05	0.00163609585414005	up
CDR1	-0.512266452489989	11.9950434428178	8.41032853614673e-05	0.0016562410513713	down
PKHD1L1	-1.34585676916764	1.68437922918368	8.43795373993478e-05	0.00165778060625315	down
GCC1	0.352101628896717	4.87024444461966	8.50076581981933e-05	0.00166620982503461	up
DUSP3	0.307196697812319	6.49117221607912	8.51298004829983e-05	0.0016666523161227	up
TIMP2	0.368746933755896	10.105897843054	8.68006364361742e-05	0.00169737833330037	up
EGFLAM	-0.589981526942219	5.21819776867766	8.81998158937495e-05	0.001722726625724	down
RNH1	0.364247489285989	5.20601888397467	8.85504107349639e-05	0.00172755865418713	up
S100A1	-0.937410679044178	3.97718469611798	8.93407472568671e-05	0.00173972370055653	down
NUMBL	0.511237096792796	3.74449355181702	8.93818258246382e-05	0.00173972370055653	up
VLDLR	0.762032961520575	7.98981349627747	8.96884457550499e-05	0.00174323055195003	up
RGL1	0.343551634656617	6.78938561624729	8.97800478616724e-05	0.00174323055195003	up
MAP4K2	-0.767699211093936	2.09433542564931	8.98744229842213e-05	0.00174323055195003	down
BLNK	0.786890550746981	3.68618092478229	9.01453616190313e-05	0.00174444301519187	up
LCA5	0.41485625930466	4.55018647876561	9.02565109849789e-05	0.00174457706394638	up
SSC5D	0.588597517659681	4.20981970972829	9.22427325348789e-05	0.0017768136937875	up
FAM89A	-0.545247733473364	6.94347975694257	9.26086423143904e-05	0.00178181156747193	down
MPDZ	-0.474657894014346	7.87625794827338	9.35805711821428e-05	0.00179638208832327	down
ANGPT1	0.504473075800068	7.35982568512815	9.38511487087243e-05	0.00179951246075067	up
PIGT	0.330388458283699	6.21136944173158	9.42852656105758e-05	0.00180576780441124	up
TACC2	0.403053707103225	6.20003203268129	9.53165332702896e-05	0.00182135097078924	up
CRIPAK	0.354792914730007	5.80595982169257	9.72870183307636e-05	0.00185688415032914	up
TARSL2	-0.337418852519215	5.15147480243948	9.78907214866847e-05	0.00186627880064421	down
LOC100131176	-1.22846779001106	1.99253649670225	9.83072467969034e-05	0.00187208760424729	down
LIPG	1.62372714458012	0.800515184023041	9.94660497943775e-05	0.00189200250853192	up
C2	0.858851785086062	1.66240366643158	9.96691742295196e-05	0.00189371431036087	up
FAM78B	-1.59986375777743	0.942013779177389	0.000100662038100366	0.00191041026730389	down
TTC9	-1.15333542323394	2.45258865515906	0.000103117570325076	0.00194981975342391	down
PDHB	-0.325168170635524	6.98847325650421	0.000103204510516374	0.00194981975342391	down
SULT1A2	1.4695690949291	1.27548308273756	0.000104424099686835	0.00197063698383081	up
CCL8	0.953302107347916	2.49386822056174	0.000104688453312907	0.00197340092342878	up
PLEKHA4	0.667222651969061	3.10019642944116	0.000105438180673972	0.00198529775736964	up
LHCGR	0.809817330042146	4.64598473159854	0.000107480077282194	0.00202147080182768	up
DACT1	0.606729654888906	4.2498793849243	0.000108118001403952	0.0020311865606069	up
C15orf63	-0.31119804845428	5.94815229197987	0.000108402204090309	0.00203424270657812	down
KLHL24	-0.384525350509259	7.35048565445007	0.000108683313930196	0.00203495524818519	down
KIAA1217	-0.450155679649804	7.29943879218772	0.000109184304134387	0.00204205147140279	down
PLEKHO2	0.556320415059906	5.2146977685219	0.000111249744861989	0.00207835879380004	up
DNM3	-0.508075150665362	4.60077836087131	0.000112526536374414	0.0020988714941405	down
MXI1	-0.435089480046855	6.6195148127139	0.000112623927787795	0.0020988714941405	down
MAGED1	0.365616638891606	6.78694588686473	0.000112723906639125	0.0020988714941405	up
SYT15	0.99988696611987	2.19148743822022	0.000113666172803184	0.00211406451839166	up
NINJ1	0.548498437959964	3.89952897625607	0.000115369739514925	0.00213862023227058	up
FRZB	1.15064889413324	2.97687762112097	0.000115828844679378	0.00214391960527041	up
CD14	0.629473195812357	5.206868589681	0.000115911777452041	0.00214391960527041	up
RGS3	-0.753408931427713	3.8313558958345	0.000116399438998525	0.00215056314502903	down
ZFHX3	0.351156845670353	7.88543661674424	0.000116562982136306	0.00215077090840673	up
RPL14	-0.33349370203195	6.76821144158902	0.000116667661439352	0.00215077090840673	down
CHRDL1	0.497201960782617	11.11896711552	0.000118292016791855	0.00217831690767752	up
LONRF2	0.433337430433396	4.93339742389762	0.00012087527000138	0.00221613487902859	up
ITPRIPL2	0.317588439081859	7.75055026997599	0.000122234574593328	0.00223615797171335	up
CRIM1	0.326135591897038	8.5894778121661	0.000123591894934598	0.00225605750197409	up
IQSEC3	-0.996413640996974	2.75382855736804	0.000124145670559387	0.0022597158543978	down
PDCD4	-0.302201776030636	8.0015520163472	0.000124192391015118	0.0022597158543978	down
PCK1	-1.10370963201717	7.48890211054522	0.000124197298885595	0.0022597158543978	down
ABCC1	0.414934748625069	5.35124392688155	0.000125047104534817	0.00227270736461271	up
BCHE	-0.836200859791052	3.30317810194728	0.000125297947770735	0.00227479647259689	down
COMT	0.368912862162214	4.95284881941217	0.000126273946482441	0.00229003205868859	up
ANO3	0.651797536366695	5.85000744237612	0.000126486456963407	0.00229140346656977	up
KDELR3	0.501993593963466	5.21490135216427	0.000126703614862853	0.00229285600993438	up
GSTM3	0.761590106296862	5.90065862731788	0.000127008029122677	0.00229474476137726	up
RPS29	-0.404304442061644	4.45235797784446	0.000127082167022924	0.00229474476137726	down
C8orf46	-0.770170056974522	2.65090919790096	0.000127339504969528	0.00229691376474668	down
DHDDS	0.402447869864885	7.83842816203359	0.000127579042766887	0.002298757370156	up
C14orf4	0.426575487653569	4.8635238265336	0.000128111191818293	0.00230573920459564	up
FLNA	0.360377030467386	7.5457534099696	0.00012824202159499	0.00230573920459564	up
GMFB	0.383235564936369	5.62004993905505	0.000128464526204301	0.00230726148512209	up
CMPK1	0.363981298614842	6.34085809190254	0.00012873599939695	0.00230965905027389	up
MSR1	0.956499341068896	6.95970295750087	0.000128942629180908	0.00231088936815763	up
C7orf55	-0.459344879025034	4.33885767384064	0.000130429398917412	0.0023300509161991	down
RERG	0.630234383149962	4.38158014476229	0.000130785264960692	0.00233391743089235	up
SDC3	0.353766790313498	6.19822374800092	0.000132037770617248	0.00235375957653047	up
FAM106A	-2.47429910617936	0.166873188512743	0.000132719145826497	0.00236338912977631	down
MAP7D1	0.305343413035842	6.49899952826946	0.000133073929209372	0.00236718863021858	up
CLIP3	0.615371486483682	5.19193561242622	0.00013468543357949	0.00239331154213067	up
SYNPO	0.537394688701467	8.98781471285642	0.000135165051042568	0.00239928715737174	up
FBXL16	-2.15155679065624	0.279442776428505	0.000136152015962606	0.00241424639321828	down
DLEC1	0.878916230993456	1.91092113270886	0.000136418806398328	0.00241641735481652	up
CPB1	-0.750882570353543	2.87990154785025	0.000138028581035789	0.00244234716486054	down
LOC100507217	-0.413017552770286	4.17114897030771	0.000138375681182497	0.00244590340793434	down
ACAD8	-0.379083469043838	4.92031386673986	0.000138688744887932	0.0024488511610539	down
BTG2	-0.476467886446805	6.72343438527862	0.000139148919513599	0.00245438752764819	down
NDUFB5	-0.354444487113305	6.74455116983759	0.000139898196047173	0.00246243963687537	down
RNASE4	-0.362940258669143	8.08444323446155	0.000141602171713295	0.00248978860536643	down
CD200R1	0.623235983631477	2.7805786064069	0.000143811105762407	0.0025251082801952	up
ABAT	-0.540639663217105	3.9458748709188	0.000143912617199726	0.0025251082801952	down
DOLK	0.534543903586284	3.74972498206767	0.000147245118459641	0.00258087543235175	up
CAP2	0.39598349036509	6.35575071076444	0.000147841404911676	0.00258861639834366	up
NTRK2	0.364484184781205	10.0016613564808	0.000149594665193533	0.00261384666041185	up
MAN2B2	0.364741280608064	6.03629459676254	0.000150095562095459	0.0026198640395369	up
CCDC158	-0.707171839435797	3.28406740116742	0.000150420450268763	0.00262279991359253	down
PLD1	-0.341595103851703	6.07557222255571	0.000150732745878394	0.00262551033637715	down
SEPT8	0.348075033612336	6.02684032179607	0.000152636684423347	0.00265591004216467	up
NPC1L1	-1.42869089257053	1.30367541217137	0.000153911617723054	0.00267531315583198	down
FUCA1	0.427183614943288	5.78133686555134	0.000157683694505391	0.00273803668291053	up
ADAM9	0.385135859838988	7.62208791226506	0.000157982018519379	0.00274037410155014	up
CRIP1	0.619714747679734	4.69060058182169	0.000161327945345658	0.00279367522265263	up
ANXA11	0.305614959269635	6.86317838884575	0.00016138860985155	0.00279367522265263	up
CATSPERB	-1.89174637087346	0.608003532867376	0.000162832227147242	0.00281188776085279	down
C17orf60	1.04198315202242	1.35191349057216	0.000163250682247706	0.00281188776085279	up
TLR7	0.675242215977199	3.67651675055438	0.000163280656165178	0.00281188776085279	up
PTGFRN	0.431424853320598	4.91506039700361	0.000163462301178693	0.00281212277433725	up
WWC1	0.847168481596974	2.67824081362	0.000164125456546075	0.00282063246111371	up
OSTM1	0.336884056345841	6.1498288725061	0.000164673130673682	0.0028271420865095	up
MDM1	-0.420297848827941	4.27003800047078	0.000167450139362578	0.00286362618104238	down
DCLRE1B	0.409965221257135	4.21817897913451	0.000167546710362547	0.00286362618104238	up
ECHDC3	-0.615303074685616	5.45151196897042	0.000167581709036796	0.00286362618104238	down
C14orf156	-0.415997733918238	4.17679298154515	0.00016776450125966	0.00286362618104238	down
TMEM178	0.855817603617267	2.97500509839965	0.000167824677914008	0.00286362618104238	up
AHSA2	-0.313365104956808	6.80172524896098	0.000168289628320394	0.00286863552795832	down
PGS1	-0.383630296700692	4.47142007032987	0.000169226149525411	0.00288166481882589	down
CDH6	-0.993466967855523	3.44624810514748	0.000170254467027599	0.00289376454959372	down
ANXA3	-0.672004002671855	4.80389368566073	0.000170792842420692	0.00289949430961456	down
RPS25	-0.316701023049999	7.82880559866047	0.000174711934811067	0.0029600233570875	down
NCRNA00256A	1.33658755005376	0.859503655692947	0.000175037458014639	0.00296253994914767	up
KRT2	3.96877521086534	0.721431472215092	0.000175363128470965	0.00296505394694494	up
ZNHIT3	-0.370276357748439	4.8663752220742	0.000176676477093457	0.0029842457619247	down
NCRNA00184	1.83169261319613	0.840132178998058	0.0001769717847286	0.00298622046831858	up
GPR146	-0.514759127909168	5.37725811595986	0.000177445610527995	0.00299120047797393	down
S100A16	0.363162720698811	5.19573403779283	0.000178807932773147	0.00300810651928614	up
TACR1	0.61706206960047	3.9941390996263	0.0001790974065045	0.00300972841083379	up
GINS3	-0.729792995540304	3.16593930152084	0.00017926394800175	0.00300972841083379	down
OSGIN1	0.974439572926101	2.01986398110979	0.00017968222846306	0.00301214627987575	up
BTD	0.35546283709745	6.31238249137187	0.000180385342875554	0.00301947025439389	up
OR51E1	-1.14391147398305	4.23388264485675	0.000180696647618884	0.00302165952496753	down
KALRN	-0.460211899904707	5.999226563787	0.00018113631435696	0.00302598878844426	down
PTPN21	0.345814079432166	7.08442403283244	0.000182262425424494	0.00303873579599663	up
NCAM2	-0.812863675837136	3.05359162400539	0.000182754417709295	0.00304390666471233	down
CTSZ	0.565690141235819	4.09214715324699	0.000183468684284515	0.0030514501112093	up
AACS	-1.01401685577402	5.13617433152571	0.00018357191361418	0.0030514501112093	down
PERP	0.753058127247413	6.4986551806828	0.000184757428162021	0.00306810971230562	up
ADAM22	0.544864403055276	5.17912730839978	0.000185630588757983	0.00307897988657327	up
XPNPEP2	0.685186963163567	3.01917588493146	0.000185950248731474	0.00307897988657327	up
RNF43	-1.88739349227097	0.369269253430571	0.00018596383686753	0.00307897988657327	down
SARNP	-0.330796603297634	5.22087827389928	0.000187253008219151	0.00309347685014392	down
MS4A6A	0.547538301567386	6.63160602544162	0.000187852986941645	0.00309800113144452	up
OGN	0.650204931853703	5.75467088347236	0.000188891095996139	0.00311205517310962	up
MRPL15	-0.372607417951151	4.9569858396607	0.000190550108299728	0.00313630114339149	down
TSC22D3	-0.61478289195375	6.81457310870876	0.000192952344567427	0.00316703934804876	down
CXCL5	-2.11337591524392	1.58927549223274	0.000192985252106442	0.00316703934804876	down
FAM161A	-0.639900749359435	3.0836733007004	0.000193338727614614	0.00316973257741531	down
INO80E	-0.835894906283163	1.64961305639049	0.000193878025225395	0.00317252118493301	down
TMEM20	1.07982592451731	1.98362350826913	0.000194353367779051	0.00317703224927103	up
PDHX	-0.310626790986107	6.43590144297416	0.000195919894323028	0.00319951523031528	down
TRIB2	-0.389322902835577	5.31425704734002	0.00019618670831312	0.00320074981525663	down
OXNAD1	-0.405781438331879	5.4637145335001	0.000196549731296265	0.00320355009948216	down
HLA-DRB1	0.588471851424531	4.60268073150959	0.000198474184756565	0.0032317698235799	up
PAM	0.323115036060682	7.96009974019404	0.000199026305241398	0.00323537337221502	up
LOC100190938	-0.507880652950557	4.20335041625667	0.000199082058269996	0.00323537337221502	down
PRODH	-1.84438414037043	0.5465967303029	0.000202614447886705	0.00328670674528139	down
MKL2	0.316323456191593	8.05043801031445	0.000206266189651142	0.00333915836418806	up
FLJ35024	1.24147023116968	3.02926554686382	0.000209166033010824	0.00338273382994659	up
OMD	0.610207910062283	5.05867384402331	0.00020936210334098	0.00338273382994659	up
BDH1	-1.33525067932122	2.45750942608296	0.000209631497530339	0.0033838202865577	down
GOLGA5	0.300623487174963	6.59077090845053	0.000210038535828874	0.00338712432682035	up
INF2	0.394585893597858	4.56705616308773	0.000210839209190147	0.00339676373689497	up
CYC1	-0.350547084150004	5.03606414920135	0.000212735455848294	0.0034207289101293	down
C1orf26	-0.421067663659979	4.88049816091806	0.000213019940698906	0.00342201611070921	down
PLD3	0.618891644359536	5.32701913534721	0.000216759867656926	0.0034787568789159	up
PPP1R1B	-0.617473441097992	5.32919081231521	0.000217511267292447	0.00348747232108072	down
SEMA5A	0.418919499034756	4.77442784170087	0.000219114730469978	0.00350759600919358	up
DAAM1	0.380196680572112	7.6453475312073	0.000219185460637821	0.00350759600919358	up
TSPAN2	-0.828872597464293	2.78836022596494	0.000219579965284953	0.00351055304575437	down
LATS2	0.459381311187153	6.24359119639681	0.000221602079808256	0.00353950115831145	up
ZNF583	0.448753101168376	3.85776483278308	0.000224336527981801	0.00357635156370225	up
PLSCR4	-0.351573502724829	6.89731285177914	0.000224653566919662	0.00357799815096882	down
SVIP	-0.631214660470274	3.07336807866512	0.00022504750527558	0.00358086520038777	down
MGLL	0.312166816733875	8.55896167392417	0.000226018292241061	0.00359289667029737	up
MECR	0.407525680049373	4.08395846458991	0.000227810949769614	0.00361795776868461	up
FASN	-0.73599900223607	7.00621985878407	0.000228108048704505	0.00361924230072485	down
FAM129C	-1.94085467976565	1.51042426250201	0.000228369470394592	0.00361995886830973	down
LOC100129387	-0.483409220774463	4.02921912902232	0.000229307504717467	0.00363138914045949	down
SETBP1	0.362710597431558	6.62989353165545	0.000230567122252574	0.00364788568940061	up
CARD6	0.334159912776133	5.60009610235954	0.000231916658917031	0.00366526258247644	up
MSX1	0.652408841902438	2.63767095615205	0.000232103371612702	0.00366526258247644	up
TMEM119	0.674913904489269	3.73111188412916	0.000233338645207163	0.00367783011499313	up
FH	-0.324997896753667	5.58530668318597	0.000235361664335955	0.00370622662212563	down
MFAP5	0.761252559928806	8.70028539544986	0.000237041917861923	0.0037291773149349	up
CD300LG	-0.622968837003193	6.02490223543785	0.000237760387936192	0.00373696820062339	down
AQP4	3.73753206411834	1.19455567615393	0.000238102316867748	0.00373883178428634	up
FCN2	-2.17733113989736	0.390816591151934	0.000238981990733243	0.00374912796896321	down
CTH	-0.69285695458795	2.72972153057747	0.000240926555088465	0.00377609513635376	down
BTNL3	-0.980948636952089	2.09762477754142	0.000243531550853484	0.00381335325513233	down
YPEL3	-0.591520520325311	4.43360328561909	0.000243833647967601	0.00381451535825204	down
TREX1	0.561481019014748	2.95359742451221	0.000245940569432405	0.0038438834656667	up
LILRB5	0.647686065708211	4.14348621964596	0.000248809554909631	0.00388500550925758	up
DAG1	0.315431861311084	6.32041169177132	0.000249035839144117	0.00388500550925758	up
GPR160	-0.527772621199945	3.0038091821744	0.000249720364555174	0.00389205696674959	down
CTNS	0.364348631887137	5.03497199568968	0.000249988578899231	0.0038926128578551	up
ZNF266	-0.342589571411831	5.8376905881191	0.000252718028125018	0.00392780601001363	down
DCI	-0.507483858843964	3.45137114564833	0.000257264066141042	0.00399475250754628	down
C22orf9	0.409718586444141	5.35695867040882	0.000257770503399956	0.00399520412630729	up
TRPA1	0.663869808043331	3.26130345243678	0.000259735820559665	0.00402194070337486	up
HLA-DPB1	0.590333980873634	3.84657571938213	0.000260273514155245	0.00402654191630743	up
SATB1	-0.400912309850464	5.72221549386879	0.000260637530213953	0.00402845024769285	down
ACSL1	-0.577371244695116	11.0003887348643	0.000262574828798824	0.00404354936232931	down
KIAA1522	0.55363607863804	2.97478596410859	0.000262580689219903	0.00404354936232931	up
GUCY1B3	-0.384141853462904	4.68595417148432	0.000264836194054457	0.00407453405540217	down
MCAM	0.311165716521304	8.50422087787102	0.000267566317758973	0.00410938089800723	up
FGFBP2	-0.958158733905826	3.4014832472444	0.000267592160752009	0.00410938089800723	down
LTBP4	0.447459500174164	4.41225054780046	0.00026808299580046	0.0041131450657231	up
CTGF	0.935986453615943	4.95208699226866	0.000268693927668941	0.00411856074072579	up
PTGDS	1.38643939842844	3.79284064855933	0.000270299233496254	0.00413199896757424	up
SDF4	0.365786534472009	3.88714172008766	0.000270886463845826	0.00413719755320738	up
SLC43A3	0.426896257825127	6.24374280223671	0.000275755152383059	0.00420388478664847	up
POPDC3	1.56020841351187	1.23019028223221	0.000278297298647318	0.00423877932853271	up
ACACA	-0.49776534937085	7.88303416963592	0.000279011161190586	0.00423927923048147	down
PFDN2	-0.32800085037556	5.04304928127472	0.000279089892585613	0.00423927923048147	down
CCDC136	0.741751482690953	2.33452131470597	0.000279736876068649	0.00424525436855223	up
CNTN6	2.02246985698134	1.21559508319669	0.000280864906551287	0.00425851238293658	up
KIAA0284	0.464905522476785	3.46832326942401	0.000281516400323989	0.00426452762445544	up
PRDM7	-2.54892639753039	0.0175799035868013	0.000283880056993024	0.00429644509403818	down
UBTD2	0.346120001972383	4.95588020303436	0.000284472870207915	0.00430152789016286	up
C19orf38	-1.78558524765056	1.03794679345525	0.00028563600962201	0.00431521765799893	down
ESR2	-0.643055362773803	2.75689416647304	0.000288672518006701	0.00435323358460736	down
LOXL4	0.508286677283672	4.08914349226812	0.000290402801878982	0.00437538478906596	up
ERBB4	-0.677018845922858	4.4896908354939	0.000294641105521492	0.0044352495191765	down
CCND3	-0.499025813101138	5.34376280288039	0.000297754721257698	0.00447076130865162	down
FTH1	0.428607889782829	7.67848040423146	0.0002978014731553	0.00447076130865162	up
RPL24	-0.365279453499841	5.23840638743521	0.000299824749442539	0.00449710258146834	down
CES1	0.820169127479344	6.49641683785932	0.000301026508415504	0.00451108569773243	up
TBX15	-0.31884029307125	6.28757710043917	0.000301405388672404	0.00451272343558799	down
SNURF	-0.386454238802955	4.50733952635742	0.000302631807278777	0.00452697790572711	down
LOC100129148	-0.427343181529811	3.69297879913834	0.000302898336484519	0.00452697790572711	down
MRPS15	-0.34104067457553	6.41863873088379	0.000306897949278466	0.00458266259854794	down
APOL1	0.431910185370278	4.35139079053925	0.00031358877960873	0.00467007347141507	up
STC1	1.19243619605778	2.87206315061242	0.00031416280990796	0.00467031196718413	up
SNRPN	-0.385061165835264	4.5079249195798	0.000314577927468927	0.00467233356513076	down
HLA-DQA2	1.50605936440648	0.698495125881067	0.000320436129436212	0.00474388720321801	up
MYOF	0.304551374603489	7.95685212742596	0.000320448891133923	0.00474388720321801	up
GPLD1	0.672482683163202	4.17647175171511	0.00032052908936254	0.00474388720321801	up
CMKLR1	0.445059843246058	5.60871133354607	0.000321462112403854	0.004753493197463	up
LRRC59	0.367380440907308	5.01759232688347	0.00032277346515664	0.00476867169749073	up
RPGRIP1L	0.360976016261511	4.00094062967344	0.000323990026012842	0.00478242420231831	up
C10orf11	0.660984124711377	3.18466071867788	0.000324724102035101	0.00478903677882428	up
TMEM139	0.968094003054213	1.62872138665744	0.000328056386182932	0.00482542693173647	up
FBLN1	0.392873834155244	6.95853889753831	0.000329080346903024	0.00483217048890802	up
FLJ37543	0.842850969932862	1.98231616834707	0.00032909220128772	0.00483217048890802	up
CBFA2T3	-0.711660826459205	2.88092110891945	0.000329607078706426	0.00483548894870015	down
GLIS1	-1.4181269445347	0.891222191188131	0.000331097677222364	0.00485149242902479	down
ZFP91	0.331564047793141	7.57235163000879	0.000331277605972599	0.00485149242902479	up
FBLN2	0.347381900973096	7.29193135532271	0.000333670034268986	0.00487799362762319	up
MTUS1	-0.40913761292633	7.14995177359794	0.000335193819109095	0.00489599418679505	down
SLC25A4	-0.314513289217829	5.72880991912175	0.000336111218294849	0.00490511393464471	down
C9orf125	0.67211195821943	2.4889815273229	0.000336682248178245	0.00490916738001363	up
PHKA2	-0.30138304164986	6.07506828090884	0.000338716616397988	0.00493453215133675	down
POLR1E	-0.34397240821931	4.50674183819399	0.000339118063393321	0.00493608457664417	down
SPTBN2	1.39500522417934	0.561199963923308	0.000340062712522173	0.00494151606711581	up
SIK2	-0.305602456410117	8.4506598809011	0.000341348712722169	0.00495133111114072	down
CHRNB1	0.504598302042541	3.15689643299651	0.000341983148954794	0.00495623890073966	up
IGJ	1.05377644718488	3.20363974966682	0.000343703481399127	0.00497686208922145	up
ENPP4	0.315129463593498	5.64453466379242	0.000345326248611565	0.00499603809464908	up
MFAP4	0.454037130294477	8.70611972566134	0.00034897001179936	0.00504004230156124	up
C20orf27	-0.668461358596067	3.46354622715999	0.000351014692153017	0.00505648445090306	down
GCNT7	-0.604870083780971	2.69671534067497	0.000353946524013693	0.0050855887257212	down
FAM125B	0.385840489527345	4.05856872199665	0.000354677963092429	0.00509172763653874	up
DYNLL1	0.316622264512297	6.43259362360611	0.00035956579121438	0.00515305803008348	up
PCBD1	-0.462157463267134	5.63608028446902	0.000360338208980365	0.00515754582639559	down
HTR2B	0.602133452850207	4.06464510309316	0.00036049516798392	0.00515754582639559	up
TNK1	1.13432223133071	0.890535746255539	0.000361208439596198	0.00516333737865137	up
RAB36	0.840935782108457	2.1279516552139	0.000362196797447203	0.00517304794579243	up
GLIS2	0.538883703257394	3.22913255109169	0.000363764293158819	0.00519100639657755	up
RPL9	-1.25764451895031	3.92448650695153	0.000368655346518594	0.00525632184444186	down
JARID2	-0.397739216813937	5.33732204163604	0.000376933022324231	0.00536064729030186	down
NOMO2	0.363582374182128	4.33286271863794	0.000377855656676124	0.00536920699244622	up
C1R	0.409836465750565	7.1790734235366	0.000378862042927669	0.00537048384629912	up
RFPL1S	2.58620057736598	0.0294408156064618	0.000378908024522329	0.00537048384629912	up
ZFP36L2	0.369933671250225	6.91669535055421	0.000379422701376559	0.00537322893260763	up
IL20RA	-1.12813910487271	1.10479246943943	0.000380542192907885	0.00538452727564251	down
HAVCR2	0.571571847107498	4.71209984967175	0.000382314395301638	0.00540503434371125	up
LOXHD1	-0.767124914558146	2.23398844222729	0.000386101841276434	0.00545397360432592	down
MTRNR2L2	-0.734816741344603	7.18539430903392	0.000395910397399166	0.00558310374226171	down
RPL32	-0.322963603921523	4.68171903447437	0.000402589981832196	0.00566774912185797	down
PDZD2	0.424551932094948	8.97573043007203	0.000410104079592371	0.00575900351367172	up
NRXN1	-1.325964805537	0.885633152445504	0.000411452888768543	0.00577310134542887	down
ETV5	0.500757242834472	4.20281675789403	0.000412439548628214	0.00578209849622084	up
SFRP1	0.520887682071719	8.99668415133778	0.000413108358430964	0.00578662829437314	up
BACH2	-0.76005736661817	4.59891865381631	0.000414007380098312	0.00579437252129234	down
PPARGC1B	-0.552782055873091	4.98592529185675	0.000416984149848168	0.00583115930184501	down
GPRC5C	0.880262949074669	1.43854465766717	0.000419073842813122	0.00584259093937553	up
MR1	0.420544459844352	5.12650278787322	0.000419188153122489	0.00584259093937553	up
ZFAND1	-0.330133144865379	5.45252891139312	0.000420672372414407	0.00585826525943823	down
SLC7A4	1.36882171807664	1.45685761036482	0.000421796444438307	0.00586903631209711	up
ABHD12	0.369647153412863	4.0024074703596	0.000428106328993794	0.00594201645192962	up
SCN9A	0.490082326501845	5.2720758703031	0.000429940057130392	0.00596252412287128	up
KCNJ12	0.947682728512004	1.14244666555465	0.000430516200997304	0.00596557176199823	up
MS4A1	-1.7387301897508	3.5592957163568	0.000435012889579655	0.00600798742464838	down
CPAMD8	-1.07879230559048	2.10546305377209	0.000437300460014584	0.00602963130163437	down
EVC	0.370299552898373	4.41698266125876	0.000438646064064015	0.00604320696820374	up
PARD6B	0.896776690454501	1.49820100321599	0.000440976571704117	0.00606365075759679	up
C14orf34	-1.94925105838392	0.341605435196389	0.000441870021245959	0.0060676474861658	down
LY6K	-0.997199297742441	2.08623861908126	0.000447324861404718	0.00613249046277934	down
PM20D1	-1.77215585272644	2.22530497930977	0.000450591868629747	0.00617222364074741	down
MMP19	0.485617541771784	5.80459930322565	0.000451902056199773	0.00618234626265543	up
IL12RB2	0.613629289741409	2.84486856205483	0.000452069527778855	0.00618234626265543	up
EXT1	0.303235967603979	6.59871947250287	0.000453501019191794	0.00619314434811006	up
SNHG6	-0.327404877109748	5.65942500384862	0.000453599078247383	0.00619314434811006	down
KIF27	-0.531436148403017	3.95990843853672	0.00045468757265849	0.00620294643743314	down
NHLH1	-3.14982546421266	1.20924996287327	0.000455545708906268	0.00620959252555539	down
RCAN2	0.582222937583258	3.64496669657075	0.000461164770473405	0.00627889565107085	up
GPIHBP1	-0.629586823017019	4.43018744598054	0.000461380109374344	0.00627889565107085	down
HSPB1	0.484369244004554	4.96915380231418	0.000462744173733395	0.00628723597737281	up
GCHFR	-0.827356096421939	1.9434902710313	0.000464682835588258	0.00630845578662762	down
AIF1L	-0.529299504716036	5.74208017872247	0.000470751774096845	0.00637533490825816	down
PCYT2	-0.700428181682135	2.46919359230444	0.000471769760722059	0.00638395636598751	down
MRPL46	-0.370179111295553	4.62429636852609	0.000472461483521162	0.00638815248195536	down
SESN1	0.30814209199495	6.97290059242105	0.000474282521558881	0.00640759897366756	up
FKBP14	0.347947633908003	4.09830577613774	0.000478297570687989	0.00645663148044053	up
CCNB1IP1	-0.371168923123717	3.93722533137913	0.000479463963921216	0.0064671613957109	down
KIAA0355	-0.387423266499296	6.37593643792365	0.000480071718953651	0.00646911620802062	down
TMSB10	0.341687864571004	8.72793385932181	0.000480381829653481	0.00646911620802062	up
PF4	-1.75013503424799	1.77290228791104	0.000487071969541756	0.00655393705639828	down
B4GALT7	0.522127795697935	2.70069173028756	0.000489020672507533	0.00657487312217157	up
TRPC4	2.45338043493074	1.14300278870506	0.000490304815973511	0.00658470553289754	up
PAX5	-1.86012433074087	0.691468104239757	0.000491173080692964	0.0065879376584291	down
TLE2	0.558653846954339	3.25286683372335	0.000495808937239363	0.00664479247433922	up
BEX4	-0.422546017860871	4.35794550415956	0.000498733582714307	0.00667864115284383	down
FLT1	-0.487884622958573	7.12186546326689	0.000503629717609713	0.00673881522227737	down
DBT	-0.338411755726137	6.57782161727245	0.000504437724141443	0.00674392604612257	down
C18orf1	0.41730647754524	5.99641628468265	0.000504897752867494	0.00674392604612257	up
USP53	0.391996811484149	7.13152590372566	0.000505285671922766	0.00674392604612257	up
GTF3C3	-0.316443115362104	5.82329946412145	0.000506414718807278	0.00674671820510587	down
HEXIM1	0.318013244332247	6.94540631152342	0.000506638675178809	0.00674671820510587	up
LITAF	-0.404906801511704	7.28603226090799	0.000507347078138326	0.00675078119312992	down
ROS1	-3.45418754884064	0.183125954189593	0.000508955640819661	0.00676680577575878	down
PAMR1	0.809872389442723	3.21283354016903	0.000510060963105126	0.00677611941382279	up
PIGK	0.611661062637735	5.39172242783218	0.000514982712676114	0.00682418050293398	up
HLA-DRB6	0.780361020808241	2.90434490441312	0.000515106352959858	0.00682418050293398	up
LOC400657	-0.383473780572467	4.09017296987907	0.000515309406518224	0.00682418050293398	down
PARD3B	0.348742458790909	5.52059107388209	0.000516975926058977	0.00683543445995357	up
DNAH7	0.545425880635629	2.47972675755711	0.00052141558262971	0.00688326138615041	up
RUNX1	0.359611455137257	5.8880102630731	0.000522420253371757	0.00689108953600461	up
FBXW7	0.31462960236526	5.8678949632429	0.000525103463889054	0.0069210290409755	up
DIO2	0.732985349378607	2.8172078587818	0.00052829557530657	0.0069576236310438	up
SLC4A10	-1.6538317524859	1.11978440579026	0.000529755122652923	0.00697136084755289	down
AGRN	0.610233206464645	2.19507405651071	0.000530767533781438	0.00697919697405144	up
RAB40C	-0.660776532984702	1.89572864121904	0.000531934033861514	0.0069890453632715	down
TPST2	0.427911141997109	4.59593269391689	0.000534814147206095	0.00702137569418261	up
SLC38A7	0.476834529467724	2.9958003039237	0.000536017045848988	0.00703165308030267	up
ALDH4A1	0.486203862985476	4.76270222238882	0.000536794339289992	0.00703633550929928	up
CREB3L1	-0.655106510970593	3.79900332318499	0.000539519441668105	0.00706436062622957	down
SCNN1A	1.18290762431353	1.01752975178824	0.000539776404859766	0.00706436062622957	up
TGFBRAP1	0.330306851361718	4.44502941769137	0.000547933469617329	0.00714875942940332	up
LOC574538	-1.49614477703019	0.559851781319635	0.000553879706497375	0.00720948087640713	down
AVPI1	-0.416636632197707	4.58401983519375	0.000556465025745746	0.00723188514437736	down
ADAMTS10	0.841508110003024	1.92536325922375	0.000558277609493395	0.00724536219776954	up
REPS2	-0.462434162315265	4.92816364121284	0.000558908011235219	0.00724536219776954	down
PARM1	-0.542763163202852	6.77916259724305	0.000562386191743377	0.00727557038097145	down
TUFT1	0.576517154759548	3.410857738371	0.000562434319432287	0.00727557038097145	up
RAI2	-0.407628975078393	4.7538782047027	0.000565768617267554	0.00731305087601667	down
NCRNA00263	-1.01342506799814	2.37108355768017	0.000567960687145018	0.0073357206343522	down
CD300LF	-1.48852619724682	3.09547005087195	0.000568717281878658	0.00733982928401454	down
PTPRU	0.630200004932651	2.61186101919428	0.000578689867519291	0.00744116472815206	up
LAMB1	-0.548025467222685	7.96657093913665	0.000578791832012305	0.00744116472815206	down
FGFRL1	-0.444887488555158	5.26678897621723	0.000583756908968279	0.00749923783516502	down
DSEL	0.405510166805868	7.80048704661526	0.000587014170448988	0.00753529923247363	up
PLEKHA6	0.535571504410532	3.69545569554677	0.000590434467381761	0.00757339658965771	up
PCDHB11	0.583122385876839	2.66334508413983	0.000591714810921443	0.00758400782543188	up
ATP1B1	0.625448435928721	4.76389422870758	0.000594223365495688	0.00761033275824967	up
PENK	0.953159472376734	2.23236249265895	0.000596820242008812	0.00763774773011124	up
CARD8	-0.309616654093801	6.48278047860406	0.000604579187071004	0.00773113140747253	down
C1S	0.392520294771414	9.60754199839991	0.00061433746211506	0.00783814024685303	up
RAB39	0.938452695209255	1.39687805085119	0.000617859946180096	0.00787689081424876	up
IRX6	-0.563060609452199	4.07280263414186	0.000620068474833909	0.00789339554577349	down
SNAI2	0.373379225710146	5.8790905047739	0.00062009768461032	0.00789339554577349	up
EIF1AY	-0.335988140271772	5.29779807811551	0.000627144055249994	0.00795992797189663	down
STK32A	0.714319095781091	3.52103478534426	0.000627226536527371	0.00795992797189663	up
CCDC88A	0.356163879739441	7.93013454380416	0.000629276060055252	0.00797384706227468	up
TMEM182	0.629474017741297	3.36073307320375	0.000629948512768651	0.00797632992075223	up
FAM47E	-0.47279076986904	4.07166073728421	0.000631237153742445	0.00798057304871208	down
OR5K3	2.28071401235109	0.0662540883953875	0.000632589457580585	0.00799048616500526	up
PLVAP	0.542108363733496	4.25336367900352	0.000633453321044386	0.00799048616500526	up
ST3GAL6	-0.412339995398535	4.35948366392612	0.000639830990856851	0.00806485764755484	down
SGMS2	0.394365204881414	4.80061193967304	0.000647168933184944	0.00814508328765622	up
COMP	2.1916042366218	0.396157365534915	0.00064770326655408	0.00814568368057757	up
TPP1	0.325993674495999	7.97629144490083	0.000648465303757115	0.00814914468437714	up
C13orf33	0.411442799103364	6.23098425208116	0.000654809498484682	0.00822269782080652	up
MUC6	0.667798110174839	2.57595493777938	0.000657277520417434	0.00824750255942086	up
CYB561	0.362062505317764	4.86443816158235	0.000659434418430657	0.0082633375078073	up
ST7L	0.588834276171705	5.35544753481456	0.00066234228555084	0.00829240652044541	up
FSIP2	-0.566102048688475	4.09832661307463	0.00066504883873762	0.00831385549785588	down
CTHRC1	0.732573450124826	4.96168821893014	0.000672204552686678	0.00839703881150918	up
GLS	0.37651941391596	6.42921378408452	0.000674101515442545	0.00841341831403788	up
RGS18	-1.32980269840078	5.41375638706084	0.000674568616640724	0.00841341831403788	down
LOC158376	-0.499205999094124	3.98657333664146	0.00068166896726813	0.00846473059577242	down
TCL1A	-2.33911777076905	1.05439661458306	0.000691747447998538	0.00857715594966483	down
PCIF1	0.311749213680585	3.95504456947829	0.00069480789835636	0.00860235903149935	up
CSN1S1	1.36172142403513	1.41140585613393	0.000704891829777973	0.00870299086890929	up
TTYH2	0.534281701248804	3.2609668970321	0.000705251256671988	0.00870299086890929	up
RGMB	-0.382658683441968	5.64982004929379	0.000705535492509105	0.00870299086890929	down
AUH	-0.398211434891943	4.51119350660474	0.00070772773769267	0.00872360427189809	down
SFXN4	-0.480419521939523	3.26553217077636	0.000711040785732766	0.00875799243000793	down
ADH1A	-0.853147372180354	1.98648248357372	0.000711630152328295	0.00875880670575245	down
DEPDC6	0.439536816572271	3.76993840053693	0.000712474504045661	0.00876275585835438	up
HADHB	-0.317174919050227	7.94937060190224	0.000713568694839128	0.00876976973782097	down
C3orf70	-0.502721412968724	4.03208879131661	0.00071409836805182	0.0087698404862945	down
COX7C	-0.368609467732948	6.32921802079695	0.000715677968646008	0.0087766018140828	down
DHRS3	-0.312572823405695	7.16975387817977	0.000721575076593346	0.00884220000519475	down
TTC36	-1.94624976532206	0.385546764563996	0.000724014569027017	0.00886560341692994	down
PLS1	1.06605378281742	1.0427807775757	0.000729329673411159	0.00891113095126233	up
ELOVL3	-1.02368659888913	2.15575157085232	0.000734775160942601	0.00897111700876601	down
PLOD2	0.411844297224123	8.04625184906481	0.000736644945204815	0.00898739047943397	up
GSTM5	0.595323926334164	4.74027508348949	0.000738691906110901	0.00900580030327048	up
GJB6	-3.46992470966429	0.471820499181881	0.000747152725593059	0.00909570143541979	down
NRGN	-1.67370697723725	2.06747764730725	0.000748114271564034	0.00910078836606858	down
TUBB2A	0.574418820298704	5.75903886718401	0.000749682932257173	0.00911324807774351	up
CARHSP1	-0.372389721535087	4.65917855307132	0.00075167234981021	0.00912417945139456	down
EIF2AK2	0.46565886480537	5.98546100179561	0.000762308453847394	0.00923319913817043	up
TCF7	-0.953195435201781	3.48122850178606	0.00076412349287822	0.00924828300032654	down
LEPREL2	0.941833819648657	1.32561634980157	0.000765526354492797	0.00924828300032654	up
RPSA	-0.462456682707687	3.02784811004911	0.000776458977525384	0.00935858570051077	down
TSHZ3	0.389685584842349	4.030162225579	0.000776574200251477	0.00935858570051077	up
LMOD1	0.596654513933322	6.85338168677328	0.000782245484299091	0.00942014903718164	up
SULF1	-0.461548076663286	4.43751236709462	0.000785817816684233	0.00945636551651861	down
EGFL6	1.37146986461411	7.78627400168002	0.00078827442212936	0.00947911318392483	up
APOB	-0.65036128506277	5.79762800484664	0.000789181123663169	0.00948320375376726	down
ECHS1	-0.323875522997763	7.52155269379201	0.000792581883095927	0.00951723683008803	down
TMOD1	-0.416147606726674	5.59705412101255	0.000796937542998932	0.00956267923459435	down
CIAPIN1	-0.400446375841762	3.27322835157594	0.000800038412575152	0.00958614387122081	down
CENPF	0.667846829812931	3.89874688427818	0.000801698560200589	0.00959754289508234	up
IL7R	-1.41831077593411	4.38137332554376	0.000805430613416389	0.00963007359855495	down
COPG2	0.413577953021849	5.74185669070243	0.000810974279867479	0.00968252387353903	up
ETS1	-0.3783466155568	8.07326637332501	0.000813149686348814	0.00970157704903264	down
CRHBP	-0.995457805280625	5.75823381895213	0.000817680048859568	0.00974867972782073	down
RBP7	-0.407407223915083	7.51361533220334	0.000823160081144903	0.00980702960731995	down
RPL34	-0.342040151668178	4.55012223383724	0.000823984239685296	0.00980986642111819	down
CPT1B	-0.524486669094049	3.71652161699036	0.00082464547448509	0.00981076090789334	down
LAT	-0.552472194609985	3.92525487634813	0.000826803633434903	0.00982660298512261	down
FAU	-0.311724057040436	6.04417950309976	0.000827151180240024	0.00982660298512261	down
A2LD1	-0.322886358042934	4.99620169465056	0.0008305084413713	0.009859489929159	down
ANKRD31	-0.722072281400036	1.84059755454473	0.000834160756325524	0.00989395023237742	down
MAEL	-2.51313462510085	0.0157034375391908	0.000840828326903295	0.00995212652712061	down
TNFAIP6	0.677665474470284	3.69327134899177	0.000841325943511156	0.00995212652712061	up
MALL	1.1654417924784	0.824076395271374	0.000841878915251973	0.00995212652712061	up
LOC100128252	0.445643917462274	4.02888697347138	0.00084887775681973	0.0100277803609072	up
PIGB	0.364150507605601	4.99479196203092	0.000851358466506117	0.0100429100569739	up
SLC25A38	-0.375890937249375	3.76856521644491	0.00085223099072407	0.0100443230200719	down
SLC19A2	-0.535382238923878	4.17376290092286	0.000853465562125607	0.0100465260509286	down
HDDC3	-0.368775871757985	3.72651115245114	0.000858236337270468	0.0100880079420867	down
PPIF	-0.451252801970271	5.05695157623559	0.000858456159821469	0.0100880079420867	down
ALPK2	-0.89766071711061	2.17747052757765	0.000858797497907493	0.0100880079420867	down
GRIA4	0.87210036447156	2.34760564815457	0.000869241738322559	0.0101963822409119	up
OXSM	-0.425197204085494	3.3023883779289	0.000871569431347926	0.0102165271087766	down
OLFML3	0.411966391754293	6.49273491443057	0.000872545446825594	0.0102208105209332	up
ADORA1	-0.710644864308875	2.7160563850227	0.000873546986305455	0.010225386715921	down
RIMS2	-1.42788562441834	1.86505959248847	0.000878645075673595	0.0102778755567438	down
S100A6	0.396500523401747	8.55073885831536	0.000881237559685146	0.0102991651766559	up
KCNJ8	-0.436225350740358	6.11136227121733	0.000881695662712705	0.0102991651766559	down
BCKDHA	-0.493333147539288	3.2686795910231	0.000886624338923626	0.0103423030029565	down
GNA15	0.848265573088335	1.84434911531069	0.00088862694078573	0.010358444541652	up
LOC339524	-0.494359653332359	6.81563375990026	0.000897899309128976	0.0104519725559874	down
EEF1B2	-0.36216421056106	4.17771926671659	0.000899470202929997	0.0104629824370015	down
LOC404266	-0.724364850475567	1.99203104667344	0.000904754280149837	0.0105171402051584	down
BEND2	-1.66064545542663	2.03264306835463	0.000908898912644797	0.0105542492219615	down
LBR	-0.356115485466285	5.73304955095122	0.000909207681347064	0.0105542492219615	down
APOC2	-2.91936064992767	0.817311965967568	0.000910345366069346	0.0105601324203983	down
CCDC12	-0.369575236918278	3.67245838688595	0.000915646691320173	0.0106069273121165	down
TMEM164	-0.380908271626138	5.97553768699858	0.000916537852391416	0.0106099080990179	down
SEMA3B	0.824331311189127	2.71097517010797	0.000918367669959865	0.0106237432117887	up
SERPINE1	1.17482189775556	1.82965498737042	0.00092278801800798	0.0106675059623174	up
JAKMIP3	0.817187257313877	2.33255133964727	0.0009263144934271	0.0107008821983963	up
MAP1A	0.345086696363753	6.77806776617567	0.000931551867417581	0.0107465518323245	up
AHNAK	0.303864187057523	12.7897996447189	0.000935689039546929	0.010786844926292	up
ID2	0.527026486443034	3.2239657764771	0.00094086759006425	0.0108316248900175	up
MRPS33	-0.327264617127896	5.43888388132621	0.000947632787555635	0.0109020104679682	down
C10orf78	-0.460338522514589	2.79553431059824	0.000951932833155839	0.0109439585811783	down
LOC100288428	0.838944643520783	1.24802597566695	0.000953030929366516	0.010949062955845	up
COQ9	-0.36770579553351	4.45766499095091	0.000954863673609117	0.0109609447110019	down
RHOBTB3	-0.377827455907797	9.58999636747697	0.000956745571019299	0.0109616455258672	down
SLFN12	0.352686158799177	4.23380520952771	0.000957467277463086	0.0109624109148116	up
ECSIT	-0.531824697011591	2.49493150872933	0.000968116260053904	0.0110616369126569	down
NR2F1	0.888445223424158	1.6029192552507	0.000971308086747844	0.0110829761854616	up
PLAGL1	-0.378980508302966	6.10169788160048	0.000976612480656581	0.0111359102954431	down
C10orf10	-0.689198942974936	7.30826197358538	0.000977741911774215	0.011141199360918	down
SAMD4A	0.421417549087901	7.26156141259798	0.000978663488833547	0.0111441143806699	up
MYLIP	-0.342214062210659	6.33066383760605	0.000982646958509009	0.0111742713576646	down
C12orf66	0.593428800292423	2.31798429591029	0.000985997231960914	0.0111971558112576	up
C10orf105	-1.35355342305751	1.14683189665846	0.000987901390723351	0.0112111738164869	down
SLC25A23	-0.329410813293159	4.77343547323535	0.000989175172508802	0.0112180238567919	down
CLPTM1L	0.311511517243404	4.79626329656726	0.000990760667053454	0.0112283972957399	up
CXCL10	0.950397463433005	2.82089182511228	0.000994849951726567	0.0112671132218884	up
AKR1CL1	-0.813036817680162	1.93967229775458	0.000997344893687976	0.011287732370144	down
C11orf31	-0.302469246853184	4.68194265907292	0.00100047188834303	0.0113142188178691	down
ZNF772	0.410030823466811	4.21673026606642	0.00100225920962385	0.0113142188178691	up
HCFC1R1	0.469144005148925	3.07885393433501	0.00100963224934432	0.0113882979931096	up
FAM151B	0.702747697200462	2.0134106109815	0.00101044247164409	0.0113897619749835	up
KIAA0125	-2.00251424792894	1.07509942199767	0.00101325159711825	0.011413740568077	down
SLC22A3	-0.591900590959387	4.36298271374499	0.00101432048216321	0.0114180972097713	down
TUBA4A	-0.947538441756091	2.98985404554549	0.00101620726769012	0.0114316488265221	down
DNAJB5	0.516711723253452	3.07604731131277	0.00101905250181379	0.0114482683408463	up
SLC7A10	-0.976462847076259	3.92515469662158	0.00102123191498839	0.011456421807154	down
RDH10	-0.341783902148343	5.78908785738221	0.00102183151670237	0.011456421807154	down
ACYP2	0.326850921212658	4.93423209442077	0.00103281156200992	0.0115408763260909	up
RPS18	-0.425510050589937	3.11764201328171	0.00103432947527597	0.0115501274760804	down
B4GALT5	0.358729168042663	6.98666115389004	0.00104112769677454	0.0116182910108727	up
SNHG5	-0.499095783576759	6.28314383617304	0.00104890107976223	0.0116972386236775	down
AHRR	-1.34071892725707	1.10055461463958	0.0010517792085365	0.0117215260796887	down
C6orf226	0.6949851737157	1.78631992369698	0.00106244327915933	0.0118089230078672	up
IL1RAP	-0.563770911843159	3.70963164052435	0.00107731740235095	0.0119425271509619	down
CSMD2	0.971361536202683	1.62998129739336	0.00107811736177085	0.0119434854524701	up
CLSTN3	0.481705491699074	2.9389523668398	0.00108111424345561	0.011968764101325	up
MGST2	-0.364141766961177	5.00177650616765	0.00108408337938933	0.011985780507	down
KIAA0754	0.311885480477497	7.11111248531793	0.00109325880828441	0.0120712791503119	up
MARVELD1	0.396849867074685	4.57748202797947	0.00110191695785825	0.01215885824495	up
PCNA	0.394778102070371	4.1655225003032	0.00111000964614119	0.0122239812281298	up
CRABP2	0.550913358268007	3.93838279190588	0.00113638300491169	0.0125061900849551	up
ARHGDIA	0.304929411115068	5.13438552935049	0.0011372013151697	0.0125069729399643	up
CLN3	0.332655357951441	3.70482746148879	0.00114329574448405	0.0125657435764403	up
HSPB6	0.322438865056758	8.60240685611725	0.00115548428201667	0.0126664383737243	up
FSD1L	0.492013219275523	3.45080508779051	0.001161523966992	0.0127243126200779	up
SUN2	-0.310711164890928	5.77152674795528	0.00116785150807836	0.012768560675195	down
BPHL	-0.489856179617852	4.81437180789004	0.00116956232017744	0.0127789188495106	down
MTHFD1L	0.512192141020605	3.08364070635419	0.00117232596212007	0.0128007594781004	up
AOC2	0.479044783024284	3.29844438885966	0.00117659123545884	0.0128389574252578	up
IL34	1.47828976131198	0.480198720261078	0.00118084024729471	0.0128685448564233	up
RPL39	-0.696585556118774	2.64204210279644	0.0011867386549585	0.0129160067264956	down
LILRB4	0.830701381003226	3.43531028802208	0.00119465815761428	0.0129937510723232	up
ABHD3	-0.370055385204719	4.75046321450706	0.00119632459087308	0.0130034268354705	down
NDUFAF2	-0.452330775974662	2.83811257328251	0.00120746009076719	0.013090462732741	down
CD226	-1.04699333225517	3.67930578881995	0.00122142988076015	0.0132247831656172	down
KANK4	0.578139715828968	5.33853942410422	0.00122303838616951	0.0132307810627764	up
CFB	0.737290111305696	1.79845305359609	0.00122356467442368	0.0132307810627764	up
AKAP6	-0.668639415090856	3.77688322435112	0.00123450955514036	0.013323311053188	down
AQP7P1	-0.754463754535444	2.95706153793253	0.00123601580713216	0.0133247332578089	down
GPR116	-0.470908271445749	7.07869790181409	0.00123623339204118	0.0133247332578089	down
PGPEP1L	-2.34648302954514	-0.0102395265383734	0.00124193964686548	0.0133772379364268	down
ZNF586	-0.390072923168205	4.04626917263454	0.00124290080206331	0.0133772379364268	down
SLC25A22	-0.883286413815238	1.82943356288064	0.00124350213448115	0.0133772379364268	down
HIVEP3	0.379316009242459	4.77537110983492	0.00125066412809869	0.0134456434426743	up
C7orf44	-0.303221723189218	4.86092304520643	0.00125503545222794	0.0134828439831671	down
LOC100132715	-0.836569005081152	1.17576505565809	0.00125573533483228	0.0134828439831671	down
FIGF	-0.577007286055002	4.35846788641217	0.00125697630635835	0.0134875169180336	down
ACSM5	-0.44111313358819	4.25192142026819	0.0012586280595481	0.0134965887820472	down
KRT17	-3.34021972848363	0.434045193022915	0.00126672743366845	0.0135747442459514	down
ECT2	0.407050768105739	4.27790268953672	0.00126804783279842	0.0135802000468411	up
GPR97	-1.79767210749912	2.00108745427978	0.00127167957377966	0.0136103864357402	down
PMEPA1	0.425022327810875	8.43954186309257	0.00127611159257698	0.013631673227917	up
ARFGAP2	-0.379113988599443	4.0020503355712	0.00128207523400116	0.0136786489310337	down
ZC3H8	-0.350565134275735	4.24360988153757	0.00128214350754477	0.0136786489310337	down
CCDC107	0.343467162176307	5.34218447924319	0.00128673268449348	0.0137188652265837	up
FRAT2	-0.926559496390439	4.29710299024305	0.00128897337425441	0.0137254493707956	down
C10orf54	-0.611355057897366	5.00519577876224	0.00128899016732724	0.0137254493707956	down
AGT	-1.36651345525557	1.85507409360658	0.0012943148685535	0.0137733862585614	down
EPHA7	1.05145357285139	0.958268676265032	0.00129874585817447	0.0137983197021759	up
ESRP1	-3.35040064192678	0.355210192699692	0.00129913088300551	0.0137983197021759	down
GPR34	0.356297472284439	5.58600404652006	0.00130335124490054	0.0138255998025286	up
RAB24	-0.465789832053085	3.95894077865102	0.00130800631548847	0.0138661923463974	down
SNX24	0.340504455070033	3.76145387104159	0.00131145094237339	0.0138885536717101	up
GP1BB	-1.2144829158314	0.959009212581514	0.00131177509737581	0.0138885536717101	down
EPHX3	1.53512215680863	0.423538315838312	0.0013198852660553	0.0139487933436618	up
MXRA8	0.32953441694942	5.84355762083709	0.00131996467270209	0.0139487933436618	up
RRAS	0.339110343753981	5.09661152724807	0.0013223847442934	0.0139655509367364	up
RBMX2	-0.37328544544451	3.94782925355112	0.0013566589709173	0.0142914502921238	down
C2orf74	0.33543379166188	5.95210684436508	0.00136610710073662	0.0143615082257507	up
HPCAL4	-1.79254733602748	0.342296129729446	0.00136674129897968	0.0143615082257507	down
OAS1	0.425340892484445	4.9657262787729	0.00137671085689403	0.0144300332082337	up
PRSS23	0.503583460707219	4.64324700794733	0.00138294491648154	0.0144863047290266	up
GPR112	1.03758657486969	1.43597192879448	0.00139281275498194	0.0145623314838493	up
CPXM2	0.597790425009165	3.75027691794816	0.00139934962423882	0.0146033125686619	up
SORL1	-1.20156959072772	7.02371031159356	0.00140176719909901	0.0146147225682139	down
GATM	0.473128410055576	4.6746615418424	0.00140218916569398	0.0146147225682139	up
NUDT7	-0.633119940971815	3.89782038374917	0.0014045916090614	0.0146306527343365	down
LOC645513	-0.430287078657757	3.75747527316255	0.00140855940475812	0.0146573926396964	down
CDC42EP2	0.560643516382255	3.40866650768258	0.001408910015967	0.0146573926396964	up
MYO7A	0.60692415109331	3.13796795248494	0.00142764700288593	0.0148430951436693	up
RHOC	0.365261277644453	5.3441118763842	0.00143665102781183	0.0149274373398772	up
CTSB	0.561245336922078	8.63479750951088	0.00144118188712111	0.0149652255635982	up
ZNF329	0.408834054152253	3.63147741559987	0.00144226022181891	0.014967138160587	up
GULP1	-0.322455180769618	5.03435232911351	0.00144527357631361	0.0149891167248535	down
SLC25A33	-0.656936905019813	2.06940974741615	0.00144816221887751	0.015009775468601	down
WDR91	0.323391113661677	4.35843244905333	0.00145710947770945	0.0150931655614966	up
P2RX7	0.639469970559691	3.01006529573531	0.00146763831763026	0.015183434980725	up
SCUBE2	0.535021130985169	5.53951151728971	0.0014706880643153	0.0152055883314229	up
TXNL4B	-0.321844079578954	4.70781103856874	0.0014769030276743	0.0152604196174322	down
IMPDH1	-0.596913863325447	2.85188851924061	0.00149442913024814	0.0154129693229967	down
CYBASC3	0.370724390514489	4.43429056445219	0.00150743271477461	0.015518398654743	up
CPA4	0.694200821021774	2.774694935739	0.00151011549841355	0.0155364617873045	up
LOC401431	-0.803424406451028	1.69810521588569	0.00151200152504366	0.0155430167434759	down
MYO1D	0.387417914692035	5.73375870694616	0.00151475263223645	0.0155554873073656	up
ARPC1A	-0.302307900147427	4.68361155734678	0.00152051090424526	0.0156050472263405	down
LOC283663	-1.08281703358635	1.77345078989761	0.00152198899604283	0.0156087084281857	down
GKAP1	-0.414733950667895	4.18231799093323	0.00153208241532959	0.0156661744350653	down
HGF	0.505285845968034	3.64844450397175	0.00153495460632126	0.0156859616332183	up
PLXNA1	0.320547515745191	4.81667635342108	0.00154528453129229	0.0157612800582589	up
ABI3BP	0.357431590769829	8.02321582065708	0.00154552492436189	0.0157612800582589	up
HLA-DMB	0.597785885226466	2.46693368863034	0.00154609127520528	0.0157612800582589	up
NMT2	0.336779563913256	6.72637134826204	0.00154750960324104	0.0157661370959536	up
ACER2	-0.530710575341723	2.53007758826679	0.00155664388619096	0.0158302928377585	down
LOC344887	1.28059923984792	1.11346898462577	0.00156351926166345	0.0158788072686516	up
CYR61	0.869379828536983	5.07780328486498	0.00156426030145209	0.0158788072686516	up
FCRL1	-1.70558064184947	2.64090939543161	0.00156844235517886	0.0159019724914227	down
AOX1	0.475041388355515	7.57761249890901	0.00157050542567266	0.0159068587678355	up
SPTB	-0.796207448362981	2.01897844999858	0.00157082487264664	0.0159068587678355	down
PDCD1LG2	0.461122225915651	3.16337739805841	0.00157815793196192	0.0159714544275155	up
NRIP2	-0.499730240146204	2.60721251034293	0.00158802992459055	0.0160616513037591	down
APOD	0.328987691038359	11.3516922632482	0.00159335815821056	0.0160960906519533	up
LDB2	-0.362248058760594	6.43792386358926	0.00162377099266796	0.0163814222160645	down
ZNF202	-0.39629458566977	3.97456328008384	0.00162463943046959	0.0163814222160645	down
RCN3	0.435439653906446	3.36274288962018	0.00162551779084074	0.0163814222160645	up
PTPLB	-0.432238834344967	7.34286941560747	0.00162866409313255	0.0164032540643476	down
WDR93	-0.772446110963462	1.74953834809154	0.00163191329671123	0.0164063643685581	down
RPL36A	-0.898478463211088	0.99018583316469	0.00163515937897461	0.0164291313593373	down
EIF2B2	-0.315934722137329	4.66615012811376	0.00164542298187068	0.016512431231135	down
SLC2A5	0.764062229826468	2.08554922189042	0.00164781501743655	0.0165213970330244	up
GALNS	0.419713649167639	2.99805273625098	0.00165056053645022	0.0165342506401199	up
ROCK1	0.437714306500102	7.88811847238893	0.00165262706379716	0.0165450504909693	up
PBLD	0.320206490541504	4.69759925035798	0.00166244255855479	0.0166234324896347	up
HIST1H3B	1.21094864780532	0.884250854365069	0.00166456262076273	0.0166346947516104	up
ENKUR	-1.22925022488223	2.65729359638332	0.00166735927016014	0.0166527009685027	down
SLC9A3R2	-0.62123136452479	3.54028381438843	0.00167166375296399	0.0166658603697821	down
MCOLN3	-0.585606158958705	4.63583051109126	0.00167510485427413	0.0166902262831516	down
ICAM1	0.455459023380541	4.098380084914	0.00168142385228051	0.0167332662683254	up
MMP25	-1.49331961839796	2.68856296686021	0.00168751857929417	0.0167626714705606	down
SIPA1L1	0.379442330978066	6.08805689784587	0.00168910189391694	0.0167626714705606	up
YPEL4	1.02157915008426	1.24376947316351	0.00168928967421719	0.0167626714705606	up
CNTFR	-0.360458763602794	5.20340995498317	0.00168938567243179	0.0167626714705606	down
SLC4A8	0.877963145456499	1.87908810183403	0.0016910791097341	0.0167695338968241	up
ST20	-0.701518573473227	2.61378742573135	0.00171348336964019	0.0169415228141803	down
ADAMTS3	0.830525567807859	2.25203550370264	0.00171756913023683	0.016971894729064	up
C12orf62	-0.346920754815226	6.23906709812893	0.00172696563497097	0.0170546771467724	down
CXCL9	0.8347098386151	4.34450049302556	0.00173428360785486	0.0171168474716288	up
FAM171A1	0.309955412576684	5.02507208739627	0.0017388328683055	0.0171516342855426	up
CBLN2	-2.12269085065864	0.391329180710344	0.00175928219444924	0.0173227203840505	down
LSS	-0.337703695569366	5.10929134048292	0.00176226926261952	0.0173419313268596	down
SH3PXD2B	0.327128112678032	5.82434127268632	0.00176754005080405	0.0173648035614988	up
TGM1	1.28610325982997	1.24820500971797	0.00176855290436513	0.0173648035614988	up
LOC100499194	1.38083059201584	0.451814210548138	0.00176974569354084	0.0173648035614988	up
UBE2D4	0.302362436745393	5.2865688907168	0.00176978044542188	0.0173648035614988	up
ALCAM	0.737563413159182	5.7678238220939	0.00179667544222599	0.0176030296236638	up
TIGD2	-0.424271131489062	2.86068540344746	0.00180532211336168	0.0176720975763515	down
FZD1	0.32267715687123	4.3125450426201	0.00181289104529831	0.0177254574808694	up
TIMM8A	-0.899581674507926	1.5241361104724	0.00182608833856605	0.0178336596845141	down
RAMP2	-0.389761226658808	5.25211205549907	0.00183411445650122	0.0178959779665223	down
CACNB4	0.702099197429702	2.37755503407114	0.00183460769404099	0.0178959779665223	up
CCL2	0.731829289544405	4.78024448030561	0.00184384461841977	0.0179756057470754	up
SERPINA1	-1.33255710666257	4.86138002953148	0.00184520971391074	0.017978443190426	down
IGFBP6	0.510178659967879	6.70247794942538	0.00186652879043805	0.0181439172027541	up
HDGFRP3	0.320214325402708	4.06992438794572	0.00187514932598833	0.0181936384566001	up
DNAH6	-0.875122764547062	4.01828217297344	0.00188302584595257	0.0182407231686343	down
RASGRP3	-0.429041463930925	5.50644579682962	0.00188536912437057	0.0182511293855324	down
FAP	0.621700220880949	3.24731807047005	0.00188628077166922	0.0182511293855324	up
RBM20	-0.88807140660302	2.38889870389597	0.00189302862791694	0.0183021951486991	down
EXOSC2	-0.348553846844752	3.5756932977399	0.00189558939309514	0.0183094465383841	down
KIAA1530	0.331178978913848	4.46658796119228	0.00190697222126203	0.018408488907808	up
BTG3	-0.441750952340698	4.45035613480857	0.00190942321436064	0.0184111953831698	down
RIC3	-0.435681596938438	3.61160467685499	0.00191099643670807	0.0184157566805161	down
PKM2	0.343026968938633	5.9732170847849	0.0019125775056276	0.0184203883007482	up
TCEA3	-0.42708666807859	4.49621958676005	0.00191959161023253	0.0184773110774481	down
GAPT	-1.26759620829783	2.99418574278768	0.00192278431077516	0.0184927564620129	down
HYOU1	0.312086432832045	4.70157902107131	0.00192591551087531	0.0185062570244213	up
CD68	0.647354060154821	6.92405139250388	0.00193723809869986	0.0186043766690402	up
LDHB	-0.327779879455167	9.49251161659236	0.00194218217280003	0.0186411624945526	down
C21orf7	-1.09354994379195	4.14249772515382	0.00194517176303331	0.0186591576741631	down
CHID1	0.346267223493553	4.21230869917321	0.00195644175815562	0.0187565169471746	up
RGAG4	-0.365015078190022	3.27707400631495	0.00196989064453575	0.0188323034184084	down
MIR1182	-0.75535321933692	2.27369222075018	0.00197109717360963	0.0188323034184084	down
TMEM132C	-0.345479022842641	6.22203430655934	0.0019818247537876	0.0189231987696947	down
KCNH8	-1.54214530838212	0.631594544677159	0.00198287177501909	0.0189231987696947	down
PRUNE2	-0.693639238964206	5.42040439246671	0.00199543730158544	0.0190322649522727	down
ST3GAL4	0.553391441869234	2.80876293946115	0.00201511923645478	0.019198110927158	up
MAOB	-0.303143257801671	8.14418241672409	0.00204727537400952	0.0194601604120076	down
ADAMTSL3	-0.455475666692108	5.18758145281527	0.0020526893252196	0.0195005485895862	down
TMEM40	-1.8103612845462	1.08679165322606	0.00207924172509696	0.0196857620115373	down
PLEKHG2	0.307513592269948	5.29550430016583	0.00208231339091438	0.0197036991806195	up
STEAP4	-0.321128672338838	7.99101151581985	0.00212243248228579	0.02002671776831	down
C1orf124	0.30448395549791	4.09686310295595	0.00213673801460072	0.0201503423247332	up
PAPPA	0.431114044376984	4.03279215502244	0.0021415774393726	0.0201797151055724	up
MLXIPL	-0.417543847853081	6.04964367044158	0.002145697585672	0.020196094173628	down
C1orf216	0.337568367133429	4.80594176722662	0.0021464719251216	0.020196094173628	up
MAMLD1	-0.439392375198997	4.54344757268128	0.00214762217749315	0.020196094173628	down
BCL11A	-1.41122315307127	1.40831511297215	0.00215157398929553	0.0202218961296002	down
THOC5	-0.305616359698035	4.81643054872329	0.00216464796535105	0.0203003993804184	down
TTC28-AS1	-0.360276853570725	3.52037671316604	0.00216537086239617	0.0203003993804184	down
RPL36	-0.307090183008507	5.02582750640616	0.00216599039927279	0.0203003993804184	down
PITPNC1	-0.403154788683099	4.26281376996195	0.0021704749628627	0.0203310466722769	down
CDR2	0.311294636876236	5.04981728676081	0.00217952918068071	0.0203887423059227	up
UQCRC1	-0.300707583609677	4.72267524203159	0.002180889457192	0.0203887423059227	down
HMGN5	0.396460137201452	3.84536882354588	0.00218150650994131	0.0203887423059227	up
FCRL3	-1.67577722070978	2.15730460364766	0.00219732196579784	0.0205136488485723	down
C8orf44	-0.391385350840181	3.31869528450021	0.00219990307024816	0.0205262973761895	down
PIK3R3	-0.511255019882559	6.58434641635763	0.00220433146736113	0.0205561584580267	down
TOP2A	0.839784072383746	3.56860800375923	0.00221028137026768	0.0205887033149197	up
PDE10A	-0.564474948870215	3.39658535634633	0.00221836040405636	0.0206524665203	down
PNPO	0.337253376322538	4.17364354362011	0.00222823452563288	0.020721343180316	up
C7orf13	-0.639834955685946	2.25184583870496	0.00223239860063386	0.0207410845952155	down
COL3A1	0.415909737490296	10.8022796109549	0.00223778841066939	0.020775563065	up
NAP1L2	-1.05014863699721	0.944390739115774	0.00224094626354247	0.0207818279808518	down
COLEC11	0.732072771198601	2.60843527002996	0.00224486225768186	0.02079552144405	up
POT1	-0.30042730705309	4.51239310860771	0.00224490753625655	0.02079552144405	down
AHNAK2	0.432071601443094	6.5321364108322	0.00224834444850549	0.0208043326277133	up
MERTK	0.42040456484248	4.08883770029116	0.00225579472274413	0.0208470184206061	up
GLI2	0.593051441746723	3.2402612699897	0.00225669379163261	0.0208470184206061	up
C7orf64	-0.414617946513297	4.04238484323009	0.00225980755360704	0.0208642684168937	down
JUN	0.431850610710449	5.44304704090681	0.00226776051181742	0.0209146243566456	up
NCAPH2	0.318282567885292	3.93426365917092	0.00227992205369426	0.0210152066392006	up
TDRD12	-2.1412721292816	0.030560916910126	0.00229589174802921	0.0211507605780192	down
SGOL2	0.522426866983931	2.78949843660278	0.00231004556590034	0.0212694459447777	up
DGKD	-0.449286383611712	4.23849326698549	0.00234601522436503	0.0215768949673881	down
JPH2	1.03567645461238	1.50555793821852	0.00234772823236106	0.0215807923566677	up
SIGLEC16	0.955619851605313	1.28480787489866	0.00235198243379363	0.0216080318107967	up
ZMPSTE24	0.30128624273846	5.40482692780716	0.00236494134829031	0.0216913716323461	up
CD1D	-1.10856110959085	1.9154267205793	0.0023676587745147	0.0217044031909099	down
RBP1	-0.554827860371818	4.01192992558601	0.00237877826121144	0.0217824777431172	down
TPD52L1	-0.663468944252148	3.50904374058691	0.00238097834359452	0.0217907033862376	down
CDH2	-1.69312629622741	0.214605999470686	0.00238299505708133	0.021797242765292	down
SLC7A1	0.424311178815697	4.67353564357313	0.00238523868862026	0.0218058494859719	up
PIM2	-0.971332218674766	3.13268969233373	0.00239419146068538	0.0218757482862514	down
C10orf27	-2.39815875445581	0.206587543134029	0.00239911050183681	0.0219087346918965	down
SOX5	-0.341799658987226	6.28396017952716	0.00240253854749109	0.0219280767428863	down
DCUN1D5	0.324791057733742	6.15034126097862	0.00240573469529764	0.0219333295558753	up
DLGAP2	-1.3494629949857	0.678082214561943	0.00243017595638098	0.0221079974640551	down
PLA2G4C	0.61812000969538	3.31672283702967	0.00243860154064452	0.0221725970607542	up
FAM63A	-0.353427538464277	5.37449095748973	0.00244182703838907	0.0221898712245356	down
LOC100129794	-0.621543325465451	2.44603965081923	0.00247056274213767	0.0224266538723658	down
CCDC112	0.406392347588779	3.51689281771913	0.00247968243978305	0.0224728772926521	up
HAUS3	0.308159053086767	4.82095451760246	0.00248722941122522	0.0225290763606596	up
GNN	-0.768614589802888	1.61564663328507	0.00249084818160493	0.0225356047378533	down
TCF15	-0.963387405851467	2.0600330304256	0.00249189271695976	0.0225356047378533	down
MOSC2	-0.362242880875017	4.78249923996399	0.00249326507344574	0.0225356047378533	down
MCTP2	-1.08401275888023	4.0367844901053	0.00249333532316771	0.0225356047378533	down
TIPARP	0.351557061527582	5.0891826994695	0.00250385018663112	0.0226184286422117	up
CYP7B1	0.422623642269521	4.41683181962888	0.00250714492802935	0.0226359757013394	up
SULT1A1	0.605688797178029	3.23627781348159	0.00255544046039246	0.0230223454609846	up
ALX1	-0.66132313576323	1.78331597933366	0.00255957202335547	0.0230271408084018	down
RNF125	-0.405073178586924	5.36843950698902	0.00256016322379964	0.0230271408084018	down
MELK	0.960741562776407	2.03818843435045	0.00256147536801746	0.0230271408084018	up
RELN	0.779326907481362	3.42853966936415	0.00259714882037634	0.0232853101790463	up
IMMP2L	-0.372051078211576	4.19819675650606	0.002624654188941	0.0234964307524398	down
C3orf21	0.454620118500204	3.24057693261694	0.00262490743216814	0.0234964307524398	up
OR10AD1	-0.872433873999883	1.6911470684707	0.00262868801584366	0.0235051328510721	down
C15orf23	0.553787088507985	2.596725035724	0.00264573157243207	0.0236322843067986	up
RSPO1	1.64802030965062	2.47783344764955	0.00266413242784305	0.0237839534451546	up
C8orf48	0.596911186954403	2.43315242629567	0.00267410463386746	0.0238452194310319	up
CCDC102B	0.518992680164793	3.5113782380107	0.00268165706078764	0.0238452194310319	up
MAD1L1	0.803721133280496	1.71856127696836	0.00268190420615103	0.0238452194310319	up
VGLL2	2.63187402088046	0.229128273889568	0.00268197782700936	0.0238452194310319	up
NALCN	1.31710660753464	1.81891053763678	0.00268468790480826	0.0238452194310319	up
KCNIP3	0.806749001821179	1.71305941137164	0.00268524037442471	0.0238452194310319	up
CD84	0.559521901581362	6.6741803855683	0.0026934118695511	0.0239051014233382	up
FLJ33360	-1.06798670617959	1.15782548150526	0.00271370869565783	0.0240215599453286	down
NNMT	0.422298818401712	5.43052464742249	0.00273168241543872	0.0241400338523892	up
CXCR1	-1.53599450467872	4.14295644919681	0.00273286123127293	0.0241400338523892	down
C13orf26	0.9931860716474	0.875558030457354	0.00273743190847559	0.0241676543860617	up
GDPD5	-0.488110879212109	4.82839599862687	0.00274922147786237	0.024258944817047	down
C17orf57	-0.312192751023873	4.52894093938948	0.00277448326135197	0.0244303394591113	down
GPR109B	-0.7466126362697	2.09504082958561	0.0027849064878645	0.0245074018379278	down
LOC148696	-0.46487429562049	3.55729074636193	0.0027861631935944	0.0245074018379278	down
UXS1	0.314094192656394	4.57987256197019	0.00279115757943561	0.0245255573344739	up
TMEM86A	0.507535630133374	3.09124766565555	0.00279490620888582	0.024542584011269	up
RETSAT	0.300666786615662	8.25764790431861	0.00279602770234123	0.024542584011269	up
C11orf51	-0.329488783919543	4.08967674931208	0.00280329766273968	0.02459350082631	down
CAMK4	-1.33423451995452	1.88728366434508	0.00281207412254344	0.0246327231007319	down
JDP2	0.3784201100251	3.93912635518297	0.00282065999020998	0.024681143531691	up
C2CD4C	-1.26141057042841	0.858656427147534	0.00282557965795531	0.0246983696577096	down
SIL1	0.325785877366603	4.19810972696368	0.00284239568895412	0.0248323911468701	up
KRT79	-2.06725790588871	0.709643545156152	0.00284739039489012	0.0248550262844521	down
FLJ39653	-0.337813789778515	3.94093843131477	0.00285357287870222	0.0248910663973927	down
NTM	0.35817131198363	5.35155871199056	0.00285873298705952	0.0249135431846786	up
LOC100270710	0.422538055593942	3.85602675913936	0.00286953667306264	0.0249782498025978	up
ADAMTS2	0.416522668502297	5.98676249002971	0.0028728259829486	0.0249938846822123	up
CD55	-0.443271013568154	6.65763611486612	0.00288526243043007	0.0250760165228291	down
ELMOD1	-1.80689417275242	0.478366651238551	0.002888333332916	0.0250896791176341	down
CROCCP2	-0.4028262808953	3.5814372835957	0.00289393325645386	0.0251252846368159	down
TRPM3	1.04010435668379	2.21343114816592	0.00290297792913968	0.0251907452337321	up
TNFAIP3	0.396415395547045	4.42895294250753	0.00295261442894464	0.0255949316033684	up
CCBE1	0.995775188898372	2.59808231889639	0.00296214314233348	0.0256509643349819	up
PEX11A	-0.387350869565606	4.24864377327208	0.00296467542229187	0.0256596183525045	down
CDH20	-0.523899093378487	3.32083780937894	0.00298197320650206	0.0257959945755235	down
MS4A4A	0.585083769114747	6.18626019733402	0.00298937285585566	0.0258115458708906	up
SLC16A10	-1.21890172204464	1.7571223769428	0.00298940707517703	0.0258115458708906	down
TBX3	-0.332003796074373	4.81907411167793	0.00298993891174245	0.0258115458708906	down
NRARP	-0.569302737009738	3.01794458695163	0.00300338555801812	0.0259009123419193	down
DYRK2	0.303343849033488	5.54075185719842	0.00302872731123164	0.0261060074473257	up
C1orf105	-1.95112413438866	0.00517302804808136	0.00304804080829473	0.0262589578435643	down
LEF1	-1.36827637831381	2.96155338566611	0.00305280033260297	0.0262864324935397	down
LIX1	-1.65961398334231	0.753772541553422	0.00306094384480001	0.0263430020658649	down
HOXA5	-0.395355081108261	4.60481980279084	0.00306279620432731	0.0263435598503728	down
MYO10	-0.455641468091062	5.01524199251434	0.00309477301585547	0.0265673485680461	down
GPC6	0.315362637185718	6.7678254232292	0.00309590364159918	0.0265673485680461	up
CDKN1A	0.460436610551061	5.54731093137389	0.00309653486207408	0.0265673485680461	up
TBC1D2	0.69745287843338	2.47722428439528	0.00310053267015991	0.0265880206792043	up
MTHFD2L	-0.600459491737586	2.55249098330458	0.0031051115027594	0.0266136515333792	down
BNIP3	-0.313154099476863	4.26224541541066	0.00310816371239315	0.0266261782915808	down
AQP7	-0.313465876199824	5.42166907336605	0.00314323393447148	0.0268853310317414	down
RPL29	-0.33848934921155	3.98476469278315	0.00318155704515689	0.0271733688864408	down
JUB	0.596325156015007	2.47751049974331	0.00318948399449418	0.0272114029479297	up
HMGB3	0.635965717747493	1.80990875804147	0.00319752106989867	0.027266074981678	up
ZFAND5	-0.382394889104727	6.90750494792441	0.00321256625699352	0.027364490961209	down
NSA2	-0.316916267770958	4.49894332490109	0.00321396673814068	0.027364490961209	down
PEX10	0.351848367913664	3.58474258285101	0.00321919587106545	0.0273811583769129	up
RORC	-0.997724811110275	1.59109964464261	0.00322824339946708	0.0274441677316808	down
ERBB2	0.559642909967786	2.84726137208499	0.00324366087478575	0.0275332856911961	up
DCXR	-0.409084649558593	5.19628168297868	0.00325072613173623	0.0275653012761564	down
SPOCK2	-1.04468056986521	3.60801678858576	0.00325310910753695	0.0275715409372461	down
EDAR	-1.59671841884519	0.377146755955148	0.00326357308043373	0.0276328624263248	down
ITGB3	-0.400299774262345	6.00510203662986	0.00326497298095165	0.0276328624263248	down
FCGR2C	0.830936583456633	1.52557518781011	0.00329071895630341	0.0277917984912022	up
C2orf88	-0.376788963330377	5.65651900655403	0.00329424150126486	0.0278075181491036	down
C20orf152	-1.92912500934212	0.117014098472917	0.0033064671928295	0.0278825966452257	down
INTS4L1	-1.28990013752286	0.553756755854555	0.00332022203630942	0.0279844897612203	down
FADS1	-0.77098630797798	7.3408128729596	0.0033414969839062	0.02813547183783	down
TPRG1	0.369791464515175	5.86831670883162	0.00337582704108369	0.0283674542372991	up
SLC14A2	0.761702005466996	3.45513359397605	0.00338590538033922	0.0284236058984445	up
SLCO1C1	-0.609224075537829	3.37212022248482	0.00344087354769074	0.0287839991578188	down
SERTAD1	0.607735416867629	1.93315443102192	0.00344881239612014	0.0288216029449102	up
WDR17	-0.548513982589664	2.70029066869165	0.00345457800596837	0.0288266107885865	down
WDR76	-0.432719406095233	3.09132082970998	0.00345945558670373	0.0288529282839231	down
DNAJC25-GNG10	-0.453913671966829	2.78004383238058	0.00346300144274621	0.0288537487058879	down
HSPB7	0.517134830149912	7.80330922377503	0.0034714953412468	0.0289101296105125	up
SLC2A3	-0.730519700305835	3.36232162307261	0.00347658914402289	0.0289381529994029	down
LOC284215	-1.38888752226037	0.83808823772211	0.00349601528122979	0.0290709387940911	down
UBE2Q2	0.452101274139334	5.81438856302186	0.00352202827817862	0.0292605453737977	up
ITGB4	0.562232970801775	2.45410828071235	0.0035223130968518	0.0292605453737977	up
PPM1J	1.17023060317668	0.458221065628277	0.00353246221372047	0.0293303000969578	up
IRAK2	-0.628487974336837	2.89716674832705	0.0035363074741622	0.0293476702082306	down
CEBPD	-0.548613662832495	3.64886293396743	0.00354257347634164	0.0293705484994962	down
PDGFA	0.446596016301652	3.35929956487708	0.00355112623631272	0.0294236764344129	up
UQCRFS1	-0.375569545763182	3.86300567794297	0.00355422385554708	0.0294236764344129	down
IL1R2	-1.15247081560522	2.09725227057816	0.00355425495850307	0.0294236764344129	down
RRS1	-0.56103926684217	2.96020004389012	0.00355723890578721	0.0294338220682017	down
GRID2	2.26439011402146	-0.0127505685201108	0.00355916601012358	0.0294352173139618	up
NGFR	1.2883227672948	1.04558937825882	0.00356417762455685	0.0294621082752874	up
CSF3R	-1.14584991413214	5.5516219178263	0.00356623059154417	0.0294645280710058	down
LOC256880	-1.27682684930785	0.58994883025034	0.00358806642674983	0.0296011059228021	down
PLEKHH1	-0.506614416287076	3.23016924182073	0.00359241327017742	0.0296223673544335	down
IRS1	-0.492226088498647	6.10174291589126	0.00359568365595505	0.0296347359512711	down
NTN4	0.366189456560463	5.54699678883379	0.0035996889559133	0.029653146374524	up
FN1	0.38402509395171	9.32887933406301	0.00360259145745314	0.0296594298478427	up
RPL23AP32	-0.434734435186641	3.54598004231253	0.00360399547825509	0.0296594298478427	down
GFI1B	-1.45801682404303	1.2605317043788	0.00362169004334753	0.0297611534784459	down
SLFNL1	-1.40502842135541	0.287353866488667	0.00362443241909426	0.0297690747120799	down
EPHX4	1.74261441587981	0.257717100290095	0.00364905631646835	0.0298801113241905	up
LRMP	-0.534465729642972	5.16035364195387	0.00365857506988866	0.0299320078665036	down
CABP1	-2.01123271099319	0.0780017542851265	0.00366162150559554	0.0299422972067239	down
POSTN	-0.385678260814771	8.64693840116722	0.00366969820928013	0.0299936905884473	down
WHAMML1	-0.473676364752809	2.57875286465396	0.00369851065793666	0.0302144313827241	down
RBM7	-0.473418670326243	2.56108480807534	0.00370445510047481	0.0302482311838282	down
PYCR2	-0.311811254485451	4.06181704859727	0.00371168335173028	0.0302924756824053	down
BTN2A3	0.6631126278744	1.6928241337007	0.00371861716820555	0.0303026284256463	up
APOLD1	-0.439375195124812	4.70403071002716	0.00372344472818478	0.0303145628915783	down
MXD1	-0.876813203488979	7.08980919780309	0.00372932963072978	0.0303477144816654	down
ROCK2	0.310105671536411	9.14446074778684	0.00375574327670071	0.0305257588215276	up
CCR4	-1.21325035106354	1.34217972214527	0.00375667980000878	0.0305257588215276	down
CRISPLD1	0.944567309605477	1.83973661222784	0.0037685558716773	0.0306074025890375	up
CXCR4	-1.01889033816503	4.4379151019051	0.00377115850714905	0.0306136868337381	down
CD4	0.478669439809742	5.75593122262938	0.00377836992989756	0.0306573602794742	up
RGS2	-1.06986585781982	6.4283739670643	0.00380088210082197	0.0308101527775588	down
FANCE	-0.748488209556505	1.89475414809062	0.00384587644812855	0.0311597898670008	down
ARHGAP15	-0.690199560128488	4.54331861137906	0.00385313655012216	0.0311884200737403	down
GSG2	1.26884168472427	0.424290715059649	0.00386893409380457	0.0312860327517849	up
PANK1	-0.723620723581233	1.85202047336914	0.00387553913068787	0.0312901700621871	down
CCNB1	0.546063291919366	2.48224537631946	0.00387715096567918	0.0312901700621871	up
RPL41	-0.533581710114261	2.39443895766116	0.00388066151198402	0.0312901700621871	down
TRPM2	0.717735354301993	1.69953904563144	0.00389663010764627	0.0314037994087101	up
MTERFD3	-0.300672906262355	4.76657703244913	0.0039115028292109	0.0315031171634222	down
CYBA	0.711410647474014	2.33074878653632	0.00391388466823284	0.0315031171634222	up
C2orf40	-0.531953909659801	3.3876963745029	0.00394460324706055	0.0317140796121742	down
DMRTA1	-0.637028496238746	2.54482272578418	0.00394994012077192	0.0317417415658191	down
UCK2	0.544611466724566	2.62200013941562	0.00397063647115408	0.0318833279173381	up
STK16	-0.537388971545272	2.37323264308699	0.0039713685828096	0.0318833279173381	down
NTNG1	0.907330185666784	1.79549500068439	0.00399819776742617	0.0320652161978081	up
HOOK2	0.332009062423685	4.8617174091046	0.00402568794484949	0.0322575349491793	up
ZNF30	0.420514954045104	3.03070970817041	0.00402802908106176	0.0322608510946855	up
SCN2A	0.966228290233038	1.54219120860393	0.00403197006210766	0.0322769712432426	up
ALS2CR11	0.388809014829711	3.36351591041016	0.00407899319632008	0.0325910582879245	up
GAS6	0.376468259872325	3.40274225644876	0.00408613719061745	0.0326325622298404	up
HS3ST2	1.05789984270881	2.45760069404121	0.00409292320386978	0.0326711690555919	up
TBC1D16	0.400898457862772	3.44944365876141	0.00409917988393109	0.0326833915987182	up
P2RX5	-1.71072920354246	1.18794447245573	0.00410015517216637	0.0326833915987182	down
TSTD1	-0.627257482015943	5.34307596640944	0.00410031198741312	0.0326833915987182	down
DLEU1	0.536493496883035	2.22753894805059	0.00411694273303356	0.0328003352728457	up
PLCXD3	0.588807499500625	3.00505041531652	0.00413048052837017	0.0328925373760173	up
RSPH3	0.362433050047561	4.08301628101746	0.00413326743920678	0.0328990792510139	up
C6orf192	0.341138629812657	4.84863922875192	0.00415640253548945	0.0330204186243749	up
MYLK	0.343071096007793	7.45302559407595	0.00427654224110565	0.033852369819083	up
LOC441204	0.447692289355604	2.89459929519782	0.00427762068090972	0.033852369819083	up
MAL	-1.30668096386857	0.841772609767228	0.0042793246034518	0.033852369819083	down
CLEC10A	0.654906977221684	2.39519364270385	0.00428739249084073	0.0338841656771403	up
FRAT1	-0.782293598598735	2.74366607710474	0.00429510328495096	0.0339256693786152	down
PRKCH	-0.384601730098155	5.93389905746742	0.00429669747790574	0.0339256693786152	down
C10orf90	0.750853552112521	2.10768977779145	0.00429983413722563	0.0339344288651673	up
FGF11	0.806621808416112	2.14283076450656	0.00430396931718278	0.0339453157557561	up
KDR	-0.502854124697369	7.38286902062022	0.0043052694515485	0.0339453157557561	down
NCKAP5L	0.50616712080363	2.99661757079987	0.00431722016743881	0.0340235161877393	up
RNF157	-0.446215793947802	4.55041605345483	0.00432831632466544	0.0340771774247832	down
MCM4	0.38155870184958	3.24267183209616	0.00434160467582371	0.0341354081179591	up
METRNL	0.496435955351088	2.88231074005397	0.00434161442637762	0.0341354081179591	up
BMP2	0.482273455017937	3.63194614774728	0.00442315824362041	0.0347113201312527	up
C15orf5	0.716181522058292	2.7949618023944	0.00443684936779796	0.0348024468451594	up
KCNMB3	-0.466704369061854	2.9998278274899	0.00444165882016626	0.0348075500893085	down
C1orf126	0.504307161340248	2.83117847827059	0.0044503244243861	0.0348591392324749	up
NQO1	0.569513169784931	8.15300569265248	0.00447067782129823	0.0349858233056153	up
NCRNA00219	-0.342563902545017	4.12801431301108	0.00449707616523609	0.0351759616494799	down
C19orf59	-1.36089474957938	2.03293848804556	0.004529998964864	0.0353894662319133	down
SOCS2	-0.479683680116051	4.41950253614647	0.00453071426817553	0.0353894662319133	down
GPX8	0.317656475659611	4.95924059645709	0.00453342953671225	0.0353941590555161	up
TRIM41	0.32460327430677	3.64267315744901	0.00453916719170913	0.0354224333902187	up
DDO	0.758405825503889	1.29875062438035	0.00455539445584962	0.0355325013031066	up
SCN8A	0.929612309073356	1.67710235838513	0.00459113272886283	0.0357526613590781	up
MAPK7	0.386069787589281	4.10314977476909	0.00459136595097453	0.0357526613590781	up
PLCL1	-0.327189815406216	5.1247712827571	0.0045932809445746	0.0357526613590781	down
FAM100B	-0.524954373823852	3.24811399733538	0.00463317540575714	0.036021701401286	down
C9orf150	0.395579877332467	4.44685981525256	0.00464008991644139	0.0360419791699826	up
KCNA2	0.57570387960072	4.2977696784896	0.00466207887383448	0.0361959824995897	up
ITGA2B	-0.924225519071181	1.34019408722923	0.00467019173396274	0.0362309333009884	down
PDXP	0.661038238490768	2.08332015558313	0.00467789137213284	0.0362682833154848	up
ZNF93	0.510900195164354	2.72399798802343	0.00469034665298026	0.036331195106079	up
INSM1	1.31225092125538	0.589727308946343	0.00470786221964086	0.0364163150159743	up
GSTP1	0.322738806123719	6.46503588170444	0.00471506635109561	0.036455194296069	up
PHLDA2	1.6765330481516	0.233800803201208	0.0047304740690681	0.0365405655016756	up
CENPE	0.464823982121828	3.73119500936691	0.00473767624881352	0.0365793186018863	up
FCN3	-0.999895643639301	1.17538967284594	0.00476528929971193	0.0367256389007943	down
ASPG	-2.20413188602514	-0.0350857858304809	0.00476540341074886	0.0367256389007943	down
RGN	0.313121176466884	4.54357594263313	0.0047720118465303	0.0367539807809252	up
TNFSF4	-0.519403746522948	3.59404907587394	0.004773472382922	0.0367539807809252	down
INPP5E	0.426767685248355	3.22564341064936	0.00480573111388243	0.036968351615477	up
ZNF564	-0.301362633107971	4.17105307152146	0.00485096370939717	0.0371966475179108	down
CCND2	0.311751295176537	9.30654774210263	0.00485917776328717	0.0372425716939853	up
LOC221442	-0.383363711677973	3.54651104025346	0.00486866221919498	0.0372811239190781	down
APIP	-0.394829108366905	4.15619719341868	0.00490814124773495	0.0375147837195595	down
XKR4	-1.18907352959472	0.65347393576733	0.00494028972399218	0.0377088507477907	down
TTC22	-1.91166961244553	0.167689457178064	0.00496392861703699	0.0378601985827787	down
PACSIN3	-0.668602138771662	1.94338519667064	0.00496912857142639	0.0378601985827787	down
CAPZA2	0.43485705349385	6.57703328147879	0.00496916520021297	0.0378601985827787	up
PRR5-ARHGAP8	0.636167284526805	2.46934899939393	0.00498266319700069	0.0379457685416718	up
GJB2	-2.61616000474973	0.793083339098893	0.00498948081418681	0.037956519969437	down
KIF11	0.447655616783463	2.94255381607585	0.00499280323583507	0.037956519969437	up
NET1	-0.347894466620375	8.11538958509097	0.00499598092371207	0.037956519969437	down
MID1IP1	-0.406050505383681	3.55450574302256	0.00499768026839352	0.037956519969437	down
SLC2A9	0.789995629377499	1.37443753193648	0.00501290794439002	0.0380521293856655	up
KIAA0895	-0.64573022470729	2.00238785625139	0.00501937444465771	0.038056753416434	down
MAMDC4	1.53478322866331	0.300707255482785	0.00501997201406812	0.038056753416434	up
GP1BA	-0.884113106090645	2.12945877145206	0.00502362426396242	0.0380672007942358	down
TEK	-0.35555219758324	5.94557929389476	0.00503001318306527	0.0380983668196061	down
SMC4	0.310298663475743	5.51478825427015	0.00503598524991233	0.0381112669540383	up
RPS3A	-0.504364277234279	2.07433156458504	0.00508766377256447	0.0384048257376195	down
SP140L	-0.324682389101262	4.13895939125235	0.0050902619588344	0.0384048257376195	down
IL33	0.419388757418441	5.46419006268783	0.00509085862448329	0.0384048257376195	up
ARNTL	-0.644559989350561	4.49339197570288	0.00516349558296846	0.0389001161311831	down
FBLIM1	0.51254613119776	3.31018563931795	0.00516375279547696	0.0389001161311831	up
OLFML2B	0.365783298902336	4.93162337909343	0.00521411852914549	0.0392265753075804	up
C15orf59	0.790651635040273	1.34743800001435	0.00524442760109191	0.0394368704468452	up
LOC100499227	1.82404344925646	0.115178091863433	0.00524888436628816	0.0394526607127515	up
FAM108C1	0.699335171002683	1.70479243347906	0.00525662914085791	0.039486952790356	up
SLC25A27	-0.459643080848626	4.68542694259892	0.00527623266074397	0.0395913309363325	down
NCAM1	-0.412923734895356	3.91183914706214	0.00528130175324998	0.0395913309363325	down
FMO2	-0.389626150860489	8.65810685751119	0.00528152470164469	0.0395913309363325	down
THOC7	0.386574324214703	5.18475147787085	0.00528928176515803	0.0396229850355591	up
TMEM27	-1.28915813273398	0.683537098758514	0.00529048160311097	0.0396229850355591	down
LIMK2	-0.437757373552189	4.86312976907965	0.00534332224437515	0.0399829553189967	down
NMB	0.461642891510218	4.48626509191896	0.005367755268171	0.0401234370844053	up
EBLN2	-0.348000125105221	3.50137270534044	0.00536928723753317	0.0401234370844053	down
CALCR	1.13124790955734	0.711508808729684	0.00538404697243452	0.0402157796838828	up
DKK3	0.727950989853707	3.08689773695616	0.00539812937051838	0.0402850145042832	up
RPS10	-0.346568301085827	3.91056612831383	0.00542569290922625	0.0404366311698745	down
LRRC43	1.59557795814739	0.175544745346231	0.00542858139573707	0.0404401530855553	up
PDE1B	-0.386278849442757	4.28327331090354	0.00543779204546474	0.0404727439079743	down
NEURL1B	-0.409602337949935	4.7705733081241	0.00546175941654908	0.0405969764092429	down
LARGE	-0.37028321835951	4.73155580432035	0.00550149753238018	0.0407836878629371	down
CNTN1	0.769834760733775	2.63602528814532	0.00552032488659536	0.0409051431061176	up
TRPC3	-1.02255196837156	0.930021891467426	0.00554208701851724	0.0410300728009554	down
AEBP1	0.323360485265713	7.51092032680201	0.00555492583111377	0.0410842073947891	up
MLKL	-0.349360395930434	4.56698545961008	0.00555676238376263	0.0410842073947891	down
MOBKL1B	0.327969998799667	6.51597458063008	0.00556143177194155	0.041092386847488	up
PLA2R1	0.309590449364562	5.58310431367429	0.00557794522264696	0.0411680886604442	up
LOC731275	-0.387378482907367	3.42854210939668	0.0055832804275674	0.0411893041326799	down
OSR1	0.632349698712583	2.34221457566018	0.00562219314037299	0.0414581017518518	up
NUAK2	-1.00905975788202	2.43318159016067	0.00565248399094421	0.0416631129565896	down
ICAM3	-0.659073233067157	4.19571737548739	0.00566174471914631	0.0416645299451133	down
NELF	0.523834375793064	2.4458232046937	0.00566286488285213	0.0416645299451133	up
C6orf145	0.361770828838224	4.73313667358934	0.00566593499371141	0.0416645299451133	up
MTRNR2L8	-0.403561477529936	7.75569580488635	0.00566601177425646	0.0416645299451133	down
PLAC8	-1.26963053438133	2.25010620636984	0.00569793452055372	0.0418547677835688	down
ARMC9	0.622843823106663	2.29531794572464	0.00569848950228528	0.0418547677835688	up
MCOLN1	0.39608122100088	3.72061226735558	0.00570198127233822	0.0418620458410831	up
NELL2	-0.597868694599669	3.44545161833619	0.00570836692061456	0.0418835583577664	down
ZNF280B	0.526872049752962	2.69474445445737	0.00571387684184626	0.0418942551273169	up
ANO4	-0.843175968814791	1.29442990508801	0.0057455276776992	0.0420710357817178	down
RABAC1	0.33044151409985	4.15981121813223	0.00579397635559395	0.0423887107588668	up
ZDHHC18	-0.442110745010299	3.8667713926024	0.00580523418633061	0.0424339803689904	down
C12orf5	0.377017173758852	4.18665004364157	0.00582664360724449	0.0425536322014	up
SIX1	0.480969576548436	5.55556873378278	0.00584876791331931	0.0426496995935086	up
PKD2L2	0.507785027163242	2.6079619016659	0.00585003347073873	0.0426496995935086	up
DOPEY2	0.334595453992782	4.49709139984191	0.00586152829856893	0.0427148986459492	up
ALX3	1.54855045464993	0.256623205250048	0.00587533122918076	0.0427782381232087	up
SEPX1	-0.59967685777033	3.3995424713963	0.00588163892361812	0.0428055451923669	down
GJA1	-0.37261204360444	4.57919253929103	0.00591802845228123	0.0430142762756124	down
C1QTNF2	0.954958760261472	0.824324568096691	0.00593304243789344	0.0430833427852696	up
KRT15	-2.76099226389378	0.308913003059986	0.00594615484250437	0.0431064035983892	down
ETV2	1.22238343600038	0.446642615192922	0.00595099606977999	0.0431189970966218	up
CHAF1B	0.534319130793182	1.95678045791095	0.00595304392677538	0.0431189970966218	up
CEACAM1	-0.359047741819834	4.65301795549855	0.00595659417918264	0.0431246108816069	down
HFE	0.361138716802834	3.25683469553207	0.00596902964357502	0.0431622491105195	up
EFHB	-0.88160898765775	1.81688231801408	0.0059859593610485	0.0432264770252764	down
KIAA0040	0.523888834463875	7.73952240272507	0.00599063385535829	0.0432408431731508	up
SLC16A2	0.309181984996121	5.72901860481663	0.00599432042738247	0.0432408431731508	up
GPR15	-2.28020384530355	-0.0126893127581508	0.00599713808576258	0.0432408431731508	down
TMSB4Y	0.636198691092201	1.960838411734	0.00599828172818306	0.0432408431731508	up
LOC439949	-1.39726825347219	1.90163197879653	0.00601494232354111	0.0433236314775192	down
BTLA	-1.0799577584096	2.11872335500544	0.00601937945349145	0.0433369430847283	down
COL14A1	0.440569869756143	5.83778647918869	0.00602616596674359	0.043362160035971	up
LST1	-1.0755230476919	1.46474294424025	0.00602806299084202	0.043362160035971	down
IGSF21	1.0976717640299	1.18374118270378	0.00603442359980605	0.0433892683149285	up
LOC402778	0.715639729126163	1.40877457944588	0.0060573425358795	0.0434793553636736	up
FLJ13197	-0.504627501544183	2.45641124738225	0.00606570713690765	0.0435207337182585	down
SLC44A5	-1.52864406396226	0.384629850561101	0.00607674404745484	0.0435758953596367	down
CLEC4E	-1.20467856903102	3.01316790921001	0.00609289809607558	0.0436596837458087	down
LOC646982	-0.497519801529784	3.5575616516706	0.00609792248291053	0.0436703543033046	down
ANKRD53	-0.67889157758502	1.88155365596206	0.00609960501589858	0.0436703543033046	down
ADRB3	-1.02387977549999	1.50526728220327	0.00611560118823171	0.0437661600212957	down
CETN3	-0.38733737250696	3.94001966230186	0.00616012258404063	0.0440095142698489	down
MS4A14	0.635456226941599	4.39740722173422	0.00617522388257957	0.0440985804481653	up
CD99	0.515085717902953	1.92317485159552	0.00619223999974973	0.0442012389577018	up
TTLL7	-0.452112640283623	5.26569545216253	0.00624228385639982	0.0445015287360633	down
APOBEC3A	-1.33337973022258	1.82217159676517	0.00624996542581898	0.0445231170181592	down
RSPO3	-0.456066448963962	6.09362482962479	0.0062506317577319	0.0445231170181592	down
FLT4	-0.526986968549409	2.30863095867079	0.00630142289278159	0.0447896041623231	down
IQGAP2	0.492095122881406	6.38053239444928	0.00630901847712401	0.0448245586963407	up
ZNF497	0.741980225785687	1.56639003207433	0.00632103473414348	0.0448908784110427	up
RHOXF1	0.640251567291791	1.6961852176313	0.00638814662450364	0.0453098247235451	up
NMUR1	0.358293892705389	3.39221718960942	0.00640343228421471	0.0453990059320076	up
LRP4	0.523439759140876	2.96990436719162	0.00642553357376292	0.0454978876866402	up
SYT4	-1.76493929641109	0.0926106927861213	0.00643663623431187	0.0455187384563356	down
GCNT2	0.496257658176638	3.57874751166102	0.0064581692463797	0.0456324588497889	up
E2F1	1.15805097416456	0.762989874304344	0.00646111502892739	0.0456340103245635	up
C4orf32	-0.36949069708459	5.83836936760837	0.00647679799701183	0.0457062064384406	down
DCHS2	0.78190423085704	3.32726279038557	0.00649050352106097	0.0457836234467086	up
ICOSLG	0.834675322773622	1.22939576442306	0.00649538755832948	0.0457987752059297	up
CR2	-1.72685904470969	0.639773112207725	0.00656320652843145	0.046222072176925	down
LIAS	-0.329051625951269	4.22071398869659	0.00659854111494441	0.0464283227083037	down
MOCOS	-0.526870058244283	2.89688467551271	0.00664760455482015	0.0466950283857048	down
VNN3	-1.51203174340581	1.9776289123563	0.00666380414930153	0.0467695671510098	down
POU2AF1	-1.53818044423371	1.0601145279355	0.00668072095790374	0.0468293920076846	down
GGT5	0.507810445007877	3.60328082903879	0.00670977246895045	0.0470133450639437	up
TMEM150C	-0.345263890639291	4.37554719282407	0.00672038945228013	0.0470680330718482	down
VWCE	0.859916653100623	1.49938642086742	0.00674072865120507	0.0471907389763788	up
TMC2	0.576778606178654	2.51567545187431	0.0067438743846083	0.0471930239648655	up
NOTCH4	-0.363434682612685	2.88137999752883	0.00674979865484171	0.0472147428681134	down
PDE2A	-0.354182320176261	4.88385858753434	0.00676927822698406	0.0473249651175764	down
PTGS2	-1.04244820611246	2.89783087738782	0.00677121043411168	0.0473249651175764	down
HCG27	-0.675936773910446	1.52844051147024	0.0067768894727347	0.0473448885159041	down
SLC27A6	-1.94033606503753	0.0670181013214085	0.00680048277674348	0.0474700922434984	down
KCNJ5	0.779303492415845	2.2361739638265	0.00687234476948213	0.0479117780492967	up
ARHGAP8	0.633722728859294	2.3937201945589	0.00687621043153658	0.0479187703636514	up
CYP4V2	-0.335522648727914	6.76621558110036	0.00688042231154963	0.0479277367557502	down
DNAH9	-0.865649250891366	1.82562256578202	0.00688322355940161	0.0479277367557502	down
RAB27B	-1.0556323794668	2.34776729749022	0.00688827641054729	0.0479429766470483	down
IL17D	0.59713316861693	3.02246515279506	0.00689284339868978	0.0479481727777402	up
IGFN1	1.02278726909532	1.1743581288197	0.00689475188936141	0.0479481727777402	up
TNIK	-0.594305257402554	4.02909055225585	0.00689907626129006	0.0479531747588852	down
DPP6	1.94642666955469	0.396523946232418	0.0069012006687469	0.0479531747588852	up
LOC729603	-0.446307445923416	3.14192856762978	0.00693086189995251	0.0480661009564565	down
MED9	-0.326127147165259	4.21474455040287	0.00693181000710234	0.0480661009564565	down
GNG10	-0.425083769359777	2.83695858376886	0.00695445675550302	0.0482031683769627	down
THBS1	0.555876526133259	8.17473168119231	0.00696366394675024	0.0482470077833826	up
CDH19	-1.03456617006091	1.09156844468028	0.00697585466269393	0.0482575572569222	down
L2HGDH	-0.480717903565114	3.27754043422853	0.00698991498990833	0.0483089128885531	down
TRIM14	0.517902417068905	4.41211769540129	0.0070111849811487	0.0484159345707294	up
VSIG1	-1.37062082483513	0.785077274314297	0.00701691241404566	0.0484355038757568	down
CXCR2P1	-1.22019740055672	2.04683806291207	0.00702249396047775	0.0484540504552502	down
MKI67	0.803740064727243	3.80237338392459	0.00703474130836348	0.0485185557316424	up
MGC70857	-0.577235437662265	1.96773091903019	0.00703955715325177	0.0485317739655195	down
ZSCAN2	-0.339304474383894	4.5717803508486	0.00704961421717325	0.0485653121285034	down
LOC100302650	-0.700185733728031	1.46295327531322	0.00705022453385885	0.0485653121285034	down
HSPA6	-1.10175535520058	1.59882662001895	0.00708238639376519	0.048746737600837	down
LOC284454	0.440580481999255	3.11449890837632	0.0071238404037241	0.0489716486726644	up
C15orf54	-1.29534080118818	1.45252988891846	0.00714934484474633	0.0491267994073107	down
AIP	-0.390926787189998	3.46986605167247	0.00715507663347048	0.0491460105735176	down
FAM65B	-1.10470323909023	5.96013580745838	0.00718644175869471	0.0493209711352155	down
STX1B	0.788621843695745	1.29474324613706	0.00719590257480581	0.0493500550965489	up
GEMIN4	0.319933312536683	3.51309870852384	0.00719657592990477	0.0493500550965489	up
HPD	0.984497357194534	0.894432727443804	0.0071998767982921	0.0493524724515198	up
DYNC1LI1	0.316839795303815	5.71658345305439	0.00721731379772604	0.0494517460745543	up
FLJ43879	1.31569928713751	0.288295184299232	0.00722776604517017	0.0494884386376384	up
PRSS36	0.914709267182135	0.781504211108972	0.00722870033246066	0.0494884386376384	up
BRCA2	0.454144023509128	3.34507177402299	0.00723911538396706	0.0495034254384105	up
ZFHX2	0.467655713735639	2.79114941791275	0.00723964307743765	0.0495034254384105	up
ADAM8	-1.05661392422975	2.85489441131275	0.00725316798720524	0.0495756549358222	down
LNX1	-0.37299568765401	4.69184285045571	0.00726804674573897	0.0496570752967039	down
RPL23A	-0.326860206056004	3.63239645237524	0.00727141244437762	0.0496598012674162	down
MED28	-0.333703887808285	3.48786971588136	0.00728511813220496	0.0497331127304155	down
ASPM	0.947981608376109	2.34401502816409	0.0073066245196811	0.0498392778463496	up
