# Supplementary material for: Bioinformatic analysis and experimental validation of hub autophagy-related genes as novel biomarkers for type 2 diabetes mellitus and Alzheimer’s disease
Source: PeerJ. 2025 Oct 6;13:e20143. doi: 10.7717/peerj.20143 (PMC12510248; doi:10.7717/peerj.20143)
Supplement: Supplemental Information 1 [file peerj-13-20143-s001.zip › Raw data/Raw data of bioinformatics analysis/1. Downloading Data to Filter Differential Genes/T2DM/2. Output Data/phe_T2D.csv]

	sample	type
1	Rhythm02_D2_1530	T2D
2	Rhythm02_D3_015	T2D
3	Rhythm02_D3_545	T2D
4	Rhythm02_D3_1115	T2D
5	Rhythm05_D2_1530	T2D
6	Rhythm05_D3_015	T2D
7	Rhythm05_D3_545	T2D
8	Rhythm05_D3_1115	T2D
9	Rhythm06_D2_1530	T2D
10	Rhythm06_D3_015	T2D
11	Rhythm06_D3_545	T2D
12	Rhythm06_D3_1115	T2D
13	Rhythm10_D2_1530	T2D
14	Rhythm10_D3_015	T2D
15	Rhythm10_D3_545	T2D
16	Rhythm10_D3_1115	T2D
17	Rhythm14_D2_1530	T2D
18	Rhythm14_D3_015	T2D
19	Rhythm14_D3_545	T2D
20	Rhythm14_D3_1115	T2D
21	Rhythm15_D2_1530	T2D
22	Rhythm15_D3_015	T2D
23	Rhythm15_D3_545	T2D
24	Rhythm15_D3_1115	T2D
25	Rhythm03_D2_1530	normal
26	Rhythm03_D3_015	normal
27	Rhythm03_D3_545	normal
28	Rhythm03_D3_1115	normal
29	Rhythm07_D2_1530	normal
30	Rhythm07_D3_015	normal
31	Rhythm07_D3_545	normal
32	Rhythm07_D3_1115	normal
33	Rhythm08_D2_1530	normal
34	Rhythm08_D3_015	normal
35	Rhythm08_D3_545	normal
36	Rhythm08_D3_1115	normal
37	Rhythm09_D2_1530	normal
38	Rhythm09_D3_015	normal
39	Rhythm09_D3_545	normal
40	Rhythm09_D3_1115	normal
41	Rhythm12_D2_1530	normal
42	Rhythm12_D3_015	normal
43	Rhythm12_D3_545	normal
44	Rhythm12_D3_1115	normal
45	Rhythm13_D2_1530	normal
46	Rhythm13_D3_015	normal
47	Rhythm13_D3_545	normal
48	Rhythm13_D3_1115	normal
