# Supplementary material for: Bioinformatic analysis and experimental validation of hub autophagy-related genes as novel biomarkers for type 2 diabetes mellitus and Alzheimer’s disease
Source: PeerJ. 2025 Oct 6;13:e20143. doi: 10.7717/peerj.20143 (PMC12510248; doi:10.7717/peerj.20143)
Supplement: Supplemental Information 1 [file peerj-13-20143-s001.zip › Raw data/Raw data of bioinformatics analysis/2. Construct WGCNA network based on autophagy gene and AD expression profile data/2. Output Data/blue.csv]

	GSM2973262	GSM2973263	GSM2973264	GSM2973265	GSM2973266	GSM2973267	GSM2973268	GSM2973269	GSM2973270	GSM2973271	GSM2973272	GSM2973273	GSM2973274	GSM2973275	GSM2973276	GSM2973277	GSM2973278	GSM2973279	GSM2973280	GSM2973281	GSM2973282	GSM2973283	GSM2973284	GSM2973285	GSM2973286	GSM2973287	GSM2973288	GSM2973289	GSM2973290	GSM2973291	GSM2973292	GSM2973293	GSM2973294	GSM2973295	GSM2973296	GSM2973297	GSM2973298	GSM2973299	GSM2973300	GSM2973301	GSM2973302	GSM2973303	GSM2973304	GSM2973305	GSM2973306	GSM2973307	GSM2973308	GSM2973309	GSM2973310
ABCB1	9.41576283910873	8.71623320445694	8.58202637752867	9.30479649953422	7.94805094569352	7.90372108448	8.60240284805792	7.00373135422622	7.41950672144659	7.5361780862202	8.52319183325976	7.75620549526717	8.07786134672775	8.38314139139664	7.77462818640125	7.8188236455445	7.82107232615829	8.11861513604644	7.78386451824312	7.8968884935859	9.00767257123835	8.84291845649817	8.45653067489574	8.40735797403469	8.19725130509691	8.31126156551397	8.20243025203308	8.29464769686251	8.61994402370274	8.27272557163959	8.36950316051425	9.4543675668879	8.73520721690551	8.33829660334516	9.5864400149081	8.86461253552468	8.91232865512534	8.76304341778157	9.51956453259599	8.19695467246663	8.26825971006751	9.79444467646594	9.09844405184727	8.16164574558247	8.85931764375691	8.36875885266675	8.46640184239567	9.39678087751084	7.92282821638428
ABCD3	8.30583040863784	7.64308952403779	7.99927167399557	7.8459249175813	7.42359723685619	7.99446473602499	7.47387625080499	7.43438600339481	7.35594220025303	7.17337276127113	7.59208971134446	7.64853827980705	7.64955313886563	7.48245447295039	7.76274343888132	7.37348797247982	7.5361780862202	7.78809626870959	7.43947313239993	7.37940946339892	7.68458225482127	7.92679969293858	7.6455070047236	7.75729924313992	7.71059709957341	7.74142685755159	7.6001275447132	7.46127786111589	7.67994538741037	7.45255996457025	7.40105556931286	7.90858147095971	8.01470345660023	7.80704560856528	7.65594872292287	8.0003463786783	7.77251737875869	7.64253433567682	7.75497302101814	7.55756519036002	7.81522117997041	7.46939764548903	7.78411300334782	7.56063915743844	8.00906303272365	8.03544324687945	7.35095984429659	7.8080041949276	7.5670166026714
ABHD5	7.59775579956375	7.33771317833351	7.57059273750406	7.4270819880693	7.2102584664566	6.99490892894674	7.68042192977868	6.66944439755396	6.59450889801429	6.62471554632712	7.71605678593782	6.9120257524597	6.92041748482633	6.938736331211	6.61297928250411	6.88151506865964	7.10803676882828	7.08878968634473	7.09978502120626	7.12381424845673	7.4834565476753	7.38295071564078	7.23575293832404	7.33999232294522	7.31798240762252	7.33879815409586	7.11598542981059	7.47879260657365	7.15642023444402	7.08039622502078	7.72942644696671	7.54745551723016	7.36662316171481	7.16007304883286	7.19506283244999	7.45221687120512	7.3910800562253	7.54880352159075	7.55708520982233	7.38127840577589	7.27690569480033	7.76323189645449	7.41488736144647	7.30557716131946	7.3993533020975	7.47924931926055	7.35163443839044	7.60739153413727	6.96762052075823
ABL2	6.57470209619179	6.66850863125033	6.55967048533981	6.58584343480411	6.70300963241503	6.50659641963561	6.71570305809372	6.52336457131525	6.54441962520941	6.6392548068343	6.6890674045768	6.77616897768056	6.53828147877051	6.60246410742791	6.58795903463517	6.60551453537843	6.58156540487778	6.70114734697944	6.61754206421077	6.65919802514798	6.65526867855513	6.63724504159045	6.6842673483696	6.7577301712146	6.70725098913403	6.6576108853438	6.78973130884458	6.78464619530799	6.6742702604723	6.75414329009888	6.65216749578975	6.52803904956409	6.69377087489693	6.72773364944013	6.6016461153956	6.66437778685424	6.65004573864098	6.62243746055148	6.5467914342373	6.74064293417242	6.56641291813069	6.66178838037062	6.50814366973204	6.76992757787191	6.62879240047179	6.55597122439992	6.71595131399161	6.57596005633024	6.5455553789862
ACE2	6.71672352181106	6.62082940826579	6.71246712458409	6.59773490648789	6.58334667780147	6.71008910608267	6.61138046633354	6.92121004005763	6.73471205304701	6.6481104881124	6.95567827143908	6.61088810398975	6.67982721230977	6.76822074943128	6.68881963458722	6.60114956649353	6.6775893927441	6.6101512624877	6.63024076022731	6.62534717758224	6.54504685225402	6.5223601050087	6.55218770598767	6.64686893170655	6.9481993638685	6.57121390573594	6.7450121540782	6.63742445458557	6.669473317184	6.76801283964689	6.91104996019618	6.81488679401199	6.66476251636072	6.53145627553592	7.0112210655406	7.42730088975382	6.63034607475056	6.72696528959515	6.5898513982124	6.6114249401905	6.637530749944	6.74257261380306	6.90874107891586	6.48887076265064	6.60871971604933	6.74349654112831	6.67359414997052	6.61918597070797	6.85277682155752
ACTA1	6.57252084364228	6.86405035037302	6.80168866043772	6.89220009891273	7.0049505443371	6.48134344317359	7.14171708491653	7.49198194065819	6.95681523546015	7.32429916405381	6.901449387402	7.55351487356698	6.93940256709555	6.79182588214001	6.79245808125491	7.56928987739799	6.88989884485446	7.29513747024709	6.89458824134195	7.47027743934114	6.94806156343842	7.06063683804809	7.43179741926825	7.30981803569918	6.87323853881542	7.14864473865592	7.1687003279092	7.04211053753312	7.07886320035862	7.03963728564309	6.83319120475917	6.63880608007384	6.79764357807223	7.1369284306816	6.77917295334081	6.56876198971655	6.86170872885705	6.76716515560641	6.59975334842963	7.2833262864075	6.60057327641912	7.01854400890896	6.58992785438925	6.99142110261248	7.07824716232007	6.80001809502691	7.20553234944535	6.89210351533325	6.45117559969066
ACTA2	11.2422715346571	9.39070862107538	10.9651403472254	10.2089533094558	10.2027293771125	9.6855139303048	10.6593969928466	9.14073013466332	11.7542228972161	8.44230012655877	11.4188242617345	8.40701001368249	11.0337615823202	8.84148182902798	10.1303729129258	9.94795054875807	10.1358106352424	9.92350063109143	9.45850518595974	9.76762628425907	10.1374988030892	10.2527536574245	9.29036378048325	9.75567624159557	9.53367814271548	10.4344570902708	9.28486111010579	9.21611991162635	9.87951372074529	9.02845961376851	9.69697584571453	10.0856784464814	10.0638723856877	9.70906544850968	10.9957619798742	9.96454024475755	9.9750927949316	10.4879822188906	11.4498228469705	9.81438529657002	10.1974942992748	10.5857158526851	10.4162680636566	9.01653343675036	10.3506648509397	10.0560835917926	9.26121573262801	10.2719569884333	10.2199897425951
ACTB	10.4650869386354	12.0735240280115	11.2133949759831	11.922004288908	12.5811599173323	11.0107515933007	12.5327528040805	11.0955774920339	11.2515647628819	11.6855438791477	12.5110976265715	12.0735240280115	11.2350978992356	11.7842789075277	12.7347890195547	11.7361340861802	11.9906694643729	12.0539049989891	11.1672837706616	11.17657413822	12.4953174965394	11.6606388475129	12.0124111609238	12.1979258083711	12.7347890195547	12.0152427940072	12.9325134835641	11.7778910828028	12.5811599173323	12.4526967124218	11.8938934873345	11.956225892532	13.119376290485	12.7707947206945	12.5757681741972	11.8711403639756	11.4787979026321	11.8241671164562	12.3744241633465	11.3918368934561	10.7171950229901	12.1175143910797	11.9595992322218	12.301605771975	11.4231434026655	12.2190810973657	11.3983220414516	11.1337366469667	10.6833423462201
ACTC1	6.40193374986258	6.56166147808622	6.49720722969406	6.66680868540927	6.67168326185997	6.48134344317359	6.55985314257758	6.53182246029738	6.52979171037863	6.65511265198628	6.60864235337536	6.62378886233475	6.5245232964736	6.53474598646792	6.5520768039153	6.62914496071729	6.52930426006519	6.6323380910451	6.50751075914267	6.56082928313942	6.5849364480631	6.57285597785959	6.64803762654837	6.62358839298814	6.65677635980879	6.59299846631803	6.72222581921269	6.58534726276462	6.52581309667416	6.61928157687811	6.60543848570962	6.49656764019	6.5986486395941	6.67767690222988	6.59688667892372	6.55602823862404	6.58357848729384	6.54210738706721	6.5385624241529	6.6346227240242	6.52048936493332	6.67043595928883	6.54187703914532	6.73563254384076	6.62171432951157	6.60448088391826	6.64595523311035	6.50969001095736	6.50050268199204
ACTG1	12.1862999720002	12.8145996245594	12.2890196301285	12.8071844850269	13.2898433537304	12.351554874212	13.0852439584406	12.3114699921827	12.6244813007118	12.7992983723346	13.1976519799571	13.0151273527001	12.641908796962	12.4635933794413	12.1936603654083	12.8830819707478	12.8973726974203	13.0151273527001	12.3797341171738	12.4580042103012	12.9673507090296	12.7992983723346	12.9861332673759	13.14060762993	13.0852439584406	12.6828943687242	13.2486908066969	12.7625482815643	12.849156707445	13.0852439584406	12.8280179917238	12.4908007964465	12.7165009562543	13.1976519799571	13.0046449483275	12.6307698032688	12.5006314264941	12.4796908477727	12.6692355622257	12.841578085236	12.3473556667532	12.9231766113037	12.7041937151994	13.0618445108678	12.8830819707478	12.5448316815322	12.641908796962	12.4796908477727	12.5272091263738
ACTG2	8.1367677521662	6.87917417881518	7.82559516114754	6.89122799467774	7.39321309451086	6.51556385141511	7.79823785645137	6.56289024924512	9.43888473251453	6.56001699491915	8.64177209726429	6.82701384894514	8.00430506969262	6.51846315534111	7.27312238664873	6.91022788070635	6.86441618732057	7.09639224586229	6.46680686308637	6.77792634766998	6.71022886856188	7.00530004265008	6.98032911495103	7.08264210670102	6.76362612790646	7.0855518139607	7.02954242424676	6.75806618586213	7.40114113828324	6.6210601403787	6.70497019417925	6.61874328205948	6.82325428836459	6.83468861058232	6.97153738241195	6.78781377400014	6.72251610667824	7.34453063594082	8.18401289464978	7.12985555052317	7.04318352070992	7.02544994569479	6.93830563673079	6.76392477153692	7.178109194851	6.87802666691586	6.74295837508498	6.85361442427519	7.29363152359938
ACTR3B	6.51534290298102	6.66652128423155	6.54355490210012	6.56811417730882	6.80748891408318	6.4691188073302	6.62975223613207	6.46568096385881	6.4994043471867	6.56721923400542	6.59216117365918	6.76549138105001	6.49399435220825	6.56514687703844	6.63093038929317	6.563055777606	6.54793208283891	6.69491346553255	6.52100143512845	6.52589038709092	6.69180418645738	6.76178821091537	6.82008834523063	6.80577330105692	6.9538717545525	6.6160019536922	7.13077093704772	6.74699979909394	6.93595822990293	6.98882535176841	6.60333693480937	6.53149368081609	7.0258697695487	7.11436943445339	6.63631247632992	6.53848625720191	6.60752703964402	6.59223045447732	6.57997748555428	6.7450616259929	6.53520441975269	6.62972323368268	6.62352861598773	6.91285904194632	6.57974360211064	6.61156306831624	6.82275658187326	6.57897639944713	6.48892286998501
ADPRH	7.07718180271519	6.75108403754486	6.8727216615197	6.81964563665267	6.82292046417589	6.71008910608267	6.76359488969281	6.79705380110644	7.02891661029213	6.93442453175395	6.85709059010029	6.7161667933977	7.08465555498051	6.75023351001942	6.7563204444751	6.90764389495185	6.86980776688589	6.75962931623499	7.1293365314118	6.86366082645637	6.80154153682111	6.77995020305362	6.87566909223034	6.823644267348	6.64852295641342	6.75127866684231	6.73067779286182	6.71957001035811	6.66770695027991	6.58718797018068	6.80921014507072	6.92342508010411	6.74104876108846	6.67767690222988	6.98328431045408	6.71202440469407	6.86055103027489	6.82914210008901	6.93683612898289	6.72227762090621	6.87961602997265	6.98769228937597	6.8587258746881	6.70136180956772	6.80507758054931	6.88420600558807	6.67443778375869	6.82517505064834	6.84855370747817
ADRA1A	6.58907963240754	6.59180953815121	6.57391559959962	6.59034075366949	6.61211477303076	6.56183584061489	6.62840105605525	6.56289024924512	6.5514227478335	6.57633787646264	6.56577984863486	6.6029232795683	6.55866372564579	6.56766532341582	6.6210217184111	6.59177404308874	6.58354108002789	6.55894725129025	6.59194217882601	6.58821246141481	6.62723133466575	6.62456435152961	6.57632087498765	6.54097843947941	6.59433187284995	6.60864235337536	6.55356640430409	6.65929374169661	6.62725362702013	6.57440525139663	6.61410911797954	6.52318992297128	6.58852871229119	6.57714227927132	6.49211255237206	6.51740630510041	6.57646994214485	6.60278910598131	6.51630768925773	6.63107588021253	6.53997373568007	6.59100041405137	6.56176143387731	6.56214005613731	6.60041410774392	6.60209182443449	6.57644961719835	6.58232595644214	6.5455553789862
ADRB2	7.85833933782345	7.4859097275316	7.51047035825837	7.41603992271219	7.65617588964526	7.79802472182866	7.23782351435444	7.60939141730942	7.9964548806216	7.59185295897025	7.22419233354802	7.18277906109928	8.09604112324949	7.33182354666073	7.57120360650495	7.46790575153286	7.85523132790507	7.20349458030433	8.04010872086253	7.4976736154256	7.37551187578104	7.54314202864598	7.15515434567239	7.15457916828779	7.35987367381034	7.74043285775849	6.92745473335806	7.55867327379406	7.04516076012361	7.22821685648557	7.34415535749523	7.82250434437484	7.46507402842116	7.052017283106	7.64682052684515	7.67616938999818	7.24059076112601	7.40489085961421	8.02580657642316	7.4356431932736	7.61064289093883	7.91336810549599	7.42501659687988	6.97204677418879	7.43309347517532	7.70693437987445	7.16436381718593	7.72312382322071	7.99311576631282
AGER	6.49860226982523	6.51725283738097	6.54160121464394	6.51613422751053	6.6049088328479	6.52838583058558	6.49139667200268	6.59299846631803	6.57952036765884	6.58335537811777	6.56041034752745	6.50814366973204	6.56312135817869	6.56278687486546	6.6286854750774	6.47715728289628	6.61762993907629	6.50022785359487	6.49883651885407	6.59913507922573	6.55628631563902	6.51372407314642	6.45348298718762	6.5372797228949	6.47563647294463	6.50522006176909	6.52653887991314	6.5081247356064	6.49338018007822	6.51013814984152	6.51934314804099	6.56339832077046	6.59754231805059	6.515996585207	6.61906918485117	6.53135478449732	6.55653231373496	6.55651352438326	6.55229208568223	6.49783465531537	6.4874958969096	6.54509544757136	6.60909808804598	6.48532051125407	6.54486525577592	6.51159898564466	6.50107158941181	6.53313119740655	6.60070204992717
AGK	7.49747111613221	8.15913632178158	7.78633539563585	8.0104612143069	8.52104887589564	7.66521141293135	8.30229897847353	7.43085364942227	7.26933955097282	8.09032124693455	7.96232340297555	8.57319698015961	7.47757365565499	7.33239306700394	7.54284705068385	7.86987818153157	7.54303078697966	8.58058934748892	7.35135719301728	7.53012267349213	8.08428627811484	8.49398004491688	8.96260243583187	8.95760046309449	8.46515726915241	8.09181975112178	9.12845591715146	8.49623982173877	8.86563076632841	8.65586773789528	7.61677082501702	7.51913201707557	8.7549004930798	8.78705646287757	8.02773127677732	7.45723352171115	8.27316847243416	7.98922467942487	7.57884641149382	8.38028233408149	7.41941809429713	8.16371486826523	7.68382920466885	8.76713067294132	8.4419183530196	7.92834093750888	8.72585320782381	7.70066191602877	7.29998785253702
AIFM1	7.75847071895064	7.53361387090345	7.65508287662159	7.527783873375	7.60264280373055	8.03544324687945	7.45864865228016	7.79628952229151	7.93230862759207	8.18429507410083	7.8717869403627	7.97185820994357	7.84137772462482	7.67793488271567	7.79966579454074	7.93177792733629	7.73622786612328	7.95563419442172	7.84651574674033	7.78204910333165	7.5083057368977	7.8081362233738	8.02921192662393	7.95120927675936	7.5585901390751	7.59095865681495	7.77071992047712	7.69496441772799	7.70036576263983	7.55438220764407	7.53674844216398	7.42604016555388	7.64529756622987	7.79731851690636	7.45733223108926	7.45723352171115	7.72155103204546	7.39309324774131	7.89871918138242	7.76299212242517	7.58051432233783	7.5672910889548	7.52518940411375	7.76666775593924	7.69719794408686	7.4879251128483	7.73411566699226	7.60939141730942	7.66187636992117
AIM2	6.67915091780162	6.7777044331043	6.81398734054486	6.78056353657969	6.86699698798774	6.65888280161738	6.80807005308946	6.85232155489395	6.89912610725032	6.82372657079149	7.45770350197439	6.69315486487675	6.84059470494223	6.72231145098054	6.79668723420487	6.97153738241195	6.88989884485446	6.73734040928181	6.84069128150753	6.73814060131199	6.86616816358688	6.71634737681755	6.62038951389441	6.65864967339036	6.60827036304132	6.80518861809685	6.61815515848277	6.62174353862896	6.6209608536148	6.72057048032225	6.71094955119237	6.75160701395025	6.70422689025773	6.71860740923469	6.64844328732504	6.61297928250411	6.66401346911605	6.70631062603691	6.78844064741338	6.60139474017238	6.69258325334583	6.83501240001542	6.59606552626612	6.72922933524073	6.69913837394655	6.79399671141124	6.68596906589782	6.77270563103483	7.02434113951091
AKT1	9.75354246966445	9.85349173821008	9.62237313501111	9.86453720659348	9.42355276623606	10.2413595645317	9.58325810976056	10.0686930264988	9.80307257622386	9.62170019097742	9.70485468745315	9.21994384204081	10.0864640379475	10.2046645733775	10.2404746055416	9.80824473259473	10.1106358757528	9.16863134897619	9.81738836228241	9.8159505064165	9.77401059303497	9.13112004997942	9.02330880979567	9.04081283787059	10.0248194095253	9.66896075241989	9.38063961270447	9.46762389543318	9.30410645387809	9.308300665676	9.76227013520819	9.88417819400971	9.21840182127566	9.04817406931947	9.92416608534957	10.02379762524	9.5572030194432	9.70302781357272	10.2846708172266	9.33993471616136	10.0387075726755	9.75567624159557	10.2404746055416	9.15843805195373	9.5864400149081	9.90524915204434	9.28818878763464	9.78723875292424	10.2891267670487
ALDH2	11.0698569401346	11.137760194796	11.1542069242901	11.5659116086936	10.360780185607	10.5290836553315	11.2515647628819	11.2855427436566	10.9252716076414	10.3109948293298	10.9103591903128	10.5776155563383	11.7328394324213	11.3646024034568	10.4039127399913	11.3371639751152	11.0750098483894	10.9720449896092	11.3417360974464	11.1672837706616	11.1672837706616	11.3960852978326	10.6754286462463	10.6821484790604	11.2878323767937	11.0028308112468	10.3039650418995	10.560038479867	11.1826282326428	10.4868944665975	11.6606388475129	11.4861289315057	11.91808995279	10.6544855752449	11.4145762760367	11.5359182644064	10.5971814497055	11.3960852978326	11.0065962548255	10.8207204856669	11.2757596125324	10.6283722032069	11.5812571277937	10.6909733977872	11.1412971548967	11.4761188262797	10.7393692785602	11.3581353216831	11.2714945754131
ALKBH5	11.7669526705238	12.1310032174895	11.9258637996997	11.8135744465733	12.0693351046141	11.4833809523764	11.8938934873345	11.9140634936224	11.7935912936516	11.91808995279	11.7718104947261	12.3650729455264	11.9595992322218	11.8772799960641	12.0735240280115	11.976418204429	11.7935912936516	12.301605771975	12.1775206454467	12.209772711232	11.9731558429551	12.0051107164064	12.1936603654083	11.9906694643729	11.9876389410051	11.922004288908	11.9140634936224	12.0810136481108	12.3698680473425	11.976418204429	11.9595992322218	11.8363573568014	11.6887130069734	12.1902556998033	11.5038958806353	11.2671070399279	12.033013434192	11.7778910828028	11.6215707827013	12.3114699921827	11.8640071319271	12.0693351046141	11.5862753932394	12.2273934677356	11.976418204429	11.7388787775727	12.23216330967	12.0012967496959	11.6855438791477
ALPI	6.70124471132011	6.61271619159259	6.52791744248819	6.58745140708497	6.56795344758125	6.8727216615197	6.49139667200268	6.57124746393645	6.60510309035505	6.64573858769336	6.63832256210638	6.53178699607973	6.47062316586202	6.68356819654815	6.59532260094812	6.57440525139663	6.63117676073275	6.50513184444996	6.55228345934123	6.63638191085143	6.515996585207	6.59790461007061	6.56130799705129	6.56289024924512	6.77425049241525	6.64931733398029	6.72083397865158	6.61920532626097	6.48656776968226	6.68579138110728	6.69726498887275	6.98266326235687	6.6405388005567	6.59441017865728	6.92829884805366	7.4024199153004	6.54419569717392	6.70990718926268	6.54137952638238	6.58354108002789	6.73310242567822	6.57824846004862	6.86041446632917	6.59783138698833	6.58961440734282	6.6492460467889	6.53449794636835	6.56794398051843	6.74877422957035
ALPL	10.2292013146079	9.55391978521732	9.76369352201151	9.96311614779868	8.22982332347977	9.02747563827788	9.02698414354465	9.21933771492664	9.76898017029004	9.49329365594446	10.9123675715404	8.89281620860117	9.13806764303442	9.33200223621449	8.59825868203401	9.34984779480263	8.82709185722779	8.94306780688107	9.10340581582554	8.68421471707095	8.97099114065131	9.67222611935447	9.00446921271459	8.86657678189372	9.0737035358391	8.81102670556423	9.11219112574386	8.76143843995072	8.71232075983734	9.16137810103746	9.36293875252157	9.79479933057144	9.03179701577485	8.77828322858376	9.96945651788202	10.2559184335317	9.70671975439708	9.17800561028346	9.67148335734898	9.32734276597207	9.67477952598613	9.25658185546998	9.6883330251098	8.99610775895488	10.1247718612053	9.25418202906597	9.09322871136165	9.97306154080252	10.6411115215153
ALPPL2	6.60153681707787	6.64903383136037	6.51350651889163	6.64398758258867	6.51273109394563	6.49812245695277	6.61437341238875	6.60668142548304	6.67384352499025	6.60309884203004	6.56345385744677	6.71281041156471	6.62598728123395	6.7444138633789	6.5802568919154	6.63297921928726	6.65207098216006	6.62612582114835	6.61052926951844	6.57024512406542	6.5849364480631	6.53003238925331	6.42654902726021	6.52512386313724	6.7896747004397	6.57279959897927	6.6066512767242	6.49700581327645	6.42211881205963	6.69236347747423	6.80664554275672	7.10075259417725	6.56006527766892	6.54156088246662	6.82100171459965	7.33832318085463	6.55298973644666	6.69187569004597	6.7491054295138	6.56455563601062	6.65420328565628	6.59354876911531	6.89595645009532	6.57763834680169	6.50611738597867	6.62664946207584	6.45965246365705	6.65496460705661	6.60948983179619
AMBRA1	6.66215754224579	6.70656400861656	6.82329404218764	6.81750061563992	6.78893250033025	6.89408351906788	6.72728419774783	6.93483388601443	6.65462060203509	6.88550384895369	6.64582648675039	6.86611011419721	6.73071738183326	6.79032596250424	6.89029057444417	6.84522672136282	6.75413330542728	6.85734009454008	6.79438632267652	6.80748891408318	6.77875128091666	6.72912424810151	6.8618199324277	6.84493790864274	6.75343253191341	6.821469672277	6.67515706177294	6.846522386411	6.78562686300705	6.90679977971468	6.65216749578975	6.60718447400675	6.78165755666353	6.80259965876885	6.67823244269147	6.63816661564683	6.85569217318487	6.77062156643293	6.88626305411242	6.88420600558807	6.6957944750883	6.84431911506668	6.72728419774783	6.81668492445928	6.74277943058939	6.69214606334702	6.79380568561899	6.74763472728234	6.90194268092481
AMFR	8.02247541619836	7.70397123166366	7.96541356253367	7.23626167359397	8.25134126300816	6.8378466352902	7.64817980313849	6.61380323345141	8.22037403708478	8.20226760574397	8.34358973844285	8.28809541519887	8.08444902042106	7.83964050116165	7.81368186211911	8.35655426709603	6.85360157650822	6.91551227455589	7.64434805868605	8.19922879121657	7.04430123709848	8.00561277920458	8.49206376819508	8.97303065098279	8.40485935701027	6.77753135758661	9.09957333507645	8.20165861249929	7.1556560163621	7.98565263073766	8.62832662934253	8.66465624884991	8.42942904817587	7.20685677720143	7.77552468220734	7.73394514321248	6.60926127085971	8.29633776227728	7.72969651230595	8.2822925640497	6.61132457906776	7.75337252020598	6.68358391928915	7.05676089691258	8.14291707676855	7.67683852460306	8.65851058157696	7.87679514025932	7.43155315556964
ANG	7.56053301837006	7.02680890630402	7.36670924003432	7.18295042966888	7.11579946637841	7.32440880857599	7.37933572517438	7.0332981183409	7.2552446062866	7.19426375812037	7.59272874506183	6.99786095105661	7.34855980251814	6.86862081025582	7.01348579688567	7.24156149051908	7.26560699972045	7.22436581685136	7.12271181369911	7.10957006593609	7.47933071850436	7.21584489158315	7.06508407427445	7.16864921140433	6.89595645009532	7.11334372702015	6.96743703676107	6.9942978583408	7.07173747544849	7.0035285532915	7.45221687120512	7.18771329135663	6.8270317266544	7.06575640945278	7.12247647502749	7.20356894727948	7.63560859150264	7.55041248875892	7.45055052153823	7.10387364678075	7.70178044534158	7.44660607715981	7.41612957440271	6.98040431224469	7.21328993816317	7.15172604446271	7.05294792767923	7.32348731790255	7.25429990509743
ANK1	6.76664134399319	7.71714559223628	6.98579654041722	7.59672214947236	7.20534756722982	7.151049022547	7.68884920138188	7.51717298333454	7.22621938880743	7.27751777540674	7.09665849331331	7.42277381911932	6.96894057163143	8.15427893676448	7.86446633869203	7.4564963385294	7.17915672284274	7.2114939251042	7.28414817963344	7.34579473533681	6.96855102732546	7.01820193658246	7.37779477430912	7.18732064109346	7.1658931618296	7.28212345319736	7.59011909174618	7.21905333439309	7.18624013754802	7.34855980251814	7.18147013670289	6.88818819113979	7.13404020759186	7.17188500035957	6.9172607064682	6.81646741612863	7.01262944161941	7.19595587773127	7.13450713789078	6.89141206294458	7.05382547162397	6.98302965568689	7.01399164285961	7.41304602672579	6.9416768101687	7.06491386591756	7.13262542626594	6.75615137893478	7.23775846665947
ANK2	6.52556353856248	6.70834796876171	6.52584920091716	6.71778677199315	6.70472280362506	6.59804869425674	6.64396949248066	6.80881439628823	6.7416341533103	6.75775100815571	6.6281952491297	6.59470615714282	6.51807606699738	6.65266450029104	6.58858470127972	6.63933503717193	6.56166147808622	6.64483671188211	6.6914876134126	6.60550451784449	6.63534363263318	6.5372797228949	6.68891956451621	6.7264366196882	6.61025354301652	6.67687351507941	6.87993633726282	6.67681314930624	6.71481246675175	6.73953830185798	6.55634121500537	6.55806021290992	6.73845243222633	6.73433786998838	6.58931887532719	6.65520824003479	6.58357848729384	6.58178944037865	6.47617801066988	6.64636560253005	6.49812245695277	6.63628638925495	6.55110677458171	6.70740837314368	6.58843003648252	6.53756053678004	6.56051983227701	6.63272118477991	6.62538331261196
ANK3	7.91310507862757	7.89470707820751	7.71084405258751	7.88956378624812	8.23957524892742	8.33106381759503	7.97637481631511	7.84965041153224	7.79813128914001	8.36133004466108	7.30735853404681	8.50819130547778	7.51047035825837	8.33210899384266	7.97836243720187	7.78164587817064	7.85049204186536	8.44812507316361	8.13913111399181	7.97019063795429	7.76038954416471	8.51441627100801	8.0591983036182	8.46577138632527	7.77931196774564	8.17394544081559	7.91657993911979	7.94542506762047	7.82436965516939	8.12498478471833	7.34756391147716	7.65925013642149	7.87161385482985	7.47933071850436	7.85833933782345	7.59281973637606	8.19466966730476	7.61714898402589	7.13100232296892	7.5379157706708	7.41149218744306	7.39764447767827	7.61876571332046	8.19909552880707	8.191725524727	7.73145293942398	7.97258040844187	7.37359871106405	7.46709258982899
ANXA11	7.43854114701406	7.36119218720613	7.28948024897372	7.3674898783816	7.60904425734684	7.30887267384597	7.55731488401726	8.05540482544185	8.00399131547545	8.23677390946506	7.41899080618314	7.71629761314822	7.80255493620728	7.31920918533192	7.52179013195451	7.63583301970635	7.79161523843597	7.75040097260652	7.74477025710336	7.72919835215739	7.57223412994212	7.62314551611385	7.46471042669599	7.57449396978621	7.5284615004719	7.54008166031721	7.49244090249853	7.47879260657365	7.66895056191955	7.61449009619091	7.09400329880504	7.10075259417725	7.40815609069921	7.5322563432986	7.38560356730867	7.18712733298749	7.39190572842605	7.51025206410456	7.28725037973184	7.70470776804074	7.20974682757351	7.35899831677614	7.25572814664044	7.61810828173389	7.67084159703908	7.19067659260355	7.64458282548212	7.31806793697243	7.38127840577589
ANXA2	8.38184688437787	7.95679337526953	8.24929227504525	8.10645008211113	8.46751991226379	7.49078730645649	8.08830820896577	7.20505108225139	8.11658404878578	7.18277906109928	9.75502023130019	7.19212735118338	7.82810010452493	7.79619589427976	7.83459825451692	7.79145495582116	8.04202311805028	7.29601291853174	7.89750098129063	7.62404339536183	8.6879331564067	7.3290576708822	7.4600539963135	7.51813395585581	7.6986718897543	7.89739929540877	7.52518940411375	7.42597515610166	7.49690569507288	7.06822935198461	7.72786478220702	7.85960178173317	7.34996636748729	7.92493217428177	7.56436136631981	8.21563442371628	7.75740220441349	7.98387951618664	8.38676877257753	7.39413504671229	8.11246194443205	8.66953820754471	7.55686095769941	7.40489085961421	8.24747153384356	7.76572537444401	7.25809097500348	8.14972572094908	8.25549732546873
ANXA5	9.79836300689279	9.20613645844677	9.85276020298622	9.78794854187414	9.2527584832551	9.35652603482533	10.0816882628484	8.16057216087946	8.89320510736586	7.92638377113438	10.3059395362634	8.31716565868845	9.18895746411946	8.86442460124869	8.81821443044253	8.89052174062544	9.05811553229577	8.8654188883681	9.16812355743523	8.80849149987	10.0044230943442	9.1534693780801	8.90881620390602	9.04443268848284	9.41942860823779	9.82903743471086	9.09614155286404	9.23818088854514	9.39026931914566	9.03059692083599	10.0584496985512	10.2055944402697	9.40203521579783	9.39820060862445	10.0994918953077	9.84959853102452	9.83593321949745	10.1170330885501	10.3233399336053	9.0737035358391	9.51079734099776	9.85196904674054	10.1683903358777	9.28733968925018	9.26781919919094	9.60214174745112	8.68291401497163	9.91444311673524	9.06671767692507
AP1M2	6.49217357523252	6.46351356955258	6.54764953074393	6.54399425872615	6.56671656107122	6.5892375653988	6.62063393784536	6.52979171037863	6.48817837182723	6.62054656157822	6.55566651478436	6.57391559959962	6.60698528760711	6.58357848729384	6.59391677340834	6.58751039138242	6.62155201115544	6.5630342539247	6.54123829177284	6.61692752770271	6.57596005633024	6.60794739620288	6.59116450826683	6.63251337017032	6.5529516231909	6.545307670739	6.61324908753021	6.54308706136149	6.49656764019	6.59099109196657	6.57972613490458	6.60902150984023	6.51499785674847	6.65037860356855	6.49860226982523	6.51041889752082	6.51367510576474	6.48829522485288	6.50104954720932	6.68405032693161	6.53748122192745	6.50155969512301	6.52831355812076	6.59004840354883	6.6408714349184	6.60133317203396	6.5705743069807	6.52265097100748	6.58471080802534
AP1S1	7.08289182954797	7.14532685483074	7.19352344958981	7.02922223592267	7.4562975797166	7.08472342145686	7.04719717427468	7.39752901488372	7.03643104019928	7.68712078030416	7.01848555634134	7.59432168611431	7.16484469056609	7.03819461179878	7.60220072469427	7.41717038971534	7.18190344779899	7.42161047396516	7.24403475125946	7.11528053859528	7.23656954669842	7.30620391788789	7.44737387594768	7.42671074447367	7.76029140929722	7.44627327370153	7.98506698628152	7.41304602672579	7.60585202512793	7.49420969829288	7.16655398055825	7.18771329135663	7.71245524788536	7.68327249953068	7.42521306818391	7.31897090148363	7.08065222888465	7.14788060531075	7.33332062024539	7.35842379457171	7.08871112631768	7.34377351456179	7.14788060531075	7.56489995254164	7.43006717923895	7.17355077721197	7.4165542729964	7.22035594170856	6.86414055753834
AP1S2	9.92350063109143	9.89686941531037	10.1564457337021	9.7815368932385	10.2330691231178	8.6268966368332	10.0588598844617	10.0167785132472	9.67627076884575	10.6604502483111	9.94962508394478	10.7933442820266	9.65883526110562	9.6855139303048	9.74650785830135	10.2336525715003	9.88489489782326	10.5029972927123	10.1997027771745	10.1393597354862	10.4017509713774	10.2637261369406	10.8884527128673	10.5857158526851	10.0018955363991	10.0163494215262	10.4583594704235	10.3088930790165	10.2828785391682	10.4138550061193	9.5915440326555	9.73960948620674	10.2286456213009	10.5763780944771	9.89031284066909	9.28540877708869	10.2606965314756	9.97727710341273	9.43558069742859	10.4049883510201	9.4759774670905	10.1986064855173	9.44619158737068	10.360780185607	10.0960452026569	9.78651240847929	10.1154191705202	10.0185847299433	9.58019390550314
AP2S1	11.1296709166879	11.1245442151514	11.3851112127973	11.0509412667498	11.3371639751152	11.118871470654	11.1990743170224	11.7328394324213	11.3393660415357	12.0124111609238	11.122543910181	11.6188092885816	11.3331366425878	11.3065436776591	11.6215707827013	11.6188092885816	11.3521470438927	11.4692293479555	11.583676135951	11.4667720823905	11.1927077862778	11.17657413822	11.4643611275066	11.2479687704391	11.5260788144436	11.0698569401346	11.6075264517793	11.2922312201713	11.4078085007795	11.5038958806353	11.17657413822	11.2585579366282	11.4906236848739	11.5659116086936	11.3311697169546	11.118871470654	11.0212891521087	11.083772375751	10.6375275302986	11.4254321917861	11.174870246174	11.3581353216831	11.2802059947099	11.3646024034568	11.4523872979719	11.0894244292839	11.4617639952203	11.259583717264	11.4884547939609
AP3M2	10.0264771394224	9.83834057325577	10.118485495928	9.68703632118484	9.98617572887551	9.89478900454989	9.80969635203704	10.3265289834339	9.89031284066909	10.4390861913034	9.72817790590508	10.5804095664896	9.96704032873483	9.80197625633478	9.99871851813493	10.2688836963526	9.79215343201173	10.3650913604719	10.0894767715614	9.95840195623856	9.70485468745315	10.2547894321446	10.6103172687274	10.3379239488172	9.70939324535372	9.83085812855026	10.5816785780299	10.2371213657713	10.2770441970937	10.2413595645317	9.53882718773645	9.47106741601973	10.2433971187682	10.6375275302986	10.0936260109782	9.45569694474766	9.845527446352	9.5829949366218	9.36934410975247	10.3956907399893	9.76003193894073	9.89722467099517	9.5887342400676	10.3745101743882	10.2963712007114	9.64437307309171	10.4150844111101	9.84959853102452	9.7288686508371
AP4B1	8.31593208774584	8.78123472016635	8.76208717513105	8.59909811114312	8.80933055424554	7.75113175721271	8.69333310609799	9.15147136398653	9.19007174309031	9.41699054790248	8.51657885886048	8.95895052399691	8.90425006918712	8.82104187730398	8.99691334835466	8.88662499473602	9.03330346996678	9.16995356614696	9.1012729871676	9.25855674649274	8.69533651958763	9.13580858923509	9.20473054029488	9.0474382574181	8.31865907265948	8.89301023157317	8.81413045838768	9.07178649638513	8.69645998208126	8.91979468710499	8.68934860781946	8.52973765581245	8.99781693643032	8.83817759817985	8.84789757578641	8.19709781364457	8.88413689841626	8.48365708718315	8.28327216877068	9.10946894381099	8.52894219206144	9.0265246663131	8.24431904889425	8.78433229750389	8.8797743164872	8.60201616333903	8.89079101816153	8.78173733676483	8.65287303807902
ARAF	9.34984779480263	8.2703759840272	8.89589159756634	8.47421587307937	7.95184832865281	9.36407014942091	8.20739827946373	9.07863250793558	9.4430381754438	8.87839964911901	8.59561559179774	7.88910474993757	9.06304142449861	8.87929853623586	8.74430357312012	8.70731514574961	9.18778160495166	8.10544206085926	9.11219112574386	8.74002929405637	8.38807422231657	8.03214598337432	7.89557011997526	8.01096905634256	8.07013960436747	8.47786077186533	7.57081118526178	8.11506699225739	7.87638311891885	7.74477025710336	8.68330951477264	9.10433499559974	7.66654854839581	7.77363326836471	8.5585417961026	9.54428371160324	8.49186039937808	8.70445180213133	8.59120213857517	8.10497141453613	9.07797681177084	8.5129764261446	9.02530377310819	7.79059557982917	8.4299316225699	8.46737338231153	7.96628996867204	8.64025595277265	9.42294867581426
ARHGEF9	7.05115673651863	7.46290897483744	7.28127901343516	7.23514725291034	7.80770169436607	6.76093988325329	7.57261385466205	7.21133972981011	6.95325010584026	7.12144749632489	7.15077422792884	7.85072845769899	7.18726614797806	7.3227219574156	8.03103073091045	7.444332558175	7.31593287386879	7.89704760229514	7.15318681522656	7.20211486934336	7.52978075125104	7.60146346400911	7.82649450434377	7.87026450421352	8.13478198472068	7.33013867789299	8.30526515978226	7.76887717989759	8.26303732317112	8.00383277410198	7.37485925740446	7.14447551271324	8.76790775056837	8.21605514045246	7.58768635073382	7.18325330510051	7.29167426014945	7.35251651689392	6.83581563161469	7.70280250119641	7.20974682757351	7.37996739143286	7.42501659687988	8.19251297382683	7.31955527921267	7.5076763889463	7.75090548507862	7.15804202865142	7.04511952780102
ARNT2	10.8823448865678	10.8344758937292	10.6593969928466	11.1296709166879	11.2496994783769	10.7310101761019	10.9651403472254	10.8915357629025	10.7534411169008	10.7726798946675	10.4400925017738	11.2275901736814	10.872906407125	10.7164885213833	11.6606388475129	11.1558639438481	11.1129281483856	11.157582230835	10.5573353323501	11.2734313475942	10.8544925028569	10.8698900606826	11.2965517883431	10.9154367717134	11.3350268004072	11.1826282326428	11.2232746774558	11.2275901736814	11.3759286647615	11.3393660415357	10.8192174059732	10.6493367135006	11.6310426685349	11.6102634547863	10.9720449896092	10.8884527128673	10.7144069351733	11.0526582685182	10.7638563520286	11.2734313475942	11.0448018182239	10.8639798509027	11.0138452407449	11.126323189722	10.9801928462065	11.122543910181	11.2111991824703	11.0847558281315	11.0698569401346
ARSA	7.37055015299035	6.99512164394789	7.13792941524004	6.99271085886693	6.95991681321316	7.35338626235478	6.81853782398365	7.23248659383925	7.43804857426107	7.48069369377538	6.94684720687781	6.97771975518185	7.01155663455216	7.14396682332457	7.12903886542503	7.0781759081661	7.11147482486425	7.02176688215985	7.1586519703646	6.99308052014874	7.09938718007328	6.98444434741493	6.97576162157183	6.83581563161469	6.78770701746049	6.92432356224431	6.64892053810066	7.06610271212038	6.88888500641451	6.93559467103629	7.08233439322096	7.13309691718067	7.02734049850501	6.938736331211	7.08991348288219	7.28982244692149	7.1223407406271	6.98394750933534	7.16123801791982	6.9413886901929	7.28885230633137	7.17935739591471	7.08724720192943	6.93897483471832	7.21663686651398	7.03387877061505	7.08093937205446	7.15804202865142	7.31948972523717
ATG16L1	8.100383594623	8.74039666351207	8.16207892125331	8.55000299853962	8.77691606089454	8.35175630465263	8.56456167202247	8.65326855872306	8.30690942025953	8.75237693266972	9.23245749778241	9.11485700248769	8.38773034569769	8.45384780940637	9.02395577108099	8.5121897714843	8.4057101673067	8.79991293142684	8.6114486277587	8.77869490237951	8.57606085404799	8.63941221735711	8.80809367132946	8.70833192112768	8.61727498382224	8.72685409528633	8.90552789305712	8.77424783276354	8.81476598613833	8.789936275993	8.42446153589661	8.35923484228991	8.75750687117769	8.86461253552468	8.55220317850944	8.00457935238547	8.65776128255824	8.30755900968999	8.11111393950549	8.87398402040995	8.25915676182801	8.6708344692642	8.31246085416891	8.99882859269237	8.32208975759033	8.2582570403009	9.05290341104134	8.21810504932744	8.27316847243416
ATG4A	7.24403475125946	6.96829065847548	7.44939580377464	7.07613430650977	7.01860246147659	6.79570386692445	7.0438774929822	7.04822213163599	6.98990828683074	7.20894024871941	7.13317170820253	7.19506283244999	7.30081711214633	7.03099548464925	6.96855102732546	7.11123672508792	7.1142043782111	7.10291000966988	7.2510750302428	7.2521472667546	7.0866379201612	7.29789375769947	7.10823316186374	6.98462698064409	7.07505222787178	7.1156599111112	6.85569217318487	7.09400329880504	6.98534397756027	6.95811648852548	7.10854212163164	7.12120578008666	7.00226945064433	6.98140177463536	6.93198306745827	6.90098990503643	7.30557716131946	7.08133811380682	7.29310240156537	7.18804233092123	7.27312238664873	7.15348012574625	7.11183294059451	7.09873375807565	7.24396523265688	7.08362276584064	7.12936709487124	7.33786015189148	7.16859809489946
ATG5	8.31926534258125	7.92741208503174	8.40501042766208	8.01429110220262	8.14338972220333	8.05048915740249	8.03665707426821	8.22938737037681	7.97949708258789	8.60653315850605	7.89392735859974	8.70750822833151	8.39812925432686	7.76285599472882	7.9155398824995	8.40823811447314	7.95493985642954	8.6756888624633	8.24281200820687	8.35978482054504	7.98834668426804	8.47438555150908	8.56754989441758	8.58185080687797	7.78748052837542	8.15949040350666	8.26177002562866	8.31189159245423	8.29317789930158	8.2064710728822	7.72312382322071	7.80045063311802	8.08428627811484	8.10008246853379	7.69484586098116	7.66486148761757	8.45668788419929	8.01498040059407	7.96919990827181	8.43365023298295	8.10302680646018	8.14721084961951	7.7828758618632	8.26463211926668	8.33829660334516	7.95980371314552	8.44489171719546	8.16115511359117	8.10575851019119
ATP1A1	8.84244870885277	10.7157820197765	9.97938362568643	10.2413595645317	10.6411115215153	9.10287533324824	10.6529869733654	9.70410461427154	9.07721246422605	10.6297385971445	10.4782039138042	10.853022328846	9.1023126075611	10.0856784464814	10.4162680636566	10.297870590706	9.61314897900641	10.8406458276851	9.72227311688684	9.69385702662905	10.1753066367225	10.3049582433713	11.1804529510723	10.9720449896092	10.8454398221491	10.0469339149348	11.3360953877612	10.8083021115797	10.8851436365946	11.1433395088229	9.76148789358502	9.79105714906223	10.9327583346513	11.2030674943733	10.2951619603079	9.50609421880012	10.2392977929696	9.96006787785907	10.1379656295881	10.7423629277538	9.53943347577458	10.6593969928466	9.5904940873293	11.2734313475942	10.1583547585764	9.80646087307399	10.830331274373	9.86702882032076	9.30196550911666
ATP2A2	9.55132323665591	10.3059395362634	9.99005632618087	10.0159203298052	10.6710672904515	9.54616908630265	10.4819767686446	9.36353256545876	9.01554578577332	9.63103273184026	9.79215343201173	10.6593969928466	9.32849933451719	9.39520492381422	9.40391773621743	9.57382424136037	9.2532825803385	10.7365777849755	9.3619706782183	9.5572030194432	10.1367067711734	10.4995751550443	10.8947193404323	10.7756394878966	10.7889265068566	10.1247718612053	11.2515647628819	10.6131309370612	10.860658129539	11.1395114456416	9.8391327730795	10.1744912251045	11.1091268116168	10.9026357803109	10.3068265892503	9.69305456072298	9.98357428922653	10.1483077244817	9.38473720028227	10.6670657948626	9.77638561989967	10.3660984618526	9.90209446327912	10.9103591903128	10.1848211260957	9.88648982619593	10.7695138959234	9.91616757221465	9.16941923788212
ATP6V0A1	11.5942765418849	11.8914182191451	11.922004288908	11.6131707885879	11.9499739060813	11.8135744465733	11.7748705028128	12.6108930377848	12.4908007964465	12.9951114627658	11.4906236848739	12.7707947206945	12.275660991517	11.8608745935529	11.9876389410051	12.4796908477727	11.8879736403035	12.4264934736605	12.4160154402496	12.3850938582033	11.7605615056954	12.2369307540638	12.3609748112688	12.2415589798857	11.8301484844206	11.8403367434229	12.109419475678	11.8772799960641	12.1775206454467	12.1310032174895	11.675246889242	11.7477761433478	11.8207303870509	11.956225892532	11.7778910828028	11.956225892532	11.7388787775727	11.5659116086936	11.5504519780806	12.4264934736605	11.8879736403035	11.781077440136	11.5687240213976	12.1310032174895	12.2055850409331	11.5942765418849	12.3698680473425	11.8301484844206	12.0963063032057
ATP6V0B	8.52508101160221	9.15272211014616	8.8157257601133	8.96362949837324	9.38208495650855	9.18128938785715	9.11391755620057	9.56761110577485	9.21840182127566	10.0425106694422	9.49272121348459	9.55132323665591	8.86166451808686	9.14602166939431	9.63949872684571	9.38346801739298	9.34471489670409	9.26836947246435	9.17261869607509	9.1534693780801	9.21455916605241	8.66769950857142	8.78789994934893	8.94472157324651	9.29922033592915	9.40051346718307	9.5619177876711	9.45916744161848	9.57546326395101	9.47342771970821	9.4160612370898	9.07393569869996	9.30938239680198	9.64493845358977	9.16681886611781	8.90336424408009	8.89821399180287	9.13965552573982	9.49237210873692	9.45287877591584	9.19148657479457	9.32734276597207	8.7362278798802	9.47760605922607	8.70653470570393	8.90927756061337	9.59123397546822	8.86399399886701	9.32985260603796
ATP6V0C	10.8698900606826	11.121648760926	11.1965638322828	10.6075224063661	11.1318347007639	11.1654801093605	10.9957619798742	11.6366066525979	11.1412971548967	11.7748705028128	10.6604502483111	11.2802059947099	11.1279045255735	10.860658129539	10.7189810442895	11.4009051531561	10.7709967976607	11.1927077862778	11.1947913479135	11.0448018182239	10.8899012048646	11.0807960769341	11.229471175525	11.1245442151514	11.0716597156738	11.122543910181	11.3667690060111	11.0560896972017	11.1337366469667	11.3459472057923	10.8884527128673	10.8316999077675	11.0078663818003	11.1927077862778	10.8593121572864	10.9618570277666	10.8866490820654	10.7471930872843	11.0759738613472	11.1990743170224	11.0282338977444	11.0028308112468	10.6754286462463	11.1727509969573	11.3234338624014	10.6246603317042	11.2030674943733	10.8422962449001	11.1613697511429
ATP6V0D2	6.55179265168393	6.60557090989221	6.66137448263657	6.62612582114835	6.51683481100764	6.78232007544243	6.58681395385909	6.65074091152265	6.61098737855635	6.64367434793071	6.55656811735327	6.59001041952035	6.62163746663795	6.59236745231171	6.51232779258245	6.60759808404773	6.5572168146723	6.61222360705469	6.60369199186368	6.59445267321223	6.50282666862247	6.65420328565628	6.51159898564466	6.49997695828106	6.66111853029726	6.56168131726529	6.55356640430409	6.5634833220446	6.49500286932521	6.51763981194154	6.78097770039248	6.63330383225549	6.52228037670915	6.515996585207	6.55144132643232	6.85161703353959	6.58877135084391	6.63638191085143	6.68344674701029	6.5470779449802	6.78326466306749	6.59228101519866	6.62010154020727	6.57763834680169	6.62292882240771	6.56221937190328	6.6374335265995	6.64653300624605	6.72235682147471
ATP6V0E1	10.1564457337021	9.56020580545376	10.1877803526458	9.92505919068084	9.40391773621743	9.67148335734898	9.96704032873483	9.1447305106901	9.58101329359174	8.93645440949745	10.5240223525155	9.21650542229736	9.52675642816003	9.40019373847509	9.92594734680794	9.42759712631488	9.66416308449593	9.33311464367825	9.56087460272681	9.60143677856961	10.179129530774	9.68060821397839	9.16941923788212	9.64706663371427	9.53300362520896	9.69228062562383	9.01034899289149	9.51028112222839	9.41160503284072	9.07990193664499	9.92910560551146	10.1515029909663	9.38375547896029	9.31831012979684	9.73101121154273	10.0634065902503	9.96871182370747	10.0543339667256	10.2693784541659	9.5915440326555	10.1065247177266	10.3029110875545	10.150241328111	9.55391978521732	9.75022930750757	10.1294808693361	9.25798332134914	10.0323267242311	9.96494724746335
ATP6V0E2	11.7510938860591	11.7542228972161	11.7718104947261	11.3870801342868	11.7302093540919	11.9980847271881	11.2575321559923	11.8914182191451	11.91808995279	12.1775206454467	11.1904273984409	12.2463028701271	12.065582387563	11.8574641662315	11.7575237420395	12.1354911335455	11.8207303870509	12.0124111609238	11.8640071319271	11.9040705133648	11.6726702982666	11.8879736403035	12.3256182068487	12.3068443777895	12.0494147166092	11.6102634547863	11.6606388475129	11.6395165261322	11.126323189722	12.0735240280115	11.2331188663426	11.4692293479555	11.6965567974042	11.9906694643729	12.0412072204432	12.0539049989891	11.5739751387751	11.1395114456416	11.1965638322828	11.8098547489067	11.7328394324213	11.2422715346571	11.4188242617345	11.709057291946	12.14878228718	11.3350268004072	11.8809009803054	11.7669526705238	11.8914182191451
ATP6V1B2	10.1771562729999	11.8276241266712	11.1469589526244	11.3371639751152	12.3256182068487	10.6566335167498	11.790510114446	11.519001093138	10.7471930872843	12.4742286627562	11.3393660415357	12.9589630425687	10.8884527128673	10.9752740473701	11.5791462910753	11.9363170962884	11.1927077862778	12.6692355622257	11.5963497849072	11.5385947433042	11.7361340861802	12.3609748112688	12.7921921099182	12.5638996448675	12.0412072204432	11.7718104947261	12.8145996245594	12.088053634029	12.3114699921827	12.5638996448675	11.1318347007639	10.9890815028599	12.4160154402496	12.9515137921784	11.6855438791477	10.3328589153988	11.5412906901944	11.174870246174	11.1904273984409	12.5327528040805	10.6566335167498	11.8879736403035	10.5549414861979	12.6108930377848	11.8678765541402	11.1495409934949	12.4580042103012	11.118871470654	10.4061847199631
ATP6V1C1	7.60755719407094	8.15073802234865	7.71418851561479	7.63722901547434	8.64526208620761	7.7309344770489	8.10289460230741	8.0816999972727	7.88246792642669	8.44374201411255	7.91055021201959	8.9451374924998	8.00979366441871	7.672972693378	7.62861221395093	8.72840908806674	7.72182739886947	8.82146184299541	7.80530923463304	8.31900463704141	8.17625318733507	8.43295753782494	8.92327843020052	8.59961243200249	8.68369297589248	8.02003321914592	8.81123288955605	8.21827314458122	9.19358372258128	8.59388838108281	7.86747065590449	7.6001275447132	8.57537446273279	8.9173884686724	8.01872476361471	7.35655116642319	7.29866111825166	7.61984526209869	7.36071785063441	8.77955360168534	7.70610418892254	8.19909552880707	7.57765570536525	8.66753544274682	8.17612666330859	7.7149873747983	8.85292366575659	7.86323120392444	7.20955650170931
ATP6V1D	10.4436800966526	10.4172537425239	10.513533956783	10.2055944402697	11.2030674943733	10.138432456087	10.8414710362926	10.2210518687708	9.87394288973827	11.0973277611827	10.6863560940324	11.7575237420395	10.2443012723099	10.0478038682771	10.1612909444783	10.5920713873177	10.1454076167505	11.6131707885879	10.5042993939416	10.5129910199955	10.5634375577319	11.3602072190639	11.76914287898	11.416389229665	10.909682710124	10.5736592224472	11.5122920085028	11.1965638322828	11.5309917768979	11.5534132641035	10.5008515190375	10.4274496275326	11.4884547939609	11.87412914213	10.5776155563383	10.1735462145249	10.4782039138042	10.6362769328021	9.82208148093106	11.3711457529192	10.2693784541659	10.6270019014988	10.0185847299433	11.5457582778055	10.7791036515355	10.2837569601442	11.118871470654	10.4605631422704	10.0839587307633
ATP6V1E1	10.6308641636872	11.4498228469705	11.1150155438162	11.157582230835	11.9396648513217	11.0509412667498	11.5504519780806	11.6395165261322	11.0560896972017	12.4908007964465	11.3735703072144	12.5860531485764	11.1990743170224	11.0509412667498	11.6805194345567	11.8809009803054	11.17657413822	12.6045372098244	11.4298814406195	11.5457582778055	11.506918124692	12.1397588829984	12.4213626977853	12.3609748112688	11.790510114446	11.362620189345	12.3068443777895	11.8098547489067	12.0539049989891	12.2139926962777	11.1654801093605	11.0807960769341	12.1862999720002	12.4363355703526	11.6310426685349	11.091289789001	11.5534132641035	11.1337366469667	10.811135059585	12.100869701962	10.9486682309724	11.5739751387751	10.9834782206617	11.9980847271881	11.8170708132244	11.0973277611827	12.0735240280115	11.1904273984409	10.9050407912587
ATP6V1G2	8.95026650307319	10.3682055587489	9.67353625589721	9.79284638205793	11.0028308112468	8.84768559537564	10.4674865061444	9.55007236036608	8.56388962151282	9.82208148093106	9.59254537548108	10.8593121572864	9.04607212013135	9.56119009836562	9.41726366593045	9.89178336260995	9.41699054790248	10.9154367717134	9.30617590152644	9.1897912468434	10.2912575171125	10.7407394114293	11.0790260711225	11.0028308112468	11.0496892506509	10.4466350075316	11.6016842115432	11.0666585052353	11.1469589526244	11.3892342913208	10.1294808693361	9.87394288973827	11.1433395088229	11.4123866613084	10.5463152833215	10.0701060551133	9.57049141887417	10.1700470893501	8.80572361178965	10.811135059585	8.76671662382274	10.2837569601442	9.21724983493478	11.1864696844849	10.1753066367225	9.66697051877887	11.0028308112468	9.5661449284619	8.18303933430326
ATP6V1H	7.72910001377241	8.27098429273309	8.01551086210947	8.14606605629391	9.51205668422522	8.05321922590964	8.39360575103858	7.84030244456878	7.28389466715573	8.36555879439102	8.14687463387081	9.07128769550655	7.6256009738735	7.72084777863292	8.28049711817037	8.39135234832464	7.82436965516939	9.18800848818135	7.65429466245324	7.94351507340139	8.63095460770987	8.94762027004085	9.26303698225179	9.40853075012581	9.1841115021413	8.7561148276632	9.49300743471452	9.31942806414558	9.88725619278306	9.4143527625565	8.30311037772994	8.04940188581425	9.35993640131895	9.78432331263136	8.36095561535374	7.98272601307531	8.29416299125006	8.77344107014126	7.76763611461122	9.23322184778745	7.85296171230852	8.6586975601931	7.97550292511439	9.48631207850338	8.65720021538323	8.376049626044	9.20022009436053	8.1126234869588	7.47980446978455
AVEN	7.73769876303322	7.43533164141354	7.53445772509187	7.49432616846433	7.314099374637	7.42786293693186	7.45092663321121	7.27290679272372	7.36119218720613	6.85148519683574	7.70359136032296	7.26798182298383	7.31513108271634	7.55287368876924	7.30446622867175	7.30053573847293	7.51590952902058	7.28714404540413	7.59317837328694	7.24410426986204	7.31388068245653	7.35507847337099	7.13159720081403	7.12890513492732	7.23562425218905	7.19946582508474	7.06354060882315	7.45777946912117	7.32621740713174	7.27631789223579	7.47387625080499	7.44993482162008	7.25968010166356	7.2112631697065	7.17935739591471	7.4734471442615	7.34984414742931	7.52140313501707	7.15366246217414	7.39413504671229	7.82901955556093	7.536373128244	7.57458701106094	7.24870141500843	7.31228870856651	7.52140313501707	7.43077517944657	7.43006717923895	7.37295440300064
AXL	10.0190619467287	8.67467660709646	9.5090404473655	8.7492667566137	8.0575402844531	10.1626309591876	8.57827079287006	9.36964882099065	10.0264771394224	9.11196177588793	8.6991003130971	8.55180060611044	9.84642323526806	9.24256907123888	8.85292366575659	9.38835466380903	9.36786431332159	8.48721947665817	9.67048388367281	9.27305902729289	8.7492667566137	8.83514285252546	8.60886395740847	8.2163527020014	8.62618651394879	9.12965741983591	7.83765267612672	8.60673372363782	8.09990581033316	8.01113422617951	8.95394249402546	9.46610652303899	8.30772098233435	8.08412234446962	8.66110028601019	9.83982869192698	8.94175869923609	9.09471589282939	10.128582857441	8.77691606089454	10.1679088464417	8.70349367350516	9.39335335539703	8.08842738706428	9.24671664663489	9.13580858923509	8.30168515838614	9.53118755011526	10.1583547585764
AZI2	8.78148602846559	8.30244421194879	8.58969845393559	8.24579214208593	8.19238767324145	8.69612683978463	8.32877143828093	8.60478432343994	8.45575713556872	8.06399640757687	8.37249605328194	8.73431323016901	8.6426107583129	8.57606085404799	8.15371032797919	8.40749898718463	8.3768516768922	8.68175650004182	8.96362949837324	8.6096349311029	8.23292914546594	8.65063522131073	8.56853384498248	8.70466805574886	8.39155009131193	8.21827314458122	8.19094399632172	8.39695991675408	8.08246521788442	8.17703948344239	8.76735561382695	8.47837363388006	8.38430952438352	8.19495513783072	8.2612438131464	8.56456167202247	8.36616757556419	8.25246074723378	8.63581707593963	8.46367048330206	8.70096597669738	8.15073802234865	8.19384966509432	8.34487482815139	8.36570805656881	8.32992181116243	8.58389677946443	8.64694343019868	8.70054579483551
BAG3	9.92750956158216	9.373644343764	9.88029185319234	10.0405592581879	9.54686828487061	10.0377313937979	10.8025627473132	9.34496669037453	8.82324054455252	8.08555977709743	10.1077451729902	8.56264498162319	9.45535409582996	8.93142788687175	9.01444751876376	9.51858273116672	9.84642323526806	8.76886877054049	10.2362793876552	9.73312520280525	10.2527536574245	9.31376856790444	9.29891246732338	9.43616813639396	9.68738097969626	9.80646087307399	8.95191442937835	10.3298036216098	9.39789256013978	8.41874680899148	12.1310032174895	11.0847558281315	10.0387075726755	8.73702873303084	9.30196550911666	10.3745101743882	10.0656057335406	10.9252716076414	9.54840534911948	9.61105509075436	10.360780185607	10.8514679391349	9.95751755167499	9.90056190892413	9.40522134028126	10.1727214850126	9.9056662044428	10.2846708172266	9.46680737715627
BAIAP2	6.70876196416289	7.17446400712271	7.01016803818399	7.10204432761047	7.33489439837389	7.20639999502616	7.24052561051254	7.54043907634689	7.14515588716485	7.53843607576627	7.14871080061928	7.5472137106408	7.0733817397401	7.06719289174789	7.44339254047529	7.36138960935827	7.30288908178582	7.3670016559962	7.18092127659528	7.29183646795753	7.25056162427591	7.20737427585397	7.28261173451364	7.20894024871941	7.83413260056745	7.1423660009573	7.64446630890387	7.46250595860897	7.59890928117997	7.52489666951224	7.09558945240834	7.0466321351383	7.73900178233845	7.35054114370012	7.4336921605709	7.07463567117191	7.08829788948123	7.1438703260356	6.80881439628823	7.50182125288613	6.8102146343351	7.29265002804855	7.12345620400733	7.55071286667447	7.12877063449772	7.01606316572332	7.64308952403779	7.03111279807427	6.80449255062274
BAX	7.23502533340892	7.10563064236645	7.32881027485227	7.04453989094245	7.06375673030301	6.59366190593183	7.06475722874523	6.75027746150898	6.96732009040078	6.92452031357197	6.93254682983721	7.02386327201382	6.75849612702984	7.05085753413904	7.34441989298307	6.87205443667821	7.05317721239191	6.97252361606885	6.9810171080329	6.91604006863007	7.09011102255059	7.02715740639441	7.03595144586009	6.7997307952756	7.12247647502749	7.09001225271639	7.08414155921464	7.07962403017944	6.97860475337765	6.96244592916925	7.11067693591173	7.03361487322561	7.17935739591471	7.08791130583109	7.14682265483067	6.87018373063857	6.94051441354932	7.00334550198156	7.32752298911098	7.09532580022848	7.18041091569946	7.33141774383418	6.92438180156784	7.12903886542503	6.96883092660136	7.13272691110398	7.00027116414623	7.04764330451393	7.13407446953035
BBC3	7.97792953693144	7.48829516081896	7.6248025006788	7.43701910896566	7.09767812870924	8.34909494383063	7.19806544626037	8.06981351685772	8.0737771882767	7.70280250119641	7.17786338453342	7.23871213703141	7.87207916975889	7.87623335563186	7.58768635073382	7.5366624353731	7.73411566699226	7.19411646265012	7.84458204206225	7.50100828649376	7.20267179909982	7.11190574627899	7.2198330066756	7.10854212163164	7.38536736724061	7.13679069467155	7.14278746396606	7.20614621578686	7.19180821864363	7.03353839128362	7.81636443563651	7.50153890055314	7.44594463198988	7.19375488179291	7.23275419167698	7.80119595576008	7.14062767587565	7.49577197023245	8.27285562583245	7.17699354142839	7.99463793607424	7.35251651689392	7.45043628523363	7.1381382212975	7.3256199305775	7.41204838338452	7.20622968524106	7.59441431941719	8.54275809449618
BCAS3	6.56004430519236	6.57897639944713	6.52989777290937	6.54749739484453	6.62658505496764	6.46197316815092	6.5933248266158	6.57762091294591	6.63944251738368	6.49156235877488	6.6047352501676	6.69800140110007	6.45793098369979	6.53861634066777	6.66451664419975	6.55681956036799	6.59012197331749	6.59716286312585	6.44223431181584	6.5896969057529	6.57300271808201	6.59431610939403	6.65129272207367	6.62692502758861	6.53804999346705	6.68335484080215	6.66877235288506	6.64595523311035	6.75446885832058	6.6392548068343	6.5648766341864	6.51974973776754	6.95051392876319	6.71739250240938	6.66620896389656	6.50047328906544	6.63930051498945	6.51240979326488	6.68764254396232	6.74667651058324	6.61132457906776	6.64301059185694	6.53582394559399	6.62175344745389	6.4994898993421	6.60133317203396	6.71708667982979	6.60814100073467	6.48457926159237
BCL2	8.92184709332079	7.94532613519115	8.64507663454347	8.29516579653369	7.79043972676043	8.38825335401995	8.0076225620895	8.33623731690888	8.2423186054513	7.71285189331648	7.74445660470616	8.11275578851537	8.77912287957608	8.21423077714381	7.77656823417457	8.28211980524487	8.23647045464145	8.09847257571347	8.64066599300252	8.48001202611954	8.20821526454143	8.27254469502789	7.87105499286624	7.90220201507201	8.3147074106166	8.17687443227587	7.67994538741037	8.09223099127017	7.94367161604564	7.82487416279608	8.56963319706435	8.42552834680103	8.08785596140671	7.78386451824312	8.03665707426821	8.32512860124939	8.52493542233464	8.39077022004348	8.24461781407056	8.31126156551397	9.04721530999249	8.1126234869588	8.65143519668037	7.91126473119512	8.30258944542405	8.24009850889686	8.14926373901947	8.64566286270004	8.65552419263259
BDNF	6.70346392346459	6.78429071647187	6.66614012335893	6.6027134754711	6.74387093753348	6.61095863007916	6.66321772251129	6.7403418479964	6.67724304231957	7.12752307866487	6.81043696910819	7.0652248392388	6.65619129402158	6.66675497748969	6.66121810460746	6.66116048673809	6.65294677696701	6.98794506136992	6.68877363308171	6.63816661564683	6.7075796224084	6.87857630208208	6.89615629511387	6.87102228918454	6.70951886136251	6.77753135758661	6.91146728327779	6.74905458197371	6.83782572673579	6.98990828683074	6.62267668882777	6.69127432565276	6.71995803262617	6.80934712381694	6.6387897399297	6.80442523412964	6.70511492380879	6.6956766762201	6.62568190620918	6.9059967703862	6.66313220877911	6.68096371411996	6.6914634880793	6.8889122028226	6.94265998260304	6.67470466546639	6.84453402442912	6.66478160884813	6.77801992150642
BID	7.5815814813384	7.45590726143922	7.49663482068101	7.51867501922694	7.19799530756404	8.01281092145005	7.38389738302056	7.33631720885371	7.41950672144659	7.12890513492732	6.92666350348005	7.4326763876459	7.53246036184291	7.49968052367521	7.1687003279092	7.31476544695535	7.29237571423269	7.38310821409744	7.46539224155791	7.56074529650682	7.48753403154089	7.50619900190482	7.46757483057816	7.44016465936964	7.3778832064891	7.42188715914221	7.19550272454449	7.37359871106405	7.21052830656357	7.19280437162044	7.4759777195656	7.56436136631981	7.26819134942246	7.1565662891836	7.32685584616962	7.29229387121652	7.52550547044138	7.59208971134446	7.69238746546738	7.44070512898963	7.72942644696671	7.31745892639311	7.6085758958328	7.19544599645812	7.42277381911932	7.36119218720613	7.43512580933241	7.54250563313582	7.57632975847718
BIRC6	7.99021329142859	7.9695798261819	8.02221533472252	8.18763396165969	8.19857492630933	8.42386627131844	7.89125904493002	8.20422489184435	8.25263732137608	8.00617267591088	7.65869781430973	8.32975209394717	8.4520273603862	7.95275639026249	7.42188715914221	8.2385462136783	8.26463211926668	8.49998757780741	7.96516491862286	8.30966494692738	8.05660851695415	8.48084335410872	8.49854763379233	8.74345890995006	8.03060329232297	7.98542393395208	8.28662392803497	8.1102722405651	8.21184127896722	8.16592368297065	7.88619627529315	7.84535302891275	7.98272601307531	8.47786077186533	8.04740739016409	8.03768715570068	8.39399039092022	8.00931206787717	7.12006075645085	8.16938401478181	8.08068582371127	7.92540675553113	7.85322435708368	7.85987865376365	8.24838206876094	8.06312006026879	8.20705101397785	8.05461509580743	7.79211494283119
BMF	6.49217357523252	6.49176652647726	6.51350651889163	6.47901889127877	6.52156419402989	6.44739165826537	6.50987214839288	6.44144333830909	6.49031309246919	6.49492854012701	6.54681848068984	6.46813642069218	6.43831970882296	6.48265306252545	6.56214005613731	6.49361976283217	6.5149687413074	6.43929606201072	6.45905043764258	6.51266392292174	6.49806460351054	6.45518931050391	6.43717615945056	6.43770479620151	6.47374306357349	6.5220495360954	6.50892719997477	6.47774210041044	6.51290053293317	6.50631417815946	6.57754770732664	6.50636389516698	6.48838380340767	6.514250174738	6.52265097100748	6.48321786706089	6.47372416862867	6.48323980335487	6.48608431256879	6.45798628011763	6.55208679951703	6.52461892309258	6.48876684939761	6.48178003284422	6.52244496032844	6.51438151042035	6.47965673124246	6.45805717854476	6.50463504401846
BNIP1	6.72347082768528	6.79387051334564	6.60208263371276	6.8727216615197	6.88677448944188	6.59366190593183	6.81398734054486	6.72314586347454	6.5320905905428	6.70948309737981	6.85161703353959	7.08281628227951	6.66573007084565	6.78474502305159	7.15747675656959	6.82076108950576	6.91873501351988	6.9413886901929	6.82955025642851	6.86366082645637	6.8309340128621	6.73248669387432	6.91453251799251	6.86374361605238	6.89029057444417	6.84157685178983	6.90467099824088	6.91288571397489	6.92742740469193	7.02022029927023	7.03492930654487	6.82086528914635	6.99224876213336	7.0127271444352	6.91252887715552	6.71000414457014	6.82989404130116	6.99264595582011	6.49099137095673	6.87960166429195	6.89364144819791	6.9425897855224	6.83607980016782	6.89464611008712	6.64590171803483	6.92317594538016	6.93186223341677	6.81220876202345	6.60070204992717
BNIP3	11.1521883375649	11.2232746774558	11.1337366469667	11.2965517883431	11.4188242617345	10.7216126284197	11.5144009487842	11.1054753270482	10.744736308059	10.9667411148806	11.229471175525	11.7121267457336	10.7653597314458	10.7434528639765	10.8150022069691	11.0247073523587	10.9957619798742	11.7419218351276	11.0880141199216	11.0012552161378	11.4466822790928	11.900962735318	11.9104410883295	12.0635072253688	11.47360587128	11.259583717264	11.6805194345567	11.5385947433042	11.6310426685349	11.6989474051457	11.2133949759831	11.5011996143323	11.6188092885816	11.8403367434229	11.2575321559923	11.6131707885879	11.2855427436566	11.1904273984409	10.5573353323501	11.3581353216831	11.1166174436945	11.1654801093605	11.0363877158379	11.6606388475129	11.4812327954908	11.2050316324603	11.5739751387751	11.0526582685182	10.4344570902708
BNIP3L	8.76322369909382	8.54256942263817	8.74803814411709	8.59042598377018	8.99882859269237	8.82875273523429	8.58280669423375	8.61958927787228	8.15949040350666	8.91507855915702	8.79338312017953	9.17915794319233	8.08908545746715	8.26741573895351	7.99883564858239	8.00005092930966	8.35266170341723	9.33424651099614	8.32195190988375	8.1351394072128	8.73983510845294	9.21840182127566	8.85332347485214	9.68060821397839	8.6181165505159	9.04652662257662	8.86738079153089	8.83553604441322	8.85541009050738	8.92109023654594	7.61006505897781	8.49567327488173	8.30153803967016	8.1511756824782	8.03665707426821	8.47291978383818	8.88060859883112	8.48788312180072	7.84505214141569	7.88133051786728	7.82797189641664	7.75412856484194	8.37989697067627	8.57481572335461	8.84442449457597	8.63114620823495	8.50771614644011	7.84505214141569	7.79354841837588
BOK	8.01007082521912	7.43128691326516	7.45307750028227	7.52501674215641	7.34329228834772	8.19857492630933	7.45221687120512	7.52227105634572	7.66051966099718	7.80141991320187	7.56100023058761	7.29283927840813	7.46926344273027	7.51393029237958	8.45151653388385	7.27325655633169	8.01498040059407	7.28610297347942	7.74705348843311	7.63851809543385	7.53647477841311	7.09966923130619	7.04015573580567	7.09397159908779	7.39486198716315	7.34136503647067	7.26522062777163	7.05836720277778	7.0618704598106	7.34367615750264	8.13050180343374	7.77401516134809	7.65998636501331	7.61781109748966	7.68458225482127	7.98413784806235	7.80381025949434	7.58334535950707	7.64805428524177	7.32175352842318	8.03229576572631	7.53509862943403	7.91033591682028	7.29830779904402	7.19497703359091	7.64106812846447	7.15373900189825	7.37102923220677	8.22965523760408
BRCA1	7.09838906447241	6.74217062540578	6.82008834523063	6.80630357135745	6.74636498631086	7.46736259805968	6.76215441693971	6.96151837056901	7.08697084739755	6.82652855695526	6.74436430910044	6.7909584615279	6.95363342016766	6.90930951560163	6.79357292018935	6.96253185199902	6.9254529627447	6.76386272854098	6.99015885887785	6.85306148734037	6.73678834320218	6.83133325080235	6.73523167869971	6.81575220464024	6.84694853283988	6.83306350290975	6.66608680916441	6.73819991139289	6.66770695027991	6.73953830185798	6.81524714778521	6.70830530565525	6.77520755621954	6.69847089197565	6.77488396886795	6.89122799467774	6.89029057444417	6.85799798796772	6.75890118510812	6.75305133668498	7.00860191404376	6.82404376921117	6.82284233646348	6.78433339548693	6.81356192212472	6.82042892298407	6.71807484728409	6.80778480664402	7.11219526928109
BSN	10.4960491548873	11.9634869542107	11.8207303870509	11.3667690060111	12.109419475678	11.4101892042541	11.7935912936516	12.4070780658706	11.3564504310585	12.5860531485764	11.1358112742677	12.6692355622257	11.76914287898	11.3667690060111	11.4436062811514	12.2463028701271	11.3438051720473	12.4908007964465	12.0088926978395	12.088053634029	11.5168125127411	12.23216330967	12.5272091263738	12.301605771975	12.1611284785907	11.9074287418566	12.3421224213219	12.2369307540638	12.4070780658706	12.250718729558	11.583676135951	11.3851112127973	12.4311089413719	11.922004288908	11.7361340861802	10.7336890089318	11.6310426685349	11.5885628980957	10.7051259421761	12.5811599173323	11.0681852066557	11.976418204429	11.0790260711225	12.2846679516372	12.1397588829984	11.4861289315057	12.4635933794413	11.6310426685349	11.1844056313803
BST2	10.0397538595459	8.77079913164343	9.52539379585289	8.76268497079747	8.64713224582577	9.5227617730917	9.21933771492664	9.76680099993973	10.393301033325	9.69643330474426	9.0754667733002	8.37704966978595	10.1016107719471	9.32154457555081	8.58800832387042	9.58839543944785	9.6883330251098	8.63621461650213	11.126323189722	9.48666527768506	9.0874563081237	8.67514885665203	8.32361229518698	8.20528424264895	8.36494237873103	8.73221563028194	7.71875683529783	8.4611391448943	8.00814329003523	8.09679908009129	9.27276931794055	9.8830761027541	8.18224933677391	7.69238746546738	9.22111332807972	8.93811244093652	8.90987078507453	8.92399711555742	9.43558069742859	8.33537726221545	9.58046551838336	9.47436935422339	9.17828272356709	8.43173473063489	9.17021908058095	9.25065850775587	8.20784753035704	9.26416961041901	10.1914746841432
BTRC	7.59220363276403	7.64783046594254	7.49314946049917	7.5908455127079	7.73293533114778	7.6434625963816	7.53849353496338	7.74980346224038	7.61534546397839	7.81828580141047	7.23018376951711	8.14338972220333	7.71816238691991	7.32164698512871	7.83024564922816	7.8273520721735	7.47398927137336	7.97976673748076	7.66689232184523	7.85004608108476	7.64075118397766	7.94671519923862	8.01956215705359	7.87623335563186	7.65270525480467	7.65363578101713	7.96788142337653	7.89457851757464	8.17290736568056	7.91283145680934	7.47780589277357	7.3778832064891	7.96976665781891	7.95154568941264	7.49135425751277	7.10204432761047	7.78257652576893	7.59633688173026	7.27690569480033	8.00842955027186	7.73512309672871	7.70752588513272	7.52331147070125	7.93746045239234	7.69661650753772	7.4547516585111	8.11519509458588	7.76091612797994	7.62171074936423
C3	6.48815919916139	6.73632778721041	6.57391559959962	6.76564640161064	7.01769558173546	6.44504323607922	6.93370286655227	6.46966220663622	6.4809775879328	6.55116296557786	6.88921858299029	6.47509085728525	6.53828147877051	6.56389488151529	6.60036626293961	6.51055019891806	6.56969202669725	6.51553684808944	6.52100143512845	6.49369215004691	7.38701797353731	6.64904116253802	6.57632087498765	6.62473208047269	7.17436708967613	7.04713204285801	6.96138480359571	6.71721505736354	6.78161809949954	6.83365301369508	6.77425049241525	7.4432743834222	7.20259071252788	6.86538492412958	7.47980446978455	6.61088810398975	6.60154534672003	6.90343047413116	7.36722752335273	6.62695162159518	6.57382415933941	7.21372058990396	6.64765258578623	6.75140725915424	6.58843003648252	7.00724527076129	6.60461587105888	6.62599950068074	6.44058975557008
CALCOCO2	8.11997548272259	7.60701293178421	7.97913325721742	7.9953647750148	7.60688120644793	7.9846297807771	7.75847071895064	7.20146584979458	7.71932407855287	7.30368353227149	8.02846547174579	7.52021970078431	7.62028066838432	7.57018738172461	7.6001275447132	7.83934198400477	7.73343520314957	7.68147319783257	7.93275224554029	7.81675314648281	8.00789100874866	7.83790672934572	7.7287787629706	8.08379088998546	7.59877291000852	7.78968166274614	7.32361837529159	7.560342150063	7.4823497199034	7.36900012089059	7.80279521857498	7.66196258175296	7.39476598755049	7.62303058349374	7.57328486326012	8.3378959957703	8.09604112324949	7.97510010780356	8.10259150932102	7.66599272153828	8.19830228126094	7.65719481009219	7.87818212812692	7.47284428751508	7.58248011233438	8.01690524660674	7.50475995930634	7.84823716948958	7.81961863697077
CALM1	12.8904885336325	13.3524042758673	13.041611420826	13.2898433537304	13.7139216638324	12.8564600827968	13.3872268199969	13.0852439584406	12.9325134835641	13.275610921632	13.1517716271751	13.829236948656	12.9589630425687	13.106830374518	13.106830374518	13.4044288327948	13.1885729100138	13.872340281293	13.0749437646577	13.2898433537304	13.3524042758673	13.6257561666566	13.872340281293	13.7353888436539	13.829236948656	13.4916908255561	13.9330964955896	13.4916908255561	14.0242989237184	13.8534208766551	13.095861848821	12.9589630425687	13.829236948656	13.9726791650745	13.275610921632	12.5977642950253	13.1753027732743	13.3356240841249	13.1976519799571	13.7578534618843	12.9231766113037	13.2898433537304	12.9325134835641	13.829236948656	13.1976519799571	13.0151273527001	13.9906336791652	13.041611420826	12.7992983723346
CALR	8.06051503737626	7.89406847093594	8.19480751665875	7.92294605858787	7.96174861112017	8.30583040863784	8.24646708376964	8.06095958623612	7.64483465329898	7.82569498904453	8.50307059119489	7.6986718897543	7.90604972659244	7.87013176090672	8.35923484228991	7.77570792652726	8.13802898600654	7.49811607611205	8.04399825461113	7.81785400164135	8.31400558827042	7.65237794677801	7.55116664777887	7.52707877716719	8.07768257826682	7.90652375441539	7.91153256607752	7.96919990827181	7.81870748993334	8.00689988049813	8.20821526454143	8.84855391054842	8.32629669695889	7.80359017251309	8.45151653388385	8.30393350535605	7.69810515946589	8.46779448536918	8.16592368297065	7.89290615285338	8.17410797590438	8.30393350535605	8.41514057783625	8.09758186369098	7.58793614325141	8.1162640306678	7.82944164297681	7.9438281586899	8.31794344363885
CAMK1D	6.86699698798774	7.85159287772991	7.09415194223001	7.57223412994212	8.00311532330384	6.63912781790797	7.69229383418991	7.47630397683256	7.26607867405148	7.33771317833351	7.46355005299174	7.61649854989088	7.10678497222395	7.50586751606929	7.76104405381375	7.62017912642483	7.37802883652353	7.48730549950448	7.24690054991764	7.28274389418011	7.44594463198988	7.29734979734842	7.71460090827502	7.2967885915125	7.69264343443461	7.73703194617348	8.01851503414682	7.90764479286977	7.89513255473816	8.1787701590701	7.24146171160874	7.32412999439487	7.56087276354721	7.97063188370668	7.37817446655796	7.08398647082768	6.99524846476844	7.29183646795753	7.07746213441183	7.46583149782278	6.79327484429892	7.12313666227728	7.0047925749363	7.90971573607542	7.50662856909715	7.24403475125946	7.52273117150018	7.05978671470845	6.77039411334907
CAMK1G	6.76978037100464	7.62071943150051	7.29699707174145	7.4623780973136	7.90341957841975	7.51639136468859	7.82178614749747	7.53478866667378	6.85226973808919	7.6293729567717	7.15720165745506	7.88047363195848	6.93179585935498	7.29635007402775	8.28861471624135	7.6671161480803	7.29645779549453	7.64734389950422	7.21649621208853	7.19784257570625	7.45079569552701	7.45384047166539	7.54277029011987	7.83801504041498	8.39207950964266	7.8059285607655	9.00127639065074	7.88424551564512	8.71744221930851	8.57966583655528	7.6667821452702	7.67693641065041	9.1176831463087	8.46167534019996	8.56368008953505	7.88724684590914	7.2765542630493	7.47576026458949	7.01233862819896	8.06425975773672	7.24658423095719	7.84493732149166	7.61075165955111	8.23099869335375	7.41212947860538	7.38359601182507	8.41961810381795	7.23827039032145	6.9897108959709
CAMK2D	6.57031870837478	6.86555095730503	6.7469386817322	6.75580216782769	7.3198996056189	6.62519393058372	6.99632573826813	7.00107629418974	6.56913688094104	7.11528053859528	7.01313948933287	7.44627327370153	6.64404728711351	6.7357783805301	6.93097094246548	7.16983098643569	6.75149445476865	7.37867776035577	6.78415116806704	6.99606580948239	7.07658491937569	7.02773238138193	7.20281372264573	7.1471921371131	6.87535229396168	6.95585429978477	7.31249191969829	7.23429063880692	7.3588170016748	7.21200693060664	6.92722434944719	6.61589184149695	7.27361486705243	7.38913583012259	6.71160940417114	6.56516427767105	6.73358064569407	7.02264200505094	6.59665139044256	7.14737155493145	6.57130329592359	6.87255825789498	6.56938629308592	7.33842321560908	6.77853726327202	6.73301374798988	7.24416040551729	6.77135612610064	6.61459060496602
CAMKK1	6.39312935701533	6.52130849430071	6.45700980232342	6.46432992090503	6.61680882511175	6.54808181599033	6.45734664623859	6.44144333830909	6.52265097100748	6.48783129785316	6.47348874269296	6.54521962770111	6.57465613641868	6.5114441621934	6.56302408012836	6.55071633748341	6.38209901070627	6.53514316267898	6.5118376990911	6.52589038709092	6.46576493671089	6.45858901567365	6.5467914342373	6.58022967615919	6.6850446418589	6.52484843814834	6.75956412409069	6.48435316014882	6.61452402400993	6.58718797018068	6.53911881029323	6.44523523006594	6.76964919890437	6.6637606284865	6.50095217149334	6.44164366819069	6.52717990710508	6.43735752690252	6.50616557377205	6.58980013744102	6.52789836994072	6.51687521544506	6.46676550211833	6.59450889801429	6.47559879934993	6.48891128979161	6.52958502972249	6.44409359100317	6.51145329774321
CAMKK2	7.97792953693144	9.18338145570997	8.45747308126109	8.51860859610998	9.47375945645777	8.10407671829784	9.12495644134965	9.83085812855026	9.15974539956722	9.84471225836369	8.29275104702312	9.60366062893463	8.88330693298061	9.43390346702804	9.78651240847929	9.9932042290259	8.91423321980008	9.22563499074653	9.48001778271171	9.42435596724552	7.97258040844187	8.72133236375093	9.2512321059141	9.05435538127985	9.73246850651387	8.18575700365005	8.7601979529169	9.28818878763464	8.58167523622727	9.42206753481286	8.16634968334742	8.75020686268575	8.22834330703755	9.5300182579837	8.46933660816342	8.86279978782122	7.24969786172889	8.35828161084742	8.44076667954494	8.61205826891323	8.5121897714843	8.38430952438352	7.48925763939723	9.20693436080938	8.78952745457331	8.55162664034713	9.00427738691292	8.25654376880122	8.65890306621875
CANX	9.20502294566385	9.27015409130403	9.53974860733029	9.48001778271171	9.97116389381559	9.575184396418	9.43331254128243	9.43423041902015	9.46470753996938	9.72782983336912	9.41972549512196	9.88343282481695	9.65477290934983	8.85562867054585	9.23947459982393	9.55333048752235	9.55750228938832	9.84328064248561	9.36548118356069	9.51956453259599	10.0647566508848	9.83667796006089	9.79652233346491	10.1602996688967	10.1727214850126	9.62345843113275	10.0927086476615	9.59643742929024	9.86066222190097	9.83593321949745	8.94256690110202	9.43667119475601	9.80859307629704	10.2055944402697	9.48187123629739	9.30117763127272	9.34717599073754	9.2532825803385	9.1534693780801	10.150241328111	9.32291985488364	9.99603103296149	9.127980371652	9.38346801739298	9.78292728113167	9.38655930000962	10.1821512525042	9.55071525718874	9.17208287216293
CAPN6	6.92881806563184	6.63986138802545	6.7275876768506	6.65726640209165	6.58968847066568	6.49812245695277	6.66200598981983	6.75027746150898	6.65462060203509	6.69287728114349	6.62429293225331	6.65115487469212	6.77238568905287	6.66357130311233	6.71130373336747	6.82916552267278	6.68877363308171	6.78823191169731	6.66946271824924	6.71827312039921	6.70606967113491	6.52093510223942	6.58705595668475	6.64966752128418	6.77790460456987	6.72318806387176	6.65202737005998	6.61169991675035	6.53401348899551	6.60344463334773	6.63784403771842	6.61067292510179	6.74674586372932	6.72334056263165	6.73604540124196	6.69404953931084	6.59969895974901	6.59032358322374	6.90098990503643	6.5595191769619	6.8010080463514	6.6481104881124	6.73976494004021	6.61092956549598	6.74277943058939	6.60448088391826	6.67359414997052	6.81381628111021	7.14575659177115
CAPRIN1	8.82489123686762	8.7057104426527	9.04865391480615	8.44963481564481	9.14257047730203	9.10179865250971	9.00266017201153	9.19334152948295	8.90793779066274	9.37469660895693	8.40701001368249	9.51649385163728	8.76400917820963	8.44338906734641	8.35620740795369	9.02330880979567	8.63006869299551	9.40140107829128	8.71661161765996	8.80039191513234	8.90479810986375	9.44182337365947	9.59453002345929	9.57749683338987	8.97195585772066	8.8124957740502	9.50166680132024	9.29551937932016	9.44416484642468	9.35847516908634	9.11485700248769	8.78812604522685	9.25885655953479	9.35909731545134	9.11219112574386	8.48396933697191	8.74485990079301	8.86635422817347	7.93761547897505	9.42670359478437	8.80256960717313	9.13696750899059	8.71925154002841	9.34984779480263	9.18800848818135	8.53215171737514	9.48251464967185	8.88915841691178	8.32591140660926
CARD9	7.42215198816211	7.97344072622725	7.9808842046446	7.59805678485066	7.62326044873396	8.03016063877138	7.5415761592834	7.82003646330007	7.74477025710336	7.54269352955589	7.44644970303146	7.12738147110057	7.72796359025876	7.74345850524264	7.52501674215641	7.34763085751956	7.91439703247481	7.09186048413622	7.89996212407932	7.59441431941719	7.95980371314552	7.31885708580917	7.46912923997151	7.04422256877277	7.27126533000988	7.91439703247481	7.10428433201621	7.55686095769941	7.62424877397696	7.31941168937146	7.4403040431842	7.59272874506183	7.12978806309266	7.25033515039824	7.43546398788058	7.43378148811118	7.48778906273204	7.55957442911349	8.2906433843116	7.66379753824249	7.58673847662228	8.11183100640764	7.28261173451364	7.74315999662785	7.51210395503105	7.82218026791546	7.89828015989166	7.58235388853393	8.005898365687
CASP1	6.98072023430522	7.22145042126033	7.67955730122709	7.06347274868338	7.51639136468859	6.84458474853898	7.48035512718805	6.56289024924512	6.54441962520941	6.65924640661216	7.33927869186224	6.66371194289644	6.63399438659289	6.9298068588789	6.83390487308619	6.67287783141925	7.0466321351383	6.82552033930746	7.26761351393671	6.71441742757184	7.40321270103107	6.96627888263447	7.13252394142789	6.87804816341419	6.85703496300669	7.35999760743882	6.95458197561475	7.37013132080035	7.0459588761467	6.88362052196631	7.04629979237295	7.61378889506578	7.03576388435085	6.95095889509039	7.12460921550146	6.67559819908951	7.00514330800028	7.0733817397401	7.78859782450279	6.95585429978477	6.98645993768942	7.71285189331648	6.75947565811821	7.03992899331052	7.21576222217371	7.35115623047542	6.95438192722394	7.20281372264573	7.11219526928109
CASP4	6.96016961647851	6.98159516866888	7.12504726870702	6.88928960909585	7.05846972515019	6.66951188937638	7.07867936142458	6.59980685594062	6.52979171037863	6.51458665318065	7.1293365314118	6.5678612209574	6.57909674504995	6.71252346618069	6.64344186993527	6.6854535412301	6.64915916427962	6.5749001562634	6.90245994555915	6.62354865976324	6.93677399772982	6.77759885822864	6.89220009891273	6.7264366196882	6.69617325198375	7.02056607103094	6.78757912143283	7.03284676319811	6.66419673054449	6.71544609496288	6.87906930618661	7.10075259417725	6.78867966009922	6.77953341885202	6.68316522152529	6.61297928250411	6.9505838781762	6.84753629134539	7.25239664799775	6.66698997358468	6.64303908561125	7.36130789105688	6.67458025602816	6.77846129945115	6.82640471102677	6.86649606224486	6.73536581110084	6.93356597054016	6.63604847749235
CASP7	7.12360285904924	6.91146728327779	7.07830870159175	7.04885256378915	6.8091130904421	6.80163337278768	6.97524532239508	6.64595523311035	6.58164591079239	6.6613162556568	6.78384835715858	6.7470503420697	7.01155663455216	6.68764254396232	6.90981200482627	6.64903383136037	6.76309492243591	6.73625800120521	7.04473057629015	6.93971128992608	6.78616892806385	6.88194163989775	6.83487326438826	6.83880538646466	6.90271170595712	6.88773940970041	6.73203799293079	6.88593566567675	6.81470341652819	6.67055684607022	7.20222440304757	7.04157593599782	7.01588102708865	6.77099256590042	6.83379289314177	6.87530666818785	6.99524846476844	6.9240432752485	7.21698299170486	7.00931054618101	6.76077493406945	6.8309340128621	6.88833495267023	7.0719334593412	6.9965220242756	6.76410388397503	6.99677145156842	7.03279194266045	6.60386867769042
CASP8	6.56620846734492	6.48389171633939	6.47384165605711	6.45200232489641	6.48946489582565	6.47142460911641	6.45892328544621	6.46966220663622	6.53700273414944	6.45135747503674	6.53742480925858	6.44046244994896	6.50262711914735	6.50335694395869	6.52649705996796	6.47912134886592	6.49121759777389	6.47769850492427	6.47519822535158	6.47786113467717	6.5146037764473	6.47983847209682	6.46976357752569	6.4575354345512	6.47374306357349	6.48887076265064	6.48373405287087	6.45514542186189	6.51290053293317	6.47676720596213	6.46106978787031	6.43767527432873	6.4686078759189	6.48115507458074	6.41689156284995	6.46966220663622	6.43314516314842	6.51600744895757	6.54137952638238	6.4219446244845	6.46830085036956	6.48108668488118	6.49683035064787	6.49199545872616	6.46499999573508	6.46588709957213	6.43239669897048	6.46192215009724	6.48457926159237
CAT	9.01885278285648	8.56318021341137	9.27462084840091	9.19919901954976	8.39831279788183	8.98017586772999	9.08013568817227	7.91297498856792	7.68299945818301	7.5620277239711	9.24388949133397	7.81687435391738	7.93150571650878	8.07672506378444	8.28143643171378	7.80220353609465	8.21364086236247	8.2019856562509	7.84018979783949	8.23259830037104	9.33200223621449	8.99327407893249	8.35218391599994	8.69333310609799	8.55413481818051	8.99831457665423	8.13478198472068	8.46818663829007	8.72288900646024	8.18442285511903	8.76446576645365	9.21915419520042	8.74605665090509	8.08693441550857	8.90682918461364	9.3314012799792	8.88330693298061	9.43520337823339	8.65475323663191	8.35283812244075	8.68175650004182	8.83663563017993	8.70054579483551	8.27019615843323	9.04491492884991	9.2301078752492	8.15980924689922	8.66998431142499	7.86614681193582
CATSPER4	6.54965291719358	6.60926127085971	6.43922691555284	6.49878250615541	6.51413259818551	6.5412950694497	6.53278304852421	6.51957117988426	6.50873076499693	6.51630768925773	6.50878838910742	6.55955067116455	6.4834275432127	6.47497034044695	6.48319696040429	6.5400516969179	6.46115256010368	6.48651451459399	6.42419955436799	6.5291595806267	6.53646400427684	6.49839480402171	6.5245919751587	6.52791744248819	6.51782029549705	6.48381358779108	6.53400329247712	6.51212493003412	6.56760976553243	6.49913670306623	6.56278687486546	6.44999511550926	6.47889505536602	6.45305830950233	6.49860226982523	6.51921375625981	6.48773864558206	6.54027374655999	6.63362037415792	6.50814366973204	6.45754289755225	6.50326004792465	6.45433118943786	6.53303513997168	6.50728132613985	6.46953104385492	6.52387839980866	6.51308203533775	6.58471080802534
CAV1	9.35562905407526	8.76735561382695	9.11570681425054	9.14232914491894	9.12965741983591	7.7309344770489	8.16768365292189	7.20146584979458	8.54886375208791	7.13963899728161	9.44442397490128	7.78375195857934	8.46676409622123	7.9627005136962	8.39510892178647	7.67394371350246	8.10575851019119	8.27545999952004	8.50291752888677	8.16577839231064	9.42902087430129	8.46367048330206	7.60488078769926	8.24579214208593	8.24695060100946	8.10560028552522	8.02234537546044	7.96788142337653	8.25338972826066	7.84185115387225	8.38222690115643	9.04941372138109	8.12746409817183	8.29683113239641	9.23273865287994	8.38994812320331	9.17527698461315	8.68773958430032	9.5878193507081	8.25065774521038	8.86588122039081	8.97173427051709	9.18755472172197	7.93807226059946	8.86399399886701	8.94661915508369	7.91007363476778	8.97099114065131	8.28243055984111
CCDC115	7.98031136093649	8.06425975773672	7.9956884265365	8.13720950519443	8.32905799211456	8.28743176805601	8.07137582504633	7.54798554084782	7.5704771978466	7.87953923138663	7.73145293942398	8.57537446273279	8.10025912673442	7.89799536126371	8.22037403708478	8.21152723842459	7.76017769520725	8.58581363823402	7.8511659974209	7.88498412551162	8.09742800595804	8.30526515978226	8.56944160921078	8.65186167332179	8.38101673509332	7.9649673913468	8.7227017889855	8.01970655737612	8.45901226148722	8.55073997479502	8.13496069596674	7.95471105297537	8.49733049841779	8.92088013447441	8.50468891789849	8.09181975112178	8.27200311194327	8.0434440891322	8.22066527790026	8.15694339296023	8.20739827946373	8.02351251086394	8.04555046425565	8.35546256832101	8.12557236790553	8.21239265145383	8.09727414822511	8.1229707296712	8.16072643626226
CCL2	7.05351929803551	9.02608936546473	7.85902290826626	7.44207690082756	9.50421993280488	7.66826206330168	8.22920741899696	6.5976181064534	7.42260452210311	7.15009257441978	8.57319698015961	6.58884692922221	7.55919672780026	7.74119728263676	8.12602905060775	6.77030424037375	8.29483220617834	6.65647455093695	8.32494745739189	6.908932894422	8.23822766960821	7.03086388704379	7.37904840276507	6.97468303546253	8.09330018219872	7.64434805868605	8.33600870904554	8.44405032680373	6.89858789389868	7.02434113951091	8.6092577757845	7.02792518296537	7.35115623047542	8.0768826491259	7.11888391964583	6.72357314577954	7.50208542067225	7.15739271047892	9.52504317030475	7.55004804748532	7.04814891488074	7.71342259149281	7.76151126326479	8.41353800535805	7.40331514955368	7.5710774871022	7.15818213440834	7.21714804255598	7.57822429674773
CCNB1	6.60731474034034	6.94439108560384	6.90372571933101	6.80961938985853	6.93099063262376	6.53803147622079	6.9484118720621	6.94729202758276	6.63045274378407	7.21464139378726	6.78554570557663	7.2996783688717	6.76554496593537	6.68075432195053	6.77911042454016	6.88846659509528	6.87354938076788	7.18409423182676	6.80042316103909	7.07054357083122	6.88528786416895	7.27481349881584	7.19304124917177	7.18521966189597	6.89205953616192	6.94806156343842	7.09637243204213	7.08840292094106	7.0223541697628	7.07642903554313	6.8878113236943	6.7991117582977	6.83300262180692	7.01039700745096	6.79068751858377	6.6920567871937	6.96872749099154	6.97629866019847	6.69203957858076	7.04814891488074	6.64303908561125	6.82870698052279	6.64914128668392	7.08656009141965	6.97320833264124	6.79300663322998	7.14710588563487	6.70219966083081	6.62015413705954
CCND1	9.96945651788202	9.93548055388492	10.0048324481052	9.85039940226082	9.67627076884575	9.98576919406814	8.97495045928376	9.70145882115569	11.1486136015342	10.394558616242	10.5538085269484	9.20851161046578	11.2441329036452	10.4528655306241	10.4760033666898	9.75058889636159	10.2817833789915	9.21933771492664	10.4736894113262	9.95924681366959	9.17021908058095	9.14391840978536	8.91604023201351	8.19922879121657	8.77712501410346	9.81438529657002	8.58800832387042	9.17158474310677	8.92109023654594	9.1036353651158	9.0469828679716	10.2119275429975	9.26189251430884	8.88662499473602	10.0852521262305	9.7660332148032	9.17828272356709	9.5619177876711	11.1469589526244	9.29673944916159	9.85580988028187	10.1125489933269	9.61192103954154	8.86384211615894	9.89971327335371	10.1830896999304	9.37794713640655	10.4028916064353	11.3004483956524
CCPG1	9.53824833220029	9.48507335719214	9.29611990821285	9.58209131432185	9.38655930000962	9.36052253563149	9.47224071617723	9.68378865698272	9.59219973266193	9.58552753566198	9.45340595110038	9.54565187469208	9.57081314692806	8.99275501874209	8.41368408488512	9.4160612370898	9.22841703409428	9.6414278404184	9.15822558094124	9.40083319589106	9.61314897900641	9.88029185319234	9.7441989699325	9.92910560551146	9.25607458908881	9.53400138694525	9.53044187267318	9.66153839044341	9.12965741983591	9.38473720028227	9.24283199192916	9.30545670825817	9.35302048007948	9.66352769101348	9.59219973266193	9.40704754071268	9.6948836983906	9.28325918437077	8.5563815339408	9.68060821397839	9.41496253547866	9.40830183166736	9.34471489670409	9.39070862107538	9.62564127469149	9.2649472246853	9.69305456072298	9.33424651099614	9.3253740628036
CCT7	9.0911469511851	8.88763571198765	9.10004654157406	9.08531282299152	9.46645695009763	8.93791523404782	9.36025902648675	8.7390051695223	8.76690573205569	9.08041495056535	9.40704754071268	9.5227617730917	8.8318144760306	9.05032326386307	9.07416786156082	9.11196177588793	9.14626422213363	9.36840910069732	9.02265933989284	9.12351176479555	9.2952177736813	9.04630281920251	9.18778160495166	9.24124911279921	9.30093771750854	9.08089861385695	9.51821351824447	9.34290758759666	9.66754172860459	9.28871041192324	9.35530462306659	9.06459384586391	9.64493845358977	9.94710394683725	9.05227068501478	8.93487166152304	9.16109480143506	9.30117763127272	9.41576283910873	9.53572847840315	9.33077881514138	9.41267161441502	9.09614155286404	9.64911386960823	8.90506013603677	9.37469660895693	9.32235342974523	9.27772105729791	9.12495644134965
CD209	6.46367961408535	6.48783129785316	6.52989777290937	6.55101958896523	6.59793231163733	6.53488848893935	6.55627766477975	6.46568096385881	6.45305830950233	6.52014003984205	6.80547768945566	6.44547158033402	6.44492850780851	6.45633395170041	6.44151996264007	6.51228568831012	6.43937174492527	6.4327179848447	6.48662231819647	6.46264159011639	6.53945230384708	6.57142367427032	6.45705574617927	6.42798353646325	6.54439051017579	6.51859778759603	6.7397053487304	6.52250002932526	6.43514762197736	6.49544020076205	6.53911881029323	6.49338018007822	6.59971608301566	6.58664029930061	6.52740091843697	6.51740630510041	6.46660345908789	6.521429317129	6.71402505264743	6.47680859557213	6.39956649474952	6.82960042648512	6.46676550211833	6.50006440971247	6.49664492793868	6.56506058596902	6.52556353856248	6.5595191769619	6.50908509925644
CD24	7.12168766813192	8.04302233153431	7.98357529287407	7.82093460964897	8.40735797403469	7.80319097518171	8.49277792795759	7.77918911040496	8.53884090018579	8.91766057787142	10.2749053441486	9.50544129672228	7.65913070823713	6.72231145098054	7.80443860018708	8.05904296524752	8.25730236350698	8.81629661854849	7.43279784034775	8.28547794685924	9.31157723228896	8.97303065098279	7.94590622355201	8.06051503737626	7.31180205909724	8.26669997018068	8.77912287957608	8.19798794668404	8.74386771460962	9.1104002051321	7.46290897483744	7.54124938688348	8.50199649978137	9.1517507274234	7.72363469782513	6.5888837390314	7.4436153705249	7.76446761749118	8.30084518009743	8.98253923679045	7.01581590457645	7.90188907580021	6.89201555699059	8.83075627576612	8.32145666049496	7.23925859288098	8.69039644215231	7.52988354480134	7.11646935182536
CD274	6.44052366687168	6.4267382869015	6.41135638942488	6.46960154566932	6.4952840812497	6.46197316815092	6.47261596041624	6.42196431393389	6.47617801066988	6.48396579024828	6.46902894470598	6.46948633794727	6.40565240199875	6.46145044387502	6.42670810662058	6.50630332731889	6.49352324770056	6.47769850492427	6.39317467728145	6.59445267321223	6.41487899061323	6.37696217038161	6.63498944164031	6.46987137441888	6.54666266911715	6.44678670121912	6.55680016621078	6.4479004437256	6.46699729841395	6.46809151130753	6.49656764019	6.43930628135288	6.43254387291135	6.51098117723014	6.43965257808741	6.43827977650142	6.43128962404785	6.38707045172484	6.43998459525107	6.45275112441356	6.45084550044291	6.432943131991	6.4489057860124	6.52189308264191	6.57023461055675	6.41004479493218	6.41885690510346	6.37472280479659	6.41796804350766
CD4	6.5476092369972	6.67849046958739	6.56969202669725	6.89023235259687	6.77127161227733	6.57303828008935	6.71978451017721	6.49178483421067	6.46480812073317	6.48591407037678	6.79705380110644	6.47062316586202	6.51152175317813	7.124495679065	6.94763369466784	6.62015413705954	6.91652545680973	6.52784572812025	6.54773993105447	6.49021223512735	6.86243156758046	6.50444709629295	6.57458400471457	6.5238423717323	7.10335394851438	6.7128696334572	6.83127092813722	6.71323316625777	6.6952697781105	6.86777318900343	6.95394797072621	7.69371492014716	6.96658474751395	6.71739250240938	7.3617609812433	7.67875200895757	6.54419569717392	6.83973199342422	7.44563231048073	6.46314457928015	6.60057327641912	6.81849969172957	7.58975389716601	6.64970452223163	6.5146037764473	7.02652669288442	6.6470454097229	6.62082940826579	6.72956051011411
CD44	8.50468891789849	7.83105635592741	8.89995446343005	9.24589598976109	9.3367347972732	7.85084827667216	10.0521349410447	7.98908012326068	9.27549360038965	8.1787701590701	10.3410939796313	7.5140582613008	8.51915679698087	7.42268917061122	8.52385109539813	7.58209538019317	9.72538987237715	7.49472412310532	9.6292883111945	8.46186520318193	11.1318347007639	7.8206569882013	7.69310320654754	7.73703194617348	9.1841115021413	9.92186301369947	8.21718276942227	7.95044648072519	7.8548737274698	7.47291687022033	8.11351256412054	8.24629611869977	8.31040992600034	8.88368659319426	8.72898375731423	7.55756519036002	9.17941691991732	8.37335124833684	10.0401565588669	8.53614148639961	7.89606542054143	10.3379239488172	8.04685309663664	7.909922016953	8.1162640306678	8.33775258149942	7.63560859150264	8.0077635863876	8.02995389783658
CD47	8.59616686332003	9.8299119822631	9.25356617383475	9.5051483385182	9.93697093825176	8.97195585772066	9.79135635801698	9.45018999139395	8.85419955173769	9.82568880555509	9.2189706754742	10.4103507162219	9.1895107505965	8.85734428415732	9.24203992548645	9.80646087307399	9.00147633472766	10.436658530011	9.14899477855795	9.45850518595974	9.80117004879655	10.3722691304066	10.4420045078653	10.6529869733654	9.90013759113892	9.94795054875807	10.4049883510201	10.0167785132472	10.3702580798277	10.1700470893501	9.06109980115825	8.948878245923	10.3183534465446	10.5686656072188	9.67148335734898	8.7220069141686	9.92416608534957	9.38035064129821	8.56014159144863	10.2357954469738	8.80218785580888	9.79980484918151	8.96000504626365	10.2320843447377	9.95668949538966	9.41188506341499	10.521898081217	9.40140107829128	8.34848240248875
CDC37	11.7419218351276	11.9876389410051	11.8542542892059	11.8542542892059	11.8301484844206	11.8061151295687	11.8363573568014	12.1733203796164	12.1692506650576	12.4635933794413	11.6561954624631	12.3967348778354	12.0412072204432	12.0012967496959	11.8504049840698	12.1775206454467	11.8403367434229	12.2190810973657	12.0810136481108	12.1902556998033	11.644923564581	11.8914182191451	12.2976963814055	12.0252655941854	11.6699470555833	11.7361340861802	11.8914182191451	11.7388787775727	11.8207303870509	11.8772799960641	11.6046536865245	11.6243838124889	11.7302093540919	12.065582387563	11.8363573568014	11.6965567974042	11.7778910828028	11.4761188262797	11.6536811715346	12.1138244801046	11.781077440136	11.91808995279	11.7419218351276	12.0735240280115	12.1175143910797	11.5963497849072	12.2237876687279	11.922004288908	12.0412072204432
CDK2	7.21671449688163	7.16176693814281	7.14328437023965	7.19588602803582	6.92959073511512	7.24204873638883	7.22827358526465	6.77365216334853	7.08697084739755	6.68555987182344	7.52035588137188	6.78893250033025	6.77528740229325	7.18761245199294	6.86664306379074	6.88846659509528	6.95967795027992	6.79034905393757	6.96976995442136	6.99606580948239	7.03667000435605	6.92812940965173	6.98823465249486	6.82132929352487	6.92620724195274	7.06111851048945	6.92847115169586	7.03890587869031	6.84672914973163	6.67378816337547	7.20821421113612	7.06596173949223	6.81024407315534	6.80359654017228	7.00914579199013	7.28982244692149	7.1452413709978	7.05240603739489	7.71981990775465	6.89007528290738	7.20974682757351	7.32888184940237	7.09035073072249	6.90156888381576	7.09107768753982	7.09064194374877	6.8309340128621	7.16741903529607	7.2258453237197
CDK5	6.88544407246572	7.59235337141554	7.0223541697628	7.32969396080984	7.84402304634208	6.92977640767926	7.43863955148649	7.19092225122856	6.65462060203509	7.36071785063441	7.28110386287525	7.6545628155893	6.86264323664305	7.57473372453108	8.04873846504318	7.52610552487565	7.32264666011622	7.67282263530744	7.30317207996953	7.274425284287	7.46462163820688	7.32195223944092	7.6256009738735	7.50892740520205	8.01388388596155	7.46912923997151	8.10575851019119	7.74728163684096	8.53198085842306	8.2064710728822	7.52240962669839	7.20826220781124	8.24386252851782	8.35751482622395	7.61975082328637	7.17141428674518	7.23399300593058	7.41586034881622	7.46774551889113	7.91184785790121	7.28153068330932	7.44873143122787	7.30175472431237	8.33926007269714	7.32038034616833	7.43815681693559	8.041733375906	7.48214805464907	7.20404084561623
CDK5R1	9.01184475529584	10.6979489043979	9.53824833220029	10.0340757346201	11.0429614926634	9.44991644188115	10.4436800966526	10.8353395334996	10.2433971187682	11.0613755247376	9.9091905695368	11.3482524871343	9.9678952468347	9.81474421942034	10.4689507202479	10.7344143543776	9.70594175872879	11.1904273984409	10.3444679576657	10.4344570902708	9.96156264312253	10.9437219232769	11.0429614926634	11.1038813899911	10.7434528639765	10.5425708719133	11.3292594488689	10.9353777997305	11.3602072190639	11.2154114277458	9.75462924977607	9.53767303205196	10.9702017752756	11.2634642098574	9.66825163062654	9.33824737159014	10.0036898973946	9.96611345368701	9.13320470288888	10.8097658315002	9.51762909554231	9.91539169027446	9.30061055066743	11.3521470438927	10.1905215217255	9.65477290934983	11.17657413822	9.46336847618475	9.85619723893898
CDKL1	6.64926426302293	7.02897786300583	6.83594323775817	6.86728998248342	6.98778843668861	6.66951188937638	7.00990433679461	7.25429990509743	6.90408979508639	7.11528053859528	6.78598889053065	7.03554959135981	6.87241728930665	6.91775883107204	6.86523656640451	6.90493288274077	6.9223573908575	6.98534397756027	6.75891570301641	6.76922903680987	6.7278484872823	6.80748891408318	7.17286134795818	7.02897786300583	6.8433810469559	6.75525364349295	7.05904152996447	6.94069189334421	6.93595822990293	7.15288537474448	6.965229944015	6.90442466096572	6.9240432752485	7.09415194223001	6.82829352161808	6.93483388601443	6.92927718206763	6.93048459906817	6.66745657566412	7.01606316572332	6.88259326008376	6.90252596750839	6.8210370303754	6.89205953616192	6.90773444431945	6.84143376865283	7.01226252560219	6.77634695060261	6.66749930056087
CDKN1A	9.81972791667767	9.37561219509883	10.1418726927845	8.26015570669527	9.59804885568298	9.95751755167499	9.14735463745055	9.3912813419409	9.83385942002088	8.55951524490762	10.2912575171125	8.30835142722654	8.99781693643032	9.22217454489636	9.3853823094169	8.8325405945324	9.68418375308268	7.80968134579353	9.77978954853609	8.88233734340024	9.00167627880458	8.10997089818385	8.91866718448277	8.38866088301268	9.27549360038965	8.78596114443502	8.84010264898225	9.52138807731259	8.32564362678608	7.86614681193582	10.0097308129941	9.37028274128977	9.26563738421676	8.54359583339226	9.09844405184727	9.54651868558663	8.62261272963606	8.97809412969228	9.69697584571453	8.66210073856248	10.3529674258732	9.83245242994199	9.08476351389449	8.65344308822743	9.55625505015904	8.95006444239595	8.89974112514562	9.95840195623856	9.797236672861
CEBPB	10.9220971368892	11.2050316324603	11.4833809523764	10.6220874475292	11.1054753270482	11.0827889233706	11.3581353216831	10.7621481055704	10.4983104700719	10.4805983994526	11.7388787775727	10.2404746055416	10.5169713201202	10.7130584770886	9.94193220337829	10.3722691304066	10.9220971368892	10.1821512525042	11.3004483956524	10.6038849237764	11.1864696844849	10.4794382642437	10.6710672904515	9.94285380264583	10.8135606505573	11.2050316324603	10.2409170850367	11.3686794097872	10.4072152030767	10.0824554748819	11.5534132641035	10.940263778065	10.7157820197765	10.1362587032079	10.2215338177924	10.6847956096966	10.4639862548067	10.8268361550631	11.3087731962606	10.6276870523528	11.1672837706616	11.0465190462073	10.4287812918019	10.8285435608384	10.9547526983924	10.8496575419685	10.8083021115797	10.9074566715688	10.6877792006799
CETN1	6.67660585962978	6.63653337079154	6.60864235337536	6.52997418230298	6.5256610611807	6.97187190145518	6.58172634008779	6.54185727785547	6.55407357788543	6.56353081319096	6.56667886336911	6.44300868688892	6.5338712799031	6.61312172773435	6.58331785410842	6.53574797218318	6.56373613912752	6.50401434990025	6.48480054722576	6.51953358047495	6.56577984863486	6.531613890707	6.49340203760632	6.47413658730419	6.52190342936401	6.55999999631419	6.56389488151529	6.58287983232994	6.56596169959117	6.53559774013898	6.63326874503029	6.66750743506588	6.5693779275505	6.54503677946616	6.6387897399297	6.76728656557472	6.54773993105447	6.64019382003573	6.58346167439868	6.56779433481831	6.84662575598155	6.57529392045537	6.69337777981731	6.50844328463092	6.59783138698833	6.58335537811777	6.53729749609586	6.56644874467401	6.7416341533103
CFLAR	10.4150844111101	9.81632449655847	9.62381501364843	9.96871182370747	9.37561219509883	9.75780529260687	9.85427383877324	9.98279859411191	10.7638563520286	9.72973154376325	10.7090447027182	8.90746769462685	10.3852771918226	10.2176640444214	10.5573353323501	10.2790745024514	10.4583594704235	9.02747563827788	10.5055005143485	10.2770441970937	9.78860014163643	8.74469019240402	9.1104002051321	8.88825826555333	8.84010264898225	9.80344350586289	8.75796051994204	9.30321383372143	8.88692192052261	8.87161204501963	9.8136542740576	9.91539169027446	8.52166377076271	8.68661155465673	9.25252971833179	10.0487340703807	9.79105714906223	9.88271938069124	10.2061370125838	9.16413951866998	10.0130815387471	9.51701687509122	9.88687300948949	8.99513988818414	9.89560655727725	9.99603103296149	8.92399711555742	9.95668949538966	10.9103591903128
CHMP4A	10.4224883361464	8.81193421016265	9.80646087307399	9.20531535103281	9.04443268848284	9.99444021261509	9.17483450186605	10.1848211260957	9.73929631811155	9.86100186255628	9.31157723228896	9.7288686508371	10.0213069980815	9.71806699352661	9.03974548997723	9.84471225836369	9.81283404779664	9.52675642816003	10.3306216465548	10.0264771394224	9.20718203331845	9.48892937554704	9.1167088888199	9.21994384204081	8.90061734305681	9.34580294944865	8.58280669423375	9.03403483454386	9.05740142140657	8.96639120056387	9.89178336260995	9.77032413595571	8.83617687879034	8.86038657438605	9.01629676459002	9.90698947083884	9.21629194811189	9.66958277280486	9.96945651788202	9.52704633883709	10.0592314918558	9.44416484642468	9.58241153890245	8.89564242401678	9.49404553727129	9.45850518595974	9.20311854882281	9.90608325684126	10.258288649782
CHMP4B	9.28325918437077	9.05332911067903	9.12442432023481	9.06876400143777	9.07128769550655	9.37090943793986	9.02823993832022	8.86776113715236	8.78173733676483	9.52539379585289	8.66189609290501	9.86943942624516	9.05390800377267	9.19233159414519	8.69612683978463	9.0974804139294	9.03605937849986	9.60692629032993	9.14154328675273	8.82629224018105	8.78767394951344	9.24789467474071	9.50544129672228	9.55101924692233	9.68738097969626	9.17431068326064	9.51274654151794	9.42002260223186	9.53824833220029	9.27689848393175	9.27669363930338	9.0000549151434	9.42324800478432	9.51274654151794	9.16580306304242	9.40303281983915	9.07518911234369	9.18384297483672	9.22907289110459	9.36241697324116	9.32124736290523	8.92922288253768	9.2866595095921	9.60178926301037	9.25547805613866	8.92680565851595	9.28632516396973	9.02457694802905	9.25943897774031
CHMP4C	6.79387051334564	6.47978310022246	6.65241361708763	6.66315507367149	6.53272846623733	6.57303828008935	6.55126155218428	6.56484814904847	6.67057653918985	6.73177454693387	6.78164227590128	6.50614665925711	6.61918597070797	6.62840105605525	6.61213476423422	6.514250174738	6.61580855933542	6.68499970663496	6.62765455268543	6.61361476870714	6.63846478909406	6.66920982529165	6.52638131936642	6.5581585891113	6.51409989009586	6.59727773019277	6.65355472402814	6.50110845876277	6.47141497219597	6.56340759551099	6.58607679907106	6.54307688756515	6.59754231805059	6.45762445120195	6.55866372564579	6.63399438659289	6.56186144930125	6.57373970795016	6.52188341511187	6.55622088176959	6.57849672820193	6.66404843282408	6.56938629308592	6.58371818745509	6.6174992788788	6.6471088092826	6.41885690510346	6.70946439593164	6.58471080802534
CISD1	9.86134150321159	10.7077763305733	10.3333338253953	10.384280072021	11.120753611671	10.0442000026982	10.8735804024917	10.4771647373339	10.3444679576657	11.2194531771176	11.1804529510723	11.4078085007795	10.3395141053604	10.4689507202479	10.3016759847048	10.9252716076414	10.3315521163197	11.3025233674996	10.3650913604719	10.5476788670097	10.3233399336053	11.0046605429008	11.4254321917861	11.1713277090696	10.6417754884427	10.5169713201202	11.6102634547863	11.0124291274109	11.1654801093605	11.4761188262797	10.1753066367225	10.4287812918019	11.2232746774558	11.4365119743129	10.560038479867	10.2481777330173	10.1727214850126	10.209965473418	9.71042722156962	10.9419421358866	9.81152081400896	10.4550318388109	10.1034783718003	11.225593490254	10.8376733724924	10.2342360198828	11.1542069242901	10.1115471984907	9.57687979927123
CLOCK	8.89002609300478	7.71816238691991	8.18874980252945	7.49525591570675	6.99109118833737	10.122842920293	7.40919023104348	8.16356297847265	8.08588999835452	7.79721462940898	7.18521966189597	7.43815681693559	7.80395368587025	8.35655426709603	8.1511756824782	7.67157990981924	7.91601071519142	7.44016465936964	7.67327281319055	7.3861601073862	7.24327837621239	7.35301791873188	7.27283921326019	7.24225203482039	7.24849133704769	8.2139623599868	7.13856378491015	8.30817973596845	7.30439952173314	7.2218903646843	7.88105185986255	7.80332963049238	7.82398043042363	6.97160289919815	7.35009464384009	8.27054002045948	8.27837084512693	9.02353254364969	8.74039666351207	7.3563726199421	8.79081112482735	7.17009661996115	7.77647511384513	7.24796409195277	7.8273520721735	7.6190688347894	7.28870582465537	7.87447286184445	9.20311854882281
CLTA	8.64414285000724	8.7057104426527	8.58022355888746	8.53159553968141	9.27190108040342	8.64115903302224	8.81840082274913	8.41353800535805	8.40749898718463	9.04533388615713	8.95581851900648	9.53367814271548	8.56208234942569	8.66808928936854	8.96579681751331	8.88293843459119	8.64768007665572	9.31498089479168	8.78433229750389	8.69364586355881	8.8705241249834	8.92162761909739	9.13007302709401	9.06511908866178	9.00167627880458	8.85248298818393	9.36462719165491	8.97351011629299	9.52937478703107	9.40875966858427	8.97151268331352	8.77668352700037	9.65190340360022	9.62345843113275	8.89194484930551	8.59180798236311	8.71093929765216	8.8535536000503	8.90061734305681	9.08329398350119	8.70289058886278	8.85492958426928	8.65408658378328	9.40454377971506	8.60822740196213	8.77487725082756	9.05914649103789	8.50771614644011	8.46201801718122
CLTB	6.45973763257997	7.0805949694825	6.61589184149695	6.72335959841944	7.40429807942211	6.51234674635949	6.85963955385923	6.62998857029124	6.49503389556437	6.96093497573771	6.86392593371846	7.17158989913339	6.49191911707672	6.83134820175326	7.46059691148955	6.85380367891931	6.78164227590128	6.92748206202419	6.68329561534365	6.6318243002157	6.96855102732546	6.73436875072858	6.83638010415549	6.98542900906034	7.56928987739799	6.88239018593008	7.9438281586899	7.05215066805867	7.54957644864826	7.5366624353731	6.80402894193961	6.76415333286039	7.64332109123688	7.57337714007816	6.89609998974863	6.67947226751677	6.62658505496764	6.74529666482544	6.79866750946634	7.11534946811209	6.44866709392234	6.89954214330389	6.67156182681597	7.4681841842392	6.64330186069773	6.83979162635012	7.18656501743135	6.68443131714963	6.52583149663798
CLTCL1	6.72106557409516	6.67849046958739	6.72549168555395	6.70260697588807	6.69277119842306	6.62976730388444	6.66064049886073	6.68620431023756	6.63653337079154	6.67095535147023	6.73361945438276	6.67871582951014	6.70464742693447	6.73701880867923	6.81788017525097	6.67528718745453	6.77756510790762	6.65780113150259	6.67523543284622	6.71629069320933	6.77595776912496	6.63598606376979	6.63166820903702	6.66946271824924	6.67499608296409	6.70678329413749	6.58907963240754	6.63485274519937	6.71330161049971	6.65515418838583	6.80921014507072	6.62831085738424	6.72687724996595	6.6844237427143	6.66395882061258	6.70156823373174	6.63223074589293	6.66752278770448	6.68344674701029	6.71688088255127	6.6957944750883	6.66801405516489	6.66971179614318	6.64437344614211	6.66573896610331	6.72389908942788	6.66368651570317	6.67097284380897	6.77039411334907
CLU	6.92317594538016	6.93390355127052	6.86827213746417	6.938736331211	6.78520217992117	6.73405101995488	6.94439108560384	6.71468914402579	6.71465635885025	6.63066182611305	6.9107539777242	6.74078234967239	6.93940256709555	6.83314688803098	6.7729826375717	6.9517913266708	7.02144475846227	6.74318490407558	6.72501595680679	6.8029547958537	6.99587226260027	6.8252335291459	6.7064456812716	6.74277943058939	6.86377781986879	6.84059470494223	6.73453118039521	6.75127866684231	6.75997280406803	6.72374920049301	7.05999909947065	6.98684348170009	6.88909629426384	6.82851752387926	6.99826911336807	6.75214339545661	6.71777870219035	6.86844360956631	6.69591436775226	6.81767473877594	6.83577239871162	6.95091291245749	6.92959073511512	6.83975337741003	6.77276821050149	6.8727216615197	6.83227619571371	6.81060140514092	6.66451664419975
COL10A1	6.42453731974868	6.43046190217467	6.48823587682058	6.49358805825963	6.58852871229119	6.65364648898663	6.5311603283821	6.4993060693192	6.52502599527925	6.51458665318065	6.54345642082885	6.49952913789783	6.51152175317813	6.51300351985411	6.50298286339089	6.52937316461498	6.52312319109072	6.54514079473029	6.47096834461987	6.51591609939988	6.53034062867608	6.50135288144959	6.65785903373766	6.5581585891113	6.50814366973204	6.61739299631633	6.60320123496884	6.52126955178286	6.520844042536	6.54500798605898	6.47517682879079	6.48491211183932	6.45601583720818	6.60390365634894	6.49649038518138	6.49862216165338	6.54048297110994	6.52903714374656	6.42976358046342	6.55800809081824	6.4357633055835	6.4857897493902	6.41848438613295	6.55248597654599	6.48546772000808	6.44528717376317	6.57868219999388	6.45995469498664	6.36600600803906
COL18A1	7.43220958642194	7.40385627804509	7.49314946049917	7.52501674215641	7.2238210272018	7.58022020604849	7.48911446207836	7.48363352297312	8.11658404878578	7.4014751727141	7.593388763414	6.87344300594738	7.78436957828678	7.45951769030263	7.33244631095257	7.65429466245324	7.13799377391854	6.96513654903376	7.56625154119676	7.49874157776585	7.10649310773286	7.0703632700479	7.05468979840257	6.955892677368	7.11085533075984	7.11021315733254	6.91604006863007	7.19458045380239	7.34557426764156	6.85024001735029	7.22696813334044	7.20660828212614	6.92141722939285	6.90616893589364	6.94968064993982	7.34092674833967	7.30301690416695	7.34557426764156	7.92213943435855	7.38310821409744	7.6259222045966	7.72580856682411	7.37706657345877	7.16777343804163	7.42095091963948	7.27906395563865	7.10511523440712	7.46482654323446	8.23767593626901
COL1A1	6.70124471132011	6.65076664243205	6.57594018854573	6.74466344913144	6.72355016692595	6.52838583058558	6.66778308992607	6.47576011596591	6.6197203132201	6.54939872393013	7.03366564041972	6.51128134954412	6.5697491991686	6.55411081114218	6.78059791337336	6.58536736399124	6.68353368273544	6.59196971154006	6.63957142175448	6.66427336377078	6.69789077936009	6.64904116253802	6.57983902730851	6.6482715882419	6.60034143361893	6.67435165467805	6.57469406895499	6.55932457432208	6.57983902730851	6.66892579087279	6.69726498887275	6.77488396886795	6.57031060994296	6.66742051083978	6.6387897399297	6.97395151680106	6.56186144930125	6.66964972892901	6.69591436775226	6.60881631047631	6.78326466306749	6.74144029888851	6.86041446632917	6.68837473190726	6.65269131794066	6.62531147372446	6.66444398790727	6.67900722416637	6.67678877197211
COPA	9.28455840164995	10.2235227811521	9.58947749859478	10.1020882838322	10.4004810029702	9.95497523170338	10.1918749153081	9.46336847618475	9.17048459501493	9.60250966160387	10.2475906885129	10.1463336274553	9.48034077550622	9.67407107424468	9.90056190892413	9.87041783005678	9.66153839044341	10.4572400997929	9.77563632957754	9.84151999247504	10.2668885054095	10.3832834555486	10.2079469013373	10.2506612529232	9.98536265926076	10.3120206850754	10.3529674258732	10.4628808254064	10.7157820197765	10.4039127399913	9.97616186490467	9.89722467099517	10.5018815886806	10.5789402635552	10.1529220822839	9.82729603144633	10.6044824028246	9.99968026682441	10.0517241181503	10.6038849237764	9.61551969393928	10.3991486270955	9.83593321949745	10.4550318388109	9.74355462174469	10.0852521262305	10.4332861053762	9.92910560551146	9.56560641254568
COX5A	11.4787979026321	11.6259869488275	11.6989474051457	11.5011996143323	11.8938934873345	11.3173884685867	11.7025536831086	10.9924257548903	10.9202757779288	11.5248600711232	11.7477761433478	12.2369307540638	11.3646024034568	11.4145762760367	11.0560896972017	11.7240673596272	11.4123866613084	12.2463028701271	11.4833809523764	11.5038958806353	11.4101892042541	11.76914287898	12.2938991940251	12.275660991517	12.033013434192	11.5687240213976	12.5272091263738	11.7842789075277	11.2838410289295	12.2938991940251	11.5563393399907	11.7302093540919	12.250718729558	12.4311089413719	11.5636295643982	11.644923564581	11.5963497849072	11.5168125127411	11.4365119743129	12.0220920359515	11.4188242617345	11.5436105607558	11.5791462910753	12.2190810973657	11.6243838124889	11.5504519780806	11.9947995449694	11.5457582778055	11.2479687704391
CREB1	11.2965517883431	11.8403367434229	11.4123866613084	11.5862753932394	11.4078085007795	11.956225892532	11.4566001995146	11.900962735318	11.8711403639756	11.4414282645754	11.2194531771176	10.8544925028569	11.627590085166	11.5862753932394	11.3940679978089	11.4587952904693	11.3234338624014	10.9419421358866	11.5563393399907	11.3711457529192	11.519001093138	11.0496892506509	11.1017382123599	10.8884527128673	11.229471175525	11.7121267457336	11.0191429888496	11.7121267457336	11.4055801580671	11.4034614573605	11.2819222005102	11.5687240213976	10.6795155088427	10.8164832249292	11.4055801580671	11.5436105607558	11.6340268353895	11.7966262664496	11.6637231772578	11.0411982970884	11.4833809523764	11.0716597156738	11.4231434026655	11.3331366425878	11.2111991824703	11.259583717264	11.0465190462073	11.2422715346571	11.8608745935529
CREBBP	8.8559940616909	8.47111179687423	8.48396933697191	8.58491777137172	8.42498810394048	9.01401841264236	8.6879331564067	8.26905893941016	8.48319800620809	7.97592280030297	8.32422162173677	8.62138184108256	8.5109850145892	8.28015903469817	8.25949846156914	8.27563065466772	8.47075085918643	8.5223272798319	8.64154874467029	8.89025246308934	8.54208190287992	8.53939739558339	8.24579214208593	8.42352093420806	8.4856313296129	8.47837363388006	8.34380179111831	8.47685668751165	8.52088416089962	8.32145666049496	8.745029609182	8.51551158262105	8.4377565186784	8.27160983045476	8.41411362232543	8.33537726221545	8.70133423002909	8.55090846230315	8.50832652587964	8.79727517785402	9.06511908866178	8.64335992937262	8.5109850145892	8.48173924079029	8.34993241353023	8.4866902759112	8.78123472016635	8.8705241249834	8.7339255391027
CRYAB	12.0412072204432	11.91808995279	11.7302093540919	12.088053634029	11.9040705133648	11.7966262664496	12.6692355622257	10.9547526983924	11.0973277611827	11.0138452407449	12.7921921099182	10.5686656072188	11.1504683854557	11.6046536865245	12.7282438832463	10.9268799335035	12.2139926962777	11.1542069242901	12.0371524586154	12.0194473580468	12.6496011408945	11.3273346487177	10.4519155261996	11.1844056313803	11.2515647628819	12.0810136481108	10.6544855752449	11.5534132641035	11.5791462910753	11.3983220414516	13.6497562501219	12.5327528040805	12.7992983723346	12.0776603501768	12.3473556667532	11.7935912936516	12.3967348778354	12.3797341171738	12.1936603654083	11.9692218945123	11.8938934873345	12.7543102332135	12.2237876687279	12.181829640629	10.5718464242528	12.3650729455264	11.5963497849072	11.8973524510881	11.6259869488275
CSNK1A1	7.47398927137336	7.87459187240448	7.52518940411375	7.73794903260604	7.65017734515167	7.22400030870659	7.78247138987174	8.07137582504633	7.81164376964912	7.75282230219285	7.77057899918257	7.79327258292168	7.76909948321075	7.61747041724564	7.42077991100701	7.79314919422314	7.76922999893634	7.80648087215995	7.63877301814618	7.68299945818301	7.65570066548282	7.84493732149166	7.6805182278304	7.8081362233738	7.80848107817631	7.65534627583356	7.83105635592741	7.67585286020793	7.75451771363973	7.87526921624183	7.96208212899502	7.68816722854833	7.83459825451692	7.71069487400165	7.61276750426452	7.71218507717585	7.51298749488511	7.58334535950707	7.46529881931364	7.62326044873396	7.55532269649309	7.52240962669839	7.53573513925992	7.61933041879451	7.49556850683418	7.62097259837725	7.75412856484194	7.63119229553648	7.48943624289794
CSNK1A1L	6.49439099393443	6.48597921803152	6.50135288144959	6.47726334474362	6.47143424603685	6.55828591141043	6.50107158941181	6.60903910572216	6.48331983297845	6.54559425443544	6.50878838910742	6.56659821600558	6.55866372564579	6.50718468182165	6.51737666825114	6.51055019891806	6.49582490123428	6.52784572812025	6.49045369703618	6.46861905899595	6.53203102823265	6.51228568831012	6.46618166370554	6.60433011536405	6.48528193457912	6.54886622220243	6.48542039051844	6.50401434990025	6.46699729841395	6.51374471979932	6.51934314804099	6.62029610799479	6.54596967512607	6.48613286132118	6.50298286339089	6.62612582114835	6.47908060521526	6.54928401309436	6.53570623037287	6.50814366973204	6.57618351585549	6.45554647550493	6.57085156777237	6.50680518671916	6.5665882748165	6.49384997983483	6.52958502972249	6.54471736371372	6.62783840883314
CSTB	9.94962508394478	10.0260734911883	10.1688718253136	10.2817833789915	10.0506906242058	9.65337947912282	10.7119483325969	8.8754697780975	8.97327038363789	8.68540804674132	10.633489797765	9.34692275585574	9.69697584571453	9.74577718477757	10.3049582433713	9.40083319589106	10.091702276031	9.87616134408221	9.44807803656681	9.62770682938894	10.5169713201202	10.1771562729999	9.65942069438994	9.87951372074529	10.3672083534413	10.1454076167505	10.2759315701323	9.97205147165905	10.2055944402697	10.2668885054095	10.5920713873177	10.9184952215939	10.6283722032069	10.2993784544706	11.0894244292839	10.6308641636872	10.2404746055416	10.6544855752449	10.4287812918019	9.77638561989967	9.82903743471086	10.5264861539077	10.8268361550631	10.1926970878896	9.91074142377399	10.5934218054846	9.8341968542543	10.0798580488482	9.47883247599096
CTSS	6.5234056116267	6.58393869608464	6.8981975820212	6.70725920414247	6.8091130904421	6.53803147622079	6.8686556534062	6.42017148726328	6.48817837182723	6.48050070493164	6.74327576804956	6.41464789525611	6.47908060521526	6.47779256646406	6.48521666875575	6.48978919194822	6.60185414795943	6.5301337471008	6.54987764392048	6.50076839365554	6.92989844413966	6.72374920049301	6.7243892076353	6.55447284763124	6.57427353604309	6.78172007498629	6.59429901122052	6.63091074220946	6.57983902730851	6.47517682879079	6.70885406511248	6.95585429978477	6.5693779275505	6.72552389499975	6.58277329297104	6.55783645188993	6.65004573864098	6.78384835715858	6.5385624241529	6.73242144111828	6.46418221275306	6.97295755203842	6.50147759677134	6.64195037125268	6.6491212504477	6.79027135232208	6.59349718640851	6.8045221361368	6.5455553789862
CUL1	8.74095346774446	8.86084124241225	8.61656514492202	8.51915679698087	9.021209833895	9.00266017201153	8.89126974453632	8.54807712878704	8.33228455867433	8.82736918448723	8.77278799717622	9.17636141786141	8.53656822165382	8.47128406034415	9.10842239233126	8.69427908933206	8.50399602902829	9.0956748970508	8.68597956141162	8.76208717513105	8.7188258339593	8.87269236082282	8.94492953287315	8.83756343305853	8.83021846094179	8.90573362390444	9.19439837383023	9.13806764303442	9.29706144245172	9.00224958690609	8.91165536604052	8.5501651373229	9.31437543536345	9.03035082758782	8.46296807922141	8.30497009121457	8.95327938959893	8.6800780163388	9.18667895080846	9.24839686673439	8.83021846094179	8.84725570692491	8.42090376266062	9.14551623247497	8.69427908933206	8.68540804674132	9.17431068326064	8.75472456057672	8.60144499201355
CUL2	8.89883090312852	8.76229699012833	8.89219457473039	8.75629412824312	9.3276096939221	8.30444850236657	9.00681319972671	8.17098519648671	8.12207430524496	8.70671358665804	8.82998227656737	9.29140499814717	8.48738811467062	8.26654421409804	8.35106046796613	8.71642241105845	8.41443166754097	9.39608299034345	8.60462577980566	8.68135094714141	8.789936275993	9.31672502399237	9.5300182579837	9.43213537596714	9.01864798253921	8.83796836030136	9.62958486077745	9.0956748970508	9.48756288016442	9.51649385163728	8.74943074033336	8.63923016466119	9.46680737715627	9.85984284318263	8.96480833938191	8.30393350535605	8.96718814596518	8.88253719094559	8.31400558827042	9.50670294622359	8.78377776926115	9.196575659916	8.7611940078078	9.39422245056079	9.08944140862474	8.81436182633109	9.37663945030407	8.83663563017993	8.60144499201355
CX3CL1	8.58452576416433	9.23189937870623	9.0601691158653	9.10154648985841	9.48001778271171	8.61461790811765	9.2577097092476	9.98708073950891	10.0185847299433	10.4539087157131	9.27276931794055	10.2627057481742	9.38963575838923	9.0596107467071	9.83667796006089	9.76564410526395	9.66552803272482	9.80270164658484	9.5565449949673	9.60692629032993	9.61477791838774	9.5152177504582	9.60287757575661	9.38208495650855	9.18923410735798	9.57347959192441	9.40272456169907	9.7672136420994	9.40588316175442	9.74856000464058	8.87438243313076	8.59805405116604	9.45164674641767	9.80583784788144	9.23947459982393	8.41113884194043	9.23726992193978	9.0737035358391	9.12720070610384	10.0104952557716	8.88437464571379	9.61477791838774	8.78103705966859	9.88941580517899	9.39730034468308	9.01653343675036	10.225913812555	9.32951755011853	9.68096962774087
CXCL1	7.45102889781454	6.97982429944626	7.24833244466035	6.9143111128973	7.13896693382218	7.32948789672371	6.77270563103483	6.79347135741742	6.87813061183542	6.72173709981674	7.22505719152505	6.76349027731055	6.76554496593537	7.06582393103109	6.67998210263405	7.10849162642071	7.09641205968245	6.71978451017721	7.16064662929417	6.6982552417325	6.81775060088909	6.71818781746064	7.10719365076975	6.95372789378134	6.73625800120521	7.22054444044045	6.73620964097046	6.9505838781762	6.82914210008901	6.6481597476327	6.63092056575132	7.19083758156472	6.75424143252507	6.73433786998838	7.00914579199013	6.853849200745	7.03039501177715	6.78011994554698	7.31854636650824	6.75656647128732	6.82634395223747	6.81078840329494	6.95377089327477	6.70740837314368	7.04530429930182	6.78636543563073	6.8527186047445	6.99989358967397	7.17420801548457
CYLD	7.53993672958772	7.14864473865592	7.13159720081403	7.15438209426133	7.37706657345877	6.71599862401852	7.04822213163599	7.00107629418974	7.25285712712752	6.77658722670876	7.00886348673439	7.00036788532826	6.93940256709555	7.49843397290949	7.20996450052643	7.22673963716796	7.24046045989906	7.0459588761467	7.21649621208853	7.2219791053325	7.28127901343516	6.93991248024495	7.46367620114014	6.92177319812208	7.47780589277357	7.05620119551608	7.40788403019812	6.97571404451626	7.35370330183724	7.3674898783816	7.22955620587028	7.48111858458633	7.16943559355876	7.54526647558428	7.40564006391779	8.07869615327405	6.99524846476844	7.20095590033826	7.63627796798193	7.02629720886383	7.26394032215044	6.97986918033213	7.59123510301502	7.30081711214633	7.13896693382218	7.18826376631498	7.0853917656721	7.0661733978657	7.50918566442965
DACT1	6.70876196416289	6.74975196424093	6.74001606934765	6.63987018897193	7.06936249620742	6.49812245695277	6.77056908415545	6.55447284763124	6.69081149772592	6.62671951327768	6.78103424092594	6.73787559771174	6.64904849371567	6.59466891229864	6.84220798457798	6.57890751684219	6.55365170081643	6.76386272854098	6.61754206421077	6.61883129558961	6.73263348327257	6.80245440965233	6.85314567673406	6.82983370345178	6.71299832717206	6.82038730324831	6.97915385075539	6.84424031686035	6.88502317190158	7.02434113951091	6.74818959555154	6.62188180020059	6.95317229871318	6.94994613726387	6.66847300393162	6.53663556840665	6.83116253971338	6.78989959888186	6.71402505264743	6.78366700317306	6.50445687774142	6.74257261380306	6.56661900693119	6.77846129945115	6.73873284101634	6.61156306831624	6.8333229474894	6.62082940826579	6.5697491991686
DAP	7.82959566509422	7.32060954913777	7.3541947096847	7.57908347713739	7.28659277020452	7.97258040844187	7.26683044787783	7.44563231048073	7.69102008061897	7.12144749632489	8.12407704298028	7.21671449688163	8.10829889257199	7.49232629299386	8.25083669110598	7.53217646042387	7.72677450255134	7.31736275707926	7.21649621208853	7.45173476083511	7.61075165955111	7.23704713808111	7.20917549488694	7.22112444897581	7.50409933407693	7.37526601682959	7.21952566124193	7.15664733346203	7.24243833364439	7.18536595526734	7.63851809543385	7.70767168396479	7.56179418260861	7.33210816828916	7.63282486933652	7.93245227803311	7.32916191781192	7.56318829263005	8.47980971579697	7.37607058745018	7.92524093065482	7.58425492200094	7.89224320906897	7.06688770785889	7.39476598755049	7.84622474240259	7.22621938880743	7.85643199063226	8.18429507410083
DAPK1	7.56875526035274	7.89055112230167	7.61339313009735	8.52894219206144	8.66786357439601	7.71037521874901	8.53178819905224	7.38560356730867	7.85926979673184	8.07899816030079	8.08693441550857	8.74262046427826	7.89704760229514	7.55532269649309	8.13543436458669	8.0719748938884	7.95563419442172	8.54423549130865	7.71203159168605	8.20259289832219	8.42193068807577	8.13691358688191	8.69141185365837	8.5585417961026	8.86697527808138	8.15231438984216	9.1179147519852	8.56282294374961	9.24409815176634	8.69289760527972	8.03592701640121	7.91742323451334	8.73309541112923	8.72288900646024	8.0174635320372	7.69591980699937	8.0510684417412	8.49277792795759	7.24237531259762	8.25715779497425	7.74582476723803	8.28956716175713	8.18924318252703	8.86321529833938	7.86199839770561	8.1699278423877	8.40630432869524	7.60598374582957	7.25429990509743
DAXX	7.38733590999102	7.23399300593058	6.89518721554327	7.2114939251042	7.15172604446271	7.29808385265204	7.089000966682	7.15933463002648	6.92420715881323	6.85748626446382	7.1293365314118	7.0258697695487	7.07041060578407	7.57350895872352	8.36540953221323	7.18848983648668	7.57579853696586	6.93218920997606	7.38173228967356	7.32393852709613	7.205736742665	6.83254044760804	6.90032800375624	6.78645371152323	7.28541460796784	7.09551680223649	7.13856378491015	7.12752307866487	7.20241751672738	7.20706671025049	7.49737049956549	7.37306057850905	7.39581690715834	7.06307059327602	7.19311982585008	7.12936709487124	7.08829788948123	7.28910324090678	7.73233791648288	7.04588062105776	7.44553397913315	7.23074207326391	7.60488078769926	7.24547548297539	6.861041529391	7.45838789656378	7.11486887655297	7.11427450032608	7.60174929440461
DCN	9.89478900454989	9.3912813419409	9.78936748878729	10.0620104084408	8.48416698823764	9.5081822129511	9.98030308128284	8.67389344790737	9.1478654032957	8.56532795879016	10.767425631278	8.0458082148217	9.47914087386236	9.1224706456341	8.30772098233435	8.83796836030136	9.02353254364969	8.28107582877593	8.8055346214616	9.157010492088	9.38427275482851	8.69224054415962	8.47128406034415	8.56815066517579	8.76613868815066	9.15427064867267	8.54905950159864	8.69779852687937	8.26537957620248	8.36950316051425	8.87181873221188	9.25418202906597	8.29100308255746	8.48526453612888	9.05877116166929	9.86453720659348	9.39189264258991	9.28569979771803	10.3798994635905	8.56673120632775	9.89560655727725	9.69345579367602	9.99522885667956	8.4411359725748	9.37794713640655	9.5633066046733	8.66733967431795	9.64289669439616	9.70939324535372
DCP2	9.22810589574256	9.31207629831631	9.3314012799792	9.01800732512641	9.86580040527879	9.10711028672555	9.63474415918902	9.14854420032025	8.7968419889638	9.25798332134914	9.44619158737068	9.79409002236044	8.99373166251496	8.77079913164343	9.18538952410959	9.42435596724552	9.06646021413598	9.71987661566351	9.02426635955502	9.3651790254748	9.14707216174829	9.690270885017	9.97116389381559	9.82825730477944	9.24736639103494	9.42527430262267	9.9136899035734	9.7672136420994	9.88271938069124	9.5904940873293	9.30938239680198	9.157010492088	9.56227654506085	9.67998694377793	9.10820628607911	8.77101760787614	9.35595348508393	9.31672502399237	8.96935087774866	9.5433438444941	9.13059960960748	9.62737450161676	8.79950291437884	9.72407435756747	9.45916744161848	9.08166740785018	9.89722467099517	9.33939315264636	8.99373166251496
DCTN1	10.2199897425951	9.81632449655847	9.75637091117084	9.5829949366218	9.7660332148032	10.3379239488172	9.54489161243028	10.8018429581264	10.3812759140441	10.9821517691217	9.44932400123913	10.5449149388103	10.3640176154068	10.0620104084408	10.1042902101047	10.5661200941245	9.98783081061093	10.2896027218358	10.4449813071052	10.3733458534496	9.65414287276526	9.90783119573346	10.223995834974	10.0432899913759	9.59509781440501	9.83982869192698	9.72056444137043	9.96871182370747	9.98279859411191	9.94553227554598	9.57416889079633	9.5695004574671	9.48387579687067	9.94626373512668	9.43830295051186	9.63537250705537	9.81810973819378	9.6128710873917	9.42731174753196	10.0987025132481	10.1757958029495	9.82480829823551	9.77125009019672	9.79479933057144	9.97306154080252	9.54686828487061	10.1811511485164	9.7652549957247	10.4932419441637
DDA1	10.1454076167505	10.521898081217	10.394558616242	10.1483077244817	10.4287812918019	10.2587690396358	9.95924681366959	11.0282338977444	10.5240223525155	11.120753611671	10.0088129309753	10.7051259421761	10.7434528639765	10.6321320987418	10.4138550061193	10.5524538585605	10.6754286462463	10.571266710465	10.4926769187905	10.2703644108588	10.2392977929696	10.1669612789939	10.3798994635905	10.4736894113262	10.360780185607	10.2912575171125	10.393301033325	10.4699387430583	10.2342360198828	10.5971814497055	10.1564457337021	10.2487647775216	10.0604309871897	10.5383462691781	10.2933151789488	10.6617201471783	9.690270885017	10.2157525936134	10.1506486989766	10.3059395362634	9.99720516673638	10.0119005381139	10.0377313937979	10.2404746055416	10.7137327061309	10.2627057481742	10.1735462145249	10.3595655443198	10.384280072021
DDIT4	10.7996393439642	10.2301423179374	10.9026357803109	10.1303729129258	9.61477791838774	11.0650307629153	9.99761298285514	10.4274496275326	10.450219275066	9.26610337270124	11.675246889242	10.4819767686446	10.4890125827527	10.9702017752756	10.125738613192	10.1858981217672	11.0429614926634	9.69581597229062	11.2092798590379	10.7157820197765	10.5686656072188	9.14333692517153	8.55951524490762	8.84404035009136	10.7295156222787	9.61342687062112	8.5145884738099	9.56415003469902	9.69965095215274	9.28355334522982	10.3584347492058	10.6347496577104	10.2392977929696	8.82382705964696	9.64706663371427	10.5277562541791	9.96454024475755	10.4490979950899	10.8454398221491	10.2055944402697	11.1129281483856	10.4943786779862	10.8422962449001	10.0078717232803	9.35244023077781	10.7667637484858	10.2951619603079	10.8454398221491	10.521898081217
DDX1	10.0461413538303	10.3618597721317	10.1740187198147	10.3120206850754	10.7216126284197	10.1034783718003	10.3497012980922	9.31207629831631	9.38963575838923	9.77401059303497	10.4162680636566	10.8668728238518	9.70709849184254	9.89560655727725	10.0345352619461	9.9638042340622	9.8550116470998	10.8714780147647	9.75932504422111	10.0704693430686	10.3315521163197	10.6515349242588	10.9452292782658	10.940263778065	10.5986121796241	10.3864551019681	11.178478633819	10.6308641636872	10.7825540251418	10.9368468750942	9.87951372074529	10.0647566508848	10.9547526983924	11.076937874305	10.345060465359	10.0248194095253	10.5317302002932	10.1781484851648	10.0401565588669	10.6449803487372	10.0969965792931	10.3887718505624	10.1869758335587	10.8466692127819	10.2679200594902	10.362940868099	10.6375275302986	10.3068265892503	9.74208910606112
DDX17	10.2497249417474	10.6321320987418	10.264779479549	10.5906766209556	10.1700470893501	10.9821517691217	10.4879822188906	10.0994918953077	10.3686582275064	10.3172720745211	10.7077763305733	10.0944107289189	10.313201381334	10.4485650639864	10.1974942992748	10.2627057481742	10.7105393593992	10.3315521163197	10.3172720745211	10.5084365380586	10.2770441970937	10.4572400997929	10.0647566508848	10.0638723856877	9.7672136420994	10.2993784544706	9.77255583159424	9.99125913541479	9.78292728113167	10.1709121785608	9.97761120265526	10.2618207786406	9.93140235636624	9.08194773399667	10.3049582433713	10.2574147954136	10.3323840054023	10.3356168266171	9.88648982619593	9.67407107424468	9.98783081061093	9.73992265430193	10.2856356685565	9.99042998213034	10.5055005143485	10.2779894056527	9.96080968669733	9.98617572887551	9.77906695589106
DDX58	6.98295215215183	6.78728405666455	6.89987964370268	6.89929371260006	7.01284478206929	6.8378466352902	6.75611734542605	6.63718354929421	6.89458824134195	6.67315711495235	6.67389675078734	6.82453934712149	6.81956382919129	6.91196439657926	6.97971404188422	6.86989448041772	6.78494900599739	6.78711603297106	7.1556560163621	6.88207143841995	6.85822783078978	6.89006234492417	6.65785903373766	6.74535722344694	6.90511946828009	6.71881419764569	6.74810270703448	6.87354938076788	6.8233424483526	6.84745584808076	6.84795794645772	6.75577013420023	6.75140725915424	6.81377017902561	6.81078840329494	6.76457346018975	6.91915802798508	6.73253744358247	7.15366246217414	6.96037741797229	6.98063211551132	6.92472283236732	6.89201555699059	6.93321118599893	6.90556352954459	6.91062476068345	6.90130785483763	6.97804763937028	7.4255432423384
DEPDC5	6.84859508481278	6.92003956314175	6.81398734054486	6.86386701130215	6.95136332177009	6.95022479756932	6.75394141718641	6.93483388601443	6.99818882080466	7.29302689583122	6.84059470494223	7.1859543128001	7.03845461021067	6.99244654380977	7.1161239500029	7.09637243204213	6.99548487886374	7.12352609325772	6.81781538807003	6.95535154850572	6.80247820400334	6.87389689704623	7.09388634614442	6.96055921255243	6.90703444418245	6.94075965713185	7.11698680995124	6.94270552931637	6.99136149273299	7.08697084739755	6.80402894193961	6.88524336208646	6.90992648895009	7.06196265685323	6.8883555514991	7.00096424152352	6.98299090391936	6.87712432405894	7.05568847623439	6.90978804545214	6.96557267039018	6.84956289117099	6.80694763567356	6.86855948744991	6.90773444431945	6.89432470542075	6.96026352999526	6.86405035037302	7.16118022561496
DIRAS3	6.61629817061779	6.65220255041558	6.64838804628275	6.64398758258867	6.73405101995488	6.56929876735856	6.64120589370912	6.62998857029124	6.63944251738368	6.78464619530799	7.04753440394913	6.85382643983216	6.67982721230977	6.61210231177982	6.75434703928695	6.77759885822864	6.66215754224579	6.78933133903226	6.64213569001968	6.62865070659455	6.97454692197847	6.78090757049546	6.76576449231877	6.82983370345178	6.70524136447219	6.71502884147442	6.8645342972891	6.65510404191373	6.71973800537082	6.82660483605648	6.65454604415619	6.58808455771741	6.77687334581422	6.96055921255243	6.64129191833552	6.54388972148759	6.74881413743213	6.61237977467953	6.54137952638238	6.7480310986375	6.64017725589624	6.67458025602816	6.64088123736837	6.76992757787191	6.67853304765753	6.62758878731121	6.90432659196307	6.61567903566178	6.55297146534704
DMXL2	6.72106557409516	7.24311132660039	7.03188498878565	7.16282083101386	7.67780005760035	6.5768004348104	7.39049046854471	6.79974601494711	6.86016380386633	6.76583308980158	7.1009455528492	7.4562975797166	6.77868663348136	6.78761977919009	6.96802866704421	6.72106557409516	6.87883807179607	7.53305352648396	6.59194217882601	6.87089153695397	7.21737665039185	7.61339313009735	7.84926559952875	7.97710216126199	7.45971340081573	7.22864400024471	8.2729856800253	7.55556954819706	8.14985206183842	8.01416205374439	7.00941042728448	6.99009131537691	8.14100130480294	8.51386101281092	7.29711741448151	6.81444003737887	7.04629979237295	6.94583058579186	7.29670045402362	7.57777830540567	6.66915434059268	7.37754522564023	7.00004874462417	7.78134215394487	7.32289560770746	7.17705719058362	7.65237794677801	7.19658990495593	6.6616022283636
DNAJA3	10.1070202043339	10.3016759847048	10.0290353900236	9.97393458656287	10.1276139213363	9.99125913541479	10.062940794813	10.002668518337	9.98357428922653	10.5169713201202	10.1848211260957	10.7295156222787	10.1005226933016	9.86066222190097	9.64070559174088	10.3787224915149	9.9307168495291	10.583106022285	10.2036849205616	10.3618597721317	9.92987865477094	10.4868944665975	10.6013660560175	10.5867665747418	9.78360966126478	10.0405592581879	10.567354850956	10.3244084707199	10.4583594704235	10.3832834555486	9.84724682989596	9.96454024475755	9.99444021261509	10.4615599778168	10.0123225844259	9.93140235636624	10.3991486270955	9.96156264312253	9.73391860059127	10.3487789357467	10.1740187198147	10.1073826886621	9.79215343201173	10.4321627388896	10.2249373836731	10.098242850744	10.3765767663596	9.98030308128284	10.1436639405068
DNAJB9	8.91685037429894	8.87586391586254	9.34717599073754	8.64177209726429	9.2577097092476	8.98281057131607	9.18873760292624	8.54687629866251	8.81193421016265	8.93604586133699	9.95463571924527	9.41726366593045	8.88233734340024	8.67751435801583	8.89025246308934	8.99513988818414	8.78415701482291	9.4278825050978	9.00310290867278	8.78575504101635	9.11542930356523	9.49329365594446	9.69456045089872	9.74784439545934	9.36691148381365	8.86657678189372	9.40588316175442	9.5565449949673	9.14809369343861	9.44182337365947	8.68028279154544	9.0265246663131	9.66219620729477	9.34984779480263	9.1191225921209	8.97195585772066	9.0033784757815	9.1025743999612	8.75181455684715	9.33910104863918	8.7601979529169	9.2735881085487	8.62868499956427	9.30886919664459	9.43156797599008	8.73601499040671	9.30590862439653	9.01580293910149	8.54487037478394
DNM1	7.1916312297987	8.95704027300872	7.90552432454397	8.68915696128498	9.17636141786141	8.74889081843133	8.81346305259979	9.29140499814717	7.92074696267245	9.10099948447678	8.35218391599994	9.02990220496774	8.08362336914651	9.33704632101363	10.7667637484858	8.68224421419708	8.86635422817347	8.62964064823959	8.14185629569389	8.48931027082095	8.78123472016635	8.23125411720714	8.21338427225226	8.35589448630956	9.43271806999711	8.93975574999237	9.54840534911948	9.27549360038965	9.45340595110038	9.21774227717782	8.38994812320331	8.1331335270647	10.7377797362945	9.06208273343392	9.06065516783324	8.45117732019532	8.17006279033534	8.45384780940637	7.6245658070032	9.01972402409262	8.27528934437235	9.11542930356523	8.08620112374132	9.43213537596714	8.36891800764442	8.65044663157487	9.15373178627637	8.1555585676063	8.25845103637258
DNM1L	8.01640172723443	8.75000309088726	8.38898275828782	8.48283236167542	9.25418202906597	7.71430395038899	8.75302031008364	8.08814070698037	7.50133457981102	8.353638644409	8.39647052841107	8.89614077111591	7.87081106506032	8.04399825461113	7.57683200118269	8.13802898600654	7.79731851690636	8.95783615028851	8.00340702884463	8.24165604194455	8.65163031798063	8.87818182168063	9.50544129672228	9.16081150183266	8.8801767339613	8.58743687057449	9.68772563820769	8.98709223010784	9.41107113874839	9.50848068464252	8.10948646155711	8.18889845373698	9.11391755620057	9.68949514212835	8.59291703376533	8.17687443227587	8.58510312488735	8.49998757780741	8.19909552880707	8.93645440949745	7.77401516134809	8.55998820605392	7.93138508372194	9.30093771750854	8.77777520508611	8.50399602902829	9.00511801930824	8.28107582877593	7.4015777297374
DNM3	8.81537500131539	10.1679088464417	9.56502465492701	9.87187209008223	10.9319505714384	9.16606719789347	10.3410939796313	9.17775271742673	8.92583225253586	10.3922966949584	9.35113680407285	11.1245442151514	9.28088579166483	9.64677225084068	10.128582857441	9.85915600823894	9.88567436550366	11.1073164216809	9.38318055582568	9.67913024129738	9.94122560701817	10.8544925028569	11.1469589526244	11.1864696844849	10.4004810029702	10.2779894056527	11.1927077862778	10.7189810442895	10.6821484790604	11.0613755247376	9.89831048231	9.27872731936552	11.1864696844849	11.1107388978111	10.0327290446406	9.29611990821285	10.6436123643347	9.70671975439708	8.83395759893812	10.6061103853017	9.1769372631093	10.0372352132127	9.63840409684893	10.8668728238518	10.429832484235	9.96346019093044	10.6795155088427	9.70709849184254	8.79970792290284
DRAM1	7.71013106935371	7.39486198716315	7.67404146297348	7.36551320480172	7.49811607611205	7.30328183576545	7.51221686163501	6.8750713675557	7.43804857426107	6.88259326008376	8.09718442227945	7.11638654876724	7.30264957606839	7.42268917061122	7.05463055610297	7.13729842767861	7.49819905018123	7.04453989094245	7.09978502120626	7.33141774383418	7.51451230692827	7.23481055036069	7.1116960480609	6.96055921255243	7.23220493789874	7.25514894235755	7.08944151449217	7.18687286348316	7.15642023444402	6.97326494380279	7.43347686590526	7.52663323794019	7.12768337685089	7.01550110806985	7.2219791053325	7.36852438378111	7.50715782051646	7.5585901390751	8.44230012655877	7.16951933701495	7.79915482777055	7.8219202635567	7.56427971049266	7.28527401866872	7.39177052193882	7.75337252020598	7.07684186895091	7.59805678485066	7.89392735859974
DYNC1H1	9.67660026698861	10.8422962449001	9.90608325684126	10.5573353323501	11.1727509969573	10.0180966655853	10.7534411169008	9.91927859685626	9.94962508394478	10.5157688887662	10.6465103428997	11.2194531771176	9.99641419178955	10.6308641636872	11.5168125127411	10.5055005143485	10.732503221762	10.9284306847807	10.1180322089509	10.4938069695369	10.7791036515355	10.6375275302986	10.571266710465	10.4664646121446	10.8884527128673	10.7278282357753	11.1691111696426	11.1395114456416	11.1844056313803	10.9890815028599	10.4093727251798	10.3540960105381	11.2030674943733	11.0750098483894	10.7918703323883	10.1943623316755	10.7077763305733	10.5029972927123	10.1762849691764	10.9684578717998	10.1267583198092	10.6075224063661	10.6347496577104	11.2922312201713	10.4028916064353	10.6698142079096	11.0229426661704	10.2066795848978	10.0701060551133
DYNC1I1	7.97447582511723	9.2532825803385	8.25516215457087	8.69427908933206	10.5146655945861	8.10135500867323	9.64875236112976	7.89096455719478	7.67342287493252	9.07574443425672	9.01998510929337	10.4172537425239	7.92911158070031	7.9438281586899	8.42718169676943	8.74366331227984	8.01889917928633	10.3978239684983	8.20589795162966	8.37452740998848	9.1545471028727	10.0487340703807	10.8793296305947	10.8466692127819	10.1406156375347	9.34351724787277	11.3735703072144	10.0588598844617	10.6038849237764	11.1654801093605	8.41514057783625	8.08785596140671	10.7310101761019	11.3087731962606	9.41043156429046	7.61265398141165	9.06087748449575	8.6756888624633	8.14158381297459	9.92594734680794	7.90044258238594	9.36078604477624	7.85147073448017	10.6924411843725	9.25356617383475	8.49226316121153	10.2790745024514	8.45958817226474	7.40438862545071
DYNC1LI1	6.76664134399319	6.74031921795187	6.71021395835145	6.55447284763124	6.87175408035523	6.9794122479061	6.73049820390039	6.62529347277422	6.49031309246919	6.62671951327768	6.66733705879494	6.8856389145692	6.53828147877051	6.56514687703844	6.61819810493321	6.52273222010939	6.56285354872561	6.86683951011841	6.57919741876836	6.53247293822743	6.67310622528128	6.97349788161562	6.73523167869971	7.01606316572332	6.77600405363014	6.73032264712548	6.81380913357069	6.71429557179787	6.92742740469193	6.82387876183175	6.55634121500537	6.66224298806952	6.78867966009922	6.58163794656924	6.6807061879653	6.59236745231171	6.73653735872356	6.67336989212636	6.59343957879152	6.52134979214318	6.40584615495663	6.65266450029104	6.58850201170785	6.86989448041772	6.72704223149297	6.70081323224482	6.78709192489587	6.46838959544246	6.60070204992717
DYNLL2	7.42892978421509	7.48180124355957	7.33927869186224	7.20543995833758	7.36456286033613	7.07045794152025	7.26160175422518	7.1036712907627	7.22239938535027	7.45510773303922	7.16605151953207	7.53879566564226	7.17346198543973	7.22259575156452	7.44424085134491	7.25727323700388	7.06446417251179	7.38776923936342	7.40302076301274	7.35201772144513	7.18050509380617	7.31854636650824	7.45493678845525	7.32328710966521	7.596550190158	7.45361353515586	7.4113437157823	7.46189460493995	7.47610676747494	7.45893919663374	7.81687435391738	7.31495992089553	7.59420407394483	7.55339701517066	7.27940825806937	7.37829439690655	7.20469023461252	7.34862245085453	7.50445786033157	7.41158991091614	7.45658654907304	7.24376189895981	6.9516675091083	7.54269352955589	7.26533337909265	7.28074290462815	7.34329228834772	7.29310240156537	7.28127901343516
DYNLT1	8.70994113106027	8.47310982868829	8.87751295424592	8.71623320445694	8.67608080454314	8.53614148639961	8.93604586133699	8.29821925429154	8.56456167202247	8.14002921934107	9.40853075012581	8.24890732244351	8.63641472183689	8.27145554725439	8.66953820754471	8.64948782644194	8.83776589667995	8.59310286548024	8.6811728206563	8.68773958430032	8.93558235129141	8.67124122469413	8.57693059010666	8.57986204601279	8.61012616166071	8.58859629445165	8.52474571841329	8.51339706358683	8.3621318352091	8.50414289814578	8.75629412824312	8.81537500131539	8.620130713751	8.49641817373234	8.81780874784911	8.70527182971612	8.77733396731239	8.80612452896762	9.41850664190501	8.61267528115821	8.76188502361234	8.95143908621012	8.85399163849307	8.48881805495208	8.61909660308307	8.66590804767134	8.44374201411255	8.96796268310172	8.85963468423687
ECHS1	10.4039127399913	9.78759364739919	10.303438064727	9.9294921301412	9.72574805642062	10.2501930973353	9.69093682493206	10.2230497273302	10.3467374440814	10.0612612844225	9.89098840404383	10.0272337387426	10.3650913604719	10.0656057335406	10.1688718253136	10.5329751063838	10.0936260109782	10.062940794813	10.0756767059469	10.2846708172266	9.89722467099517	9.92262603521625	9.94193220337829	9.98030308128284	9.82729603144633	10.0176086012274	9.54937957019012	9.83385942002088	9.91766439058154	10.0221869824783	10.1106358757528	10.0414921359999	9.73663354667542	9.92750956158216	10.1895831855519	10.4213668925486	10.0506906242058	10.2362793876552	10.3787224915149	10.1189387829051	10.4605631422704	9.89651415962556	10.125738613192	9.80197625633478	9.9527711408637	10.0588598844617	9.92416608534957	10.360780185607	10.3477738837203
EDEM1	6.86699698798774	7.1803122541023	7.11021315733254	7.11370295315068	7.55250987436357	7.15798019965036	7.12374693664874	6.96872749099154	7.01354731691956	6.70207974118741	7.01160962145195	7.5721234100033	7.17602357232629	6.96518886903285	7.31072323877176	7.15798019965036	7.00872454722472	7.3758033471553	7.05486842006501	7.09658774129699	7.48848850856278	7.3896092192067	7.47771907746368	7.60714465712048	7.30270541773654	7.26879090349522	7.28135246680664	7.20534756722982	7.50466563413758	7.28799846435513	7.20631315469525	6.84859508481278	7.10618459110731	7.38127840577589	7.00914579199013	7.05294792767923	7.2074452351499	7.2395467104267	6.86749824361401	7.33036952212108	7.37370944964828	7.2858191580374	6.96909162368098	7.24725688310991	7.2832605849837	7.22604896233358	7.3198996056189	7.19402226746712	6.82071543645853
EEF2K	8.75556760201003	8.92252720039181	9.09037930571003	8.48931027082095	8.32325876177112	8.47128406034415	8.30899011496771	9.14854420032025	8.89483104833873	8.71623320445694	8.18353545757571	8.63700076542229	9.45164674641767	8.78835214110476	7.92679969293858	8.98709223010784	9.23128550004582	8.49939165743857	8.91604023201351	8.73176570996215	8.26226794926015	8.50291752888677	8.40860104804885	8.48839450832595	9.2532825803385	8.80612452896762	8.25487581971187	8.81802803813594	8.38239865492027	8.1202927673745	8.58167523622727	8.52126649693934	8.22565916257433	8.29554504585794	8.2827482235667	9.1179147519852	8.49939165743857	8.58597156575644	8.89462998234029	8.73601499040671	9.19007174309031	8.09772613475423	9.63029332857641	8.01498040059407	8.87605742561134	9.17636141786141	8.28143643171378	9.13059960960748	9.54219167005343
EGFR	7.02954242424676	7.06529652418603	7.0923369925854	7.1147746801617	6.67349964590935	6.99490892894674	6.97660999496885	6.5819885882728	6.74889540784805	6.57978435554904	6.81359243302503	6.80477925864275	6.75234714626162	6.79601045674743	6.74311645202376	6.81806687958554	6.75691480635885	6.83191564596326	6.85741514105555	6.96483685317209	6.91884429710511	7.00683743911187	7.0240402191236	7.07810465401213	6.93394754072958	6.96640280989889	6.99684401473269	7.11060880394743	6.751210116122	6.81480307857964	7.59900362552895	7.32760083343295	7.03284676319811	6.80139946659883	7.03137953931799	7.72300773857757	7.15188107610188	7.18826376631498	7.34923391080124	7.11691194022554	7.23588162445903	6.9254529627447	7.33478195111795	7.04256584064848	6.94001530988339	7.21286418158191	6.91482477446036	7.23230013879712	6.74877422957035
EGR1	7.62445916040504	7.96282164742456	7.90484920498387	7.65521457622757	8.5925642600654	7.37231888901181	7.85960178173317	7.65082891928711	7.8059285607655	8.69757319669337	10.3244084707199	9.56587567050379	8.59561559179774	8.38314139139664	7.85643199063226	8.0145691460644	7.87409251150824	9.0474382574181	7.95198371506502	7.78149401605776	8.23994734747702	8.36950316051425	8.74056984736434	8.58722070814823	8.41227775262161	8.65003038679509	8.38171237251957	8.33885803461236	8.37230650702819	8.87221845788166	7.93621179865583	7.71765916509345	8.84895815339748	8.65890306621875	8.42773529142426	7.27049004187569	7.57427246447109	7.68897710964089	7.59235337141554	8.40965169284234	7.64227802022052	8.52455601449194	7.56554296653017	8.69645998208126	8.25949846156914	7.94195693231784	8.72497547956392	7.72626791643032	7.38127840577589
EIF2AK1	10.9090062299351	10.9752740473701	10.8742543978584	10.8622974216138	10.6321320987418	10.9465992136243	10.5763780944771	10.9236985839579	10.9113633809266	11.4210485145381	10.9752740473701	11.2965517883431	11.0994211780309	10.9437219232769	10.4995751550443	11.1107388978111	10.8177706468978	11.1613697511429	11.0282338977444	11.0635829912176	10.83620317327	11.2194531771176	11.2984773303801	11.2714945754131	10.5101048093758	10.6321320987418	10.4639862548067	10.6198439222495	10.8177706468978	10.7051259421761	10.3389589198867	10.4344570902708	10.2973636037608	10.6739509361903	10.4760033666898	10.7825540251418	11.0046605429008	10.4857684358487	11.0807960769341	10.8646811095478	10.8032685029323	10.6572955658258	10.7709967976607	10.620887595202	11.0012552161378	11.0229426661704	10.6544855752449	10.7377797362945	10.872906407125
EIF2S1	8.25623827935411	7.86132587445145	8.04202311805028	7.63528575744455	8.00061113008223	8.29651293100397	7.64060318972969	8.32679889939496	8.11012156937447	8.78878492649907	7.68828050382484	8.5300939873593	8.29583093017472	7.94273486440099	7.50702795500834	8.17035148626188	7.59839597806846	8.65082381104659	8.12525768060939	7.95965868533242	7.56263141346618	8.23957524892742	8.61532961592465	8.93872748219657	8.03560353725084	7.91576624927226	8.35844886402424	8.06035704204811	8.25185506798889	8.2356241680851	7.40259868785247	7.76896896748516	8.00414819258404	8.05119348363135	7.47980446978455	7.8854839336104	8.02339164014638	7.68566529311389	7.82839524821805	7.84965041153224	7.96676889862157	7.48192619300065	7.88047363195848	7.89070739108114	8.13841800819476	7.83555902385389	7.86735847682903	7.77906625306427	8.09446744691198
EIF4EBP1	6.68637772002374	6.60756314288907	6.7469386817322	6.73632778721041	6.67168326185997	6.72173709981674	6.60274083050274	6.69455638717604	6.72640550887651	6.71900612116791	6.62108840291774	6.63180325470722	6.62163746663795	6.63117676073275	6.74640472691948	6.59404741256726	6.6730347592077	6.61784821214436	6.68611534784598	6.66427336377078	6.62182556583007	6.64375503984801	6.62038951389441	6.65753488168002	6.62465158140463	6.63384930067027	6.47334299306696	6.65929374169661	6.66770695027991	6.56896416646352	6.63092056575132	6.59124672812264	6.72401691827658	6.55458073076164	6.6807061879653	6.61088810398975	6.56896416646352	6.59776940830881	6.73963746011586	6.64636560253005	6.84390909648575	6.68979874684154	6.68172578692277	6.58371818745509	6.62292882240771	6.68802459519612	6.66652928333962	6.66771558477821	6.70045420728367
EIF4EBP2	8.43113029856407	7.51708165746577	8.02339164014638	7.80989723122797	7.3227219574156	8.23677390946506	7.56636534343144	7.88853856663271	7.73648303413323	7.41033061823052	7.72694110155383	7.38776923936342	7.80153948722749	8.30772098233435	7.65249514062965	7.61506886541721	7.89720671100439	7.4014751727141	7.58521803626351	7.37090076780067	7.76611849287675	7.59851625845277	7.36533878468359	7.68984548630723	8.50699738474577	7.58673847662228	7.64920949038454	7.43651591875375	7.53451376379509	7.52868382268281	8.41785924264834	9.28486111010579	7.8101741946809	7.38605037981979	8.58118719528484	10.1519499120903	7.51094067201291	8.23099869335375	7.72796359025876	7.21390260584767	8.31385985682238	7.58235388853393	9.16137810103746	7.28964092061965	7.63613707010066	8.34200193429495	7.24908959189851	7.70178044534158	8.47685668751165
EIF4G1	8.70019706275186	8.24197502402609	8.36742267639783	8.12181541337073	8.09127027793264	8.52493542233464	8.0867783213458	8.38472241511012	8.56551350675195	8.25999518581978	8.05603286706526	8.01640172723443	8.46751991226379	8.40995916268093	8.08362336914651	8.12976016629373	8.35735911352153	7.8276220722987	8.39612082586775	8.26741573895351	8.27001633283926	7.8443187027961	7.87379004320783	7.74388263603351	8.44601534932215	8.1367677521662	8.12149361610195	8.13251825135583	8.13592326196565	8.11822661421798	8.46751991226379	8.30615747004065	7.91916842788697	7.92779039056047	8.32093894947666	8.64314551665601	7.9703486176183	8.22549634849602	8.62230716515079	8.04505821849493	8.6756888624633	7.99674042177974	8.44812507316361	8.11730331965157	8.09936322452708	8.34975433490444	7.96730578904094	8.31204633745775	8.7594363403057
ELAVL1	7.71013106935371	8.98017586772999	8.610728495753	8.57537446273279	8.95237191222517	8.34719161946408	8.86613167445321	9.41784598476445	8.62362842298896	9.47501005616346	8.23225538307646	9.49049455142878	8.78021461213111	8.73644076935369	8.38257040868411	9.18511051203746	8.86776113715236	9.26189251430884	8.94762027004085	9.20956850382954	8.7601979529169	9.12420082625775	9.06385348014038	8.99275501874209	8.75532201379646	8.94986763713633	8.86588122039081	9.10535069060592	9.14496796840077	9.0920855029557	8.33578010118221	8.17528862765354	8.76250680512561	8.91888783175869	8.59291703376533	7.68600043569177	8.81476598613833	8.48788312180072	7.9347209241155	9.196575659916	8.00617267591088	8.63983537182793	8.02296668450935	9.17099604015439	8.97610286031315	8.23784682415918	9.34984779480263	8.52508101160221	8.07852896773278
ENDOG	7.27464580814253	7.31908471715808	7.1715156481595	7.28666575391767	7.4734471442615	7.33946056989206	7.36316697066036	7.04221479647666	6.59450889801429	7.34037624290631	7.24009350346174	7.74177798095575	7.15798019965036	7.36097382642689	7.54284705068385	7.28389466715573	7.2102584664566	7.4197880689665	7.13496067957232	7.30081711214633	7.17819038283221	7.29161602216728	7.50153890055314	7.43924480070314	7.86359737560727	7.15940704613637	7.74489645556952	7.49444263863577	7.36482698040166	7.66071058323869	7.39339557843376	7.64155465342601	7.95031597746179	7.51657993286942	7.43107476958446	7.7651959693248	7.19914521305711	7.41682542465915	7.7651959693248	7.48574057969972	7.41149218744306	7.12436084214395	7.6650571931692	7.59764902529532	7.05949942361497	7.32869061460444	7.30106321224646	7.20851533074605	7.04893799958993
ENG	7.36689727605488	7.901195593837	7.16199563879974	8.2461251536299	7.55048856385111	7.45879392445695	7.81486009372117	6.60903910572216	6.83880538646466	6.74788687373666	8.50111437345808	6.6359158834249	7.05108892816571	8.27272557163959	7.58585028729133	7.31347076088481	7.93030764248467	6.8550292251655	6.87014670080035	6.76922903680987	7.59683848259951	7.02284353720753	7.16002178437204	6.9965220242756	8.48770304506163	7.15556644509634	7.77152497465548	7.20714725067937	7.54452358848394	7.34656100630098	7.63851809543385	7.98160465683776	7.89236551054782	7.17950293592577	8.49906399246413	8.9587358422468	7.4680659841746	7.71857475083008	8.44735632018691	6.92753594252257	7.11482177835734	7.86264251688906	8.60886395740847	7.28527401866872	7.29341806933128	7.66010721489978	6.87603447657209	7.50531385643818	7.70359136032296
ENPP1	7.10771756056281	6.78097770039248	6.85403359980835	6.6775893927441	6.65316705712358	7.10604746287403	6.68865158686549	6.82014194969482	6.89912610725032	6.75531015508134	6.75642279670508	6.65647455093695	6.91013392902618	6.89621260047912	6.8365853824595	6.6927434582045	6.82368541906974	6.68051557182294	6.9437383478336	6.85306148734037	6.79073496891024	6.7514339940866	6.68891956451621	6.67795723401684	6.60034143361893	6.71642874187903	6.69490550824989	6.72472318060073	6.64853268574974	6.69510128325766	6.83700053849223	7.01697500199022	6.71710201668763	6.68599844617524	6.68574165879144	7.37683623647919	6.69236347747423	6.80906482210474	6.70443587816817	6.67758127992147	6.87614075678003	6.66178838037062	6.82421675944604	6.59783138698833	6.75856003113889	6.81060140514092	6.76903254630032	6.72583001651381	7.20660828212614
EPAS1	10.9123675715404	10.7947559621262	10.5146655945861	11.2154114277458	9.65942069438994	10.1821512525042	10.7051259421761	9.67148335734898	10.0036898973946	8.97058370467824	11.1542069242901	9.29441752781421	10.128582857441	10.3595655443198	9.83085812855026	10.2188780953368	10.2073132431176	9.63332132371901	9.96611345368701	9.61765261698143	10.2066795848978	10.2837569601442	10.2497249417474	10.1556126987913	10.5432315227439	10.0432899913759	10.1805702563398	10.3338818437449	10.0665698604223	9.74137165234471	10.5816785780299	10.8639798509027	10.258288649782	9.793528729343	10.9026357803109	11.4009051531561	10.5400767855615	10.5124480832081	11.4188242617345	9.69965095215274	10.5400767855615	10.9353777997305	10.860658129539	10.1189387829051	10.8639798509027	10.6965609701472	9.91854622857938	10.9009819028433	10.5573353323501
EPHA2	6.556082793945	6.74862861962819	6.56760976553243	6.80423631187731	6.72173709981674	7.01048154897616	6.68499970663496	6.55447284763124	6.56651416001005	6.5851315073434	6.75824516221614	6.55365170081643	6.60448088391826	6.82931873746843	6.74109642130122	6.5547299029596	6.6112241423417	6.52448064341428	6.66424714398224	6.57024512406542	6.60812459382377	6.46463448908275	6.55400845107329	6.50662866345525	6.65677635980879	6.58851141055713	6.79946555094425	6.78942076177971	6.5455553789862	6.57626684506435	6.52387839980866	6.7297406245437	6.77337434469487	6.64113754107214	6.66395882061258	6.60030536899228	6.58877135084391	6.67541892491433	7.09064194374877	6.62421825137401	6.67783537054713	6.69766855766797	6.82747805067575	6.64582648675039	6.68329561534365	6.72564940151009	6.63195644363796	6.83054887842019	6.61218928936433
EPHA3	6.64079219735237	6.55765393082459	6.55776186231373	6.6805528408867	6.78728405666455	6.48697173145582	6.76215441693971	6.48603763454568	6.50632502900004	6.53060639308665	6.6522227852792	6.89518721554327	6.54264700670447	6.57968503298672	6.5925614844831	6.54212502295708	6.51998180307114	6.79215307720489	6.47519822535158	6.59756186001344	6.63846478909406	6.68650824050031	6.9517913266708	6.98358294365746	6.61850399679781	6.58560980919765	6.98276393385828	6.74591696664118	6.64544068009539	6.88921858299029	6.49040472185226	6.57337841866361	6.72094157997868	6.84384310327947	6.61141617304506	6.53320842734288	6.71912876016984	6.6011162833358	6.62977481600438	6.84062143098814	6.55676697747928	6.78411961833491	6.55599321352063	6.87925708364583	6.59783138698833	6.5842953920994	6.8253815615628	6.54471736371372	6.5066964504076
EPHA4	7.80544325905926	9.0934817850704	8.31453200660355	8.44735632018691	9.92505919068084	7.65946503706454	9.06231514019632	7.50702795500834	7.03643104019928	8.55301543815651	8.74662708614105	10.0478038682771	7.72245365725227	7.50817964794216	7.90400677866185	8.48604621375277	7.34748482552203	9.77255583159424	8.17719231594701	8.19307324152608	8.19019779288158	9.50788374125968	10.1683903358777	9.97116389381559	9.43331254128243	8.7326357678463	10.535325748268	9.67222611935447	10.2079469013373	10.0478038682771	7.7618943115134	8.07657586683333	9.85039940226082	10.3518171637861	8.50641799556631	7.11543756820247	9.03204924927055	8.49362725981821	7.33332062024539	9.58273176348304	7.63371328257955	9.02874588128365	8.05079840871531	10.3233399336053	8.79642862806386	8.10195848769133	9.76081054874042	8.26969120042164	7.20955650170931
EPHA5	6.55809681077639	6.7203129029639	6.62598728123395	6.59773490648789	6.81857595623774	6.52223128949312	6.73049820390039	6.92121004005763	6.62765455268543	7.0790329223966	6.65520057016347	6.98542900906034	6.65154828024105	6.62470670276103	6.74640472691948	6.83726395849159	6.65125158864321	6.90384966226109	6.78785304210366	6.6878869830189	6.74922031759111	6.76288797261372	7.03224725739086	6.9997881090761	6.70524136447219	6.64129191833552	7.03872724632383	6.80260659984199	6.74661461957454	7.05702556024324	6.60134257088324	6.577990832552	6.94062412955657	7.15202799955071	6.5678249608195	6.57646994214485	6.66225651826578	6.63638191085143	6.51117145545777	6.88420600558807	6.547295246869	6.68979874684154	6.54961724826615	6.9481993638685	6.76652485108762	6.62973395709116	6.94237728509253	6.59352312762009	6.58960571530859
EPHA7	6.556082793945	6.55765393082459	6.44307942996787	6.56315907174775	6.64770576236792	6.50937195108176	6.62975223613207	6.53375143186707	6.6197203132201	6.46403250071503	6.54681848068984	6.51919541174542	6.55188663271806	6.58736171486991	6.54237055221017	6.45095470549117	6.47617801066988	6.53973714748347	6.54773993105447	6.51266392292174	6.52023059876307	6.45045239396304	6.50963535325982	6.49716824334935	6.60827036304132	6.54368400405806	6.51066955680688	6.52126955178286	6.47141497219597	6.52653887991314	6.59468653117366	6.57023461055675	6.57138564676386	6.44141171698918	6.59163415275284	6.67236595145624	6.39699704848074	6.64583625773181	6.50616557377205	6.58171658997338	6.56900208172275	6.52137023082752	6.56341687025153	6.45655344504441	6.52736958520924	6.55085055740599	6.53083214586927	6.50100648173943	6.58960571530859
EPHB3	6.89314944725648	6.69143563611704	6.63848369269631	6.67333561218212	6.6375580200602	7.19330935146971	6.67290535389156	6.59299846631803	6.72640550887651	6.61423104697852	6.60721197316869	6.67304622668848	6.6539688044263	6.68624950396323	6.75577013420023	6.6827220501955	6.69791828313443	6.69687167153958	6.85065563212208	6.70656400861656	6.58863668427555	6.6679520782594	6.56341687025153	6.66946271824924	6.65068385308887	6.65086226251668	6.53400329247712	6.61562737420783	6.72762388050054	6.68134019055	6.68632097163458	6.72790203382349	6.78709192489587	6.65304579269851	6.62155201115544	6.69959262997272	6.65004573864098	6.72501595680679	6.5866221010305	6.78056353657969	6.78714726809985	6.75967248360108	6.6372165373501	6.6765863204678	6.53854112740117	6.77663576806679	6.61274951277667	6.73940067108146	6.87369487768401
EPM2A	8.16022653400528	7.15785773934496	7.40940893545871	7.25277505040988	7.09615915926753	7.8323849544879	7.63864555679002	7.37410625131384	7.47135990837677	7.33600275293075	7.0247548629471	7.16118022561496	7.46482654323446	7.30927576041793	7.16769704059771	7.36474283751518	7.36978396487257	7.26791858684641	7.51639136468859	7.2700134870283	7.56647914566612	7.30557716131946	7.08321117251678	7.36447868125852	7.15398802000252	7.34941956115847	6.93340024123382	7.08732111660141	7.12635098901638	7.05310565283502	7.38767985321329	7.24588045217564	7.09489653068017	7.17046879747218	7.35709435997178	7.39542844494001	7.26112355341441	7.26386479169196	7.1881530486181	7.16951933701495	7.58051432233783	7.3264595974958	7.3674898783816	6.99466646027245	7.26347654633567	7.18732064109346	7.05294792767923	7.31586385577207	7.52417749588878
EPN3	6.53749131698792	6.73269029388668	6.59431610939403	6.76215441693971	6.71630518568052	6.60265418209004	6.70863242490623	6.54185727785547	6.57952036765884	6.66388752297942	6.62243746055148	6.84361582351445	6.60200012458829	6.88868715580553	6.59391677340834	6.74970767421988	6.60010601933819	6.77700530250348	6.52946223620928	6.65416935331156	6.50580568781068	6.74059204833544	7.11308851599215	6.64437344614211	6.82705505049867	6.76606327437821	6.79691228589042	6.98531795879057	6.66419673054449	6.61220644820951	6.5214770416329	6.60203573467066	6.61467556727469	6.81043696910819	6.49649038518138	6.56674709288051	6.59214154769002	6.62052850723909	6.49628729247646	6.81637249135339	6.54961724826615	6.779674938283	6.59606552626612	6.84565037719924	6.74590078231999	6.61156306831624	6.63195644363796	6.79465773374094	6.5066964504076
ERBB2	6.68637772002374	6.53722649928339	6.57781725093606	6.65420328565628	6.50395365512848	6.54455301791335	6.58521115312398	6.77715195112522	6.71815454847959	6.6014505383465	6.51934314804099	6.56404444244242	6.6682474626465	6.65121702812074	6.59391677340834	6.45742856692913	6.63329601797921	6.55776186231373	6.53514316267898	6.58656853117656	6.56186986883276	6.59113671667666	6.60722168181529	6.53031038808971	6.5529516231909	6.57714227927132	6.47519822535158	6.59063014697415	6.51921375625981	6.50103212998097	6.60744648737588	6.55806021290992	6.56648794428615	6.51098117723014	6.47383117873953	6.52092657259725	6.51532491975697	6.59223045447732	6.54137952638238	6.60139474017238	6.61639784943264	6.5436683101641	6.55440145808345	6.515333911369	6.61629817061779	6.57574198173833	6.59349718640851	6.61110630751473	6.7416341533103
ERCC4	6.60153681707787	6.69922857953601	6.63013439320867	6.69723803612816	6.60946218490117	6.51892668827066	6.64667959328787	6.61380323345141	6.62765455268543	6.58145061105678	6.60012477880831	6.56404444244242	6.63399438659289	6.62723133466575	6.61819810493321	6.58123900389941	6.62389830991928	6.53748122192745	6.60827951690802	6.63024076022731	6.59233183879728	6.61506288961676	6.63498944164031	6.57906684184024	6.59817758664096	6.67435165467805	6.6148390005188	6.6623928541593	6.64393164130853	6.62763771362241	6.51522132301254	6.61234107301918	6.61870728790621	6.55302807059548	6.51368523441944	6.62059347806368	6.64267516194336	6.66964972892901	6.77262204498329	6.56779433481831	6.61391918566121	6.59736089944263	6.55254326188387	6.59450889801429	6.65134091444215	6.63623356722461	6.56051983227701	6.64653300624605	6.63604847749235
ERCC6	6.65409645438606	6.64362334150333	6.57594018854573	6.6127701128494	6.74387093753348	6.56929876735856	6.8433244215532	6.657774568278	6.67724304231957	6.78188135074567	6.70129457659417	6.81627008193296	6.69922857953601	6.59622717831606	6.68077060962666	6.59859840248987	6.66111853029726	6.74775404426074	6.62513352797627	6.72850042282236	6.66059528022781	6.77592778837935	6.77517556531649	6.74694925611818	6.71446209299613	6.70025388689492	6.7397053487304	6.82712713434518	6.70312388164518	6.7838133643947	6.73717300614992	6.57023461055675	6.82185222121562	6.77825133138148	6.62879240047179	6.4952840812497	6.8279434684012	6.71223387850834	6.69203957858076	6.87960166429195	6.67193250298268	6.75286502837386	6.63558275366361	6.77552991801524	6.7403418479964	6.67935448723489	6.78971517621409	6.70411245775534	6.64737274070806
ERN1	7.46912923997151	6.99912852236503	7.18826376631498	6.91625620227365	6.75217565612801	7.17536809523541	6.9389124796231	7.25429990509743	7.22973048530111	6.9897108959709	7.24084967945864	6.86221517525073	7.18946039626515	6.94196728174397	6.73253744358247	6.92687517728441	6.85024001735029	6.83029573484772	7.35824760791817	7.00328664811883	6.74681004775186	6.9347571267875	6.87430658198714	6.90703444418245	6.64325773093183	6.73551226798856	6.69342107842473	6.79219649662281	6.67746342117407	6.73815109367801	6.91104996019618	6.6893411470566	6.74104876108846	6.86285967227133	6.73892914092493	6.76457346018975	6.8264630222362	6.86081442231492	7.15015599407917	6.85602988701623	7.04560951644284	6.81956382919129	6.67998210263405	6.69322249904861	7.07729008216863	6.86254921721982	6.7915243804217	7.05322918070586	7.21952566124193
ERO1L	7.63828414704588	7.47398927137336	7.52049206195946	7.24376189895981	7.77879111031925	7.6461106318309	7.46926344273027	7.38856853487558	7.19658990495593	7.5176199280503	7.80409711224617	7.77445470070086	7.31513108271634	6.96518886903285	6.91226589089263	7.42892978421509	7.01820193658246	7.67532370958877	7.54798554084782	7.38797026347882	7.43220958642194	7.81649818734237	8.14081931595688	8.14529311096546	7.44424085134491	7.4976736154256	7.9703486176183	7.72919835215739	7.64794237559216	7.79354841837588	7.50153890055314	7.17455276501072	7.5795387830495	7.8548737274698	7.23502533340892	7.12610931408637	7.60154906023858	7.47291687022033	7.20685677720143	7.79869749616673	7.40940893545871	7.79562307617281	7.25572814664044	7.69027880382562	7.64033537089809	7.27600766415779	7.78622482480371	7.64764899814566	7.66811378910726
ESR2	6.60153681707787	6.45908516157573	6.51965093745304	6.49358805825963	6.46477547632884	6.50103212998097	6.48946489582565	6.55245054505223	6.52502599527925	6.5182578943904	6.514250174738	6.47384165605711	6.4985392904741	6.48542039051844	6.51232779258245	6.48356930855855	6.47374306357349	6.48532051125407	6.45489328209888	6.50241458364769	6.48835539258382	6.54559425443544	6.51897015673974	6.48625261787952	6.55482067840864	6.42234592709988	6.42675768357092	6.48308851754096	6.47617801066988	6.46622943094743	6.48270998728682	6.53453686562564	6.42823738128092	6.49312509230563	6.52497822298864	6.64942004304972	6.47908060521526	6.52502599527925	6.45799686676377	6.44301880432073	6.4707031967086	6.50155969512301	6.54479853267042	6.46175647056146	6.48978919194822	6.48480054722576	6.50242397283235	6.50100648173943	6.46919337667868
EXOC2	7.81003571295444	7.85805042727878	7.78633539563585	7.87833238179988	8.1966602285705	7.71816238691991	7.8576128943025	7.52753294328035	7.52166653228231	7.76801010839844	7.75297333214186	8.17240990849775	7.66217716861179	7.66379753824249	8.21651924832955	7.72389877901334	7.72494051710807	8.20821526454143	7.65294419731461	7.90458550326371	7.91406785278852	8.02339164014638	8.0768826491259	7.86667866657366	7.751832685393	7.77179414068386	8.13543436458669	7.97388917019121	8.20422489184435	8.27902792166866	8.05904296524752	8.08854656516279	8.23125411720714	8.22339102439296	8.0126416586492	7.62038221034382	8.00735382587895	8.11551994832086	7.53830282406297	8.18369697689632	7.99076917075968	8.1833722324002	7.96887167530396	8.35589448630956	7.73166104815493	8.041733375906	8.11956503150451	7.90777623006459	7.90522284979119
EXOC6	7.04802699009002	7.0821215050741	7.02029060656083	7.04211053753312	7.42521306818391	6.66951188937638	7.09001225271639	7.20146584979458	7.10232764205236	7.57414400043071	7.15859344681907	7.82872975866069	7.0733817397401	6.96204661733054	7.41577042661078	7.3910800562253	7.09264423151844	7.69555542765045	7.11940315535447	7.24759309023238	7.08933624480229	7.46939764548903	7.64113823207111	7.58744075144115	7.25406522370428	7.22709793287031	7.5546211732199	7.2979823490403	7.66554545962842	7.46050708666261	6.8878113236943	6.85083031106887	7.39581690715834	7.50687608813329	7.05676089691258	6.76728656557472	7.13856378491015	7.03919037403956	6.93683612898289	7.64143863838336	7.05382547162397	7.27608282286279	6.93137358635298	7.5316680988298	7.37216687054774	7.00941042728448	7.58793614325141	7.14569260415468	7.08595749803111
EXOC8	6.61410911797954	6.58776760740269	6.78799811679131	6.64673944567952	6.86370941223598	6.47617801066988	6.59159871543309	6.57124746393645	6.58663120016556	6.61423104697852	6.51605868424997	6.76992757787191	6.55188663271806	6.60001742766463	6.73599961679762	6.72106557409516	6.71740934047084	7.06837515270796	6.50284598323299	6.61507876268385	6.73420325776905	6.91375581356603	6.82823210930309	7.1471921371131	6.57248444227965	6.81453414397152	6.70323439731429	6.7689040110102	6.78969904358361	6.78266914118766	6.51100150217663	6.59307544817871	6.6927823575817	6.73148738177655	6.5181321553843	6.56674709288051	6.78388334992247	6.58178944037865	6.51374471979932	6.6114249401905	6.41328193504472	6.52461892309258	6.65463075321043	6.78051985491004	6.80840378759135	6.73301374798988	6.75031761431864	6.67900722416637	6.4914184677452
FAF1	7.85987865376365	7.95445490387401	7.7965356661479	8.04362158874902	7.9656915342835	7.71816238691991	8.06297596773372	7.94532613519115	7.78317030209648	8.12072617652019	7.63817703099596	7.94522720276183	7.9649673913468	7.93596086782739	8.21764963307532	8.08644788289612	7.93529543299727	8.01443012413351	7.87435385128443	7.93096307565037	7.92294605858787	7.94336308296851	8.0834807540359	8.16784111762339	7.83542198747498	7.97792953693144	8.28001035597244	8.00430506969262	7.9846297807771	7.9808842046446	8.21057434371882	8.02863397320256	8.25228417309147	8.39778393068674	8.19019779288158	7.99264491037337	8.10226794272384	8.03813531619631	8.12357430211033	7.98922467942487	7.97212663147114	8.12724481066999	8.08961609388503	8.0280192270407	7.84312587955746	8.041733375906	7.94739008546159	8.05461509580743	7.94861709881522
FARSB	6.556082793945	6.60001742766463	6.50739903867562	6.54922941728479	6.6782510299323	6.49009301403253	6.60566529818046	6.62529347277422	6.59450889801429	6.51280379579043	6.49615171402635	6.71785684081911	6.45793098369979	6.55283539461398	6.54728492354255	6.53787757428312	6.48544642325634	6.51141909985643	6.52100143512845	6.57350664427601	6.63642816247509	6.62807334012376	6.75953095247002	6.82829352161808	6.54666266911715	6.64129191833552	6.70878568463039	6.61437341238875	6.61290441018475	6.6210601403787	6.52833257109753	6.34690478813388	6.60274083050274	6.77398917956544	6.57298418742335	6.47295462529757	6.57454611485885	6.57373970795016	6.61783983893766	6.59728824370144	6.49599166913293	6.55348397634838	6.51248177654035	6.59623566041724	6.54353231463584	6.52531078172211	6.69097502129712	6.48126133390217	6.44898778926084
FBLN5	6.94497487095995	6.99691657789695	7.2150253969864	7.10204432761047	7.46507402842116	7.17536809523541	7.59500639647963	7.31460508015029	7.13428626283148	7.15227117945744	8.43609089737685	7.21157156029467	7.17777239401731	6.78474502305159	7.24733460337598	7.17955141105065	6.91389345713651	7.25764936437769	6.93607975370949	7.00134768940587	7.34107332970429	7.29265002804855	7.05798272943907	7.28877906549337	7.64412421313211	7.25664916283826	7.56263141346618	7.38331223692979	7.53674844216398	7.42393091191719	7.20222440304757	7.01993602843114	7.31780086738703	7.43155315556964	7.29498975606739	6.81231199287959	7.11691194022554	7.29771419279225	6.92748206202419	7.59644353594413	6.88554463109281	7.43977649006695	7.05415285493146	7.27010795542849	7.232577847983	7.03079961032826	7.45152795209728	7.14092187060681	6.90644166833307
FBP1	6.56815291832781	6.63474386898833	6.76964044856228	6.61698490869684	6.73096617101835	6.9794122479061	6.71452662248685	6.56699357334692	6.59971608301566	6.51280379579043	6.75779320467992	6.57051247783411	6.64404728711351	6.56145579691388	6.58393869608464	6.49555884632655	6.65923758866722	6.53748122192745	6.61754206421077	6.59276888554609	6.87244543401393	6.65274465978137	6.62663168887488	6.56402334254112	6.68894829937229	6.71777870219035	6.69747221057638	6.64192229885501	6.52745053167595	6.60698528760711	6.60134257088324	6.67249286112465	6.57782643241624	6.72334056263165	6.74619659693784	6.59402828575657	6.64100493752878	6.61237977467953	6.92336173647299	6.857122343745	6.8102146343351	7.01495297525567	6.62538331261196	6.70872083418148	6.65035181558015	6.75149445476865	6.70368575200134	6.78352133708869	6.73381461691831
FBXL2	7.57683200118269	9.14925156032335	8.27633623588364	8.54172444757415	9.43127875906876	8.12525768060939	9.2733235679208	9.10340581582554	8.23533080100781	9.1545471028727	8.76208717513105	9.84959853102452	8.58952850919643	8.12207430524496	8.34816384564921	9.04133508611098	8.19128163314633	9.76081054874042	8.37970484664632	8.71623320445694	9.02457694802905	9.55985250381953	9.9136899035734	9.49602043216936	8.94864533799079	8.70671358665804	9.96118616490993	9.67627076884575	9.61551969393928	10.0088129309753	8.43895862136596	8.08785596140671	9.81972791667767	9.91766439058154	8.87418322677035	7.86735847682903	8.72480146833642	8.46329484354772	7.12703970829754	9.56502465492701	7.85607480381579	9.06231514019632	7.90355581892311	9.8352387528343	9.47007625561417	8.29683113239641	9.94463773208778	8.44924804033158	7.62820966901503
FBXW7	8.64694343019868	9.91891241271782	9.08843283955742	9.18029252060652	9.55190514635292	8.67791682516531	9.36267786288137	9.97306154080252	9.13417687655328	9.74889064930034	8.90016780171447	10.0323267242311	9.45535409582996	9.60404126113102	9.06134622059077	9.73730954954059	9.1068783981577	10.0839587307633	9.69894367998249	9.39968522869616	8.87526915008126	9.96080968669733	9.95315690754471	9.80713212307076	9.45467093795388	9.40051346718307	9.71835239502112	9.76003193894073	9.96704032873483	10.0565798331322	9.32315381748987	9.31725536434538	9.73101121154273	9.45916744161848	9.37305234326418	9.02426635955502	8.78952745457331	9.2713091198226	8.75709519248981	10.0154975893271	8.87245540935224	9.1386198426816	8.7306172964876	9.88194801198232	9.76003193894073	9.08412849403863	9.84405588235547	9.18800848818135	9.25418202906597
FERMT2	10.732503221762	10.3203741919927	10.9684578717998	10.6529869733654	10.3682055587489	10.9737577061437	10.7504132894003	10.3276742479698	10.5008515190375	9.90288863682638	10.3233399336053	9.83667796006089	11.0028308112468	10.2199897425951	9.80423341229874	10.5413069365576	10.6198439222495	10.4794382642437	10.6075224063661	10.5857158526851	10.5400767855615	11.0393341675017	10.7741102161684	11.091289789001	10.5524538585605	10.7021524662963	9.72200100369849	10.5317302002932	10.4615599778168	9.82903743471086	11.0124291274109	10.732503221762	10.3991486270955	10.2392977929696	10.571266710465	11.120753611671	10.8344758937292	10.8686411461164	10.9437219232769	10.3754690790592	10.8947193404323	10.7189810442895	10.7549419786342	10.1753066367225	11.0100252307063	10.6766628419408	9.95668949538966	10.8369382728812	10.4932419441637
FEZ2	10.2342360198828	10.6566335167498	10.4436800966526	10.7653597314458	10.9906816685288	10.4185089628916	10.8316999077675	10.2637261369406	10.1538543484602	10.7966098748177	10.6909733977872	11.1947913479135	10.4028916064353	10.1529220822839	10.0109868737867	10.6965609701472	10.4287812918019	11.2075382265608	10.1661176196945	10.4496309261935	10.7377797362945	11.0526582685182	11.0496892506509	11.0577640362735	10.7660617399658	10.4712112988617	10.9752740473701	10.7825540251418	11.0107515933007	10.8758560249198	10.4378721503728	10.3912673997595	10.9385412264912	11.2616134036133	10.732503221762	10.3864551019681	10.9154367717134	10.6050798818727	10.3812759140441	10.8994534727223	10.179129530774	10.8714780147647	10.7295156222787	10.9419421358866	10.8931648583031	10.5146655945861	10.9975757282947	10.5960410285503	10.0248194095253
FGF1	7.64910933228272	7.06990217994169	6.9810171080329	7.34763085751956	7.31486464117909	7.28752548624981	7.27770408471784	6.8912813607376	7.17512124642626	7.38723471258948	7.26497245297122	6.92096880565453	7.11698680995124	7.49367406782221	7.61747041724564	7.08961444495445	7.42723800780872	7.03099548464925	7.26497245297122	6.92192067880611	7.7309344770489	7.16456851221086	6.95358194604741	7.30500692624573	7.28541460796784	7.31476544695535	6.97915385075539	6.91409162134748	6.89372003976255	6.98771865893209	7.96406431620508	7.51726430920331	7.48393841553896	7.34606064074625	8.03665707426821	7.83569606023281	7.31862979129798	7.06475722874523	7.31180205909724	6.98670726651919	7.53049128291203	7.41287894769582	7.66588603027551	6.87925708364583	7.12408780543146	7.4070361960258	7.03039501177715	7.47674308354854	7.48943624289794
FGR	8.78148602846559	7.71629761314822	8.47641939935337	8.00931206787717	7.27427535523525	8.1283375146673	7.51221686163501	7.73560586434452	8.29599676186266	7.58454769501671	7.96730578904094	6.9450302028997	7.93962656962162	8.0555223756137	7.27784983494874	7.97606282165687	8.11319184528709	7.12843625832479	8.45617350450291	8.04844810037526	7.81916620002752	7.42546339133649	7.33553240738958	7.22015643560161	7.60146346400911	7.78809626870959	7.24918504041873	7.51867501922694	7.24988447368518	7.06303912159137	7.7749184661892	7.92048100309073	7.28546349450954	7.28791253659716	7.83801504041498	8.09113199187475	7.89896876406255	8.01061905232255	8.82692091852496	7.44692761627166	8.29100308255746	8.14199431980656	7.99838239715738	7.23186992331326	7.94820293069761	7.79668818199255	7.27304837941799	8.31093922946088	9.09546041341227
FIG4	7.83779841827645	7.84166886278948	7.9956884265365	7.55250987436357	8.24963363220861	8.46238225413211	7.99446473602499	7.95090938310499	7.73648303413323	8.31827361859197	7.27336692986043	8.54866800257719	8.00979366441871	7.54325327031229	7.68862297669984	7.93107210041363	7.48449355224855	8.35070304991997	7.88754802354493	8.03434995666368	7.82810010452493	8.49343755971517	8.72177314367366	8.33106381759503	8.13149046090797	8.06399640757687	8.48301518394176	8.31279784071466	8.58118719528484	8.58315702113702	7.70846320188251	7.84883629045127	8.63328102872658	8.60570591359851	8.13251825135583	7.62424877397696	8.36690976660449	8.07884715678742	7.99049182118492	8.64414285000724	8.10615742187433	8.33578010118221	7.76048767903221	8.71113567124028	8.13149046090797	7.64830532103521	8.39155009131193	8.15327618526187	8.02880247465932
FKBP1B	6.75940467639557	7.16465719197943	7.08162546160694	7.01474410162776	7.51856290312332	7.11308851599215	7.13963899728161	6.9746149787205	6.61679083705753	7.17786338453342	6.96921064107266	7.74809521669589	6.86555095730503	6.90930951560163	7.6401202616021	7.10156384393365	7.02970530298049	7.6293729567717	6.9124599509077	7.04126938411161	7.02525991576281	7.35221312312531	7.53849353496338	7.53849353496338	7.47473256426568	7.17819038283221	7.71257193310506	7.52675587573052	7.8118758169117	7.84570618937553	7.18771329135663	7.10763670902758	7.67947219913457	7.85573325684865	7.12460921550146	7.00313429092085	7.10544805951588	7.26694715636299	6.89106127078905	7.48680984497558	6.9897108959709	7.24658423095719	6.97529186524105	7.78340872144577	7.3078028968747	7.07493148735751	7.68808310084956	7.01190015488516	6.69363507197473
FKBP5	10.0167785132472	9.30986415682686	10.2392977929696	9.47164257396086	9.15822558094124	9.81474421942034	9.57347959192441	9.25252971833179	9.05627463066376	8.39574807077226	9.64216519841686	8.80913919629539	8.90552789305712	9.23842160192148	8.49206376819508	9.33939315264636	9.76369352201151	8.745029609182	9.34122615217259	9.31645448836527	10.2868101961548	8.79081112482735	9.21288440076012	9.78227931122256	9.93921222386925	9.57049141887417	8.94638877293573	9.31108651277326	9.33642327353277	8.11730331965157	9.42582575294216	9.7261062404641	9.73992265430193	8.91663050830157	9.24897361085078	10.4583594704235	9.57881877798312	9.88941580517899	9.80614936047771	9.35360230699577	10.3574750225385	9.37120692552903	10.1267583198092	8.78294495135741	9.12916073149325	10.0725304784919	9.02308507594165	9.76762628425907	9.63332132371901
FLCN	6.68637772002374	6.80411713534081	6.61589184149695	6.69993581416527	6.74013191841625	6.56543088083276	6.81037712608353	6.72604676985844	6.70685520058829	6.6505672952745	6.7035011499452	6.7207024384008	6.60200012458829	6.66064049886073	6.77683668827033	6.69561242510708	6.6775893927441	6.64886724297216	6.76958927605533	6.77792634766998	6.69080157813638	6.72129826409303	6.71788688021009	6.62692502758861	6.69617325198375	6.75862393524795	6.67660585962978	6.8309340128621	6.78562686300705	6.69236347747423	6.92943045225056	6.64582648675039	6.89325709459469	6.81637249135339	6.59163415275284	6.56344368365043	6.65747710420064	6.74932798066581	6.57997748555428	6.85938368336972	6.65135708067177	6.74389557289781	6.64914128668392	6.96822925958442	6.67140136748441	6.68979874684154	6.82089976551496	6.72060499012156	6.62281834594154
FLVCR2	7.85833933782345	7.56074529650682	7.67656930421681	7.57091409336203	7.51345074916977	7.51639136468859	7.593388763414	8.08412234446962	8.03500690177432	7.77251737875869	8.67348926007982	7.28423264778342	8.23015295207338	8.05065341757957	7.69056306945213	7.88064103467791	7.98031136093649	7.28483741621418	8.00789100874866	7.91214882005863	7.79789434553608	7.2336567237934	7.35348563903688	7.40321270103107	7.5284615004719	7.47473256426568	7.40587115530808	7.24606680061087	7.20591423152325	7.30595405309175	7.64167066846866	7.6576988004582	7.35899831677614	7.34470246298398	7.87000497121915	7.83334351769311	7.46520539706938	7.57488043800123	7.75729924313992	7.24237531259762	7.61485420504283	7.8074159839743	7.74716756263704	7.28286819508979	7.53258449751249	7.55048856385111	7.19419011038524	7.48099609690858	8.05629577383548
FNIP1	8.02158251677699	8.16207892125331	7.86116525589176	8.03364413237861	8.20077469735767	7.65654984293517	8.05565337922152	7.76694269236136	7.76922999893634	7.85631391781332	7.70432125521114	8.1076758918421	7.89704760229514	7.89730300320658	7.94307431168147	7.90971573607542	7.90664337620737	8.15031871678183	8.20009582550188	8.13789758785825	8.2487354218803	8.36194441909585	8.24009850889686	8.20575457749852	7.98848749214045	8.08444902042106	7.89814509568063	7.99092279099485	8.25549732546873	7.9438281586899	8.32393453731282	7.86679999052095	7.87394127735804	8.5176597999236	7.99783180930798	7.77152497465548	8.24431904889425	7.99613892416849	8.07163366322184	8.38377991690723	8.11434750785549	8.09004128812939	7.79575892900775	8.13528688589974	8.04653624996515	7.72929669054237	8.12512123266386	8.08288102421153	7.6560552053957
FOS	8.47724533501284	9.32564313220853	9.82072950009815	8.74095346774446	9.27928543803439	9.84597534081003	10.9600245421099	8.00531139410631	8.65263492863823	7.4953604093332	12.4213626977853	7.8566989703303	9.66725612369173	8.95609134468621	8.64099267396818	8.00086040243203	8.97396630454786	7.82292926278937	8.79081112482735	7.77429958502819	10.2817833789915	7.59775579956375	8.49081732310418	8.12724481066999	9.43830295051186	9.1476371131528	8.9893314441614	9.48443470655437	8.22609429698195	8.1706584368537	10.5317302002932	9.96871182370747	8.37452740998848	9.55915534038176	8.25451238183269	9.31913193997528	8.672910956392	8.90402954973918	9.90013759113892	8.37970484664632	9.42527430262267	10.3389589198867	8.76188502361234	8.72519879763277	8.83702842200437	8.54836161443727	8.80761887955451	9.66825163062654	7.67780005760035
FOXE3	6.57252084364228	6.54670424531095	6.5176190479114	6.59615128125339	6.54793208283891	6.56929876735856	6.58346962475292	6.56484814904847	6.5201932630289	6.51458665318065	6.50606573537738	6.54083299438107	6.62598728123395	6.57242468366197	6.55611770906529	6.53787757428312	6.634492280357	6.58664029930061	6.49239552413936	6.54822494301191	6.63409226808395	6.58838292141198	6.48427777943879	6.60549441161073	6.53597876278578	6.57279959897927	6.54828301950223	6.57131947843466	6.62884190494823	6.60344463334773	6.53480992136742	6.67071608691234	6.53470977043868	6.50282666862247	6.58277329297104	6.65719537250444	6.5008061528937	6.57983902730851	6.46234694107687	6.59125765688668	6.59026138320926	6.59354876911531	6.71346833686441	6.62802068257158	6.50335694395869	6.56134381959012	6.52821593019772	6.65180300740528	6.58960571530859
FOXM1	6.58074524808602	6.59825670645175	6.55967048533981	6.53538505297853	6.55352827630004	6.60265418209004	6.58521115312398	6.59521027458096	6.44172842906578	6.57123934389922	6.5365728908415	6.50300181716794	6.54264700670447	6.56892860894319	6.5234056116267	6.52076873122624	6.58768321624202	6.50644327059097	6.54123829177284	6.53899790813961	6.47400652107296	6.54033162591536	6.50963535325982	6.50262711914735	6.66491613674877	6.59996218645542	6.6148390005188	6.57281868928438	6.48348952480225	6.56896416646352	6.59265897194456	6.71178497425555	6.61082068651423	6.49812245695277	6.72538218714226	6.8287642210575	6.46660345908789	6.58178944037865	6.72177806687018	6.58980013744102	6.5067850010431	6.5821834355411	6.71346833686441	6.50006440971247	6.5617724020243	6.56506058596902	6.5662827249859	6.54793208283891	6.50257376958494
FOXO1	8.82020482784754	8.00253724107348	8.58859629445165	8.31093922946088	7.61006505897781	8.56815066517579	8.10615742187433	8.21485625665288	8.84108075262428	7.63722901547434	8.14761412389248	7.79177552105079	8.57019503326641	8.16289355247543	7.77462818640125	8.25049332352592	8.52385109539813	8.01665869145296	8.39207950964266	8.64177209726429	8.43365023298295	8.10242062048739	7.93511570831392	8.02351251086394	8.28159631722811	8.38028233408149	7.64682052684515	8.13756429423923	7.89513255473816	7.50336749922038	8.50971490784567	8.35655426709603	7.93893077342046	8.07073163320907	8.2450816865648	8.61319681168522	8.62944141496428	8.48156458220604	8.70096597669738	8.37402928981678	9.30061055066743	8.19566314771973	8.61319681168522	7.69310320654754	8.29049743381254	8.17567530892642	7.89772414700964	8.77079913164343	8.71373984988379
FTH1	11.7935912936516	10.7051259421761	11.7443477345792	11.1713277090696	10.9090062299351	11.0496892506509	11.1073164216809	10.7607781313281	10.087419872978	10.2443012723099	11.4617639952203	10.4995751550443	10.8639798509027	10.7365777849755	10.2455369112241	10.8052503919305	10.9103591903128	11.0526582685182	10.8376733724924	10.2119275429975	10.8406458276851	11.8678765541402	10.7947559621262	11.5122920085028	11.0107515933007	11.2878323767937	10.9184952215939	11.1727509969573	10.9184952215939	10.7756394878966	11.4667720823905	11.7992207871965	10.5084365380586	10.8097658315002	11.5812571277937	11.7121267457336	11.1091268116168	11.4034614573605	10.8018429581264	10.9058577715708	10.8884527128673	10.567354850956	11.3667690060111	10.7255488525504	11.5911140210367	11.2075382265608	11.0429614926634	11.6046536865245	10.4519155261996
FTL	12.8280179917238	12.3967348778354	12.7789384350583	12.6045372098244	12.641908796962	12.1692506650576	12.9231766113037	11.8678765541402	11.9836690022201	11.2422715346571	13.2106020942774	11.675246889242	12.1936603654083	12.3744241633465	13.2588535449988	12.2017305776585	13.0618445108678	11.8938934873345	12.2938991940251	12.1310032174895	13.303878006963	12.1862999720002	11.4906236848739	11.9657675555869	12.8830819707478	12.8280179917238	12.3114699921827	12.4953174965394	12.5054696355983	12.3560173815573	13.4720303564399	13.3712452358833	12.841578085236	12.7347890195547	13.131085842598	12.8904885336325	12.1215724032938	12.9049107377001	12.641908796962	12.6244813007118	13.0517463588228	13.2367040256591	12.841578085236	12.6360956827265	12.2976963814055	13.1976519799571	12.6828943687242	12.9325134835641	12.7543102332135
FYCO1	8.85671827161671	7.5546211732199	8.34412633925479	7.9953647750148	7.61366226023212	8.40431705334422	7.89316541516891	8.12557236790553	8.47438555150908	7.67670391440993	8.13816038415484	7.58673847662228	8.48084335410872	8.03046225035367	7.82205437961593	7.91184785790121	8.28489586154708	7.67815191669565	8.22772852585399	8.36278102884615	8.01675850934263	7.84054282782692	7.42331677690647	7.40824974348415	7.65363578101713	7.93792464311187	7.24525144059438	7.64205772461484	7.593388763414	7.35853633334883	8.37090803934356	8.18458813521385	7.76775318023601	7.44524990826534	7.76896896748516	8.16670121962956	8.15967927879182	8.05513857998508	8.69164639348007	7.94916395852018	8.78789994934893	8.07605261660538	8.41716738066314	7.4162514510777	7.92507510577851	8.23578454362976	7.84965041153224	8.63073098752911	8.85854370759315
GABARAPL1	9.44773167062486	10.5341688481306	9.69520694588249	10.1085734099549	10.9752740473701	9.43558069742859	10.549005648561	9.59764304030454	9.40334107797923	10.4750062406521	11.0894244292839	11.3331366425878	9.59804885568298	9.92013534245908	9.78860014163643	10.3172720745211	9.83834057325577	11.2441329036452	9.70339700072079	9.92095516357739	10.313201381334	10.4213668925486	11.4466822790928	11.2441329036452	10.9767581027588	10.2006533827945	11.7328394324213	10.6436123643347	11.7477761433478	11.4436062811514	10.0584496985512	9.81510314227067	11.5359182644064	11.8301484844206	10.2759315701323	10.0281314169579	10.062940794813	10.0701060551133	9.4781975876753	10.7638563520286	9.56155394301836	10.2896027218358	9.87774068053609	11.3087731962606	10.3029110875545	9.90056190892413	11.0543946475789	9.72538987237715	9.24409815176634
GABBR2	7.7022755065376	11.0593053211964	9.86134150321159	10.1974942992748	11.4667720823905	9.26836947246435	11.0078663818003	10.5229847457156	9.16785563562746	11.0750098483894	10.2627057481742	12.23216330967	9.64289669439616	9.64559846852694	10.4920487145359	10.8758560249198	9.47436935422339	11.9634869542107	10.0141572037074	10.5055005143485	10.6892552262118	11.627590085166	11.9876389410051	11.8711403639756	11.5412906901944	10.8947193404323	12.3850938582033	11.781077440136	11.9289470320676	12.0220920359515	9.84438407035958	9.50082730925647	12.1733203796164	11.7211292203397	10.6026740956776	7.9540517139723	10.5240223525155	10.2708556097384	8.02892481014883	11.8331876730335	8.82445661961558	11.1279045255735	8.75254851295808	11.900962735318	10.9821517691217	9.70972104219776	11.9836690022201	9.86625773987635	8.242652282041
GAS5	7.00572233040004	6.55964228370456	6.57594018854573	6.63207984077915	6.54509544757136	6.66415684585565	6.63564896095189	6.68037599314508	6.7765477041192	6.8287642210575	6.6047352501676	6.53634885552414	6.74007636691672	6.63633773031289	6.57717899683564	6.65605823279756	6.60823347363091	6.52448064341428	6.67523543284622	6.66613076304927	6.59834187525787	6.54847321221898	6.65785903373766	6.60827951690802	6.51202497807632	6.62736161902866	6.55356640430409	6.48308851754096	6.79084423421491	6.59271208343257	6.65216749578975	6.59307544817871	6.6306431705321	6.60691422446492	6.56543088083276	6.59872011741425	6.59391677340834	6.62567229970511	6.90098990503643	6.53882412192857	6.73007438375841	6.56394791263258	6.64765258578623	6.60819649565565	6.65596622389522	6.64802115206593	6.67065328246497	6.66478160884813	7.01399164285961
GATA4	6.56415516599893	6.50914626657931	6.47384165605711	6.48821728957975	6.44141171698918	6.48697173145582	6.55461242212521	6.56919868125701	6.54202907704663	6.49336090623734	6.51329764252397	6.5678612209574	6.52671152747652	6.55032606264349	6.48319696040429	6.4615592529535	6.53307120840921	6.59580027947977	6.59194217882601	6.54186797613587	6.41342579560962	6.54429876634036	6.51712711751304	6.4849612830482	6.65068385308887	6.48048045492999	6.60823347363091	6.57923540583077	6.51290053293317	6.58718797018068	6.59730692601769	6.61729850581891	6.49852112840145	6.46096610548426	6.55144132643232	7.05814792187933	6.54598656089939	6.69766855766797	6.50349596919745	6.47002301485278	6.62452031204587	6.51687521544506	6.66971179614318	6.46502292350023	6.53351721869427	6.5234056116267	6.44022910292481	6.50814366973204	6.68671321340195
GEMIN4	7.91227466512749	8.06137942726051	7.89125904493002	7.96887167530396	8.04980905787463	8.30980774672475	8.03877710654315	7.90355581892311	8.19566314771973	8.11167794014448	8.03953889404018	8.21470915384492	8.09950342778328	7.76167031419392	8.25420078353143	8.10672689171625	8.05161423206801	8.09127027793264	8.10687319948643	8.23099869335375	8.07314181309796	7.99481113612349	8.15402115054869	8.00673922880858	7.97173762151535	8.14687463387081	8.05230571330454	8.10302680646018	8.07426324596376	7.88956378624812	7.62569657233671	7.65396292338941	7.72526346650023	8.08693441550857	7.81421705369493	7.6259222045966	8.02546144332252	8.00689988049813	8.18972623047538	8.2582570403009	8.08494406098581	8.22037403708478	7.85545829019998	8.17290736568056	7.97412425790985	7.93925000488224	8.22537500661664	8.03636123409698	8.2259581368173
GFAP	12.4526967124218	12.8280179917238	11.4761188262797	13.4044288327948	12.6772839135587	12.6045372098244	13.2588535449988	12.1443396568378	13.3524042758673	11.8403367434229	13.275610921632	10.9618570277666	13.1517716271751	12.7862709147222	13.6257561666566	12.2583956094583	13.6497562501219	10.8686411461164	12.6307698032688	13.2486908066969	13.6953071032512	10.5724261380406	9.68894983498971	9.00579030579923	12.9951114627658	13.3356240841249	11.5712888303378	11.5791462910753	11.561119260432	11.3350268004072	12.8071844850269	12.9049107377001	12.7707947206945	11.8914182191451	12.7992983723346	12.3797341171738	12.5158316299297	12.3698680473425	12.6772839135587	11.9836690022201	12.9142375530552	13.3872268199969	12.9673507090296	10.7278282357753	10.7593769989794	12.8904885336325	11.7575237420395	12.6244813007118	13.119376290485
GFPT1	7.70125468415738	7.64783046594254	7.87728033686298	7.30823336266988	7.88738699239957	7.31948972523717	7.85184229627439	7.22134838190136	7.31024151408312	7.85631391781332	8.41458996228538	7.9423280191074	7.40859505944242	7.03284676319811	6.91226589089263	7.43492156628756	7.08197908403843	8.06247421112615	7.72828271731836	7.61844259968595	7.70752588513272	7.86550331874431	8.1511756824782	8.04729104736534	7.7651959693248	7.5949022183772	8.21184127896722	7.89375511386834	8.15205475690138	8.02339164014638	7.37273323929906	7.22709793287031	7.82292926278937	8.1966602285705	7.25674858966199	6.87530666818785	7.58444663625939	7.54473485159604	7.36722752335273	7.96100685446098	7.33799549342593	7.73209677483401	7.06698082679259	8.0907833778505	7.97867129606875	7.41646380037455	7.98565263073766	7.65017734515167	7.06990217994169
GHRL	6.48591407037678	6.59398093821695	6.76125456337889	6.7413408708111	6.76356365147916	6.39203190222952	6.54119841930896	6.58406785731759	6.81313338927116	6.70207974118741	6.58597653214679	6.65883815040959	6.81956382919129	6.64951736304467	6.60824229157584	7.04719717427468	6.93847746004284	6.60104333906618	6.68877363308171	6.68265022503784	6.68957644855452	6.5555875544617	6.55218770598767	6.88989884485446	6.58650645657245	6.78373561344216	6.65687662289903	6.58028532202763	6.49338018007822	6.62939514566028	6.60744648737588	6.80942757580393	6.59450889801429	6.71117073976335	6.62629625738937	6.9171958761483	6.8279434684012	6.75880124333975	6.59975334842963	6.64222516515639	6.66313220877911	6.74257261380306	6.65328148313467	6.51702898768552	6.66208222754495	6.79084423421491	6.64595523311035	6.68231298218412	7.24641290779866
GJA1	12.3208216795673	12.1525218766795	12.2803620852262	12.9951114627658	11.1279045255735	12.1525218766795	12.4363355703526	11.4123866613084	11.321464018127	10.5438921735746	12.0088926978395	11.8542542892059	11.7669526705238	11.4643611275066	11.2050316324603	11.8135744465733	12.1902556998033	12.2703840957948	11.1727509969573	12.2055850409331	12.9515137921784	12.8742202699711	11.8241671164562	11.8276241266712	12.2890196301285	12.275660991517	11.5038958806353	12.1397588829984	12.4526967124218	11.6855438791477	11.922004288908	12.5110976265715	12.0918743979925	11.0078663818003	12.1443396568378	12.5272091263738	12.7041937151994	12.641908796962	11.5457582778055	11.7778910828028	11.8331876730335	11.7272097267606	12.5509324192088	11.3273346487177	12.5213912843165	12.7165009562543	11.6637231772578	11.7388787775727	11.246276363459
GJA4	8.08644788289612	7.48027645901486	7.57919388651216	7.68183618626783	6.9611174076529	8.3675990536959	7.89125904493002	6.74368165189572	7.74142685755159	6.72675146108001	7.8829238419248	6.83404555966806	6.79357292018935	7.4020869253283	7.23054213695565	7.14341365228133	7.19611873215307	6.71435648042097	6.74692810734622	6.78861646374166	7.23124244820266	6.80871242423532	6.97764418917068	6.85650566375631	7.33909065872992	7.08093937205446	6.85428634166212	7.04446877497369	7.12325567840211	6.71275083043277	7.93230862759207	7.38281381562672	7.00380102113385	7.0353172369449	7.00275606642595	8.4442102966368	7.22621938880743	8.11763375603252	8.34270413344185	6.95757414877244	8.55470226494115	8.15585211178965	7.60971231551813	7.12152805111584	7.44627327370153	8.04081711815002	7.25904315824163	7.91055021201959	7.76959329705044
GLE1	8.58667471932612	8.25469410077228	8.65910857224439	8.40965169284234	8.4109846466039	8.22691842845186	8.41623990388213	8.86918952026316	8.90200257141701	9.06721535631566	8.45533481234056	8.61672774651108	8.8559940616909	8.40316454453938	8.02937670760953	8.70054579483551	8.72660221892111	8.63679944870699	8.6209930410395	8.68707443562992	8.57085664316384	8.61689034810015	8.55392071061812	8.62924218168898	8.29404538082751	8.37355102236574	8.48931027082095	8.34816384564921	8.20686815275814	8.31827361859197	8.09113199187475	8.20558580019266	8.10829889257199	8.62077740200257	8.3100924966529	8.1787701590701	8.59853590706546	8.15353317026747	8.54788906244145	8.50832652587964	8.5463255480262	8.52973765581245	8.35088108252243	8.29179016867023	8.78744794967795	8.29355066512294	8.42193068807577	8.48173924079029	8.67751435801583
GLI1	6.63294345071083	6.89392582038855	6.65241361708763	7.08465555498051	6.52304875028147	6.83100326320968	6.74392020826215	6.54596967512607	7.15218796805244	6.53257072761606	6.51058827448505	6.7161667933977	6.94579543697836	6.81659172733897	6.82348545288339	6.78222539551499	6.79443794486354	6.64240811178686	6.74031921795187	7.29310240156537	6.78825152738933	6.60926127085971	6.56532207594131	6.46987137441888	6.83873333618497	6.68199886125303	6.62723133466575	6.68631267451337	6.69353314569722	6.63088570019494	6.48270998728682	6.74492781367479	6.58651733326375	6.50614665925711	6.52740091843697	6.62836547864726	7.00176316847352	6.6327555714625	6.84952338164521	6.80877582582468	7.02629720886383	6.65924640661216	7.41690810359518	6.62664946207584	6.62762205990432	6.90764389495185	6.58881035350236	6.85650566375631	7.16859809489946
GLI3	7.46169316921363	7.01403553887877	7.1147746801617	7.20287455961969	6.79474856960037	7.5620277239711	6.98645993768942	7.00914579199013	7.40658724816277	6.88259326008376	6.74069522435344	6.96814097099455	7.33325801734065	7.39177052193882	7.34748482552203	7.19220119800021	7.29998785253702	7.00530004265008	7.31284010576667	7.09888543457562	7.05862348860017	6.97571404451626	6.82823210930309	6.74169403166407	7.3588170016748	7.08472342145686	6.84111887971242	6.93289586438397	6.92899799099657	6.9810171080329	7.31460508015029	7.51556030627916	7.37145370962969	6.96894057163143	7.40090078215954	7.43762644067897	7.14328437023965	7.20281372264573	7.47933071850436	6.99778341936403	7.51968642354074	7.00404950758551	7.55048856385111	6.80715001518733	7.05253628185264	7.2431561245857	6.91698821351657	7.2959163469835	7.5141577226928
GLS	9.3686825207897	11.0666585052353	10.2167158011693	10.2110897120551	11.4034614573605	9.88872614496539	11.1636508815344	10.8454398221491	9.96535425016915	11.6505814898674	10.7933442820266	11.9731558429551	9.77866792144242	10.2089533094558	9.98536265926076	11.17657413822	10.0848258059797	11.9499739060813	10.7035731026277	10.9752740473701	10.6766628419408	11.4692293479555	11.790510114446	11.6395165261322	10.7918703323883	10.9651403472254	11.683294554059	11.416389229665	11.5095553998203	11.6586654071991	9.96871182370747	9.59882340987437	11.2654599029589	11.5412906901944	10.4583594704235	8.59096749338273	10.9752740473701	10.2443012723099	9.19122071109981	11.6075264517793	9.63332132371901	11.1358112742677	9.32059717921126	11.8061151295687	11.0973277611827	10.1060292311193	11.9731558429551	10.2046645733775	9.31883581580497
GLT8D1	7.1338355272389	7.14532685483074	7.20061098681028	7.25743909673645	7.30786712200858	7.37231888901181	7.25351209124107	6.9171958761483	7.04117632733582	7.28074290462815	7.40890911489383	7.43189388786178	7.17111691469724	6.98159516866888	6.97449180456118	7.25203093083564	7.08961444495445	7.45930082651349	7.12271181369911	7.27807450889747	7.30380315561703	7.49143165021227	7.42150434791972	7.50892740520205	7.07652807993332	7.34367615750264	7.36933797076839	7.26953341699608	7.37096500000372	7.34656100630098	6.97245624149481	7.17244525316982	7.15758723251076	7.39423775595853	7.21805711746411	7.08398647082768	7.46059691148955	7.25285712712752	7.11308851599215	7.3258260715667	7.16058794056824	7.24777083158479	7.16763321736898	7.29472840871682	7.3758033471553	7.23546428983788	7.32154044183424	7.22621938880743	6.95438192722394
GLTP	10.9752740473701	10.770255346792	10.4805983994526	11.1337366469667	10.8514679391349	10.4664646121446	10.6892552262118	10.1969858795665	10.7216126284197	10.5302491232429	10.3852771918226	10.2001780799845	10.8221583963382	10.6877792006799	11.4319186150564	10.5857158526851	10.9767581027588	10.6465103428997	11.1166174436945	11.5791462910753	10.9516831425897	10.8576059115087	10.0159203298052	10.193959677878	9.87951372074529	10.8622974216138	9.43667119475601	10.0560835917926	9.95072795730031	9.81810973819378	11.0716597156738	10.7130584770886	10.193959677878	10.872906407125	10.5563354453562	10.5181361937064	11.7025536831086	10.8123117312922	10.744736308059	10.8330995796916	11.3311697169546	11.3065436776591	11.0496892506509	10.2392977929696	10.4674865061444	11.0933094753367	10.2320843447377	11.0903571091424	11.2174651651583
GOPC	8.09694688821255	8.18224933677391	8.30360075521145	8.15694339296023	8.71820627997069	7.98682905754198	8.31189159245423	7.96208212899502	7.5492748380502	7.8825823000507	8.00253724107348	8.69473105388841	7.70610418892254	7.8105549272536	8.13216598319804	7.74871151478724	7.8350077548229	8.67825289028055	7.86166030994412	8.06312006026879	8.20009582550188	8.62543392480277	8.7590537913851	8.67849885628249	8.4856313296129	8.53921644555924	8.74803814411709	8.45117732019532	8.44266794508949	8.61370795349388	7.84883629045127	8.22834330703755	8.67667878640298	8.40823811447314	8.29100308255746	7.73394514321248	8.23015295207338	8.13528688589974	7.63190053480592	8.39135234832464	7.78020281702213	8.25797616794158	8.00748153779139	8.75139176536974	8.26177002562866	8.13200317175569	8.58473241785609	7.94024461682358	7.48286878615432
GPR137	11.6243838124889	11.0124291274109	11.5712888303378	10.7267153835109	10.3660984618526	11.3940679978089	10.7726798946675	11.6340268353895	11.3940679978089	11.4101892042541	10.4194956443149	10.7947559621262	11.5712888303378	11.2092798590379	11.1727509969573	11.2943288489582	11.0613755247376	10.81996894582	11.4761188262797	11.2899054778602	10.4539087157131	10.7504132894003	10.7791036515355	10.3194490048641	11.174870246174	10.6550165209485	10.6739509361903	10.8440230814735	10.6493367135006	10.6038849237764	11.1107388978111	11.1654801093605	11.0735136370136	10.2951619603079	11.0124291274109	11.126323189722	10.9801928462065	10.9154367717134	11.5412906901944	11.0046605429008	11.6215707827013	10.9801928462065	11.5011996143323	10.6806188158813	11.2802059947099	10.9890815028599	11.0955774920339	11.362620189345	12.045098209394
GPR137B	9.66011396538068	8.44528853088415	9.30169152707678	9.13240136048088	8.71341855735884	9.00167627880458	9.16137810103746	8.26384763801439	8.4115081631404	7.46709258982899	8.37019268716416	8.47219882513593	8.74586992216089	8.26340212505055	7.83779841827645	8.36244692948735	8.31076231733893	8.94083019449128	8.53732908919117	8.35589448630956	8.80081634278303	9.12965741983591	8.78336535856228	9.16706941323179	8.98169861360642	8.86187024369	8.91209588582412	8.95069268342385	8.7300367585781	8.91979468710499	9.57613545439157	9.61440572191912	9.20956850382954	9.13240136048088	9.03754731448036	9.85949942571078	9.0618376867286	9.61613551148884	9.17967589664231	8.86384211615894	9.72056444137043	9.26064694459114	9.50609421880012	8.6170826659612	9.22563499074653	9.11936505212038	8.51637104465672	9.10897455307967	9.18460576470561
GRAMD1B	6.68353368273544	7.5620277239711	6.9549883840723	7.33098701303349	6.97561492594741	6.61540143203552	7.41057477362736	7.95679337526953	7.02118355087032	7.73809234674862	7.35201772144513	7.34706346789438	7.22729190995266	7.19885493048831	7.02306959093391	7.51739022576931	7.22472350453001	7.35062821400765	7.27105325786076	7.34740573956689	7.04885256378915	7.20591423152325	7.21815091093588	7.19965167462022	7.05512354428098	7.11407955486503	7.07001925550986	7.2349034139075	7.13848986569977	7.33678664419873	7.86277289779077	7.26184076897687	7.01710396963656	7.00899953041057	6.85845319191001	6.9486472109964	7.04067998380133	7.03212340331667	6.66745657566412	7.22955620587028	6.89959817519783	7.02056607103094	6.93595822990293	7.35181601161311	7.07729008216863	6.98531795879057	7.34329228834772	6.99566679725785	6.9897108959709
GRB2	7.16139021241822	7.60154906023858	7.15635522398286	7.62830339509151	8.07820094869009	7.45043628523363	7.78708478325849	7.40542507655761	7.32869061460444	7.5377315582087	7.61170039656448	7.76274343888132	7.24614936971284	7.56125639725239	7.93511570831392	7.56318829263005	7.66954820258081	7.50475995930634	7.39657889032671	7.44385938770206	7.81412421118889	7.47077961838587	7.56301008180237	7.62579217079991	7.85231315106376	7.73585111633494	8.19019779288158	7.82025351662552	7.99899536149137	8.05019689881883	7.51949717112691	7.56239721908222	7.86655734262638	8.0064440849058	7.64188712538137	7.53143361742582	7.32020237748699	7.44088823044832	7.98285690585588	7.78436957828678	7.49024459196159	7.71780015695162	7.53143361742582	7.84235887259961	7.34338959819839	7.78302308197984	7.81946711726119	7.38419159784442	7.56477633255538
GRN	7.38433776983509	7.13226925254582	7.05351929803551	7.29513747024709	7.26726708152677	7.47666068686403	7.39581690715834	6.64129191833552	6.97860475337765	7.0083679892737	7.42311319197299	6.9436701854245	6.9567349465059	6.99896491964499	7.26711673148942	6.90493288274077	7.0167571296741	6.9437383478336	7.2249461825286	7.09165823664952	7.46355005299174	6.94989209773425	6.91453251799251	6.97468303546253	7.42174881655369	7.39413504671229	7.27220612611653	6.98226235132316	7.32735791628294	7.1358583319493	7.2238210272018	7.57502476706343	7.40331514955368	7.24562384611079	7.34617851640455	7.43762644067897	7.17166415010728	7.35702666990975	7.77618320231443	7.25164459771256	7.59398028524224	7.64422980846822	7.42717512586362	7.17464152289873	6.96609199482289	7.37745161285904	7.18442671387164	7.27171879519346	7.54965619298215
GSDMD	9.31942806414558	7.8913819502863	8.78040548104814	8.1366219174505	7.69563750897597	9.33109004756029	7.81842111742191	8.76359687928691	9.28733968925018	8.10978872808525	8.60570591359851	7.40283584805101	9.02630701588891	8.41894741609696	8.40352192878348	8.43262900953289	8.68707443562992	7.57524387247498	8.99740346696433	8.57537446273279	8.05859610223401	7.84221784969215	7.75282230219285	7.49905720674427	7.50904913747489	8.30835142722654	7.07700768916293	7.87315308237598	7.37958324785351	7.20792226217138	7.97696007362191	8.23957524892742	7.28910324090678	7.35749196720339	7.73233791648288	8.24096238150848	8.56150551693273	8.28861471624135	9.20825560699489	7.90903684459463	9.05435538127985	8.4971333083721	8.52601285738979	7.28286819508979	8.48604621375277	8.14761412389248	7.78328951177112	8.86442460124869	10.0580395126407
GSN	7.98316019354003	8.40535289998439	8.09977472068632	8.61550458996966	8.24710142770151	8.18385849621693	8.29113212933849	7.16225923001045	8.03500690177432	7.49111984886778	9.24897361085078	7.42671074447367	7.84823716948958	8.01805350738297	8.9911072338571	7.95391754262091	8.31415131971845	7.61866119369048	7.59783960826474	7.60163465646805	8.98551711735188	7.79091496970521	7.51937455206846	7.94482324443286	8.55124084617133	8.17081163946662	7.80345990150273	7.68091951526087	8.09654443724472	7.69310320654754	8.51499500827421	8.47837363388006	8.59602056856505	8.11595523946758	8.93719279754847	9.07966818511772	8.66484812767115	8.51318674486571	9.3912813419409	7.91631368583035	8.3100924966529	8.32241059866654	8.86588122039081	7.72850587851443	7.84520258516422	8.74056984736434	7.51246683507756	8.06784308490916	7.75693899615169
GSTP1	11.0393341675017	10.5880696090972	11.126323189722	10.9737577061437	10.4185089628916	10.8931648583031	10.7429078958651	10.848075119266	10.9486682309724	10.9284306847807	11.6940485425357	10.4550318388109	11.0750098483894	10.9737577061437	11.2422715346571	11.0624792579776	11.0229426661704	10.4496309261935	10.7775925760811	10.8135606505573	10.8931648583031	10.5971814497055	10.1374988030892	10.5960410285503	10.225913812555	10.7119483325969	10.150241328111	10.3864551019681	10.9720449896092	10.1034783718003	10.6877792006799	10.9651403472254	10.4103507162219	10.3344298620944	10.8207204856669	11.1450761064343	10.9942562840886	10.830331274373	11.1054753270482	10.429832484235	11.1318347007639	10.7407394114293	11.2092798590379	10.4114531848903	10.8083021115797	10.9957619798742	10.3172720745211	10.8285435608384	11.2734313475942
HCK	6.73854249842304	7.27203942281158	7.2150253969864	7.13407446953035	7.56861167557733	7.03069921659663	7.40105556931286	6.70312388164518	6.88652843099164	6.87495934382102	7.37231888901181	6.83725036506555	6.78936980658656	7.18427480344393	7.03950040747724	6.74970767421988	7.19732849535218	6.77700530250348	7.00176316847352	6.74255540988041	7.57516909612563	6.7991117582977	7.01508889192418	6.6986629212631	7.2037484042968	7.49690569507288	7.22696813334044	7.23593548447398	6.83948047440697	7.09022067458014	7.38184387428201	7.78502145881287	6.97829512607364	6.96413931668854	7.42684979737433	7.77375956085268	6.97514659791583	7.42059470486267	7.8118758169117	6.78170570277014	7.1429092055008	7.7033320016332	7.20639999502616	7.04776565803482	6.98320725412909	7.41087289067301	6.88696799677879	6.93626385404906	7.27230802134654
HDAC1	10.4605631422704	9.57453720984065	10.1145514824446	9.84790049502094	9.09614155286404	10.1194619590459	9.71042722156962	10.0686930264988	10.1735462145249	9.52346304683389	9.65615040747943	8.76168287209364	10.4194956443149	9.73459350485439	9.71112386839431	9.94285380264583	9.96494724746335	9.13761210199832	10.1367067711734	10.1005226933016	9.72407435756747	9.37432276277927	9.12296505414757	8.84810955619718	9.43156797599008	9.5661449284619	8.65209302866296	9.04967474905381	8.91144761555814	8.88619383751077	10.3852771918226	10.2547894321446	9.16180693292608	8.9893314441614	9.74986971865354	10.0910150322018	10.0405592581879	9.93029775215002	10.4664646121446	9.43455737101226	10.5804095664896	10.1303729129258	10.4049883510201	9.01092868536926	9.59643742929024	9.73730954954059	9.16019931896291	10.313201381334	10.6710672904515
HDAC6	8.50864890975449	8.45020858206999	8.15140906876899	8.40899259999874	8.09194523663699	8.71393923692331	8.22740228453885	8.5503683123049	8.49811891755538	8.27432311786492	8.15181593144707	7.93327110746004	8.60429276916447	8.77848906548164	8.39932385079317	8.29708955713647	8.52508101160221	7.92493217428177	8.33816800669317	8.37668353421991	8.36950316051425	7.86791667184072	7.96174861112017	7.81636443563651	8.41395387185429	8.09718442227945	8.19019779288158	7.96516491862286	7.92961156301044	8.20056553323869	8.64293110393941	9.05678517911976	8.2402496703167	7.97185820994357	8.8387884688681	9.43098954214745	8.33829660334516	8.44865241816313	8.25797616794158	8.03964447486024	8.53656822165382	8.18401289464978	8.96796268310172	7.9814818326228	8.07163366322184	8.4055443016549	7.98635545799541	8.24214465502746	8.79795003610435
HDAC7	6.67915091780162	6.69922857953601	6.61222360705469	6.73053590459673	6.71992138465472	6.55487922735941	6.74858097321012	6.77030424037375	6.70685520058829	6.6481104881124	6.75500537147844	6.67611692907746	6.58950835619192	6.7729982973063	6.9427510760297	6.62914496071729	6.93046025948128	6.71653271955896	6.61507876268385	6.69635663703811	6.74760110694295	6.63189153237096	6.60881631047631	6.58500072502763	6.83189560509816	6.57843842202682	6.74633916883725	6.71842699766131	6.53227976713992	6.66397756044239	6.7256015597096	6.77291008196578	6.87241728930665	6.64791338230653	6.88506735305023	6.72572913947274	6.637530749944	6.72297784542056	6.84952338164521	6.69446261859353	6.94398239745593	6.8029547958537	7.0312956191263	6.71435648042097	6.69913837394655	6.68199886125303	6.74433078111748	6.70219966083081	6.67347739097833
HDAC9	6.5539997258158	6.5539598307068	6.62388959299139	6.5888837390314	6.69817643108195	6.5412950694497	6.60423998621696	6.5819885882728	6.5919898793638	6.60702980684089	6.65454604415619	6.63953540383051	6.54264700670447	6.54892472006325	6.59124672812264	6.56939465862134	6.53207260731875	6.59580027947977	6.52946223620928	6.50756007073138	6.66300710194184	6.6307509024446	6.73678834320218	6.74777186950622	6.56652285204428	6.59154315549254	6.6601443354023	6.61920532626097	6.65823394092692	6.67845443219085	6.60744648737588	6.55126155218428	6.68277231106072	6.70299267547068	6.53922576740342	6.57828329690459	6.58357848729384	6.54928401309436	6.60694975603601	6.6127701128494	6.53997373568007	6.62192724515141	6.55440145808345	6.74504525261857	6.60871971604933	6.64164304266748	6.66770695027991	6.61110630751473	6.52090062572674
HERC1	8.27098429273309	9.28088579166483	8.37090803934356	8.97610286031315	9.52704633883709	8.78789994934893	9.42113450076949	8.43467219793153	7.9814818326228	8.52126649693934	8.55338352015324	9.57613545439157	8.43485511813615	8.05967182588235	8.93693075805254	8.7390051695223	8.25292420974947	9.74856000464058	8.44697912553685	8.65326855872306	9.25230095340848	9.61613551148884	9.85580988028187	9.80344350586289	9.37186075868049	9.17855983685071	10.2443012723099	9.48756288016442	10.1986064855173	10.0340757346201	9.01184475529584	8.77869490237951	10.150241328111	10.2027293771125	9.35719246659272	8.4310341726231	9.4160612370898	8.93463335235921	8.79772419117776	9.62704217384459	8.7147561701229	9.47137766979494	8.91209588582412	10.0213069980815	8.85378372524846	8.66069051017969	9.62310184861708	8.70921261717758	8.31505998808304
HIF3A	6.95818813562721	6.78728405666455	6.7297406245437	6.87478982983785	6.71902795131628	7.05760405553354	6.78675746752087	6.95828823328331	6.87813061183542	6.66866303613551	6.7047472757157	6.8253815615628	6.75533541233781	6.88247805493512	6.70517000539626	6.7980502915504	7.00872454722472	6.7996846138002	6.81092141007935	6.95845702690518	6.79976123461862	6.76389174354799	6.63859716903764	6.75509480620139	6.82169827458173	6.83873333618497	6.78023398094576	6.85548528087576	6.78562686300705	6.74260480073248	6.78520217992117	6.96253185199902	6.76964919890437	6.67767690222988	6.85392834097953	7.15057480322318	6.8026359430224	6.83798469660046	6.78844064741338	6.81697920060009	7.12610931408637	6.76669320671819	7.2320757480641	6.76791223680241	6.83345269236656	6.86839510265206	6.72936728927462	6.8463131526589	7.05814792187933
HIVEP2	7.89125904493002	7.83514702537046	7.77906625306427	7.88156473685175	8.02846547174579	7.81785400164135	7.7751883490821	8.05387579130812	7.74673958742225	8.4138189783697	7.53730272394765	8.62346394883847	7.77720355682744	8.02281103013277	8.09330018219872	7.98576453428662	7.96690681442226	8.39399039092022	7.88823825439329	7.71469327579294	7.83943980367753	8.13098147610866	8.15353317026747	8.30497009121457	8.08444902042106	7.73424125644195	8.06355044133307	7.95838676022838	8.01483776713607	7.96028319725013	7.61313435943633	7.74388263603351	7.87288579343712	7.66293371571114	7.596550190158	7.56074529650682	7.82153431034396	7.70506428350838	8.02206298627162	7.76151126326479	7.71765916509345	7.62171074936423	7.82930192532495	8.23957524892742	8.06021598298527	7.75950408703541	8.23662508648523	7.45409448747581	7.79562307617281
HK1	9.57847264242244	10.2167158011693	9.84405588235547	9.81810973819378	10.1030220837588	9.65742557375972	10.1204041043818	10.1877803526458	9.84511985235785	10.3298036216098	9.95463571924527	10.3421041099436	9.96006787785907	9.98783081061093	9.68949514212835	10.2443012723099	10.0123225844259	10.0732042598683	10.0256698429542	9.97854365055703	9.85658459759609	9.8927682463642	10.0580395126407	10.0323267242311	10.2455369112241	10.0779417641443	10.47057502096	10.2578082599283	9.87263416312843	10.2868101961548	9.74889064930034	9.79836300689279	9.98030308128284	10.2770441970937	10.1348524775172	9.88194801198232	9.76003193894073	9.82480829823551	10.0036898973946	10.1679088464417	9.93846995768561	10.0769547986515	9.9035771452152	10.3298036216098	9.96156264312253	9.88194801198232	10.16509806189	9.75165654141433	10.0104952557716
HK2	7.01239255234731	7.28643688611348	7.87379004320783	7.21232265480281	7.68026073908828	7.53000310914673	7.21209654988451	7.08619848373493	6.84846205164637	6.96589642963774	7.52305046914948	7.2982465776539	7.14805169259906	7.21514485622991	6.90687700737439	6.99840814236254	7.19330935146971	7.2692198576009	7.47379482349246	7.04701209069076	7.67955730122709	7.14167065495037	7.17286134795818	6.99112298079762	7.48420700983414	7.43465807148665	6.99360008985682	7.23285801856571	7.23310119941506	7.29850227994041	7.005420370611	7.73740487223016	7.12110913221573	7.06089304380544	7.21634360140849	6.9171958761483	7.31336486508478	7.36251966810649	7.78233958693543	7.24340062783907	7.36499394196389	7.4024199153004	7.20835175099633	7.19654342489961	7.16927595514902	7.47980446978455	7.06549342343282	7.15911977807823	7.01016803818399
HLA-DPA1	7.80359017251309	9.34642161366938	8.48526453612888	9.02069026531484	10.1510560698422	7.71816238691991	9.14257047730203	6.53964821822263	6.95681523546015	6.74349654112831	9.94285380264583	6.85339829905342	7.34511840383695	8.18208284647116	7.71308930878364	7.17518248302665	7.80568453047464	7.15202799955071	7.62521020032882	7.10686139270237	10.5029972927123	7.98387951618664	8.14943155953961	7.95518683098566	9.10179865250971	9.40990714788137	9.27395524320363	8.38644478262325	8.62031740379925	9.01748300449902	9.53572847840315	10.0720995218062	8.86635422817347	9.48387579687067	9.54105504412578	8.79236549181872	8.25999518581978	9.47563112598383	10.0228626287649	7.89541824980285	7.84953770168597	10.0119005381139	8.60079167632562	8.14275552303927	8.23378523573768	9.43595801662378	8.31810853111541	8.97443766907707	7.40438862545071
HLA-DQA2	6.51965093745304	6.55042510039575	6.46987137441888	6.53351721869427	6.51555474320361	6.41265241184087	6.55461242212521	6.46376537029822	6.50873076499693	6.43726293919487	6.43913818332207	6.56659821600558	6.58950835619192	6.52238277659764	6.46123291611204	6.49778312554166	6.47115058575253	6.48651451459399	6.54334911224529	6.54341548897496	6.47256895312982	6.6026936075683	6.48427777943879	6.494776807415	6.60034143361893	6.51721546916576	6.60320123496884	6.46530442149143	6.59465061314138	6.45558659139168	6.48270998728682	6.65512997067302	6.54033162591536	6.572249606408	6.61657326827758	6.72850042282236	6.45015369178161	6.63092056575132	6.64807400777923	6.48176236282587	6.54961724826615	6.4857897493902	6.63899264234479	6.50165735832271	6.52125131717072	6.47198351025336	6.53982229640811	6.56644874467401	6.58714256889647
HLA-DQB2	6.59937030102247	6.49176652647726	6.54953877820278	6.49698441668629	6.64899865110719	6.40618021720109	6.50448414311898	6.49178483421067	6.49716824334935	6.50914626657931	6.54429876634036	6.50195063760392	6.79357292018935	6.75580216782769	6.58114497848578	6.46958373780585	6.66215754224579	6.52556353856248	6.50953438239288	6.53899790813961	6.47563647294463	6.44565566591032	6.52265097100748	6.5581585891113	6.7243892076353	6.5470779449802	6.73067779286182	6.51769843298461	6.45070775565883	6.49913670306623	6.76580345162294	7.01833918031515	6.56190004977038	6.57529392045537	6.80282870505091	7.26859910376139	6.57279152203821	6.72112320318917	6.52771882349596	6.59581953300032	6.50236593517965	6.48427777943879	6.88642232419358	6.51352545301727	6.53597876278578	6.63273828774012	6.64097364787064	6.63272118477991	6.73792369188223
HLA-DRB4	7.56768166860884	7.41066436458534	7.98357529287407	8.00546458616433	8.33024744101719	7.89739929540877	8.54010560903599	6.98431209381678	7.03229790104124	7.09205066137624	8.34832312406898	7.03379758911444	7.28859042050717	7.51004749072659	7.67445494796169	7.12780357385287	7.19180821864363	7.03614393730141	7.50993397831997	7.18551614856423	8.92162761909739	7.10795620309441	7.08886824637178	7.17645197037821	8.22549634849602	8.89793379745143	7.64332109123688	7.57718515341827	7.93192950537695	7.56043758421653	8.33803941004119	9.05811553229577	7.72850587851443	8.74910277289403	7.92128928854985	7.27620035754929	7.38148682775352	7.95482545470246	8.84981302062418	7.20193739582271	7.62386556964997	8.74943074033336	7.50296492337316	7.66796551491284	7.57718515341827	8.17162359291212	7.42404018568207	7.97522558755187	7.63107976431924
HMOX1	7.27850434331971	7.26487612422291	7.36406503379923	7.04453989094245	7.70164729739561	7.54957644864826	7.33141774383418	7.13906751436774	7.76922999893634	7.42300962161458	7.63398116308213	6.9289080283142	7.36946337090028	7.61506886541721	6.98603838186791	7.13729842767861	7.82003646330007	6.97024923035149	8.19060951234756	7.44385938770206	7.47259229776875	7.05890374392501	7.12226100469088	7.18971524458975	7.15890003078026	7.44873143122787	7.12496295248539	7.3057543796188	6.90864823602509	7.01639122841052	8.3678225654394	8.06067303270441	7.56419805466552	7.07912163450191	7.24188963098863	7.38475643808578	7.08362276584064	7.27608282286279	7.81621061942043	7.17908272207801	7.18041091569946	8.11822661421798	7.02752916873751	7.34136503647067	7.24666300315171	7.29610949007999	7.19356389226147	7.26080061012741	7.58647099740704
HNRNPA3	7.64749644882494	7.45465722929548	7.46482654323446	7.44414914451482	7.4600539963135	7.08472342145686	7.48512041061026	7.03944054036951	7.35831125579459	7.36499394196389	7.3554195859763	7.44627327370153	7.30706949104551	7.35728039238792	7.64412421313211	7.33233982305531	7.37654450669635	7.41774862145419	7.49221168348919	7.40223896222133	7.41668984882777	7.55994604208548	7.47771907746368	7.47398927137336	7.4020869253283	7.36119218720613	7.23850559237673	7.46442661085745	7.61649854989088	7.30063429638656	7.33343883966943	7.02193048042376	7.44159828051983	7.72619045291473	7.5064153078742	7.00096424152352	7.44692761627166	7.20413937077478	7.62244186283967	7.34656100630098	7.25377633708737	7.35251651689392	7.02193048042376	7.38433776983509	7.48522129989859	7.32535700218403	7.27889518985083	7.52427724404583	7.19304124917177
HNRNPM	10.2809663667938	10.2464983165346	10.1918749153081	10.2270050614889	10.2270050614889	10.0260734911883	10.1180322089509	9.11438042886686	9.64973270827272	9.57081314692806	10.1997027771745	9.84642323526806	9.63537250705537	10.2698732119793	10.5789402635552	9.60961328333509	10.1247718612053	9.86100186255628	9.86453720659348	9.77946599033971	10.4114531848903	9.81738836228241	9.71835239502112	9.68193277149262	10.1762849691764	10.0848258059797	9.81738836228241	9.89178336260995	10.3029110875545	9.99444021261509	10.2559184335317	10.1538543484602	10.1781484851648	10.1869758335587	10.2790745024514	10.0264771394224	10.1564457337021	10.2270050614889	10.6246603317042	10.05960309925	10.3298036216098	10.3432796819268	10.4615599778168	10.0789152032538	9.73491374444198	10.4615599778168	9.96454024475755	10.0665698604223	10.0647566508848
HSP90AB1	10.3238742021626	10.7144069351733	10.2516447470668	10.3194490048641	11.3136660508812	9.8690256718686	11.3870801342868	10.150241328111	9.5045376565595	10.6698142079096	11.2331188663426	11.3960852978326	9.53510750344907	10.6457453458185	11.6131707885879	10.2779894056527	10.8422962449001	11.0012552161378	10.5264861539077	10.4378721503728	10.872906407125	10.6328109482534	10.8268361550631	10.8639798509027	11.1558639438481	10.7806044370957	11.3482524871343	11.4009051531561	11.5812571277937	11.3154552557811	11.8170708132244	10.953148341524	12.2976963814055	11.5331397122578	10.6979489043979	10.0551273405989	10.1223963561298	11.118871470654	10.2506612529232	11.0933094753367	10.0497794113886	11.3273346487177	10.322383711632	11.8938934873345	10.2790745024514	10.7295156222787	11.2007574234377	10.3529674258732	9.68772563820769
HSPA1A	11.9947995449694	11.2534373031647	11.7748705028128	10.7336890089318	10.8052503919305	12.3114699921827	12.4953174965394	11.0065962548255	10.5341688481306	10.0442000026982	12.4264934736605	10.0910150322018	11.4981154929326	10.3745101743882	10.549005648561	9.70906544850968	10.8135606505573	10.1811511485164	12.3560173815573	11.8025463593399	11.2194531771176	10.8440230814735	10.2719569884333	9.81880368517858	10.678177536669	10.8330995796916	9.13059960960748	11.76914287898	10.7021524662963	10.1957282567963	12.7165009562543	12.7707947206945	11.6395165261322	8.63784752965922	9.93846995768561	9.84438407035958	11.1804529510723	12.0847428967559	10.4615599778168	10.9752740473701	10.4004810029702	11.6855438791477	10.7130584770886	12.4264934736605	10.7009062126583	10.7966098748177	12.275660991517	11.6989474051457	9.85915600823894
HSPA4	8.85806764861514	8.52854763252845	8.80829258559973	8.25117845000486	8.42959083164456	8.76633310187022	8.6879331564067	8.84404035009136	8.39115460533735	8.74056984736434	8.54155915640069	8.25581273770326	8.4494349299604	8.45995482567962	7.909554454305	8.25134126300816	8.39434118429241	8.2487354218803	9.11542930356523	8.59484717560406	8.30630768971766	8.46167534019996	8.25198662683722	8.3678225654394	8.08212714836222	8.21592412523166	8.11730331965157	8.54109085472455	8.16371486826523	8.17191208029036	9.14999226415095	8.74115438056253	8.38491960401441	8.12164573087323	7.94671519923862	8.21878641565316	8.25420078353143	8.43745679949231	8.10544206085926	8.39029074097073	8.23647045464145	8.31552291262761	8.02092239088857	8.84460596767051	8.57966583655528	8.4058760329585	8.69203226436314	8.4696718252314	8.21374918388827
HSPB1	12.2846679516372	12.209772711232	12.5006314264941	12.0494147166092	11.5963497849072	12.4853731733759	13.0238099048481	12.6244813007118	12.100869701962	11.4906236848739	12.8071844850269	10.7775925760811	12.0252655941854	12.2190810973657	12.5272091263738	11.6243838124889	12.9861332673759	10.6994030577643	12.8564600827968	12.2938991940251	12.5977642950253	11.1613697511429	10.2759315701323	10.4539087157131	11.9595992322218	12.0308631628399	10.7429078958651	12.3850938582033	11.0880141199216	10.9975757282947	13.3524042758673	13.0151273527001	12.2803620852262	10.633489797765	11.7181632216965	11.8772799960641	11.7302093540919	12.9589630425687	11.9947995449694	11.9646272548988	12.2703840957948	12.7862709147222	12.3650729455264	12.5757681741972	11.3350268004072	12.5243002053451	12.5006314264941	12.2803620852262	12.0252655941854
HSPB8	10.8866490820654	9.81510314227067	11.1279045255735	10.3109948293298	9.64706663371427	10.678177536669	10.6026740956776	10.3595655443198	10.6386676358256	9.44468310337788	10.6270019014988	9.7492212939601	10.7336890089318	9.95597251549732	10.2464983165346	10.138432456087	10.6684918944754	10.1427639815486	10.5512238279083	10.6145087426119	10.3432796819268	10.5449149388103	10.2536894125472	10.1914746841432	9.76832802614148	10.6684918944754	9.20419133367716	10.0856784464814	10.0560835917926	9.38208495650855	10.8544925028569	9.97896363812173	9.83038505540668	9.17380138855051	9.5661449284619	10.6145087426119	10.3821739095452	10.4028916064353	10.0185847299433	10.1799893641633	10.7933442820266	10.1538543484602	9.77000057945515	10.0864640379475	10.0492567408846	10.4400925017738	9.74856000464058	10.5524538585605	10.5068228604714
HSPD1	11.0300802630988	10.4004810029702	10.9667411148806	10.3640176154068	10.3142948714768	10.4204978844183	10.9684578717998	10.5175537569133	10.513533956783	10.331968060861	10.8268361550631	10.0088129309753	10.5400767855615	10.2719569884333	10.0331313650501	10.2912575171125	10.4039127399913	10.1740187198147	10.9236985839579	10.7488088945395	10.3739280139189	10.4890125827527	10.366653407647	10.2993784544706	10.264779479549	10.2900786766229	10.3078800878118	10.4819767686446	10.2516447470668	10.3281821330777	11.4981154929326	11.0411982970884	10.60006350779	10.1025657957173	10.4794382642437	10.5042993939416	10.2749053441486	10.83620317327	10.1877803526458	10.3711597199792	10.5587328657587	10.797880323086	10.4699387430583	10.5842182015348	10.3702580798277	10.4805983994526	10.4674865061444	10.6952124164599	10.4863314512231
HSPG2	6.56415516599893	6.55765393082459	6.60666382359007	6.56657833362741	6.58447797894327	6.88025266401686	6.54799037032131	6.6890289273742	6.50401434990025	6.51458665318065	6.5722113996509	6.54847321221898	6.55433999436744	6.58084325860653	6.57023461055675	6.6180723539326	6.60635544403038	6.56168131726529	6.52100143512845	6.48658605908043	6.53203102823265	6.51372407314642	6.48785912223699	6.54461185189462	6.75505419269365	6.58709001994624	6.65854363902129	6.52494888422407	6.42211881205963	6.62441215264126	6.56695347457128	6.75392609407163	6.54235270954872	6.56743314724199	6.75965510606842	7.06656089362775	6.50255401624332	6.5678249608195	6.73478251469608	6.64063524307248	6.64303908561125	6.56532207594131	6.62538331261196	6.49830745939749	6.50728132613985	6.55505174409822	6.55645886567093	6.59826938396878	6.53029955012847
HTT	7.8777990893826	8.06844368791443	7.96488731781868	8.16938401478181	8.35106046796613	8.13081737194362	8.13377636309118	8.94349989657463	8.30360075521145	8.81123288955605	7.96660921887798	8.5104487331454	8.07238348768227	8.4796074054744	9.30093771750854	8.71903868699385	8.56815066517579	8.29696034476644	8.23838694164326	8.49135766902645	8.22756540519642	8.00299661529808	8.15993921500662	7.84912645007431	8.67896207732113	8.26889854758036	8.3621318352091	8.54668476967061	8.63641472183689	8.38526239692299	8.36950316051425	8.04568098580437	8.60759680330949	8.12407704298028	8.19111964477037	7.74301763896798	7.91199833897992	8.16115511359117	7.89674627831844	8.53127716076712	7.9865199161218	8.32564362678608	8.05412625236703	8.52439596989316	7.94973873643805	8.17444577693183	8.53810569814349	7.99035255630676	8.64507663454347
HULC	6.4450013570182	6.44948472540974	6.47981737219552	6.49015260081678	6.55077126266442	6.50103212998097	6.5167453836933	6.45558659139168	6.34404346363593	6.43231835516955	6.43223679581419	6.43541285619118	6.43831970882296	6.50593751178435	6.50407858228073	6.43242106450117	6.37406522327139	6.47769850492427	6.44022910292481	6.5275543454421	6.45627290566358	6.45045239396304	6.57266588744052	6.59017949976171	6.45324732109673	6.49374972178322	6.43831970882296	6.4919008459771	6.6011162833358	6.51374471979932	6.43521753201532	6.41295422687617	6.48435316014882	6.489688095062	6.48013266287412	6.46432992090503	6.50255401624332	6.46140924254279	6.45564653290112	6.44462375061654	6.50906435880839	6.43975369362171	6.41473305508968	6.54939872393013	6.48414367677986	6.45990425199436	6.47377007501223	6.45995469498664	6.46678334477978
HUNK	6.49648068684666	6.49352324770056	6.52377215495172	6.48429546657097	6.49805490517583	6.4691188073302	6.5167453836933	6.53964821822263	6.432943131991	6.52543732594657	6.51058827448505	6.52261081592984	6.50262711914735	6.52602786560903	6.47559879934993	6.47715728289628	6.50137280721539	6.46966220663622	6.4182506796265	6.51428629317559	6.42667949968289	6.45700980232342	6.51897015673974	6.4558699360858	6.53003238925331	6.56168131726529	6.46803216566495	6.48050070493164	6.51119035040259	6.4450013570182	6.49434034029959	6.50961706386166	6.5267532074282	6.43976283832079	6.37476439427974	6.51382548435467	6.45928785061514	6.58178944037865	6.53299588384397	6.51488151968621	6.47301993477833	6.4474811304097	6.5913820773158	6.48347074512802	6.50335694395869	6.49312509230563	6.40838881213938	6.48126133390217	6.51617393180472
ICMT	7.68183618626783	7.25377633708737	7.38127840577589	7.17255782599724	7.13663773056126	7.62722788634493	7.12540295085714	7.39534722116849	7.28184281839997	7.33349445618872	7.17727124383638	7.38952467979081	7.43794033158655	7.27256995656613	7.2997438250169	7.31347076088481	7.20211486934336	7.22980341711763	7.48660979612485	7.41044831773398	7.20858936731069	7.22249375387358	7.36827703482146	7.20104742222922	7.31871321608773	7.18930450932078	7.23850559237673	7.14737155493145	7.20342021332918	7.11933152673288	7.43512580933241	7.33279308509055	7.20438036581791	7.19982136757509	7.23850559237673	7.22666711875359	7.36792043887225	7.31423629301837	8.02206298627162	7.31139077655506	7.87976582710772	7.26819134942246	7.56125639725239	7.4125362606589	7.23606783114322	7.30042398242324	7.43347686590526	7.42350701416886	7.7618943115134
IFI16	8.12368155016702	8.56088325270249	8.70635582474983	8.1814320922804	8.87140535782739	7.70432125521114	8.51954863741871	6.83689014060117	6.89458824134195	7.15482683521472	8.66919379008584	7.13369388738034	7.42574588469009	7.79083320130156	6.98281451510357	7.28246960717174	7.54856366977826	7.38536736724061	7.75412856484194	7.30745813864078	8.8880447363394	8.11246194443205	7.75206097476074	7.97655351884133	8.37230650702819	8.6756888624633	8.0104612143069	8.45687782089148	7.95004202366499	7.70946461331844	8.6617039719307	8.6708344692642	7.9550633437076	8.07314181309796	8.42243825268299	8.02339164014638	8.62832662934253	8.45002164169961	9.06412543722088	7.76887717989759	7.71099323117338	9.1104002051321	8.21532164721127	7.91713668233908	8.51879809962755	8.42737276858451	7.84772344627108	8.53614148639961	7.42806834085109
IFI27	9.52803695799806	9.38063961270447	8.68810988215296	9.98617572887551	9.21629194811189	8.39679715495005	8.62600644539306	7.69961912805831	8.33228455867433	8.34832312406898	9.16995356614696	8.33282301956581	8.81553299722926	9.22593782127179	9.56263530245059	8.61163779964249	8.37001933544316	8.39831279788183	9.67955859253765	8.66069051017969	9.16019931896291	9.01160982346357	8.23784682415918	8.54886375208791	8.48319800620809	8.40685641492577	8.72961608107279	8.54400381366295	9.27074642933037	8.10423609797056	8.76059159037121	9.99042998213034	8.90016780171447	8.7279894742685	9.62628012918133	9.70145882115569	9.35685925070903	8.93830964782522	10.0248194095253	8.41767742905475	8.88936206997416	9.46470753996938	9.45110739435099	8.38936892825388	9.61695405260393	9.37305234326418	8.37553643851027	9.61000044959268	9.47137766979494
IFNA1	6.38033316496576	6.49907096979473	6.48395512943998	6.54210738706721	6.62658505496764	6.44739165826537	6.5933248266158	6.58406785731759	6.5201932630289	6.58863668427555	6.56737867900968	6.62977481600438	6.46625377221796	6.52833257109753	6.52436859572251	6.63708175013385	6.48095665731441	6.59716286312585	6.54123829177284	6.56563437995029	6.60070204992717	6.60657703427998	6.67026500985148	6.58647235821316	6.61025354301652	6.58134351313211	6.69998814696006	6.78464619530799	6.74214037552756	6.72374920049301	6.43521753201532	6.57958421755363	6.57248444227965	6.61118618975617	6.49438182167723	6.50223766555686	6.43128962404785	6.54373401564238	6.62977481600438	6.65515418838583	6.38666613639557	6.60382994758887	6.52222263863386	6.62052850723909	6.57974360211064	6.50051346874022	6.60001742766463	6.46499999573508	6.44669295538191
IFNA21	6.57252084364228	6.56919868125701	6.6321516942325	6.54749739484453	6.45240754100647	6.71008910608267	6.52596489072569	6.62264070279698	6.59971608301566	6.53257072761606	6.54602791176469	6.5547299029596	6.52223994035239	6.61434716808363	6.61819810493321	6.62015413705954	6.66215754224579	6.56828961806364	6.71400872545587	6.51953358047495	6.49500286932521	6.63450251114941	6.51522132301254	6.47790328535877	6.54439051017579	6.60864235337536	6.58713361256297	6.54173578695821	6.49960042804883	6.54122790975777	6.56278687486546	6.66593662843603	6.52558287362256	6.52484843814834	6.58931887532719	6.97395151680106	6.60328399081815	6.64798837953463	6.59343957879152	6.46653770533209	6.63200714914332	6.52137023082752	6.72549901085018	6.52494888422407	6.59090452116101	6.58231727267423	6.55904308445999	6.58406785731759	6.72956051011411
IGF1	6.59348014304512	6.57124746393645	6.71246712458409	6.54036858531584	6.75438121408625	6.7756913793527	6.63564896095189	6.57124746393645	6.51793680648936	6.67559819908951	6.66221792011675	6.98542900906034	6.59450889801429	6.64695687579196	6.56825164914634	6.63933503717193	6.59527583823661	6.76561439212373	6.6226581581691	6.58471080802534	6.71252346618069	6.68540262756141	6.71788688021009	6.83390487308619	6.60034143361893	6.77012895690962	6.82037167360614	6.67457066969523	6.61784821214436	6.78501754762108	6.51522132301254	6.74119123499905	6.62354865976324	6.65683369889568	6.59439258894128	6.82232298118413	6.58877135084391	6.6956766762201	6.54939872393013	6.58171658997338	6.56641291813069	6.68251615759312	6.58687396406476	6.65633493193987	6.63158149200913	6.66191886053307	6.69097502129712	6.48126133390217	6.62538331261196
IGF2R	9.70410461427154	9.30061055066743	9.58839543944785	9.20339258921917	8.75593552708327	9.56689081747841	9.41107113874839	9.12845591715146	9.39789256013978	9.29184666997875	9.87187209008223	8.87438243313076	9.46470753996938	9.07153709594584	8.83553604441322	9.13696750899059	8.97679583465002	8.95654071218517	9.64804184889129	9.23672826689878	9.35302048007948	9.13539852103479	9.14496796840077	8.94714048685117	8.84404035009136	9.01702099461505	8.69629341093294	8.9847425703485	8.38451596974682	8.80381320320968	9.40875966858427	9.4953748569003	8.96796268310172	8.84442449457597	9.14449305297942	9.13297020224659	9.43301530563977	9.17405603590558	10.1238118698312	9.13176837760417	9.62833026521651	9.61832010647944	9.30220740343985	9.10481394193978	9.27824613512386	9.07966818511772	9.11438042886686	9.58209131432185	9.66352769101348
IGFBP3	9.21408109607565	7.26812205773723	8.56944160921078	8.13444596274333	7.4191065112678	7.7812130795677	8.17864647013745	7.94789896068943	8.14447516627881	7.60000694053176	9.32907295060771	7.97258040844187	8.07657586683333	7.37598054963201	7.13799377391854	8.30258944542405	8.01357654826643	8.29696034476644	8.58952850919643	8.23631582279766	8.24150669086439	7.49472412310532	7.59805678485066	8.77487725082756	7.49232629299386	7.51772371376531	7.71257193310506	7.55556954819706	8.01018710075519	7.33478195111795	7.17607023705067	6.81879961565503	7.34240969207141	7.54065692781779	7.63095693727966	8.36950316051425	8.28087511135241	7.83822373876041	7.80332963049238	7.81732530041378	9.1261921440812	7.39168744791104	7.88984416934833	7.25585183310889	7.82349176759453	7.10596672973376	7.5331738062625	8.26046095723631	8.23292914546594
IGFBP5	10.0570760744718	9.92013534245908	9.50609421880012	10.3421041099436	10.3650913604719	10.3601728649634	9.86861191749203	10.1379656295881	10.8039742585514	9.5661449284619	11.5095553998203	9.5633066046733	10.50616168741	9.20742970582752	10.8376733724924	10.0588598844617	10.6833423462201	9.54078473919233	10.7856556318297	10.1189387829051	11.0092988681119	9.50670294622359	8.86145879248371	9.46055833937005	10.3333338253953	10.4485650639864	10.1524359971871	9.71476027768397	9.91033571124989	9.6628180250183	9.52539379585289	9.58325810976056	9.60890642846535	10.2464983165346	9.9035771452152	9.80545213414276	9.8217442162469	9.97727710341273	11.118871470654	10.0473688916059	9.71612390884065	10.1848211260957	9.75502023130019	9.07672197251038	9.54458766201676	9.83982869192698	10.0551273405989	9.7247301708155	10.05960309925
IGFBP7	9.90249155005275	9.71181519151315	9.99522885667956	10.4238165286419	9.57179889684961	9.75022930750757	10.5587328657587	7.77647511384513	8.4792768896745	7.64869171043136	12.351554874212	8.16634968334742	9.11862567611982	9.09322871136165	8.77363787742778	8.45958817226474	8.80512348654526	8.73077501573535	8.61248945853312	8.62440693055977	10.394558616242	9.47632380819718	9.30986415682686	9.45110739435099	10.223995834974	10.1267583198092	9.66552803272482	9.59946073580768	9.65511919885446	9.50936003262089	10.4061847199631	10.9567204536312	10.4028916064353	9.12660492008071	10.9702017752756	10.7171950229901	9.85748140567494	10.1735462145249	10.9870965027082	8.87030385879529	9.83834057325577	10.7423629277538	10.4819767686446	8.73199067012205	9.57812650686177	9.89031284066909	9.25914776863755	10.1106358757528	8.50681602136173
IKBKE	6.6182142135959	6.74393560612896	6.83594323775817	6.63700696798757	6.76356365147916	6.64860172972795	6.75725247947579	6.71723108049078	6.88652843099164	6.59597517694174	6.70525711433305	6.63180325470722	6.75849612702984	6.74189089075747	7.00911077524968	6.70653074025423	7.12394645208501	6.56168131726529	6.86093029678713	6.61507876268385	6.79410684556945	6.6011162833358	6.5467914342373	6.59153524645674	6.66491613674877	6.67038555892833	6.65525818920157	6.59949834482313	6.62725362702013	6.53189529668511	6.7235974820519	6.66750743506588	6.65791902238433	6.71215714216078	6.7007685772756	6.68527612402856	6.71602856249851	6.59223045447732	7.15758723251076	6.75798446195717	6.58335537811777	6.78204175744158	6.64088123736837	6.62802068257158	6.67009474426148	6.84059470494223	6.58134351313211	6.72583001651381	7.09962461774503
IKBKG	8.9118631165229	8.61672774651108	8.82104187730398	8.72307622393498	8.74262046427826	8.59927157190399	8.49833327567385	9.10433499559974	9.42731174753196	9.4566790424535	8.33623731690888	9.41784598476445	9.09824466506878	8.66627268403775	8.67448425270412	9.43213537596714	8.78415701482291	9.41075135151943	9.23947459982393	9.26723213405798	8.61012616166071	9.10505612639672	9.37210648886462	9.31548976682051	8.47747723652008	8.94175869923609	8.73045957723985	8.69862596454238	8.62600644539306	8.73830206540444	8.48788312180072	8.36907716262209	8.28759217699031	8.85106772993049	8.34270413344185	8.66674911425684	9.04258619309758	8.66998431142499	8.93851856501089	8.98527472635929	8.9319328892834	8.67961334141547	8.47362237752404	8.66523479337933	9.09322871136165	8.54208190287992	8.89240838017978	8.81780874784911	9.26694418079221
IL10RA	7.07445200191035	6.84493790864274	7.09415194223001	6.86927288906437	6.98087223687564	6.91471761140332	7.20591423152325	6.60668142548304	7.3078028968747	6.54379247666681	6.97228169436642	6.70347142940934	6.67687351507941	6.7296532850575	7.02976516256236	6.73151286712891	6.88268933678251	6.65134091444215	6.78415116806704	6.71441742757184	7.08933624480229	6.68286262509877	6.71063546901158	6.71599862401852	6.81154082739645	6.92541034340089	6.97829512607364	6.73700221786561	6.71481246675175	6.75505419269365	7.73465882111732	7.49858777533767	6.85912332827192	6.87153810073819	7.00042398322605	7.59281973637606	6.78232007544243	7.24103142093513	7.71981990775465	6.81270690470236	7.29808385265204	7.39764447767827	6.87037646908204	6.88602213152304	6.97105092668991	7.15482683521472	6.89049897072364	7.03554959135981	7.15366246217414
IL12B	6.46769647092619	6.60171347296111	6.44900688174824	6.51458665318065	6.43494233506523	6.48403795448052	6.42522649061341	6.45558659139168	6.54441962520941	6.42639756327577	6.52413269089972	6.47062316586202	6.46625377221796	6.47940289431927	6.50877942398027	6.53787757428312	6.51903228987119	6.50644327059097	6.45905043764258	6.52119010915884	6.5132748577892	6.56160870457443	6.58339489129251	6.58500072502763	6.42900028505455	6.55999999631419	6.57469406895499	6.51083705907299	6.54918921992466	6.54122790975777	6.43521753201532	6.48491211183932	6.49511042467318	6.46254383509792	6.43579713649537	6.38758342743142	6.50632502900004	6.51965093745304	6.50104954720932	6.57382415933941	6.51822785216932	6.55956941099436	6.49355858985491	6.51846315534111	6.50335694395869	6.51350651889163	6.4219446244845	6.47027360917692	6.50050268199204
IL23A	6.56207051697839	6.45135747503674	6.40533201803339	6.52804799712117	6.55222697831615	6.4273622100215	6.47617801066988	6.50568080554476	6.55674980591004	6.5060468972606	6.53742480925858	6.49402595206749	6.44093564700724	6.53617439296811	6.47321752561344	6.47715728289628	6.49694524689517	6.51683481100764	6.41625387974385	6.46460270627619	6.51057070645816	6.56446487972925	6.50247493678047	6.60549441161073	6.52190342936401	6.43829058879549	6.57469406895499	6.57679237924633	6.65331616934774	6.53559774013898	6.42236636578421	6.40376708264348	6.50344566853245	6.52813958368475	6.47816088717307	6.48833719431371	6.58008165467935	6.53280395518081	6.39158753104616	6.54034914338677	6.48344469266865	6.50326004792465	6.44039709446077	6.50165735832271	6.47985947493127	6.49201864852298	6.55265844192276	6.4492881871968	6.49358805825963
IL24	6.93120992540568	6.62878358252686	6.70497019417925	6.61698490869684	6.60823347363091	6.74048882574958	6.59614311035238	6.80523185476565	6.67724304231957	6.72675146108001	6.63832256210638	6.6160019536922	6.68259739604761	6.67760640435459	6.69525087325907	6.76426705213914	6.69171921504301	6.65018317861826	6.77592778837935	6.69635663703811	6.64419259956983	6.62948278756531	6.66866303613551	6.62232300512849	6.6630335813978	6.61167447559076	6.66740601146423	6.63969255286271	6.56927094624143	6.58359821929203	6.65695961080419	6.66593662843603	6.67258907629577	6.56743314724199	6.56312135817869	6.85161703353959	6.6672361567854	6.67957903624592	6.70443587816817	6.68040445875721	6.69881473723421	6.65667770479123	6.68744775793498	6.60088015291465	6.67009474426148	6.61905891955355	6.60344463334773	6.6534065533377	6.88198457443014
IL2RA	6.58305324774295	6.49176652647726	6.58589151902994	6.48083887615263	6.48180098747938	6.55487922735941	6.54119841930896	6.70045420728367	6.59971608301566	6.41852762529621	6.56825164914634	6.52942610730187	6.5697491991686	6.72809828099483	6.57603603956877	6.6418294100025	6.62808288636746	6.46966220663622	6.59194217882601	6.53731569436596	6.57741600341045	6.58980013744102	6.62501789857921	6.48897169271139	6.49892209080658	6.48542039051844	6.49716824334935	6.52250002932526	6.51448199547253	6.52653887991314	6.71094955119237	6.51490809010474	6.55685955459793	6.57064735103248	6.70849951095624	6.57646994214485	6.66225651826578	6.55104740521327	6.73000801266803	6.53882412192857	6.59311665510839	6.50814366973204	6.58385272105641	6.59171924310797	6.60259042717083	6.62006536112991	6.54357312439774	6.65006447049187	6.89341055775602
IL6	6.56620846734492	7.28847501635897	6.60426689567929	6.64115495830049	7.00011159379418	6.63912781790797	6.79767686994747	6.50339431860464	6.73067779286182	6.58863668427555	8.2303144947913	6.55250820657009	6.59450889801429	6.81078840329494	6.60330120196735	6.58331785410842	6.74341107452279	6.59962592481151	6.62765455268543	6.5896969057529	6.59109746473835	6.64237521164421	7.03338001384127	6.63129239569409	6.64492403126823	6.8864640584534	7.05188842594875	7.15546886627158	6.83306350290975	6.68716519476431	6.77425049241525	6.90590838252348	6.73703479289254	6.78059791337336	6.59439258894128	6.55104740521327	6.77365216334853	6.59960732361558	6.80348791173549	6.68767850347739	6.61639784943264	7.60870602374622	6.58221033744751	6.79889756488947	7.31789163750478	6.67384352499025	6.64807400777923	6.84114397276258	6.62783840883314
IL7R	6.66457035678821	6.50914626657931	6.663923171796	6.63038134671618	6.69152086516472	6.61540143203552	6.56166147808622	6.71999468059763	6.6197203132201	6.6505672952745	6.8696587514157	6.64883108342836	6.73071738183326	6.57471012342859	6.60260723761129	6.6418294100025	6.56373613912752	6.59580027947977	6.55228345934123	6.77616897768056	6.89284822130225	6.60539132510244	6.60549441161073	6.633706208829	6.60034143361893	6.54368400405806	6.54828301950223	6.56490555520714	6.59307544817871	6.53189529668511	6.58169794460131	6.56525534484149	6.60994648532042	6.5925614844831	6.58500072502763	6.54210738706721	6.59391677340834	6.57178534902159	6.83054887842019	6.59728824370144	6.6346898063299	6.66064049886073	6.57085156777237	6.51004331293621	6.6491212504477	6.63121750882569	6.62516814170949	6.56644874467401	6.60070204992717
ILK	9.28325918437077	9.32564313220853	9.1134109847326	9.36759294603823	8.91280345386134	9.41465764901758	9.22276457922526	8.97373821042043	9.22447857391109	8.87377351070484	9.18460576470561	8.4976897299466	9.33939315264636	9.43213537596714	8.82736918448723	8.8754697780975	9.48187123629739	8.40334323666143	9.12869379130665	9.0871923745675	9.28231723952767	8.57355991842562	8.54596706630363	8.30036243996716	8.85332347485214	9.0737035358391	8.73919919353209	9.05740142140657	8.76811281243344	8.769994637898	9.33536573287811	9.43667119475601	8.52166377076271	8.64740616124075	8.94615839078776	9.59185408984278	8.9677320589472	9.37761751262247	9.30617590152644	8.83756343305853	9.38655930000962	9.29673944916159	9.56689081747841	8.94452602086084	9.03831492160554	9.60890642846535	8.81168664185526	9.18698218862259	9.32649996064665
INS	6.69445372333586	6.47577965792876	6.55566651478436	6.49698441668629	6.54793208283891	6.70393027593306	6.61592196083842	6.70839962152077	6.60510309035505	6.57800061400047	6.59752319056775	6.56302408012836	6.76204231265456	6.60001742766463	6.53884409127178	6.48555997924604	6.60448088391826	6.54764953074393	6.56543088083276	6.5340549255183	6.59348014304512	6.59960732361558	6.54486525577592	6.5825264131074	6.79330195866502	6.53397223706149	6.57089135414931	6.56722877027916	6.58348678019105	6.60167959530214	6.58842187288674	6.73514018136731	6.57457409588964	6.57997748555428	6.66395882061258	7.20900148102155	6.52888694114539	6.74932798066581	6.7491054295138	6.51799680994654	6.70126964395715	6.55077126266442	6.86862081025582	6.59450889801429	6.54961724826615	6.62167817461473	6.69335183224448	6.48863662181129	6.70782148451142
IPO5	8.53614148639961	8.0750478483481	8.19883944429282	7.93697584029763	9.0047087189342	8.19650892585231	8.26857347183889	7.77774955448776	7.80456352759935	8.09787040581748	8.01403300528616	8.94714048685117	7.60047726595367	7.65384427750712	8.42535842122999	8.09506103852936	7.76922999893634	8.63561964071189	7.88394266149417	7.84651574674033	8.35123985340983	8.65566918717769	9.35015366000811	8.88692192052261	8.75472456057672	8.41839141520971	9.33824737159014	8.63737787607451	9.42294867581426	8.81880660256833	8.26570670234534	8.07180427855512	9.08612291573452	9.37120692552903	8.1016463704633	7.93836292016493	8.40670281616906	8.51318674486571	7.88868134893773	8.85788094486812	8.22549634849602	8.51081027821071	7.99227149941725	9.11391755620057	8.26654421409804	8.19993547099998	8.90061734305681	8.20836806049762	7.77241342885011
IQGAP1	8.47219882513593	8.36340579867717	8.24386252851782	8.53328681580739	8.32564362678608	8.18128003179951	8.30393350535605	6.96151837056901	7.5806561828664	7.45255996457025	8.68456324715731	7.70506428350838	7.84343714917352	8.50699738474577	8.15511258307923	7.65857971241654	8.04717470456659	7.91727995842621	8.02473646428697	7.86891147041593	8.38084737090251	7.93606859016892	7.77207603995915	8.02078965225072	7.9337733884735	8.59730169422359	7.64227802022052	7.98875905004126	8.20784753035704	7.39955995612198	8.26355783067795	8.11385702759634	8.07592308189616	7.88394266149417	8.04740739016409	8.35844886402424	8.82578940493772	8.53256744048827	8.81082558358184	8.39556115348512	8.34441327603098	8.85292366575659	8.57304316971724	8.2336508232885	8.11713927800078	8.53215171737514	8.07804011518867	8.44697912553685	7.81498066243695
IRF1	7.58594922197349	7.20672972889522	7.33927869186224	7.74594459435196	7.40564006391779	7.82487416279608	7.04134962005442	6.79705380110644	7.63786537481664	7.20894024871941	7.26140349053836	6.7972649198985	7.11982728640332	7.19367960836303	6.74797887320713	7.16541474547451	7.15709465052187	6.78285130324221	7.72084777863292	7.16012431329368	7.23436467761125	7.03371640761383	6.96308304832762	6.84912670386058	6.8433810469559	7.45864865228016	6.66315507367149	7.35279211845074	6.74515910200726	6.7095361082807	7.16404640401586	6.901449387402	6.73242144111828	6.89122799467774	6.7840957169616	6.71939714072383	7.2459842315089	7.19426375812037	7.52938035808326	7.00622594033719	7.32817018103103	7.34441989298307	6.75153868726106	7.07304566225454	7.23143281580793	6.915596981718	7.14833821796185	7.22035594170856	7.87696170299963
IRF5	6.99301112699293	6.51124936608379	6.94092768555156	6.6127701128494	6.84094608801643	7.29808385265204	6.77709157174062	6.75369934861291	7.42717512586362	6.62471554632712	6.56424993481207	6.67871582951014	7.05685732519766	6.91641450125493	6.57075526300727	6.58536736399124	6.94573591072703	6.73536581110084	6.65129272207367	6.55128208277952	6.8686556534062	6.58547897308143	6.76576449231877	6.52791744248819	6.59817758664096	7.08472342145686	6.5551272510408	6.68259739604761	6.58506855144651	6.61042594681389	6.59265897194456	6.56164821113137	6.72202718618383	6.91954363539377	6.99360008985682	6.87018373063857	6.97326494380279	6.85185883873513	6.78844064741338	6.81964563665267	6.6957944750883	7.03722524438455	6.72011755581113	6.68519501061408	6.78374208243377	6.86555095730503	6.69430587054431	6.97982429944626	8.00735382587895
IRF7	7.32807693465658	7.19772559320561	7.36119218720613	7.10823316186374	7.26805194036053	7.39694063998506	7.02464670216606	7.28102752622818	7.23917621884285	7.12890513492732	7.45905671918364	6.71889354048191	7.22729190995266	7.42717512586362	7.72694110155383	7.06232375864249	7.35074075188377	6.79652451340286	8.57606085404799	7.25098805548701	7.10553037893162	6.7173593682375	6.84512070629846	6.76533802983166	6.94658287533551	7.17244525316982	6.76245340094837	7.06787551190321	6.62884190494823	6.81249429453126	7.53993672958772	7.68076702057149	6.86464021321435	6.75904087983687	6.93198306745827	7.00096424152352	7.14763537294427	7.20804423831619	7.67875200895757	7.04713204285801	7.51025206410456	7.36533878468359	7.29743713741188	6.89346627594377	7.11014568776196	7.2114939251042	6.87846441069381	7.29726245728495	7.92062654563832
IRF8	8.07426324596376	7.93621179865583	8.45439177518979	7.68252734998891	8.18608438056201	8.08922579131167	7.55306800394147	7.43651591875375	7.1895390277284	7.11727183542373	7.01207989949339	7.01290775481451	7.35487726877883	7.57350895872352	7.41044831773398	7.12998424573653	7.63190053480592	7.05589074736093	7.84965041153224	7.41577042661078	8.45727041942238	7.59123510301502	7.49333505322299	7.39775778850184	7.50409933407693	8.42572369995311	7.01769558173546	8.14172005433424	7.5769331878837	7.67964240331962	7.31460508015029	8.37491893014363	7.6691982732331	7.48027645901486	7.89316541516891	7.84505214141569	7.45691132955986	8.0434440891322	9.76449512030291	7.67510102201904	8.26587183692542	8.55592109646993	7.61975082328637	7.38503735889128	7.0923369925854	8.70833192112768	7.41470518087318	8.40735797403469	8.28015903469817
ITGA1	7.2417359078361	6.74217062540578	6.8981975820212	6.94003570001376	6.86283207090037	6.65888280161738	6.95593105495123	6.47787105426671	6.5201932630289	6.52890588483472	7.00553296459168	6.6018370960112	6.68797982346873	6.71598447625508	6.55409079803055	6.62471554632712	6.55365170081643	6.58528653969169	6.71400872545587	6.69987215241687	6.97971404188422	6.79720344817492	6.79815722194228	6.823644267348	6.74382257535743	6.86620055834919	6.77255971195831	6.81430682682332	6.70870342466757	6.52653887991314	6.67286010989303	6.97816037284789	6.69766855766797	6.66868889147162	6.86081442231492	6.75214339545661	6.94051441354932	6.88145924852636	6.68764254396232	6.70129457659417	6.58555431651646	7.30714736454486	6.97529186524105	6.67785531807783	7.10004172503924	6.86789798398226	6.8333229474894	7.14877686258263	6.50463504401846
ITGA3	6.76190788497561	7.26972528438307	6.90764389495185	7.11783138244493	7.19480652708629	6.9794122479061	7.04601921633805	7.28355572441888	7.34161181453702	7.38166520119818	7.18041091569946	7.09186048413622	7.21553505632916	7.23704713808111	7.33813546445436	7.22084165109895	7.29645779549453	7.02176688215985	7.0367092912659	7.15164117917564	7.10649310773286	6.94477470042976	6.97008208328729	7.03479030960784	7.26599566540257	7.15798019965036	7.31495992089553	7.11774508483654	7.04275836416314	7.30998093530445	6.8210370303754	6.79299302013763	7.02060500817148	7.12830774959793	7.19506283244999	6.99497439436457	7.09477870028013	6.98186382054023	6.97908452658829	7.2033261691921	6.85610616602284	7.13986499898167	7.10409753050167	7.09734284523578	7.05376859909087	7.07467658248853	7.10927048457103	7.01646060579663	7.20404084561623
ITGA5	7.6317880418032	7.25713396683888	7.61551975019678	7.0952600321946	7.29527438532622	7.41827471620445	7.26080061012741	7.31979818206953	7.91044658105799	6.92731503370399	7.95874199929555	6.73664091534508	7.3123903141324	7.56353169034058	7.24243833364439	7.26805194036053	7.64817980313849	6.74203362413749	7.79225680954113	7.07801768081964	7.14029101667432	6.87389689704623	6.86629279796488	6.75019899623745	7.32502762545618	7.09129941140859	6.8423358793945	6.96500515718883	6.94691071749596	6.6481597476327	7.43686517997438	7.30191525482615	7.02976516256236	7.03431798874402	7.05020564576774	7.77931196774564	7.05310565283502	7.52234034152206	8.08461176272728	6.92188530945332	7.48332351906083	7.49968052367521	7.4034175980763	6.90471543949004	7.21029116546694	7.21200693060664	6.97265934362885	7.50965819862403	8.24778863127182
ITGAL	6.63481853592292	6.69691624753857	6.70497019417925	6.78586019338228	6.89304105316172	6.96438624723998	6.6174521809977	6.55245054505223	6.71465635885025	6.49655793154339	6.70525711433305	6.55152782462556	6.84059470494223	6.75023351001942	6.69887120667362	6.56504149348162	6.92346428134428	6.56033649180465	7.1586519703646	6.6878869830189	6.74760110694295	6.55713896494509	6.52819758033216	6.50107158941181	6.47192704410005	6.80989622743652	6.60494757267949	6.65710779618661	6.53568902645022	6.61042594681389	6.64510295269371	7.13123223020537	6.66097859415423	6.72652956394838	6.78829508715009	6.79405815264856	6.63930051498945	6.71419588038035	7.40871073558693	6.70760959834712	6.89630698440352	7.03880626904689	6.67649576220317	6.67785531807783	6.55676697747928	6.78823191169731	6.50242397283235	6.79465773374094	7.27230802134654
ITGAM	7.15940704613637	7.72515726856947	8.17637971136155	7.47167295195248	7.88561796081238	7.59109687991499	7.9855407271887	6.9128127712549	7.04117632733582	7.15482683521472	7.42597515610166	7.057547818659	6.93940256709555	7.21225441198259	7.00422993901841	6.85156047597972	7.10156384393365	7.14779468702201	7.2959163469835	7.09022067458014	8.14746319503402	7.44966283870025	7.48829516081896	7.49359571398457	7.23220493789874	7.95090938310499	7.58344174197342	7.59372336621903	7.59095865681495	7.62404339536183	7.56655659380852	8.14926373901947	7.59150168620352	7.39062018152517	7.79869749616673	7.42863214867672	7.32549328219451	7.76323189645449	8.24461781407056	7.50892740520205	7.43555359057709	8.5258213327624	7.23575293832404	7.5211339811587	7.58482752960037	8.05528727527	7.536373128244	7.82524587950074	7.29998785253702
ITGAV	10.4485650639864	10.3506648509397	10.5366836298545	10.5377898534734	10.062940794813	9.72098321617035	10.6994030577643	9.87348179279828	10.0725304784919	9.63662926855734	10.5549414861979	9.46953896584754	9.76187901439661	10.1077451729902	9.34229719672267	10.2879138622685	10.3564384551958	9.55267886918803	9.78326847119823	9.66081387619208	10.1445320255924	10.6075224063661	10.3512410073629	9.93212457319806	10.6877792006799	10.6169871041923	10.2046645733775	10.5264861539077	10.5240223525155	10.0534600766964	10.3214742839566	10.3005985894084	10.3821739095452	9.77866792144242	10.6555474666521	10.5622568023568	10.3745101743882	10.5413069365576	10.225913812555	10.1895831855519	10.2679200594902	10.2188780953368	10.6270019014988	10.1060292311193	10.6013660560175	10.7365777849755	10.1348524775172	10.4262522585448	9.5714865318508
ITGB1	10.1661176196945	9.47501005616346	9.80859307629704	9.74856000464058	9.14899477855795	9.29008981152113	9.58552753566198	8.72764154457961	9.44738530468291	8.81821443044253	9.96454024475755	8.49939165743857	9.29611990821285	9.42435596724552	8.90276681570678	9.10799017982695	9.51762909554231	8.75687883299531	9.53334088396222	9.22022135562899	9.61959652222533	9.15822558094124	8.85648469959747	8.78878492649907	9.15203009086027	9.37663945030407	8.6463450972357	8.96819330725623	8.67258151403002	8.40288914668502	9.68703632118484	9.52138807731259	8.84126008997658	8.87818182168063	9.44580164640602	9.46018959625039	9.47106741601973	9.24348773757267	10.1598508884658	8.93069199786395	9.97938362568643	9.68894983498971	9.70906544850968	8.78575504101635	9.58325810976056	9.45916744161848	8.85671827161671	9.87108094578648	9.77442313033285
ITGB2	10.1830896999304	10.0592314918558	11.1433395088229	10.0570760744718	10.3696844880458	9.94381648578658	10.4583594704235	8.40288914668502	9.10154648985841	8.58239223202719	9.78651240847929	7.89444995694177	9.21915419520042	9.50202491324717	8.33905315521182	8.35861611720106	9.64911386960823	8.05371183238786	9.8757600315414	9.05478733058344	11.3025233674996	9.12774270030774	9.35878624226884	8.67532257213333	9.99761298285514	10.8544925028569	8.90039257238564	9.79075794010747	9.15479703024534	9.36934410975247	10.1905215217255	10.5661200941245	9.50392122052975	10.0769547986515	10.3368061335912	9.65337947912282	9.74577718477757	10.1679088464417	11.3234338624014	9.71873683063573	10.0604309871897	11.159215143664	9.36462719165491	9.74784439545934	9.58383692199616	10.6088967742882	9.30479649953422	10.2036849205616	10.1085734099549
ITPR1	8.79991293142684	10.1735462145249	9.37469660895693	9.5765076268314	10.5089829453506	9.3992349998028	10.3590001467628	8.82400260878147	8.43226900366879	8.05173220072972	9.47075716224451	10.1753066367225	8.59749769608626	8.86918952026316	9.00446921271459	8.92731595932793	8.34944288574471	9.96311614779868	8.98709223010784	9.05290341104134	9.60287757575661	10.5253304054272	11.2007574234377	10.9419421358866	10.5119186127569	9.72748176083316	10.9966688540845	10.7856556318297	10.5264861539077	10.9074566715688	9.35779381758697	9.15203009086027	10.8714780147647	10.8686411461164	9.56055910708799	8.12498478471833	9.69755471641855	9.50082730925647	9.00681319972671	10.5008515190375	8.72764154457961	9.86287756997901	8.41979931982748	10.9299525122934	10.0130815387471	9.3276096939221	10.9651403472254	9.20718203331845	8.3194373064712
ITPR2	8.05230571330454	8.31204633745775	8.05354787346759	8.29948938575955	7.9079076672594	7.18163827590891	8.71556963833873	6.95828823328331	7.09819650578553	6.66635437024854	7.51878713533056	7.37518393534746	7.60197735296973	7.36414173528488	7.33151717790223	7.1992029896354	7.39036075556425	7.5523943432134	7.50993397831997	7.40950514797501	8.36175700298261	8.07123950000716	7.84328151436549	7.57070827716153	8.31110039748742	8.0104612143069	7.87105499286624	7.76167031419392	8.10818079676006	7.84402304634208	8.1966602285705	8.38008909470621	8.26031622757076	7.71566790035659	8.53127716076712	8.64215514034968	7.99741433509782	8.48283236167542	8.32784612355736	7.91336810549599	7.89910906380756	8.21794536578388	8.49441106651225	7.70178044534158	8.28662392803497	8.69576725309117	7.66282162597056	8.33657855758808	7.45747988295844
ITPR3	9.73391860059127	9.08612291573452	9.46160844270215	9.04607212013135	8.73077501573535	8.92771355348087	8.63542020889719	8.85466765806964	9.60287757575661	8.49519100830863	9.57687979927123	7.92199662894756	9.33018766195739	9.20446093698602	8.59328869719514	9.27015409130403	9.24924834307596	7.92406402299476	9.85873442898499	9.04766120484371	9.02630701588891	8.56226489094799	8.38184688437787	8.18763396165969	8.1815841527613	8.85714806389664	7.91044658105799	8.29739450443584	8.02117909648326	7.71478564331085	9.06485646726285	9.30912579672329	7.83584057814055	7.97792953693144	8.7861672478537	9.13155477269563	8.85106772993049	9.23162241472757	9.20531535103281	8.42478771222201	9.28540877708869	9.65414287276526	8.89462998234029	8.20025618000377	9.50115907764194	8.55695901239504	8.0638712344871	9.66153839044341	9.98065352711625
KAT2B	11.709057291946	11.3046136423744	11.7181632216965	11.6159237166386	10.9452292782658	10.9252716076414	11.3234338624014	10.393301033325	10.5389026848828	10.1877803526458	11.157582230835	10.5253304054272	11.2203537416072	11.137760194796	9.79618571629363	10.7806044370957	11.1990743170224	11.0420798948759	11.0012552161378	11.0827889233706	11.2567587817211	11.5911140210367	11.0526582685182	10.8838506396671	11.3087731962606	11.3581353216831	10.5573353323501	10.9752740473701	10.8164832249292	10.6754286462463	11.3824978763904	11.4812327954908	11.026483377882	10.9252716076414	11.6016842115432	11.4787979026321	11.6215707827013	11.3824978763904	11.7868783794615	11.1613697511429	11.5659116086936	11.3234338624014	11.8711403639756	10.6604502483111	11.5659116086936	11.4667720823905	10.8776917176134	11.8135744465733	11.225593490254
KDR	6.56815291832781	6.6592690956651	6.63848369269631	6.7047472757157	6.63327847436661	6.86520619270123	6.66321772251129	6.63940432161791	6.62504759945452	6.50757877217955	6.77588493776616	6.60989902809876	6.73705213236605	6.79032596250424	6.67239640682628	6.59859840248987	6.65294677696701	6.61784821214436	6.53316733868067	6.5896969057529	6.62315617253185	6.66533357351711	6.60033295151775	6.56055656354571	6.72024628765531	6.65237224648501	6.8046330037543	6.64595523311035	6.5746649288905	6.55451148064484	6.75317702644924	7.0258697695487	6.65072519827649	6.66620896389656	6.86709930701792	7.49367406782221	6.64666249877555	6.70990718926268	6.7491054295138	6.64910121421147	6.65420328565628	6.67326223783529	6.89595645009532	6.61237977467953	6.63843092280147	6.62758878731121	6.53982229640811	6.57741600341045	6.63604847749235
KEAP1	8.02663999849003	8.20473637794503	7.81473952500539	8.32923173515578	8.18475341530866	7.98949698667921	7.94024461682358	7.4070361960258	7.75488090098757	7.36499394196389	7.79091496970521	7.86987818153157	7.75729924313992	8.20953950061099	8.17320791269036	7.72919835215739	8.04026355473187	7.87039724752033	7.96364459393095	7.95705914027664	8.31913498981133	7.80514292190468	7.95705914027664	7.75216095804966	8.64025595277265	8.0104612143069	8.21810504932744	7.95302953493933	8.15746126383933	8.04832585649614	8.35233460019683	8.16424949680253	8.256072793768	8.23393763648597	8.08693441550857	8.24855874532062	8.1366219174505	8.34891188569901	8.46765719881649	8.12790339437868	8.27528934437235	8.18442285511903	8.40650357243215	8.33475224941358	7.79957509172183	8.53864630483649	7.98387951618664	7.9550633437076	7.99662160974184
KIAA0831	8.28562251188113	8.24907922300672	8.22509580499406	8.64526208620761	8.4947881028212	8.47128406034415	8.18940258623594	8.70508063642178	9.12916073149325	8.62418215255012	8.19681153128868	8.66446437002867	8.90150387632444	8.29416299125006	8.39135234832464	8.94105442934025	8.80572361178965	8.73556329250022	8.43914177520841	8.87181873221188	8.44963481564481	8.61778267882227	8.54668476967061	8.7057104426527	8.35308174418665	8.58667471932612	8.40841657058021	8.0850876275448	8.02281103013277	8.08084196249107	8.24983251437194	8.2356241680851	8.0003463786783	8.49098536951282	8.38807422231657	8.34702283872836	8.59602056856505	8.12120906144557	8.29535542119582	8.33753260229359	8.58722070814823	8.33379376259961	8.27868200987856	8.01970655737612	8.34183832545181	8.35751482622395	8.28809541519887	8.3937980709794	8.54866800257719
KIF5B	10.4332861053762	9.13176837760417	9.82072950009815	9.70024463948362	9.11196177588793	9.03729967201513	9.62039975283116	8.20226760574397	8.5800582554703	9.02353254364969	8.71744221930851	8.20953950061099	8.62924218168898	9.66552803272482	8.97151268331352	8.36648483452395	9.19411214475492	8.64293110393941	9.52733624951416	8.7279894742685	9.1179147519852	9.04675042595072	8.96935087774866	8.83533944846934	9.39678087751084	9.29673944916159	8.82974609219294	8.92583225253586	9.03460160196933	8.65455168729147	10.7261321180306	9.38375547896029	9.53882718773645	9.17074031758466	9.68894983498971	9.54781364336747	9.11695576207806	9.11461871567727	10.6593969928466	9.30220740343985	10.0264771394224	9.52937478703107	9.90608325684126	9.13580858923509	9.43301530563977	10.3323840054023	9.30028338382632	10.2404746055416	9.86943942624516
KIF5C	12.4112165282499	12.0371524586154	12.033013434192	11.9258637996997	11.7025536831086	11.9947995449694	11.900962735318	11.3543526311496	11.2671070399279	11.4812327954908	10.7996393439642	11.4498228469705	11.6989474051457	12.057880524761	11.0429614926634	11.5963497849072	11.5739751387751	11.5412906901944	11.9074287418566	11.8363573568014	11.6423407831478	11.8098547489067	11.7935912936516	11.3331366425878	12.2803620852262	11.8135744465733	11.8207303870509	11.6477618185611	11.6046536865245	11.7328394324213	12.3609748112688	11.9876389410051	12.033013434192	11.4667720823905	12.1215724032938	12.0012967496959	11.6606388475129	11.6940485425357	12.2703840957948	12.0252655941854	12.2938991940251	11.8678765541402	12.100869701962	11.7842789075277	11.9634869542107	11.9463800057187	12.0252655941854	12.250718729558	11.9396648513217
KIT	7.29452130412414	7.80292376922301	7.93979193883792	7.38893700362573	8.74386771460962	7.22905816178698	8.22655845717327	7.9326022617867	7.90076086317247	8.7714706527183	8.16713505004944	9.44234323635929	7.30264957606839	7.37779477430912	8.14893679749791	8.63843692168148	7.49986214610608	8.84053556810005	8.20009582550188	8.37034234511358	8.19857492630933	8.03406207342065	8.53310241871236	8.65408658378328	7.96644953913439	8.18940258623594	8.92706080892194	8.27736330435778	8.62440693055977	8.73683819088744	7.7839770779069	7.42350701416886	8.31538003708202	8.64932471871786	7.76635674675853	6.69404953931084	8.09535014815949	7.95031597746179	7.5083057368977	8.57590893756837	7.39355924084611	7.51878713533056	7.19946582508474	8.52200444543732	7.99628815150136	7.54786767992495	8.36154352382184	7.62890081339252	7.18699177260091
KLF4	7.85296171230852	7.63006379782649	8.19238767324145	8.1126234869588	7.1493160583366	8.04419742085642	7.38952467979081	6.7834463258046	8.00020982438695	7.0083679892737	9.51895194408898	7.03783172236872	7.96947307319105	7.85750344064814	7.19001666528314	7.34081852918463	7.17378258573096	7.11598542981059	7.69999525306289	6.93032723264405	7.38944014037491	7.97792953693144	7.31082877892439	7.55004804748532	7.81916620002752	7.61352769516473	7.53233622617333	7.52730759716454	7.3057543796188	7.18867181271967	7.29601291853174	7.89739929540877	7.52642186707912	7.80468845501162	7.77015697967388	8.50053251440958	7.82625118122251	7.91153256607752	9.40642776609052	7.52730759716454	7.56625154119676	7.85049204186536	7.91452526757568	7.29657912475907	8.25049332352592	7.51590952902058	7.31347076088481	8.92518429115787	7.19667571602382
KLHL12	9.40875966858427	9.18029252060652	9.35909731545134	9.36995353222884	9.66958277280486	8.86757096434162	9.4430381754438	8.80809367132946	8.73644076935369	8.9847425703485	9.196575659916	9.89792572818056	9.0618376867286	8.78725220627776	8.23631582279766	9.23322184778745	9.01972402409262	9.79980484918151	9.19720375492872	9.22190160771828	9.34069681840873	9.6628180250183	9.81632449655847	9.85580988028187	9.44898771236479	9.48792169442297	9.81208870696148	9.61613551148884	9.52675642816003	9.5915440326555	9.57812650686177	9.20825560699489	9.63332132371901	10.0543339667256	9.2423061505486	9.13155477269563	9.50305221503761	9.44416484642468	8.94127866418922	9.83245242994199	9.33250732943609	9.53150961286786	9.32451897157789	9.81007189995211	9.39550913380659	9.36353256545876	9.64647786796709	9.33200223621449	9.12639853208095
KLHL24	10.0987025132481	10.0097308129941	9.99215568577997	10.1135560941747	9.70870503060936	10.120823073577	10.1727214850126	9.49979617739055	9.46610652303899	9.17099604015439	9.7288686508371	9.38092858411074	9.71181519151315	9.85748140567494	9.44541170544135	9.4895455710563	9.92864913198446	9.67998694377793	9.88343282481695	9.97761120265526	9.85984284318263	10.0397538595459	9.87348179279828	9.7288686508371	9.72687100432982	9.86943942624516	9.38473720028227	9.99215568577997	9.79135635801698	9.60961328333509	9.83834057325577	10.1858981217672	9.70709849184254	9.26390912308491	9.65580794791926	9.54903238718129	10.3672083534413	9.91766439058154	9.46303728554382	9.66011396538068	9.76762628425907	9.77158103388566	9.97616186490467	9.87691643112915	10.1957282567963	9.91654413760226	10.0889616939281	9.88271938069124	9.37028274128977
KLHL28	7.43220958642194	8.29100308255746	7.17736089302286	8.20287357746373	8.11571669972734	7.40223896222133	8.49381695992126	7.35790512189312	7.64764899814566	7.65261233448129	8.23662508648523	8.2139623599868	7.66444742280568	7.6317880418032	8.03419963414357	7.89996212407932	7.9042802745648	8.27736330435778	7.87131192585731	7.78734256638538	7.93635500714274	8.21810504932744	8.14943155953961	8.06568377072002	7.8267463969901	7.90971573607542	8.1787701590701	8.26873815575057	7.82366437528812	8.51551158262105	7.96717525963194	8.1561290108978	8.02406722512522	8.31900463704141	7.84604920010802	7.92272624442631	7.55004804748532	7.75959373548792	7.56875526035274	7.66768610816281	7.51025206410456	7.5455203768214	7.37913602260988	8.05660851695415	7.41817619888614	8.20558580019266	7.68808310084956	7.46279223468849	7.38967389984924
KLHL3	9.42670359478437	10.1423183371665	9.27772105729791	9.98881630204188	10.1799893641633	8.58185080687797	10.2015670538816	9.73177312696019	9.64253094640651	9.93846995768561	9.77158103388566	10.1085734099549	9.83313870200085	9.80932080412197	9.5938388013505	9.74239776488109	9.90608325684126	9.90961120125534	9.94710394683725	10.3333338253953	9.86534307068123	9.9527711408637	9.97545481611738	10.0018955363991	9.6855139303048	10.0969965792931	9.63732124032603	10.0952629898584	9.85831284973104	10.1735462145249	9.7979887009893	9.48251464967185	10.1189387829051	10.1170330885501	9.845527446352	9.25499923886417	10.05960309925	9.71440114649263	9.03403483454386	10.3109948293298	9.69456045089872	9.97116389381559	9.64647786796709	10.2951619603079	9.81007189995211	9.74355462174469	10.3421041099436	9.89478900454989	9.5864400149081
KLHL4	7.00914579199013	6.90970762269547	6.77191291963858	6.92745473335806	7.30021808784226	6.90058244726989	6.95482057455735	6.70045420728367	6.89049897072364	7.19792516886772	6.71835061851616	7.12852670835771	6.6739484922097	6.84975600023595	6.7650190840743	6.87205443667821	6.98266326235687	7.15021941373856	6.88619498414355	6.89266096311473	7.02701226139541	7.14673306616054	7.30356390892596	7.28074290462815	7.12903886542503	7.01202541229652	7.26471858091227	7.00521524120723	7.12731181540573	7.1806698796062	7.07075045434563	6.81137543031794	7.0821215050741	7.59754225102689	7.03492930654487	6.92927718206763	7.32709282940037	6.90343047413116	6.97397751514592	7.16378389533239	6.77520755621954	7.08923097511241	6.87247357872122	7.14970997265629	6.87066951334974	6.88420600558807	7.27203942281158	7.16998450772398	6.93284510151617
KLHL5	10.3645544879394	9.55687400720525	9.8341968542543	9.72336552322931	9.18851774173302	9.80197625633478	9.5433438444941	8.76959391048492	9.18361221527335	9.34984779480263	8.99691334835466	8.54294676635418	9.55190514635292	9.47632380819718	8.44664695281777	8.95006444239595	9.26121573262801	8.8483317333728	9.61959652222533	9.03974548997723	9.73039882211125	9.3651790254748	8.9655063363103	9.07966818511772	9.46270609490289	9.27978811128795	9.03754731448036	9.08869549334337	8.37383646481561	9.08412849403863	10.2637261369406	9.73582736952289	9.16274358577257	9.26610337270124	9.83948073250324	9.86702882032076	9.68864143004976	9.63732124032603	9.6414278404184	9.09276824510451	9.82610961871282	9.46762389543318	10.0560835917926	8.86084124241225	9.45729705012002	9.66552803272482	8.95631602843569	9.9896826702314	10.0315067236325
KPNA2	7.08908819083151	7.03054533972391	7.37420016747277	6.90309719950406	7.31437321139974	7.45043628523363	7.0278531550438	7.01251644009409	6.80885296675179	7.27575458378256	6.98462698064409	7.29302689583122	6.80148110696318	6.99504801915623	7.0034664545679	6.6827220501955	6.89432470542075	7.22069811542388	6.84699494421419	6.96084726387547	7.07119579165295	7.45893919663374	7.13679069467155	7.52978075125104	7.18567611404878	7.17244525316982	7.31404169730653	7.32633850231377	7.19742647309331	7.30773867174082	6.70497019417925	6.99548487886374	7.12567667704316	6.99043481262897	7.14056591019346	6.76192481065623	7.16899816374938	7.13886635327662	6.70925713599678	6.97100695204125	6.6957944750883	6.82712713434518	6.94427923723018	7.29743713741188	7.43781323381256	7.01477668708118	7.18181587905865	6.79976123461862	6.64437344614211
KRT71	6.47195223007246	6.47774210041044	6.47584510903752	6.49015260081678	6.50395365512848	6.55487922735941	6.40219495971219	6.38522185771832	6.46727525838981	6.39873499868388	6.41066098237601	6.44164366819069	6.5245232964736	6.48983237579662	6.46361397376985	6.41846418272846	6.45754289755225	6.4009087807451	6.52100143512845	6.45894347556716	6.45793098369979	6.49045369703618	6.49340203760632	6.44038611312298	6.42003471158729	6.43631820835841	6.48709367102556	6.38949138652336	6.40256366246639	6.43604600396035	6.43521753201532	6.44999511550926	6.49378465648664	6.54503677946616	6.43965257808741	6.53135478449732	6.37034132513886	6.47303109052959	6.344885344732	6.32578873942393	6.49812245695277	6.44134843936116	6.50945187531539	6.46831901244221	6.47559879934993	6.46361397376985	6.40708404383795	6.47372416862867	6.44898778926084
KRT73	6.61629817061779	6.61667847102941	6.53181314772006	6.54399425872615	6.53133420763594	6.60691422446492	6.54951261497402	6.50937195108176	6.48817837182723	6.62878358252686	6.53899790813961	6.50195063760392	6.52671152747652	6.61434716808363	6.48931697455726	6.45952125761038	6.53597876278578	6.54764953074393	6.54535620928504	6.48133377564355	6.59580027947977	6.65800682428861	6.50792089763128	6.48897169271139	6.59617295717586	6.45070775565883	6.52101920832941	6.51350651889163	6.44287704650594	6.57070329062864	6.53705676350819	6.62188180020059	6.5693779275505	6.52326706382562	6.64375503984801	6.79405815264856	6.54233600907884	6.59431610939403	6.59665139044256	6.51965093745304	6.4874958969096	6.52293542794181	6.60718447400675	6.44947365084043	6.58209701423016	6.57402360493793	6.51737666825114	6.50632502900004	6.54802704257553
KRT75	6.56815291832781	6.58393869608464	6.61589184149695	6.57661482405482	6.57314482793941	6.55487922735941	6.47617801066988	6.54793208283891	6.59732379619214	6.55819885747766	6.62504759945452	6.57391559959962	6.56093541011975	6.61312172773435	6.52734836270534	6.58961440734282	6.55809681077639	6.4816668128989	6.50508821784091	6.5291595806267	6.57991172163849	6.52389658339041	6.52638131936642	6.57906684184024	6.56652285204428	6.51859778759603	6.50075815138719	6.49700581327645	6.59765787841093	6.52322703246936	6.63326874503029	6.7970844292673	6.56006527766892	6.50931373441974	6.65883815040959	6.73283864216032	6.48244794955867	6.58528653969169	6.49628729247646	6.5707119007012	6.61132457906776	6.60758064357325	6.69503495231775	6.50680518671916	6.57279959897927	6.59435145672586	6.64301059185694	6.52634484995134	6.5354048830762
KRT79	6.61629817061779	6.44948472540974	6.46248125633459	6.49529313527253	6.54509544757136	6.61540143203552	6.47617801066988	6.47169709903764	6.49271090055232	6.58145061105678	6.55486056413597	6.45156810479391	6.43613906824128	6.4679883233057	6.51041889752082	6.5671748607082	6.44242441254532	6.48305604904696	6.44835882231158	6.42177795705292	6.46415286193876	6.5223601050087	6.52819758033216	6.50401434990025	6.51409989009586	6.49374972178322	6.46287549612443	6.52494888422407	6.48823587682058	6.47147400735301	6.56055656354571	6.54146685183941	6.47629142378709	6.47614114482117	6.70849951095624	6.59236745231171	6.42432269235239	6.43909430505177	6.56403389249177	6.43075446038225	6.54480756877336	6.4474811304097	6.56176143387731	6.41287936545472	6.48835539258382	6.44898778926084	6.47965673124246	6.53313119740655	6.46919337667868
KRT81	6.51746296813172	6.56919868125701	6.76373845248655	6.74808828692244	6.59457752744635	6.63912781790797	6.47261596041624	6.69175073193605	6.57158178787342	6.60512056921827	6.514250174738	6.80807005308946	6.54264700670447	6.57007060237267	6.57235405519199	6.6160019536922	6.62052850723909	6.53625851342127	6.63024076022731	6.4706428858376	6.59834187525787	6.5223601050087	6.71607240093938	6.69520150232788	6.62865070659455	6.53735404571729	6.8254923594957	6.60711968958629	6.56118701899479	6.69236347747423	6.58842187288674	6.55985314257758	6.72787969850964	6.78457894243088	6.75694752281709	6.58534726276462	6.59214154769002	6.68998438868626	6.59343957879152	6.61430492556237	6.4357633055835	6.62568190620918	6.53151381709966	6.54787338303037	6.60041410774392	6.52265097100748	6.60113255234582	6.60326449058934	6.56218169021723
KRT82	6.58305324774295	6.54463020798553	6.49544020076205	6.46034389630897	6.45240754100647	6.43838203290576	6.41628501280601	6.51145329774321	6.43056965403528	6.54199224374261	6.57070329062864	6.46686181452933	6.50689402769805	6.53474598646792	6.49449460489828	6.49182213423574	6.54963517852046	6.42637763498601	6.47519822535158	6.37001372751313	6.42503402772525	6.43004803365236	6.44769238880671	6.43612933890496	6.57059399643009	6.36774668918304	6.61815515848277	6.47623178525543	6.57113110353293	6.38901861222716	6.50885050251302	6.70830530565525	6.4686078759189	6.40866862122263	6.49438182167723	6.85161703353959	6.4534904808124	6.62727591937452	6.67938879132125	6.47348874269296	6.48133377564355	6.44908765881582	6.61226822219142	6.3789024480478	6.46499999573508	6.44425232224406	6.46958373780585	6.41698369246019	6.43591017121276
KRT83	6.93120992540568	6.62082940826579	6.77191291963858	6.61561748684219	6.61211477303076	6.52223128949312	6.5992375559195	6.86722860086707	6.86414055753834	6.89633558001494	6.63832256210638	6.56185302976974	6.86855948744991	6.80151132189215	6.67034770599852	6.62471554632712	6.68963737326808	6.71872780278903	6.79761028619699	6.7543654024097	6.57024512406542	6.59790461007061	6.6167817560212	6.64083106724414	6.64663710714201	6.67294901596946	6.64366586582952	6.67095535147023	6.51290053293317	6.68716519476431	6.7829135748418	7.06054694388927	6.71147137841434	6.67218791427878	6.79068751858377	7.43021516089372	6.68481000167668	6.76059282784702	6.74426304327102	6.56626292732972	6.85928934638094	6.68629652063125	6.78798374331933	6.6352944677204	6.67140136748441	6.71416103464585	6.60933067207237	6.61567903566178	6.84062143098814
KRT84	6.58907963240754	6.48978919194822	6.5176190479114	6.55282622235678	6.50539030497888	6.85870989730613	6.4216330870319	6.62998857029124	6.5275267790569	6.46403250071503	6.58534726276462	6.57051247783411	6.47062316586202	6.65266450029104	6.55470984588724	6.49555884632655	6.59730692601769	6.62009183156066	6.61284335478093	6.50241458364769	6.56887043458905	6.52833257109753	6.55032606264349	6.53031038808971	6.81467318410127	6.54070473385924	6.58166208263972	6.53932217719323	6.45070775565883	6.58171658997338	6.65695961080419	6.94467014400462	6.5481788589285	6.48115507458074	6.84274251779425	7.47157760430691	6.49361976283217	6.6327555714625	6.47617801066988	6.52813958368475	6.60057327641912	6.47779256646406	6.91708369890512	6.58689022619201	6.45272970275416	6.54697179136178	6.57753787320478	6.62447465346932	6.56218169021723
KRT85	6.62256712585507	6.47389728599387	6.6321516942325	6.50577368966003	6.52710364292031	6.54808181599033	6.56868876994843	6.52144710764433	6.55939907963381	6.51630768925773	6.53214977885369	6.5726878237345	6.51591609939988	6.5409962995909	6.49361976283217	6.51846315534111	6.51040064468317	6.47630085175001	6.54773993105447	6.50428074654803	6.55077126266442	6.5223601050087	6.46976357752569	6.52649705996796	6.47374306357349	6.51374471979932	6.54828301950223	6.55053087862938	6.47934366938279	6.47333376519222	6.61410911797954	6.51974973776754	6.52909535488794	6.61118618975617	6.60893124895316	6.64393907999022	6.6143209237785	6.56389488151529	6.66745657566412	6.58001875327932	6.57849672820193	6.48889043089437	6.55599321352063	6.57054133669497	6.5320905905428	6.512460408313	6.5064891963852	6.51308203533775	6.58960571530859
KSR1	6.50495552750069	6.46351356955258	6.49544020076205	6.51095036020863	6.61082068651423	6.42308036826943	6.5933248266158	6.59980685594062	6.50632502900004	6.54025533116646	6.68656546362456	6.67082644809456	6.39863673202744	6.50075815138719	6.58795903463517	6.46753804937479	6.5516377111994	6.53514316267898	6.54773993105447	6.54670424531095	6.57441473813127	6.64904116253802	6.55218770598767	6.56055656354571	6.49489105598575	6.50183673130047	6.49393563976404	6.57923540583077	6.5176190479114	6.56896416646352	6.58842187288674	6.49966338586629	6.62249136447034	6.62602803875073	6.52026935776724	6.51213491470572	6.60154534672003	6.49176652647726	6.47885835433835	6.55451148064484	6.39079319207711	6.58810449807304	6.48057743216166	6.47334299306696	6.54961724826615	6.55943959173278	6.54744918012409	6.5026089570747	6.59771052681825
LARP1	7.87379004320783	7.78189042266419	7.5362756072321	7.62977188862921	8.04081711815002	7.7550651410487	7.75797730757436	7.62097259837725	7.67342287493252	7.6963311293804	7.90886969176505	8.34604090507606	7.65719481009219	7.68724459504234	8.10829889257199	7.81435707699752	7.71049932514518	8.12107662156047	7.73424125644195	7.75390912787143	7.90188907580021	7.85084827667216	7.92478924278504	7.98848749214045	8.13802898600654	7.90355581892311	8.22238847838776	8.00826814896074	8.16713505004944	8.11400928508774	7.88684926971264	7.69600015570618	8.55510329761943	8.37230650702819	7.75152159292061	7.51126008782577	7.79380062338397	7.87379004320783	7.94438219820873	8.17081163946662	7.84796105084401	7.92282821638428	7.57884641149382	8.07997271807056	7.58535425694839	7.8092253841764	8.0783617821915	7.60488078769926	7.73132680526773
LATS2	6.9852524601294	6.89073191298183	7.028155607563	6.95468588988731	6.7108081489331	6.61540143203552	6.9913200067412	6.64595523311035	6.7111145667532	6.5182578943904	6.96630445777831	6.66967921312581	6.57465613641868	6.89926710959241	6.85153877245595	6.71113108031057	6.83283853640071	6.51553684808944	6.74975196424093	6.77792634766998	6.82351744348268	6.5965715912243	6.67737188670186	6.57042293425334	6.71446209299613	6.73660784181675	6.66877235288506	6.73053590459673	6.55947832234029	6.67703614696223	7.05102111981279	6.71178497425555	6.67357576852705	6.70049608001508	6.66847300393162	6.77947005575139	6.74436430910044	6.66137448263657	7.20385916952341	6.70881925691443	6.66915434059268	6.67587534367377	6.73242144111828	6.73450046644732	6.79021674213993	6.81928111229028	6.66874690838743	6.88608713916366	6.82805399124694
LBR	6.78273408982599	7.14017480750518	6.89657301248672	7.09966923130619	6.87323853881542	6.84458474853898	7.01697500199022	7.09170858497037	7.1157296887448	7.24825439678859	6.95804484142375	6.69548794878067	6.95363342016766	7.02022029927023	6.91050500711553	6.96724611320088	7.1281168946895	6.76826803999076	6.83734186954408	6.92041748482633	6.97792852853557	6.78827114308135	6.87304359978945	6.84822545795596	6.76723798074729	6.82428836371224	6.78757912143283	6.78942076177971	6.78268338936862	6.76059282784702	7.15077422792884	6.87179225201369	6.87082022711251	6.81943806437268	6.74368165189572	6.91471761140332	6.83740618717053	6.79608391523815	7.11680606257047	6.82732170322727	6.85928934638094	6.86382241558547	6.91537476036065	6.81060140514092	6.86249039240014	6.95095889509039	6.82089976551496	6.92829884805366	6.85277682155752
LCK	6.68637772002374	6.58570422341456	6.62184548248794	6.55282622235678	6.60022979886487	6.95022479756932	6.60715046726408	6.68620431023756	6.71815454847959	6.62471554632712	6.59928654667897	6.55152782462556	6.66085548607036	6.65814965569419	6.63684430215257	6.72910772924536	6.65826168675808	6.59049319717087	6.6489593577285	6.59756186001344	6.56722877027916	6.65274465978137	6.6167817560212	6.59746830511776	6.64127481390087	6.57843842202682	6.61324908753021	6.63353217344936	6.56118701899479	6.57792742416737	6.63784403771842	6.6893411470566	6.63254900199676	6.58339489129251	6.62378886233475	6.71939714072383	6.62473208047269	6.62243746055148	6.66745657566412	6.57843842202682	6.65135708067177	6.58502507426971	6.62352861598773	6.57763834680169	6.6241877382249	6.62006536112991	6.62823089692806	6.60642886361221	6.70782148451142
LEPR	7.59540562620325	6.8085384697555	7.24306652861508	7.06347274868338	6.76956584131481	6.83100326320968	7.12837200396136	6.89458824134195	7.4358562205787	6.97840481258452	9.08271284430113	6.9937166744514	7.50315393343467	7.04380491138031	6.80531114869864	7.10639063890218	7.25758590853136	7.05589074736093	6.93340024123382	6.9270736702924	7.09327964689654	7.22629923089301	6.92114039261385	7.44207690082756	6.74382257535743	7.07173747544849	6.80343584700565	6.93788756768012	6.80568660007872	6.85448622426327	6.80921014507072	7.32412999439487	6.77600405363014	6.76548441349433	7.29711741448151	7.28982244692149	7.20130219289852	7.08754071873605	7.0256893402288	6.76752775225136	6.89630698440352	7.36852438378111	7.34730320396583	6.80599507699086	7.23850559237673	6.99142110261248	6.89421713608909	7.21315293270209	6.82453934712149
LGALS3	9.30445147670616	8.34586927880273	9.10897455307967	9.05332911067903	8.49641817373234	9.08041495056535	9.09698736096943	9.1176831463087	9.75199926174268	9.1447305106901	9.15072899695653	8.1331335270647	9.31437543536345	8.86757096434162	7.78708478325849	9.27102777457648	9.16019931896291	8.48514134577593	9.02874588128365	9.01844318222195	8.8043141917852	8.92022131106699	8.06503463762341	9.10711028672555	7.7283942979164	8.84597778561856	7.53361387090345	8.11956503150451	8.2019856562509	7.89432977010695	7.75412856484194	8.9118631165229	7.56875526035274	7.38605037981979	8.19650892585231	9.13936722771808	8.75865926957451	8.96579681751331	8.04010872086253	7.53982118117477	8.32975209394717	8.28827649169688	8.80381320320968	8.04315264252352	9.34122615217259	8.96506291223143	7.77966921442537	8.26889854758036	8.5123998012334
LGALS8	7.27464580814253	7.61961003618052	7.59061387892228	7.46396830233338	7.83657843463323	7.46309736747875	7.66084700586176	7.8101741946809	7.54181989944978	7.97063188370668	7.50398544344915	7.93230862759207	7.57488043800123	7.41993732148687	7.49986214610608	7.68222567279208	7.40199276624679	7.9289774253924	7.57908347713739	7.5847381416872	7.57884641149382	7.8606676853937	8.07209896088342	8.11551994832086	7.45447559625132	7.68750645197255	7.93635500714274	7.80183860341446	7.81534870523686	7.86679999052095	7.32328710966521	7.16247978452117	7.64274046445139	7.8074159839743	7.47757365565499	7.13986499898167	7.55264485619032	7.31180205909724	7.26409409876039	7.75206097476074	7.19973811388189	7.62017912642483	7.19577021320246	7.81893980115566	7.97212663147114	7.36608167051093	7.92596305823949	7.36380711987116	7.23775846665947
LGALS9	6.64292388066181	6.61876924767658	6.59619062719422	6.63371565630142	6.65188086597105	6.62024310992265	6.64816810551087	6.6180599938898	6.69894740539879	6.69723803612816	6.63137548132695	6.59716286312585	6.59194217882601	6.66826745384996	6.75105783199806	6.5671748607082	6.67498753735629	6.58932820693891	6.66168705861979	6.58158269673118	6.64836216049341	6.6123299850017	6.54845329702771	6.55932457432208	6.78332917743555	6.64263639846725	6.68085408674943	6.54553358311732	6.51921375625981	6.59271208343257	6.68362375115777	6.7896747004397	6.81024407315534	6.59926623790259	7.00507137479334	6.75817805296277	6.49907096979473	6.64955222028573	6.78429071647187	6.59272980489203	6.62452031204587	6.69766855766797	6.71653271955896	6.58230858890632	6.65373796727496	6.67026500985148	6.57158178787342	6.56114953048852	6.72576834354574
LITAF	9.37913899582497	8.92184709332079	9.47724208222737	9.46108867227221	9.51821351824447	9.05457135593164	9.4973742022739	7.98848749214045	8.91912509521597	8.48173924079029	10.6220874475292	8.26371353630535	8.77755458619925	8.76690573205569	9.46721563629472	8.45597354341362	8.98801974666995	9.05206644791501	8.8055346214616	8.64507663454347	9.87440398667827	9.24283199192916	8.9877728283481	8.7242101657033	8.85519151046891	9.2577097092476	8.7470721563388	9.12351176479555	8.63216737820058	8.64675461457159	9.98065352711625	10.0074573665947	9.50049554087101	9.6128710873917	9.78936748878729	9.25230095340848	9.7760109747386	9.86453720659348	9.78465505760881	8.58783067843558	9.2733235679208	10.4039127399913	9.47137766979494	8.8654188883681	8.97782957041916	9.62564127469149	8.67961334141547	9.69093682493206	9.04512440750352
LMNA	8.28956716175713	7.67932102842469	7.89263919496989	8.02679329746846	7.52501674215641	8.16101791261811	7.50977575265296	8.20686815275814	8.32407807952479	8.22129747919197	7.82500461838025	7.35606369628739	8.3836276672175	8.05006890041225	7.91755100909025	8.17509353486112	8.13362040596493	7.52455777115748	8.29464769686251	7.83473336939613	7.83514702537046	7.39720682724993	7.24009350346174	7.66885039216714	7.85788638761781	7.61562254917893	7.57319258644208	7.28643688611348	7.24796409195277	7.34756391147716	8.32393453731282	8.32313187353247	7.27105325786076	7.57790090544608	7.90676299799935	9.08069421295844	8.08068582371127	7.81385661540098	8.30444850236657	7.42359723685619	8.3836276672175	7.93962656962162	8.54256942263817	7.31505520061197	7.60641148851423	8.05724321289994	7.28064467422478	7.89344598584056	8.62362842298896
LPIN2	6.8036562463978	6.81860277204211	6.68118519461497	6.73776820623525	6.74099608525958	6.53488848893935	6.71978451017721	6.52144710764433	6.60510309035505	6.61850399679781	6.66356165601025	6.97982429944626	6.66325014931309	6.62052850723909	6.6066512767242	6.72378232196953	6.7578695390034	6.87066951334974	6.89458824134195	6.83740618717053	6.74760110694295	6.86538492412958	6.80338378227582	6.81439745430975	6.78544161490947	6.71881419764569	6.77753135758661	6.72660604885917	6.70434520416838	6.73034520162013	6.67929148760907	6.56339832077046	6.73519841592198	6.76548441349433	6.61410911797954	6.58011889793033	6.75091585228872	6.71223387850834	6.5467914342373	6.85093871111784	6.7235974820519	6.67991264510691	6.64914128668392	6.80961938985853	6.82717589434741	6.82000793723796	6.87416644519959	6.63947422782689	6.58714256889647
LRBA	7.65384427750712	7.3344783620667	7.36295951485891	7.5070928877624	7.42435744302331	7.76585818205142	7.36827703482146	7.59663616981518	7.60870602374622	7.448288870726	7.68458225482127	7.71354639707099	7.86641246426201	7.50422187288563	7.45330493783654	7.66521141293135	7.40715050382046	7.69975405520101	7.62626455820685	7.5563075567358	7.27963488513793	7.55363273196331	7.51739022576931	7.39522472258955	7.54065692781779	7.38433776983509	7.48490633799025	7.34240969207141	7.3057543796188	7.36147132765966	7.39617250866604	7.41066436458534	7.64188712538137	7.42350701416886	7.56343846419822	7.604976025079	7.49831651154536	7.37598054963201	7.99913351774347	7.47190927741455	7.7335480369952	7.38240982070941	7.63006379782649	7.34302252614293	7.57516909612563	7.4822449668564	7.39581690715834	7.61265398141165	7.81805744999842
LRPPRC	8.66029537219971	8.51724364655295	8.55951524490762	8.31960927036115	8.87567040611374	8.47346112553123	8.57894652944074	8.52973765581245	8.63962379459252	8.84053556810005	8.58452576416433	9.32951755011853	8.42368409014286	8.28596713974422	8.87889806700634	8.84148182902798	8.40367900012584	8.8387884688681	8.53295736168084	8.5713976197637	8.33677046690583	8.78173733676483	8.97396630454786	9.09471589282939	8.64694343019868	8.58743687057449	9.11888013212142	8.8171634395424	9.381833451588	8.97017104984052	8.75556760201003	8.19480751665875	9.04258619309758	9.51145393306008	8.53127716076712	8.30497009121457	8.67808485772293	8.20273323789296	8.54155915640069	8.94220428115235	8.70945044634885	8.58220930477793	8.40104338024766	8.93923166230302	8.54123531171269	8.41458996228538	8.88488040314167	8.46902306883959	8.48788312180072
LRRC25	6.90138302444855	6.77592778837935	7.13720449348653	6.58584343480411	6.67349964590935	6.92251801757613	6.63695888863059	6.68037599314508	6.82908579790601	6.65710779618661	6.74436430910044	6.6307946880376	6.6739484922097	6.67253854500266	6.67239640682628	6.70194767520548	6.68150246368647	6.57124746393645	6.9437383478336	6.65750703749833	6.70321186711095	6.55265844192276	6.60549441161073	6.58754724615977	6.56445434195397	6.75234714626162	6.54828301950223	6.70427805632593	6.58658445962288	6.63446342440995	6.65216749578975	6.713926722568	6.67899928763282	6.64791338230653	6.61141617304506	6.71573515542272	6.57454611485885	6.60485907598529	6.97016644583076	6.52649705996796	6.82634395223747	6.68734560299136	6.63250498157876	6.69197465299614	6.70811606884551	6.8314714229987	6.68883686157002	6.67097284380897	7.41794289851245
MALT1	6.96717213600098	7.29045602865483	7.12209807862837	7.18092127659528	7.10886605091503	6.80163337278768	7.17502277389554	6.9746149787205	6.81697920060009	6.9828833336277	6.99632573826813	6.92966834579737	7.08242225197672	6.9635197753803	6.87430658198714	7.04719717427468	7.02799721088694	7.04005401764011	7.07234912320641	7.13174372562487	7.08437480810118	7.15120522018253	7.23124244820266	7.24416040551729	7.02922223592267	7.00566618122716	7.05188842594875	6.99646745338694	6.96331758894106	6.94639639054332	7.005420370611	6.86546049040856	6.84590911997049	6.91767763984178	6.80049987439831	6.79608391523815	7.13246439380601	6.97305982612296	7.19061993466784	6.99219032876532	6.87961602997265	7.06508407427445	7.00185404782094	7.02616337042641	7.178109194851	7.05561539212011	7.08053771008036	7.07732372283387	6.80906482210474
MAP1B	8.26226794926015	9.14154328675273	7.98891958665097	8.62944141496428	9.79836300689279	7.69999525306289	9.39456158219132	7.023175360502	8.23706736173177	7.8672250629529	9.20049473910408	9.27872731936552	7.82559516114754	8.34285416760376	8.53794713027309	8.90665665527234	8.45420301865829	9.1036353651158	8.40485935701027	8.42072113058567	8.98253923679045	8.56907552431162	9.96454024475755	8.91423321980008	9.08895814712933	8.90858267843567	10.2455369112241	9.32676566798084	9.77255583159424	10.549005648561	8.25198662683722	7.92450297538055	9.5057677577612	10.1219497919666	8.80829258559973	7.93995730805422	8.25420078353143	8.41698605937937	8.4520273603862	8.61429220503841	7.66861986887102	8.22129747919197	7.77761660145036	10.0290353900236	8.34358973844285	8.44096348256978	8.97654587195875	7.77015697967388	7.59683848259951
MAP1LC3C	6.93120992540568	6.65220255041558	6.6861684804053	6.61698490869684	6.58745140708497	6.6915117387459	6.59461661826974	6.64817646338905	6.7416341533103	6.76052932581628	6.64816810551087	6.51693792971092	6.78229012126489	6.61434716808363	6.63262273967246	6.73424506881718	6.61301580843499	6.60104333906618	6.72773364944013	6.66769831578161	6.58863668427555	6.60539132510244	6.6546052474629	6.58139493638571	6.56274793469232	6.68464888535417	6.52101920832941	6.5634833220446	6.67926443196201	6.59271208343257	6.72774938654407	6.66750743506588	6.58745140708497	6.56067333280399	6.58704732218645	6.56876198971655	6.54598656089939	6.67541892491433	6.69992000978303	6.63749276205976	6.68378627858164	6.67991264510691	6.59916275348377	6.60559782891114	6.61629817061779	6.57745340967531	6.58634766220805	6.69097502129712	6.84440914484928
MAP2	6.94756415402313	8.0559086249473	7.14990430453243	7.72566877078448	8.08620112374132	6.83100326320968	7.90328333791639	8.35218391599994	7.61326374476684	7.93458459598139	7.48135272898571	8.03544324687945	7.49221168348919	7.64560252534236	7.27371404874542	8.19976094756408	7.476957331603	7.83382187904102	7.76253048431863	7.63851809543385	7.48925763939723	7.4976736154256	7.83709796244436	7.83225327346331	7.90509179753714	7.93561795261589	8.21321381964742	8.13858412619244	8.15073802234865	8.56695136191778	7.92306390079145	7.41479627115983	7.67404146297348	7.92435209733272	7.27940825806937	7.48720173513937	7.05568847623439	7.9953647750148	7.05124265863934	7.4582597028322	7.10745746751686	7.29348340194871	7.34310170374238	8.09032124693455	7.28903257543654	7.27666827098213	7.67510102201904	7.17624520859841	7.19667571602382
MAP2K1	8.98846659008399	9.9433351442162	9.39704061109696	9.34069681840873	10.7521487662947	8.70595786229492	10.1161504314491	8.30344891861156	8.16101791261811	9.54078473919233	9.41390059445547	10.7105393593992	8.46676409622123	8.62307272621609	9.11438042886686	9.40423075796624	8.64154874467029	10.6055951335872	8.94472157324651	8.93872748219657	9.64526846105836	10.2455369112241	10.7806044370957	10.8406458276851	10.4472166589332	9.99761298285514	11.2432022191512	10.264779479549	10.9870965027082	10.9600245421099	9.43390346702804	9.23584351544543	10.9486682309724	11.3602072190639	9.45501251689192	8.92518429115787	9.56502465492701	9.50848068464252	9.44102832917465	10.5573353323501	8.84196042926627	10.2036849205616	8.86145879248371	10.9123675715404	9.74500819053224	9.6414278404184	10.7295156222787	9.35244023077781	8.5308151182802
MAP2K4	8.2593201902246	9.32564313220853	8.32393453731282	8.80103878874372	9.68265935500511	8.01281092145005	9.24789467474071	8.56129166850272	8.25881918293783	9.14975030311984	8.68773958430032	9.72817790590508	8.29179016867023	8.4781930197917	8.69183932892161	8.83349632872293	8.36586026062951	9.49272121348459	8.91280345386134	8.91280345386134	8.85144278088595	9.15072899695653	9.74270642370106	9.47309598295865	9.39759645241143	8.9294453476758	10.1781484851648	9.53218303919529	9.35623975995463	10.0506906242058	8.62077740200257	8.28845756819488	9.95204027480586	10.0159203298052	8.65663071343061	7.85595376263721	8.70635582474983	8.62985467061755	8.42210821559	9.65271430009329	8.17542490691692	9.00726705560163	8.21168425869591	10.0410256970939	8.85623938064418	8.45439177518979	9.89178336260995	8.37174500799508	8.10226794272384
MAP2K5	7.2621331355801	6.9479583548246	6.9699348965266	7.09826662818192	7.2837965298195	7.31423629301837	7.16515336088901	7.09665849331331	7.00507137479334	7.20380378691011	6.90008876724308	7.38101687509576	7.07041060578407	6.9298068588789	7.26080061012741	7.14710588563487	7.03944054036951	7.29183646795753	7.15318681522656	7.21643318803073	7.07837024086342	7.26140349053836	7.47209818127176	7.30191525482615	7.205736742665	7.19168634578769	7.31574722556594	7.35999760743882	7.42359723685619	7.31941168937146	7.37032148080452	7.14673306616054	7.33669766167255	7.44272648774976	7.13272691110398	7.00313429092085	7.11026652955148	7.13729842767861	7.03864822360077	7.39955995612198	7.30227206885534	7.37829439690655	7.02941614342736	7.45210187889993	7.3069688861569	7.10125850230718	7.54008166031721	7.13873966841809	7.04893799958993
MAP2K7	7.368642247933	7.19008611671246	7.00852165605759	6.96957026236862	6.82292046417589	7.40223896222133	6.89106127078905	7.74594459435196	7.546437683841	7.4564963385294	6.88315306091535	6.92745473335806	7.55296753952141	7.39634718016439	7.33466950386201	7.17736089302286	7.3749541269093	6.87976867268005	7.40735820677264	7.29472840871682	6.8834710212921	6.84247560667393	6.89816308763657	6.89111582204188	7.2037484042968	6.93971128992608	6.8754502930814	6.81767473877594	6.88720981448482	6.95315090318585	7.20631315469525	7.48270608216478	6.95317229871318	6.84448330031926	7.11407955486503	8.18798413983207	6.89264957285456	7.06757635792569	7.08091017163316	6.86722860086707	7.51513997394528	6.93921318270744	7.4774282338463	6.84470587008554	7.02884524766067	7.22604896233358	6.80329392428009	6.95567827143908	7.54114637850587
MAP3K14	7.01581590457645	6.88788680352103	6.91375581356603	6.74358732761771	6.70300963241503	6.51234674635949	6.79889756488947	6.77365216334853	6.71465635885025	6.5851315073434	6.7214590970914	6.55597122439992	6.86555095730503	6.97993541895049	6.89977590111603	6.52486747094062	6.82368541906974	6.62976730388444	6.87346890780124	6.60862479949253	6.77772712670059	6.65800682428861	6.68891956451621	6.57042293425334	6.8597287970815	6.71642874187903	6.81860277204211	6.77942025934442	6.56596169959117	6.80731629431174	6.965229944015	6.87863316714217	6.68787783831981	6.66742051083978	6.93459184351831	7.13506527754516	6.60926127085971	6.8740732758561	7.20044662120221	6.66698997358468	6.62452031204587	6.85167409686155	6.99818882080466	6.71939714072383	6.54737483731438	6.77207901048784	6.74295837508498	6.90014146421087	6.8129827958425
MAP3K5	9.50788374125968	9.84151999247504	9.50788374125968	9.80713212307076	9.26518805754773	9.15676238505731	9.86453720659348	9.3367347972732	9.36934410975247	8.8124957740502	9.29738343574185	8.67961334141547	9.47760605922607	9.55071525718874	8.99301454883729	9.67353625589721	9.93548055388492	8.90965700342324	9.66825163062654	9.71271077517524	9.91539169027446	9.11837122011823	9.21671889648283	8.60549239089396	9.26665622752644	9.16241935331514	8.99327407893249	9.18361221527335	9.2338276135982	9.41913172135363	9.49272121348459	9.83085812855026	8.80809367132946	8.67667878640298	9.7574807221029	9.55985250381953	8.94220428115235	9.53184632603158	8.86210569496093	9.12469038079223	9.10004654157406	9.13155477269563	9.00767257123835	9.15203009086027	9.86453720659348	9.78794854187414	8.99350287072373	9.30093771750854	9.05457135593164
MAP3K6	8.88692192052261	8.55530576034134	8.9287818808702	8.64132539207629	8.17567530892642	8.98639963834906	8.27515525958035	9.35360230699577	9.10409823371663	8.72898375731423	8.57242846087787	7.90833639533595	9.06696651662036	9.13783987251637	8.36950316051425	8.88915841691178	9.01092868536926	7.99227149941725	9.24509155777414	8.79551805153527	8.31189159245423	7.77581159009581	8.123423571554	8.00354063078656	8.48436463950336	8.30630768971766	8.03861867219455	8.61610051380209	7.84176000833087	7.6982432928459	8.53310241871236	8.29302903608722	7.77401516134809	7.64764899814566	8.15640520368499	8.6996539150365	8.62346394883847	8.30652469178865	9.06593174992587	8.33106381759503	9.16995356614696	8.48001202611954	8.82953864783886	8.18860115132191	8.59504439523431	8.8219455784309	8.00893370282374	8.73538525470287	9.78292728113167
MAP3K7	8.30275655943613	8.5501651373229	8.20440293375256	8.45687782089148	8.44389035697066	8.11275578851537	8.78294495135741	8.73578914145347	8.75450664392269	8.66277974344712	8.54770099609586	8.87008359260718	8.60313072740089	8.24339603182371	8.20025618000377	8.60996535077839	8.72542211570162	8.63755367001142	8.86738079153089	8.84671265822975	8.33677046690583	8.71153451462234	8.57518074111985	8.70115010336323	8.43877546752352	8.56335952094671	8.6898951598458	8.5713976197637	8.64082933348535	8.6352207770825	8.84597778561856	8.50786585964923	8.59767355819216	8.66871494768175	8.30068123540465	8.10104612682184	8.38825335401995	8.47672603676408	8.0104612143069	8.58473241785609	8.26825971006751	8.55180060611044	8.11835239141369	8.62671977127051	8.33009152837769	8.17206734054093	8.74056984736434	8.50846174628149	8.10701843132109
MAP4	8.73702873303084	9.10776913936749	8.59096749338273	8.64587818752833	9.92505919068084	8.24728648077254	9.08166740785018	9.70145882115569	10.0560835917926	10.3054488898174	8.92044567173493	10.6061103853017	9.19439837383023	9.09957333507645	9.29611990821285	9.82610961871282	9.2527584832551	10.1568821089795	9.43830295051186	9.30568266632735	8.75000309088726	9.67692976513147	10.1848211260957	10.0414921359999	9.51274654151794	9.253849767331	10.2371213657713	9.59123397546822	10.1016107719471	10.0442000026982	8.89148243420848	8.24197502402609	9.87187209008223	10.412603125911	8.78933965806373	7.8993981926389	8.5937018572556	8.62636470982831	8.5258213327624	9.7660332148032	8.59426476016185	8.93089419486501	8.12312178533443	9.90698947083884	9.24348773757267	8.49854763379233	9.84151999247504	8.70115010336323	9.29416730062765
MAPK1	7.57683200118269	7.63483120590833	7.69206117981874	7.50445786033157	7.98735641797167	7.632933946769	7.58096120030961	7.98602846333803	8.03329452483101	8.2487354218803	7.43512580933241	8.33156279126944	7.90443334184278	7.37370944964828	7.48660979612485	7.99770104453686	7.55532269649309	8.16115511359117	7.80279521857498	7.91323516868722	7.63665606229493	7.97673222136755	8.25228417309147	8.12586255160571	8.06326415280387	7.82848893104534	8.30020758922245	7.94685648482077	8.46799056182963	8.05354787346759	7.5107135891858	7.50351855500498	7.85718880025047	8.28256855563252	7.43546398788058	7.36040562242374	7.6245658070032	7.55306800394147	7.40871073558693	8.15218457337177	7.6085758958328	7.67003664992786	7.34579473533681	7.97050659728231	7.92187302987623	7.41853965491939	8.16101791261811	7.70893053860243	7.54473485159604
MAPK15	6.70583199755601	6.71042734314239	6.67238117914126	6.61867628066291	6.73096617101835	6.45717577529286	6.69505043511863	6.80881439628823	6.7765477041192	6.80075154660785	8.13444596274333	6.60744648737588	6.63119649273093	6.9298068588789	6.73811712022163	6.73902396577532	6.81734657031407	6.58528653969169	6.71931382387953	6.56885967326633	6.67310622528128	6.57562344138016	6.64640101277085	6.61971092403545	6.97686548464041	6.80235304948019	6.8254923594957	6.66033725708746	6.47617801066988	6.80981303266338	6.84306952858396	7.04334479609062	6.70165119856131	6.58828027039322	7.03849866455721	7.50795461800692	6.57454611485885	6.86844360956631	7.24562384611079	6.71022886856188	6.95960552365763	6.67845443219085	7.06111851048945	6.59307544817871	6.57974360211064	6.68058545466917	6.69758704131217	6.73115094442566	6.89722344333921
MAPK9	7.79459306682817	8.15658241084098	7.69940422149304	7.7965356661479	8.49978311628698	6.91471761140332	8.13149046090797	7.11041122340678	6.89049897072364	7.76896896748516	7.8497631213785	8.48501815542298	6.98655897584736	7.61032525295757	7.58147425141894	7.39918270702553	7.18190344779899	8.22902746761711	7.32621740713174	7.31445855948435	7.81785400164135	8.23225538307646	8.53215171737514	8.65910857224439	8.12198509586823	7.91870920912753	8.96000504626365	8.24477835454688	8.76652751558979	8.66831500434107	7.75537602482767	7.51451230692827	8.7601979529169	8.57894652944074	7.71857475083008	7.12610931408637	7.97655351884133	7.84402304634208	7.60921783732813	8.11368479585844	7.39694063998506	7.94641845782963	7.65070430427885	8.78856853380191	7.89606542054143	7.81774358868491	8.25768661819149	7.56025068851313	7.16118022561496
MAPKAP1	7.33999232294522	7.02897786300583	7.14328437023965	7.07437598613623	6.98903698938881	7.151049022547	7.10596672973376	7.20906271332369	7.1895390277284	6.94816477205224	7.08819285802141	6.96419815255437	7.11427450032608	7.05195285452738	6.95858697516578	7.07098542455884	7.10596672973376	7.07250625671776	7.07732372283387	7.15837574503947	7.12217954165962	7.02941614342736	6.94892866851229	7.06160081531594	7.16235452906094	7.01535246237569	7.02168957557554	7.07578521852031	7.0156604802156	7.00922816908557	7.44244672898157	7.03079961032826	7.20844129418141	7.01039700745096	6.98979629805802	6.98908719485701	7.08933624480229	7.32069038739222	7.03864822360077	7.11407955486503	7.19973811388189	7.13154289356023	7.36338118382227	7.11315616140936	7.07310720335834	7.19067659260355	6.99677145156842	7.1110761181417	7.15366246217414
MAPT	8.53921644555924	9.23760504855429	8.97510291849702	9.01115178850028	9.36934410975247	9.06304142449861	9.24534754878482	9.41332913095646	9.20742970582752	9.6554654883591	8.34412633925479	9.61038761585027	9.08869549334337	9.22907289110459	9.88104180072098	9.47375945645777	9.34742922561935	9.5227617730917	9.31257435984284	9.29036378048325	9.30886919664459	9.28699959942114	9.42206753481286	9.32907295060771	9.65942069438994	9.13176837760417	9.72687100432982	9.51649385163728	9.51398082502191	9.67587473895598	9.39253443576166	9.0653899185833	10.0798580488482	9.78227931122256	9.48981521488626	8.9953959666684	8.94127866418922	9.13806764303442	9.06946620449088	9.61220030542669	9.04533388615713	9.4238575276878	8.88437464571379	9.62564127469149	9.12554406571797	8.91507855915702	9.65847550748745	8.95529134391597	8.79795003610435
MARK1	7.58594922197349	8.79236549181872	8.10575851019119	8.10818079676006	8.36540953221323	8.08588999835452	8.53635485402672	9.14154328675273	8.09575400138463	8.76770268870331	8.29856258876736	8.72053214622261	8.02065691361287	8.26741573895351	7.86863818515399	8.53067584081772	8.1561290108978	8.51362903819888	8.54010560903599	8.39748706166075	8.21239265145383	8.75254851295808	8.61504733720347	8.71253272207545	8.00113955738205	8.1363561263549	8.40485935701027	8.68810988215296	8.34944288574471	8.61656514492202	8.22051965749252	7.82366437528812	8.45808365747538	8.42552834680103	8.02490944896362	7.42730088975382	8.29464769686251	7.88619627529315	7.55407676018673	8.5713976197637	7.719141707822	8.02264322316556	7.75297333214186	8.59944503266485	8.65606628861287	8.09208811395358	8.79795003610435	8.07392045340121	7.57440092851148
MARK2	6.55809681077639	6.78728405666455	6.52989777290937	6.7349861474303	6.81627008193296	6.50396304431313	6.78566120891003	6.59299846631803	6.57952036765884	6.61052926951844	6.75383165542778	6.64772583641694	6.65852733147615	6.86683951011841	6.87741267086128	6.70429515652101	6.70554479759203	6.63474386898833	6.66168705861979	6.76718939591986	6.74997695716252	6.59561231070503	6.77255971195831	6.64437344614211	7.10527493122348	6.67687351507941	6.93435576364803	6.68767850347739	6.79655903757058	7.0035285532915	6.77215782604692	6.59307544817871	6.92525367790478	6.81043696910819	6.90504034655428	6.57828329690459	6.50632502900004	6.66363292784251	6.60694975603601	6.64379793667555	6.56641291813069	6.63206004227626	6.68931751223875	6.80599507699086	6.68888282698048	6.73992079636587	6.73358963730609	6.58406785731759	6.44669295538191
MATR3	10.1957282567963	10.7504132894003	10.4287812918019	10.4321627388896	10.6398094472499	10.128582857441	10.8083021115797	10.3315521163197	10.1313295369494	10.908231450752	10.5413069365576	10.5857158526851	10.1161504314491	10.1547260683013	10.0298278402588	10.3410939796313	10.1145514824446	10.7021524662963	10.091702276031	10.0478038682771	10.6297385971445	10.8422962449001	10.8978347975228	10.9220971368892	10.5867665747418	10.662925707816	10.9452292782658	10.8117233954386	10.6061103853017	11.0282338977444	10.4914205102813	10.1905215217255	10.7423629277538	10.7825540251418	10.5207112783519	10.0340757346201	10.6965609701472	10.1602996688967	9.86453720659348	10.5329751063838	9.88798893802578	10.3922966949584	10.1081592914726	10.784202297103	10.5377898534734	10.2637261369406	10.8556966867246	10.2392977929696	9.81810973819378
MCL1	9.31831012979684	8.26355783067795	8.85562867054585	8.45512889695731	8.05173220072972	8.8318144760306	8.39399039092022	8.84404035009136	9.06041214184927	7.94082700499285	9.08013568817227	7.94095978548197	8.87480500602945	8.48967001578198	8.6955518863394	8.56695136191778	8.78486693486854	7.8074159839743	8.80829258559973	8.49957865476655	8.28809541519887	8.02773127677732	7.87435385128443	8.02995389783658	8.19883944429282	8.27777539552341	7.70280250119641	8.05629577383548	7.96282164742456	7.63258108193906	9.00704012766417	8.65263492863823	8.45135395165587	7.69608050441298	8.10645008211113	8.54905950159864	8.25420078353143	8.26433910175113	8.77733396731239	7.81576110185685	9.06671767692507	8.44777696816117	8.27383109353439	7.78424892878875	8.39155009131193	8.37861720984937	8.03406207342065	8.70267194442427	9.00365404289021
MCM7	8.90506013603677	8.15777385090249	7.83312176613003	8.19187806407722	7.80077708533724	8.60905022925927	7.81259502726399	7.88435670656254	8.36175700298261	8.30376713028375	7.70983085009001	7.47771907746368	8.19909552880707	8.59561559179774	8.3629242189849	7.8273520721735	8.21516250333606	7.5114736198443	8.64354218897123	8.10302680646018	7.72403375307209	7.45578754910136	7.45447559625132	7.32633850231377	7.55438220764407	8.12464621126639	7.02708483389491	7.49284174369394	7.46736259805968	7.43555359057709	8.8387884688681	7.80568453047464	7.41057477362736	7.8777990893826	7.85974021774841	8.10259150932102	8.14047090681179	7.84651574674033	8.84855391054842	8.0970946963338	9.01263382055608	7.95061256500056	8.03861867219455	7.60197735296973	7.55438220764407	8.10645008211113	7.85902290826626	8.40764000033456	9.0277479505749
MEG3	9.38592469907939	11.6395165261322	11.1613697511429	11.3459472057923	11.0247073523587	11.1727509969573	11.4544373065393	12.1215724032938	11.6637231772578	11.8061151295687	10.6657372019382	11.1107388978111	11.5765556157908	11.5687240213976	11.9040705133648	11.6340268353895	11.4523872979719	11.1672837706616	11.1296709166879	11.7605615056954	11.1469589526244	11.1864696844849	11.1504683854557	11.0650307629153	11.1327856738653	11.3004483956524	10.9465992136243	11.4101892042541	11.4587952904693	11.2232746774558	11.0465190462073	10.6386676358256	11.3004483956524	10.9782440660243	11.6215707827013	10.377594915245	11.1073164216809	10.8899012048646	9.75502023130019	11.6586654071991	10.3991486270955	11.561119260432	10.6710672904515	11.4145762760367	11.8241671164562	10.7119483325969	11.7272097267606	11.2781469152863	10.7051259421761
MEGF10	10.3754690790592	10.4926769187905	9.99931081883611	10.3487789357467	9.68193277149262	10.1519499120903	10.2587690396358	9.70767456995799	10.3059395362634	9.57490552888498	9.57579935917129	9.75131382108598	10.4327244221329	10.5124480832081	9.66081387619208	10.0716685651205	10.3595655443198	9.97076665460925	10.3415990447875	10.3821739095452	10.4082820658859	10.583106022285	9.94795054875807	9.6967045752294	9.90961120125534	10.2606965314756	9.48756288016442	10.0425106694422	9.35425957725002	9.80344350586289	10.4879822188906	10.322383711632	10.0340757346201	10.0682209051821	10.567354850956	10.1556126987913	10.4765840520118	10.279985558881	9.25094530683499	9.93548055388492	10.3461952085668	9.9638042340622	10.4066999615199	9.53767303205196	9.96704032873483	10.3068265892503	9.78082938578299	10.3098834845101	9.93548055388492
MERTK	9.2980580647105	9.1478654032957	9.68339356088276	9.99125913541479	8.48526453612888	9.41699054790248	9.39730034468308	8.15263045118491	8.35546256832101	7.63902121004358	9.27015409130403	8.42853945076257	8.81041792453281	8.40735797403469	7.90133893272062	8.64654985590365	8.90665665527234	8.54577627723356	8.57606085404799	8.99761020169732	9.38835466380903	9.1174515406322	8.73538525470287	9.08329398350119	9.23273865287994	9.06696651662036	8.70133423002909	9.18873760292624	8.96639120056387	8.35123985340983	10.0716685651205	9.92262603521625	9.04152140463769	8.30292367344822	8.95304516925806	9.78860014163643	9.26862357268513	9.85196904674054	8.70712206316772	8.77233867733651	9.44182337365947	9.35935554580125	9.72407435756747	8.57376904624926	9.30590862439653	9.7760109747386	8.75220535238136	9.23947459982393	8.39541837647073
MET	8.07786134672775	8.19203060342744	7.65719481009219	7.61551975019678	8.46296807922141	7.69999525306289	7.89557011997526	8.61319681168522	8.35963201335192	8.62484316001063	8.5088360732275	8.90380903029124	8.37832685097775	8.07672506378444	8.34458771734616	8.19076834787306	7.70672373054709	8.65143519668037	8.36228938234822	8.1229707296712	7.43309347517532	7.96437997264816	8.95760046309449	8.28908970034099	8.23099869335375	7.95418588532369	9.02214750575153	8.25246074723378	8.42552834680103	8.65946128965429	7.76623761981764	7.6576988004582	8.29554504585794	8.0591983036182	7.8074159839743	7.79380062338397	8.07997271807056	7.9347209241155	7.56125639725239	8.01281092145005	8.11246194443205	7.56409209804629	7.8274870722361	8.93116104086838	8.10615742187433	7.82218026791546	8.22885384842153	7.78164587817064	8.21718276942227
MFN1	6.66699795172522	6.77132612375816	6.76373845248655	6.82211337477431	6.83054887842019	6.61540143203552	6.76768755557122	6.62017108551787	6.64240811178686	6.80727037862607	6.79336655708095	6.96093497573771	6.75533541233781	6.65931115526733	6.61959516204541	6.8978926687431	6.68353368273544	6.98109973271681	6.71931382387953	6.84242437695724	6.7892596567141	7.02056607103094	7.05215066805867	6.97799823685413	6.63087584484453	6.87874394374978	6.89341055775602	6.74031921795187	6.81853782398365	6.8557879137147	6.69294355762661	6.67249286112465	6.72310481282503	6.93570112176152	6.75415327477049	6.61088810398975	6.8630284240171	6.79410684556945	6.72177806687018	6.87661023818692	6.73310242567822	6.78204175744158	6.61839856516336	6.77658722670876	6.88010609708986	6.78411961833491	6.84542536946928	6.76192481065623	6.60070204992717
MINK1	6.9423234551286	6.73269029388668	6.8742742740635	6.78056353657969	6.72545984088485	7.10604746287403	6.69287728114349	7.02928487823339	6.88652843099164	6.91537476036065	6.69723803612816	6.67082644809456	6.87610648809415	6.79601045674743	6.72285056670533	6.7980502915504	6.74048006701387	6.71539198832808	6.84699494421419	6.8012297473542	6.7349861474303	6.74059204833544	6.76148705111893	6.6986629212631	7.01946476681147	6.72655320213543	6.89919660842137	6.72472318060073	6.80731629431174	6.70155192922039	6.79485439583609	6.85538217642218	6.98717482506335	6.69315486487675	6.88054636662162	6.75413330542728	6.72415276811067	6.823644267348	6.65992877997126	6.74191691403858	6.92508398338745	6.73894486046592	6.96100213644654	6.78107993026496	6.67952403733246	6.73933980294075	6.63867657479107	6.72060499012156	6.85661472634924
MIR137	6.44052366687168	6.47577965792876	6.50339431860464	6.48821728957975	6.46645289268376	6.44970319080562	6.47261596041624	6.47787105426671	6.46727525838981	6.51458665318065	6.50235168472045	6.50916366912368	6.37597473493562	6.46145044387502	6.50947471704762	6.51640761659459	6.48427777943879	6.47219540825853	6.57441473813127	6.43904453218499	6.54239028890028	6.45858901567365	6.45705574617927	6.51510920681377	6.45858901567365	6.47553990340935	6.51066955680688	6.5081247356064	6.49656764019	6.46622943094743	6.51729832174456	6.40035140263836	6.48435316014882	6.49312509230563	6.41036039371132	6.46432992090503	6.42031064736753	6.47973046583235	6.54137952638238	6.5114441621934	6.40188069766824	6.46645289268376	6.43691721215615	6.48532051125407	6.54233600907884	6.52148780295562	6.51458665318065	6.53135478449732	6.42948711280981
MIR144	6.51746296813172	6.52762549685212	6.53568902645022	6.44472161526835	6.52304875028147	6.55487922735941	6.52956474991747	6.52529354532391	6.5919898793638	6.62252923082037	6.57070329062864	6.52584920091716	6.54264700670447	6.50335694395869	6.55275559983757	6.60551453537843	6.52423288799628	6.56698245833487	6.63024076022731	6.66225651826578	6.47563647294463	6.49045369703618	6.50963535325982	6.61589184149695	6.51202497807632	6.50183673130047	6.53761431672797	6.51892668827066	6.60296338921098	6.46622943094743	6.63567495192471	6.58649853381163	6.5481788589285	6.52154670161898	6.53922576740342	6.51213491470572	6.54419569717392	6.50908509925644	6.68764254396232	6.50104954720932	6.59825670645175	6.57239776551912	6.4982407216077	6.44771453794531	6.55451148064484	6.50235168472045	6.48983237579662	6.52094645212437	6.69708497460975
MIR183	6.43644133701935	6.45135747503674	6.44666314516751	6.45200232489641	6.39786476920539	6.44069888960647	6.49494658630736	6.47372416862867	6.55674980591004	6.47342133851396	6.47893825490083	6.43792724365847	6.42976358046342	6.48401874147239	6.47321752561344	6.46568096385881	6.51040064468317	6.44604298992113	6.482756750632	6.40288211970747	6.47903803435026	6.40020185103623	6.43156163777812	6.494776807415	6.44362551154231	6.49535316058614	6.49563387236862	6.49700581327645	6.43514762197736	6.44124702810464	6.57754770732664	6.43930628135288	6.44897748922447	6.41043923882665	6.47816088717307	6.50553358652139	6.47017123203582	6.47973046583235	6.55809681077639	6.48013266287412	6.4707031967086	6.44451031974108	6.48876684939761	6.50844328463092	6.46958373780585	6.47553990340935	6.43239669897048	6.49205652174611	6.56490555520714
MIR199A1	6.45156810479391	6.42304738989097	6.41702411717265	6.50912672461646	6.41180577606458	6.39813774474416	6.39487346473359	6.48792604670458	6.45305830950233	6.44974615237863	6.36335291472643	6.43934926866084	6.48560239134346	6.53106469172368	6.4662198946737	6.3935413480588	6.48544642325634	6.45965246365705	6.40092899242694	6.4277772200339	6.39170413403168	6.46463448908275	6.47159717008525	6.44658295882813	6.60034143361893	6.40457344854129	6.54639032220877	6.4534904808124	6.46131140056188	6.50103212998097	6.44732573314083	6.49656764019	6.47629142378709	6.47940289431927	6.52740091843697	6.59569691520516	6.46835909073032	6.514250174738	6.44900688174824	6.4219446244845	6.45084550044291	6.49674000157856	6.54479853267042	6.44432253382127	6.40219495971219	6.44765083109338	6.49118187200492	6.49205652174611	6.5066964504076
MIR21	6.53371387013409	6.67357576852705	6.68118519461497	6.55800809081824	6.74565523364826	6.59366190593183	6.65633493193987	6.46180994131117	6.57952036765884	6.57978435554904	7.19621173687941	6.85425986947188	6.54503677946616	6.57124746393645	6.4551062969215	6.62239339892871	6.5149687413074	6.7208872026614	6.52100143512845	6.62706053436423	6.56459592974722	6.65139200547436	6.99224876213336	6.78283687651509	6.54666266911715	6.62736161902866	6.79946555094425	6.73361945438276	6.70711298440616	6.67378816337547	6.4769516246778	6.53149368081609	6.69377087489693	6.96244592916925	6.71415200747628	6.48321786706089	6.54233600907884	6.62914496071729	6.71782680142813	6.67290535389156	6.52789836994072	6.69645615955079	6.57605474101694	6.77658722670876	6.57395376837361	6.53401348899551	6.70578455113041	6.57897639944713	6.5354048830762
MIR216A	6.60335545650219	6.45540801970229	6.60208263371276	6.56146505285108	6.53974601682003	6.41499723626099	6.51176255845785	6.49735261608259	6.65462060203509	6.44130732547778	6.55486056413597	6.4849612830482	6.51591609939988	6.60642886361221	6.47678633845476	6.52937316461498	6.58354108002789	6.50115112691896	6.54987764392048	6.50076839365554	6.64737274070806	6.55424211548323	6.47348874269296	6.53031038808971	6.59236745231171	6.59841197344417	6.42322391522858	6.46246141715551	6.51290053293317	6.51013814984152	6.45900906428034	6.51490809010474	6.56103267181522	6.52154670161898	6.6041861091158	6.45385052150555	6.49361976283217	6.47470328096993	6.61069952226166	6.60756314288907	6.50445687774142	6.52461892309258	6.48699070787479	6.41612814943063	6.5234056116267	6.52953265831779	6.41482492025894	6.47553990340935	6.54802704257553
MIR29B1	7.3607945100664	6.8268146807457	7.06646400969378	6.5888837390314	6.80627632070549	6.89408351906788	6.78470663494431	7.57387454856117	7.23917621884285	7.15968140222611	6.74161516844062	6.76652485108762	7.24279499370673	6.99742869428895	6.95377089327477	6.9965220242756	6.92661337243492	6.66123322713409	7.19621173687941	7.11183294059451	6.80356719111189	6.78827114308135	6.6546052474629	6.67929148760907	6.82705505049867	6.74061749125393	6.66315507367149	6.68400048925238	6.59143678710181	6.72656271853157	6.94398239745593	6.84647907700708	6.83082513548226	6.60550451784449	6.80477925864275	7.01063184695818	6.91915802798508	6.84894117015785	7.23001228404587	6.72227762090621	7.2488062520436	6.77012895690962	7.05798272943907	6.71130373336747	6.97984673988919	6.9048806874739	6.71708667982979	7.07430417224668	7.49599268747929
MIRLET7G	6.44052366687168	6.55765393082459	6.72549168555395	6.52632396720173	6.45858901567365	6.5768004348104	6.5311603283821	6.41625387974385	6.47389728599387	6.48232528782688	6.50951512887234	6.48956587525379	6.45367989627268	6.51430415328708	6.48610381737542	6.50222734223041	6.50137280721539	6.44604298992113	6.5633281458587	6.53731569436596	6.46742083939527	6.47389728599387	6.51712711751304	6.39314197758578	6.43637088507719	6.4984840595251	6.50892719997477	6.56206044419053	6.46568096385881	6.54500798605898	6.44732573314083	6.53785724933662	6.43412405014461	6.45117559969066	6.46576493671089	6.4952840812497	6.44310092727764	6.41468998549425	6.49628729247646	6.46314457928015	6.52290253069391	6.46189356054683	6.42939903542296	6.53949136384686	6.50472539628224	6.43493147131467	6.4310430910689	6.46499999573508	6.62015413705954
MITF	6.76664134399319	6.72545984088485	6.67238117914126	6.7469386817322	6.73624871703433	6.61095863007916	6.71452662248685	6.52979171037863	6.68062938345848	6.58335537811777	6.75921544580658	6.66291359638367	6.63119649273093	6.76173627211517	6.76561439212373	6.66569019697888	6.74535722344694	6.70775144581171	6.70346392346459	6.65919802514798	6.75190755537658	6.77759885822864	6.7243892076353	6.70753327906361	6.8018047548627	6.73278835609554	6.61324908753021	6.65172851670658	6.73831818595196	6.72374920049301	6.74633916883725	6.84859508481278	6.73063820389037	6.8070709596051	6.8309340128621	6.78977869419689	6.82368541906974	6.70800636147121	6.93186223341677	6.71521766982926	6.86205750903144	6.81560545023037	6.83267306473669	6.78662846748119	6.75856003113889	6.76208796133109	6.74169403166407	6.92505705025546	6.74877422957035
MLKL	7.78020281702213	7.31217249280401	7.5169833104875	7.20543995833758	7.27593250545279	8.0665847396219	7.42161047396516	7.37607058745018	7.57502476706343	7.08700326159086	7.51203008471868	6.87706173756519	7.09922532071752	7.53912921521027	7.0703632700479	7.20306817582683	7.26347654633567	6.7255929252113	8.0970946963338	7.46912923997151	7.1620532241604	6.93702244341903	7.18300552482823	6.84493790864274	7.12247647502749	7.41315621968299	6.98007641739233	7.22785187467248	6.90548122781342	6.71708667982979	7.49059672192605	7.95731842114048	7.32834506919558	6.89802128399542	6.96454122496104	7.12610931408637	7.2959163469835	7.19252879705457	7.3639360768352	7.15210475664745	7.1172999648796	7.67384596403144	6.93830563673079	7.0759812406378	7.37867776035577	7.02264200505094	7.46736259805968	7.75113175721271	7.35181601161311
MPP2	7.31673350531196	7.69563750897597	7.73157907358022	7.64955313886563	8.38184688437787	7.45879392445695	7.78108400519054	8.81802803813594	8.28453941024757	8.99610775895488	7.86587989645172	8.44318446343836	7.97120433430082	8.37744764652675	9.49090424414135	8.23767593626901	8.47111179687423	7.92976376767679	7.98173580085142	7.99757027976573	8.03650915418259	7.8539295624022	7.746503736394	7.86758283497996	8.27254469502789	8.06035704204811	8.04844810037526	8.25949846156914	8.2461251536299	8.17191208029036	7.83150937874653	7.75057842988999	8.23378523573768	8.35248528439371	7.92128928854985	7.50795461800692	7.86299193589588	7.83105635592741	7.40521944249349	8.14733702232677	7.68662088736189	8.13576873867361	7.60384709759259	8.18727353314784	7.70164729739561	7.93315462541671	8.02406722512522	7.74716756263704	7.76959329705044
MT2A	11.9800606039284	11.4455897767217	11.6310426685349	11.8403367434229	10.4639862548067	11.3759286647615	10.3754690790592	11.17657413822	10.6145087426119	9.6241040640987	11.1727509969573	10.209965473418	11.4602796428448	11.5942765418849	11.7181632216965	11.627590085166	11.9526735259951	10.2292013146079	11.4566001995146	11.5168125127411	11.6855438791477	10.2779894056527	9.88941580517899	11.3154552557811	11.9289470320676	11.1844056313803	10.8866490820654	11.1864696844849	10.7336890089318	10.2547894321446	11.8061151295687	11.7638141345342	11.2154114277458	10.6657372019382	11.790510114446	12.2055850409331	12.3068443777895	11.5911140210367	12.2463028701271	11.6131707885879	12.5638996448675	12.1564366991986	12.641908796962	10.6235041449166	10.8838506396671	12.5638996448675	10.9368468750942	12.1692506650576	12.6045372098244
MT3	13.4720303564399	12.7789384350583	13.2898433537304	13.106830374518	12.3068443777895	13.4044288327948	12.6555744853106	13.4542001469563	13.4175119553833	13.106830374518	12.7481126153974	12.9951114627658	13.4542001469563	13.3712452358833	13.1517716271751	13.4175119553833	13.303878006963	13.041611420826	13.2233012878494	13.4720303564399	12.849156707445	13.0344126311962	12.7707947206945	12.7625482815643	12.9325134835641	12.849156707445	12.3560173815573	12.7707947206945	12.9861332673759	12.55747182542	13.275610921632	13.3182081041606	13.0517463588228	12.5448316815322	12.9951114627658	13.4353698285214	12.9861332673759	13.131085842598	12.9951114627658	13.0852439584406	13.4542001469563	12.7707947206945	13.3182081041606	12.5977642950253	13.0517463588228	13.1885729100138	12.7347890195547	13.2898433537304	13.2588535449988
MTCH2	7.47135990837677	7.17337276127113	7.29875725510892	7.41212947860538	7.45221687120512	7.27608282286279	7.07352525491215	7.60939141730942	7.56793649890027	7.62830339509151	6.98655897584736	7.59208971134446	7.80755883917019	7.24525144059438	7.30894242398038	7.67755910524682	7.29052707119053	7.81534870523686	7.20275288567176	7.33879815409586	7.38089637775749	7.72064008033427	7.71203159168605	7.81473952500539	7.63456338543381	7.50870772849095	7.4895460703056	7.44594463198988	7.11359618810922	7.48904006085255	7.25148610295958	7.27497081547829	7.37607058745018	7.70253004833944	7.47757365565499	7.44399873188269	7.4326763876459	7.08754071873605	7.76763611461122	7.4436153705249	7.65043540235643	7.19153284914661	7.34310170374238	7.25131100090683	7.6434625963816	7.30042398242324	7.43977649006695	7.66041260705152	7.46016385997877
MTMR2	7.28808439211309	7.16075552394732	7.1006785122066	7.06468966026024	7.30368353227149	7.15798019965036	7.07014841780526	7.0449998574442	6.84384310327947	7.2869504775394	6.98250191531692	7.41296248721081	6.83323552148737	7.03479030960784	7.18452388675557	7.11123672508792	7.03092816375932	7.39213340910393	7.04221479647666	6.92041748482633	7.23789829368893	7.26694715636299	7.37904840276507	7.49284174369394	7.53417553120645	7.15798019965036	7.66848951532733	7.24815537181324	7.45191229697431	7.35749196720339	7.24751635436283	7.1667467593864	7.53951595779445	7.6007168073824	7.25859774755976	7.09227263945474	7.36353339920489	7.12619496753757	7.03438997961038	7.33939102276953	7.31294502999274	7.1588052623452	7.26105212159488	7.47179111468351	7.12748710273014	7.15120522018253	7.2692198576009	7.19187497551058	7.14575659177115
MTMR3	8.67628017177432	8.32577751669767	8.42090376266062	8.41113884194043	8.24918574902599	8.3675990536959	8.33428752281375	8.05540482544185	8.5027404780095	8.00239071264409	8.12327284099766	8.15761755737091	8.75428872726865	8.39434118429241	8.17889384800274	8.29416299125006	8.41854620188598	8.19909552880707	8.50505973192085	8.33677046690583	8.5537272557774	8.34801049419168	8.23062273814839	8.16938401478181	8.43760665908535	8.38184688437787	8.48822885343288	8.30480457314644	8.39556115348512	8.28632041709644	8.7285788758284	8.52126649693934	8.27902792166866	8.14893679749791	8.61689034810015	8.84090141527197	8.40222984078376	8.39973421032922	8.40735797403469	8.3346034010799	8.85751926263921	8.25172350914056	8.6181165505159	8.18224933677391	8.4462431581608	8.5715825992229	8.26570670234534	8.52805305035205	8.8059126021177
MTMR4	8.93558235129141	9.44541170544135	9.11140443641446	9.36578334164657	9.62107417614126	8.88488040314167	9.5904940873293	9.05156025815732	8.84895815339748	9.20473054029488	9.01677721568271	10.0543339667256	8.97952847061484	9.24256907123888	9.40588316175442	9.34290758759666	9.12351176479555	9.79249990703483	9.27798359621088	9.57081314692806	9.39456158219132	9.7538903689582	9.88194801198232	9.6628180250183	9.33250732943609	9.4759774670905	9.59254537548108	9.83085812855026	10.087419872978	9.62899176161155	8.89462998234029	9.24031441005616	9.93378794219017	9.74137165234471	9.04675042595072	8.3378959957703	9.59578997891517	9.28733968925018	8.84170356807938	9.73070501682699	9.03230148276626	9.47075716224451	8.83738011605138	9.95204027480586	9.33563657600753	9.19289282901194	9.82104854301867	9.15533492868266	8.85312357030437
MTMR6	9.00528781346268	9.08476351389449	9.14073013466332	8.89634648663059	9.75199926174268	9.07518911234369	8.95704027300872	9.26121573262801	8.69779852687937	9.85427383877324	8.94151868171265	10.1661176196945	8.85466765806964	8.75000309088726	9.35506835778015	9.23531228549036	9.12720070610384	9.98440550076405	8.99038638679183	9.34122615217259	9.31046835664143	9.91616757221465	9.71715608771113	9.86453720659348	9.1036353651158	9.28355334522982	9.25547805613866	9.25885655953479	9.2928509216384	9.38318055582568	8.33228455867433	8.39399039092022	9.20311854882281	9.24671664663489	8.93285350783862	8.27335126484303	9.42670359478437	8.99253088609193	8.87605742561134	9.37120692552903	8.50786585964923	8.84597778561856	8.59328869719514	9.61038761585027	9.62899176161155	9.15045463700359	9.45982085313074	8.82422961419853	8.36984598372215
MTMR7	7.1552628165596	7.81352419886683	7.80672836271964	7.78164587817064	8.55353380093667	7.58744075144115	7.98949698667921	8.1833722324002	8.06280340515705	8.64335992937262	7.38652947907665	8.42498810394048	7.98186694486507	7.51136685383503	7.85643199063226	8.29651293100397	7.70137232911606	8.48084335410872	7.84458204206225	7.99400792310433	7.69951167477567	8.60370186561243	8.79215507116317	8.9655063363103	8.27760828274884	8.06188691865392	9.06358152305987	8.25701322644152	8.04431935147497	8.74287266944649	7.45951769030263	7.41066436458534	8.49165703056108	8.8889547638494	7.84312587955746	7.13506527754516	8.03953889404018	7.71981990775465	7.03864822360077	8.42259076226176	7.41941809429713	7.85100713704653	7.31466625273162	8.35638083752486	8.69203226436314	7.58079804339496	8.56318021341137	7.84883629045127	7.39804002539644
MTMR9	8.91280345386134	9.4976846154956	9.28133105650857	9.1179147519852	9.54489161243028	9.22593782127179	9.37589766889386	9.57812650686177	9.26960798828855	9.90876993781827	9.18584746009624	10.2983775776513	9.36293875252157	9.13992638784775	8.95191442937835	9.77333698169063	9.41267161441502	10.1189387829051	9.38318055582568	9.76227013520819	9.45110739435099	9.96871182370747	9.96156264312253	9.97393458656287	9.40990714788137	9.39730034468308	9.78794854187414	9.79001401706813	9.53367814271548	9.83982869192698	9.20446093698602	8.87586391586254	9.73039882211125	9.80344350586289	9.34984779480263	8.71946252296848	9.52138807731259	9.22563499074653	8.68875860950771	9.85658459759609	9.17129039163058	9.39993948358562	8.98709223010784	9.70634101695162	9.63372372867845	9.02845961376851	9.98783081061093	9.28569979771803	9.03779495694559
MTRF1L	9.79685895063619	9.14524210043787	9.48034077550622	9.03179701577485	8.71516519008868	9.36490310856486	8.97830510591124	8.86399399886701	8.98169861360642	8.76423747233164	9.127980371652	8.93645440949745	9.09824466506878	9.19311717924744	8.84442449457597	9.04403028360306	9.01653343675036	8.92631691131585	9.71987661566351	9.12720070610384	8.81021138746616	9.04217398317002	9.07025850461622	8.65307079840104	8.77912287957608	8.8576942411211	8.61550458996966	8.92044567173493	8.71711980850503	8.88958089644719	9.16995356614696	9.18584746009624	8.66130606848329	8.39932385079317	8.74449688276207	8.85087405841415	9.1174515406322	9.19498370783954	9.59356883603668	9.01748300449902	9.34580294944865	9.15224651917243	9.13761210199832	8.99761020169732	8.95581851900648	9.03831492160554	8.95006444239595	9.3367347972732	9.45824071754788
MYCBP2	9.53400138694525	10.8776917176134	9.83245242994199	10.1519499120903	10.7015293394773	9.88066682695666	10.6909733977872	10.362940868099	10.1348524775172	10.6529869733654	10.2587690396358	10.8514679391349	10.2559184335317	10.3574750225385	10.535325748268	10.7295156222787	10.1957282567963	10.7593769989794	10.484511062216	10.6297385971445	10.1085734099549	10.4390861913034	11.0698569401346	10.484511062216	10.3005985894084	10.2176640444214	10.9924257548903	10.5857158526851	10.8135606505573	11.2802059947099	9.61038761585027	10.0323267242311	10.7504132894003	10.6979489043979	10.3552221841198	9.54190922701536	9.68265935500511	9.84151999247504	9.79980484918151	10.6308641636872	9.60326910234562	10.1145514824446	9.52346304683389	10.8556966867246	10.3956907399893	10.0315067236325	10.8104504455426	9.92505919068084	9.60765771170767
MYD88	6.76398998092256	6.89392582038855	6.84390909648575	6.98636243179655	7.00011159379418	6.4321051191509	6.93032723264405	6.74740194860414	6.60821436116182	6.53451740599699	6.89392582038855	6.60864235337536	6.86855948744991	6.83134820175326	6.87821306025666	6.5718726323332	6.77262204498329	6.5749001562634	6.87014670080035	6.69292717614348	6.97061098140583	6.72655320213543	6.69439741459108	6.65220255041558	6.67107025805158	6.97191023637711	6.65525818920157	6.91498271190843	6.8012297473542	6.70809851770284	6.92943045225056	7.01544746491569	6.9446525251296	6.77825133138148	6.98747300223474	6.79608391523815	6.92383315877028	6.91551227455589	7.19658990495593	6.73111578763545	6.97109490133856	7.1992029896354	6.95377089327477	6.75140725915424	6.75324837925894	7.10200051597962	6.74940030654163	6.98165717360432	7.13685997426137
MYH9	10.7856556318297	11.2479687704391	10.7064598818598	11.1486136015342	11.2314468028429	10.6684918944754	11.1038813899911	9.92186301369947	10.4819767686446	9.71582443693841	11.6046536865245	9.87869445703446	10.5029972927123	10.7189810442895	10.5524538585605	10.2993784544706	10.7119483325969	10.0323267242311	10.3821739095452	10.429832484235	11.1542069242901	10.2066795848978	10.1445320255924	9.89651415962556	10.7566258221351	10.7933442820266	10.5018815886806	10.662925707816	10.7607781313281	10.4194956443149	10.8177706468978	11.0509412667498	10.6465103428997	10.394558616242	11.0212891521087	10.9220971368892	10.6386676358256	10.7423629277538	11.6699470555833	10.6555474666521	10.9465992136243	11.3136660508812	11.0429614926634	10.7009062126583	10.7488088945395	10.9252716076414	10.6026740956776	10.9834782206617	10.9353777997305
MYL3	6.94497487095995	6.7239240128005	6.97558681758515	7.24448584714825	6.67071608691234	7.38820524744626	6.84789603920532	7.18503376424543	7.6067248569822	6.89633558001494	6.84134118548255	6.68390516456264	7.28017323713912	6.85790526992019	7.48535846693946	7.0549474864484	7.23717975619877	6.62487734078905	6.82955025642851	6.99207620607815	7.12579623861799	6.70902376468373	6.52819758033216	6.59286709116659	7.06646400969378	6.88446736433632	6.64700918327314	6.73442793308582	6.86441618732057	6.67543531452409	6.79034905393757	6.94933408831078	6.95550530067807	6.6762400252936	6.95681523546015	7.12936709487124	6.91146728327779	6.86081442231492	7.28397918931959	6.69138361057486	7.18771329135663	6.96837589797853	7.24076679913934	6.62802068257158	6.70279674192359	6.90262287592876	6.57406403417203	7.02846802707352	7.41051154568067
MYLK	8.17050523424077	7.48449355224855	8.0907833778505	7.82331915990095	7.5672910889548	7.79802472182866	7.87422318139633	7.46699259565387	7.6650571931692	7.2174750025542	7.56276589538072	7.25597158842525	7.80255493620728	7.51726430920331	7.29718993588323	7.48353593572351	7.5721234100033	7.58435077913017	7.44298953119011	7.76253048431863	8.07314181309796	8.01675850934263	7.50090473089496	7.6784662883822	7.92707433712612	7.9194292682674	7.45341743583628	7.38986395285959	7.72494051710807	7.38195545889045	8.21718276942227	8.10978872808525	7.76446761749118	7.68327249953068	8.25594276573563	8.26699653191501	7.93493598363056	7.76585818205142	7.58793614325141	7.7149873747983	7.87237350126205	7.39657889032671	8.04099880446504	7.30309449206824	7.89113613957374	7.9649673913468	7.46583149782278	8.01624458090557	7.55287368876924
NAMPT	7.56579832156876	7.66734156834776	8.03798146170268	7.54786767992495	7.46068673631649	6.51556385141511	8.00826814896074	7.16532727713854	6.89912610725032	7.19426375812037	8.85889180007513	6.87344300594738	6.98349378042754	7.19258800796626	6.95377089327477	7.26421662852521	7.15418508622402	6.92357121287412	7.04473057629015	6.89111582204188	7.7577038398421	7.27049004187569	7.50090473089496	7.45951769030263	7.2383626314957	7.3400637254572	7.32895342395247	7.44058885035153	7.1369284306816	6.98444434741493	7.8274870722361	7.26479735256759	7.40013407055764	7.34182723032091	7.1371070386278	7.20130219289852	7.53879566564226	7.36946337090028	7.90664337620737	7.04005401764011	6.89364144819791	8.0514962634063	7.24076679913934	7.26683044787783	7.29219304481826	7.40880992524038	7.15327719667329	7.60598374582957	6.88198457443014
NAT10	8.74022347965981	8.72402614369742	8.97173427051709	8.66674911425684	8.79215507116317	8.52973765581245	8.50147269663847	9.2599744184268	9.21629194811189	9.35909731545134	8.66919379008584	9.16413951866998	9.1196263795389	8.77530288602824	9.30644317865635	9.30410645387809	8.97058370467824	9.09957333507645	8.75302031008364	9.02505907786408	8.70054579483551	8.97351011629299	9.08013568817227	9.07672197251038	8.68915696128498	9.01237745122799	8.6268966368332	8.82974609219294	8.81650302662279	8.60294127732503	8.7432918922824	8.58783067843558	8.73919919353209	9.18611158654528	8.75926692225307	8.62543392480277	8.94638877293573	8.50699738474577	8.53143635022427	9.07797681177084	8.88742727914842	8.79081112482735	8.5692585667612	8.90881620390602	8.95259143057118	8.77848906548164	8.89793379745143	8.9275147564044	9.0277479505749
NBEA	7.59073236860086	8.33847975867903	7.75349598261675	7.99598969683563	8.83326240541015	7.97258040844187	8.50604767801076	7.47630397683256	7.15218796805244	7.85631391781332	7.93041441323421	8.71210879759922	7.27203942281158	7.41668984882777	7.34319699604505	7.65270525480467	7.3069688861569	8.75120109659912	7.41241817175032	7.48753403154089	7.90270433747085	8.85806764861514	8.9877728283481	9.2512321059141	8.37075717535351	8.31279784071466	9.25177986851575	8.83275935767162	8.86321529833938	9.2636486357508	7.45951769030263	7.53112307686091	8.84010264898225	8.81123288955605	7.79018188340828	7.07979526540197	8.10330818638749	7.72765753842205	7.13450713789078	8.41443166754097	7.43815681693559	7.84493732149166	7.47865003696845	9.01580293910149	8.49693611832641	7.75704607114028	8.86399399886701	7.63119229553648	6.95031009775216
NDRG1	11.8542542892059	10.9651403472254	11.0191429888496	11.1826282326428	10.6684918944754	11.3918368934561	11.0028308112468	10.8353395334996	11.2174651651583	11.3602072190639	10.9335660978642	10.1189387829051	11.1727509969573	11.2671070399279	11.3136660508812	11.2496994783769	11.2616134036133	10.6766628419408	11.4787979026321	11.1107388978111	11.0681852066557	10.464536596721	10.2601636379095	10.6038849237764	10.8344758937292	11.0847558281315	9.95751755167499	10.4572400997929	10.6198439222495	10.6240822383104	11.7842789075277	11.3499334876444	10.7870632369043	11.1844056313803	11.6243838124889	11.5287114056838	11.8403367434229	11.2194531771176	10.6754286462463	10.9042238109466	11.87412914213	11.4692293479555	11.5260788144436	10.4605631422704	10.6604502483111	11.3602072190639	10.5724261380406	11.6778976917642	11.7147449724915
NDRG2	12.0088926978395	11.7510938860591	11.6215707827013	12.1936603654083	11.3983220414516	11.3292594488689	11.8403367434229	11.3803484185819	11.7056613719022	10.9042238109466	11.561119260432	11.0092988681119	11.900962735318	12.3208216795673	11.9499739060813	11.7211292203397	12.2976963814055	11.269250192131	10.9684578717998	11.6911379467927	12.2139926962777	11.3004483956524	11.0393341675017	10.8931648583031	12.4635933794413	10.9123675715404	11.321464018127	11.0373685084682	11.3803484185819	11.1691111696426	12.3372954721486	12.2463028701271	12.1354911335455	11.1038813899911	12.6496011408945	12.9673507090296	11.1107388978111	11.6436321738644	11.8331876730335	11.0373685084682	12.0735240280115	11.675246889242	12.7707947206945	11.4055801580671	11.5687240213976	12.181829640629	10.8207204856669	12.0252655941854	11.8241671164562
NEDD4	6.68637772002374	6.66118547897655	6.65035181558015	6.67076813894105	6.62455606194095	6.53488848893935	6.64396949248066	6.58406785731759	6.55407357788543	6.57285597785959	6.70415269548059	6.60627106470555	6.57231083532647	6.63633773031289	6.60824229157584	6.56504149348162	6.60099576217339	6.57753787320478	6.64431020832485	6.60231561456542	6.72364645259821	6.66653841888943	6.64803762654837	6.64437344614211	6.65677635980879	6.66424714398224	6.65202737005998	6.63485274519937	6.5746649288905	6.52123181466313	6.77425049241525	6.76111672097483	6.65293786434427	6.61867628066291	6.76469590776355	6.79405815264856	6.68662960118038	6.72112320318917	6.89621260047912	6.65515418838583	6.67783537054713	6.68629652063125	6.61080271963786	6.63209785826699	6.6241877382249	6.6762400252936	6.62716249666304	6.68231298218412	6.55297146534704
NEDD4L	8.86635422817347	9.36786431332159	8.93487166152304	8.8219455784309	9.47257395422767	9.32184178819639	9.01702099461505	10.0616358464316	9.30001466590693	9.92262603521625	8.5418897387476	10.3733458534496	9.22415091641161	9.09799995212419	9.28540877708869	9.67998694377793	9.01653343675036	9.95668949538966	9.51028112222839	9.52177294150049	9.0596107467071	9.62770682938894	9.85196904674054	9.5714865318508	9.60442189332742	9.34921510114824	9.7441989699325	9.7815368932385	9.44807803656681	9.58354751587836	8.91165536604052	8.72345604607621	9.57347959192441	9.65113764140026	8.9094672820183	8.14893679749791	9.00099653405117	9.12469038079223	8.49246255422799	9.95840195623856	9.03536175395219	9.31108651277326	8.4138189783697	9.6858932002653	9.48566530676706	8.61589003890838	9.98708073950891	9.11695576207806	8.81972591266869
NEFH	7.33239306700394	9.60287757575661	8.01805350738297	9.70106445300437	8.70653470570393	8.34441327603098	9.48124271564804	8.62832662934253	7.76501956637405	8.78553244322356	8.16886651249107	9.91279345333591	7.65363578101713	10.2443012723099	7.75941443858291	8.86384211615894	7.49198194065819	9.44738530468291	8.63561964071189	8.92856334434085	7.57599940896812	9.27395524320363	10.3432796819268	9.51145393306008	8.56433041275653	9.09066298059217	9.6967045752294	9.61477791838774	9.62073696448621	9.42499751569315	8.41339192583098	7.58793614325141	8.9550369945052	9.50305221503761	8.14576232885858	7.06152154220105	8.92856334434085	7.40135093998386	7.79915482777055	9.3314012799792	8.24477835454688	8.74469019240402	7.77165955766967	10.2147496613826	8.3995290305612	8.10482242761872	9.50670294622359	7.88246792642669	8.17149036578445
NEFL	7.78887286614964	11.0092988681119	9.48892937554704	10.3203741919927	10.1101329023205	9.32951755011853	10.4914205102813	11.0138452407449	9.80859307629704	11.0698569401346	9.66081387619208	10.3255717146255	9.56560641254568	11.5309917768979	11.3759286647615	10.8316999077675	10.2668885054095	10.132298896102	10.2933151789488	10.1154191705202	9.69755471641855	9.87187209008223	10.2353115062925	9.67762286751096	10.2464983165346	9.4781975876753	10.3333338253953	10.5124480832081	10.1170330885501	10.5169713201202	9.96006787785907	9.89307885061143	10.7051259421761	10.2199897425951	10.5986121796241	9.61695405260393	8.95852116049668	9.73279685465956	9.10433499559974	9.95043598775512	8.67258151403002	9.54616908630265	9.18128938785715	10.6088967742882	10.2147496613826	9.99125913541479	10.1957282567963	9.26303698225179	8.8797743164872
NEFM	8.70794286794275	10.3978239684983	8.26463211926668	10.3323840054023	10.9503641487772	8.52319183325976	10.7189810442895	8.45533481234056	7.64205772461484	9.12916073149325	8.61869716239937	10.7607781313281	7.91283145680934	10.002668518337	8.50322365350302	9.29241261162175	8.16164574558247	11.0124291274109	8.55571465976659	8.58877072209366	9.06459384586391	10.8514679391349	11.6366066525979	11.2404005103653	10.5920713873177	10.05960309925	11.506918124692	10.9906816685288	11.4319186150564	11.6131707885879	9.02426635955502	8.39189507696543	11.1038813899911	11.5636295643982	9.79479933057144	7.97510010780356	9.55132323665591	9.32849933451719	8.12887316440085	10.5146655945861	8.44550004324363	10.0743525957676	8.09155141479854	11.5179068029396	9.8391327730795	8.94841243005859	10.8947193404323	8.4482735379411	7.81649818734237
NFE2L1	9.99871851813493	9.22022135562899	9.23408987422142	9.41699054790248	9.31157723228896	9.53647005323382	9.40334107797923	9.40171814704455	9.64526846105836	9.32929525036312	10.2553539328382	9.58383692199616	9.57847264242244	9.308300665676	10.2157525936134	9.55101924692233	9.82903743471086	9.36105455650396	9.29059889971049	9.5661449284619	9.8690256718686	9.17749982457	9.27710332856012	9.30093771750854	9.36840910069732	9.04890330425726	9.22276457922526	9.20049473910408	9.30545670825817	9.27549360038965	9.83245242994199	9.40769101426644	9.30001466590693	9.46610652303899	9.51175530864265	9.64437307309171	9.28133105650857	9.41942860823779	9.79444467646594	9.31998768462597	9.92910560551146	9.38473720028227	9.81246137737906	9.57546326395101	9.07104048984513	9.71240090333696	9.2530205317968	9.47257395422767	9.73425605272283
NFE2L2	9.82568880555509	10.0922054618462	10.2051295068236	10.4736894113262	9.82480829823551	9.50639858251185	10.6158286484645	8.70054579483551	8.72345604607621	8.10672689171625	10.8285435608384	9.14391840978536	9.37860725201567	9.57453720984065	9.19897212988423	9.27978811128795	9.55985250381953	9.5152177504582	9.53432463117502	9.74986971865354	10.4209323884835	10.2475906885129	9.79980484918151	10.0097308129941	10.2330691231178	10.1799893641633	9.49404553727129	10.1303729129258	9.27824613512386	9.67477952598613	10.8344758937292	10.7566258221351	10.2658504485705	9.65190340360022	10.1762849691764	10.5008515190375	10.4628808254064	10.7365777849755	10.1060292311193	9.88941580517899	9.94463773208778	10.7825540251418	10.4750062406521	10.0104952557716	10.0070430099091	10.5573353323501	9.80545213414276	10.4674865061444	9.15072899695653
NFKB1	9.93287438771943	9.6883330251098	9.7652549957247	9.61832010647944	9.29738343574185	8.9953959666684	9.5633066046733	9.27772105729791	9.71778159203209	9.20339258921917	9.77866792144242	9.11542930356523	9.56761110577485	9.53471606731205	9.28296502351172	9.21915419520042	9.59329887072287	9.1134109847326	9.86100186255628	9.90608325684126	9.54132534905923	9.50609421880012	9.22810589574256	9.0901415057181	9.1174515406322	9.6476928451313	8.73919919353209	9.36132306823168	8.98985367972299	8.82764651174668	9.5057677577612	9.52469254475661	8.81389909044427	9.04403028360306	9.32029243191861	9.12029538447393	9.91539169027446	9.28768796442718	10.0798580488482	9.38655930000962	10.0432899913759	9.77706814857534	9.58101329359174	9.33424651099614	9.52469254475661	9.5714865318508	9.42435596724552	9.93548055388492	9.94874046719575
NFKBIA	11.1166174436945	11.675246889242	11.6911379467927	11.5038958806353	10.6806188158813	11.0862885879634	11.2133949759831	11.2174651651583	11.6726702982666	10.908231450752	11.7328394324213	10.1401846482952	11.1158164937554	11.6243838124889	10.7021524662963	11.2965517883431	11.6423407831478	10.1515029909663	11.8207303870509	11.2331188663426	11.225593490254	10.1180322089509	10.47057502096	10.0367390326276	11.4436062811514	10.9335660978642	10.1986064855173	10.7035731026277	10.5966112391279	10.4309989217073	11.1254337024367	10.9618570277666	10.3456529730523	10.3922966949584	10.9567204536312	11.3667690060111	11.2422715346571	10.8808193997622	11.7477761433478	10.7918703323883	11.5885628980957	11.0894244292839	11.2943288489582	10.7105393593992	11.2007574234377	11.3173884685867	10.6116800222376	11.3273346487177	11.5412906901944
NFKBID	6.64506338442151	6.65729993593328	6.73193528570331	6.65108931003182	6.58852871229119	6.56543088083276	6.6424589825667	6.8980850894669	6.98990828683074	6.61423104697852	6.63193277170618	6.66604100035167	6.9139232180179	6.7729982973063	6.72403305817817	6.76171388855031	6.69488010846973	6.59962592481151	6.71093935467398	6.71053073174999	6.66520062024903	6.6011162833358	6.67196627093165	6.59978741797972	6.67898413578379	6.64408651789218	6.55680016621078	6.60335545650219	6.65823394092692	6.58536736399124	6.56905808038532	6.66224298806952	6.7502680238014	6.70775144581171	6.65108340192338	6.91471761140332	6.74683447326755	6.70461435204011	6.93186223341677	6.61430492556237	6.94121312186206	6.63337662835857	6.6730347592077	6.64582648675039	6.64590171803483	6.67384352499025	6.6306081585125	6.73115094442566	6.91029296607961
NFKBIZ	8.32407807952479	8.93381140614785	8.50802858256351	8.19709781364457	7.99264491037337	7.3491402474835	8.66769950857142	8.54687629866251	8.01665869145296	7.51136685383503	10.1957282567963	7.83192580032987	8.49306797820267	8.36742267639783	7.2869504775394	8.17637971136155	8.68064769477743	7.25904315824163	8.47801240570335	7.8606676853937	7.89565383429067	7.96801088002774	8.18475341530866	7.94044551485914	7.83865407005923	8.54851480850723	7.78470457473514	8.44284492194459	7.61975082328637	7.41932946714766	8.78508839014966	8.86166451808686	7.97150324892407	7.28714404540413	8.11144430412485	8.12691217595725	8.41320289859272	8.30068123540465	8.53732908919117	8.04202311805028	8.97303065098279	8.79443947359663	7.76959329705044	7.88223914840696	8.63825055553502	7.93606859016892	8.24855874532062	8.69311535568886	8.4976897299466
NIPSNAP1	7.62507673140243	7.95806447998034	7.72140520742616	8.05859610223401	8.25783139306654	6.96438624723998	8.06694265128363	8.2385462136783	8.21094717560073	8.78878492649907	7.98908012326068	8.67274703426512	8.14592800247963	8.15694339296023	8.5841079449685	8.43503803834076	8.33363003669802	8.41823662853343	7.87743240798602	8.00086040243203	7.96039954836339	8.02490944896362	8.19600980152333	8.35828161084742	8.01941775673107	7.87891758472293	8.46779448536918	8.44757732793622	8.39679715495005	8.4340712758628	7.72611298939913	8.08212714836222	8.2612438131464	8.72840908806674	7.87818212812692	8.23259830037104	7.63941944608295	7.92086737970659	7.77207603995915	8.34748793921294	7.79410098499791	8.15882762523089	7.93315462541671	8.46536479211268	8.10069066465652	7.98589649881233	8.32629669695889	8.02892481014883	8.14761412389248
NLRC4	6.6387897399297	6.66652128423155	6.69840532280733	6.71008910608267	6.68516785809242	6.45717577529286	6.76118714234467	6.59521027458096	6.73820664267316	6.65710779618661	6.68216511485816	6.58455549201531	6.62385376554778	6.61674379894557	6.64566068971949	6.65605823279756	6.6112241423417	6.6374335265995	6.70346392346459	6.56082928313942	6.7208872026614	6.59113671667666	6.56130799705129	6.71423288410315	6.70345641751985	6.73551226798856	6.54480756877336	6.75127866684231	6.62249136447034	6.67543531452409	6.6095333308424	6.72431352101652	6.68388850561876	6.53673708357752	6.58500072502763	6.59872011741425	6.71173807422287	6.64019382003573	6.89621260047912	6.61586011284118	6.84390909648575	6.77249991868855	6.58534726276462	6.55088506444245	6.69008108355727	6.72318806387176	6.56051983227701	6.7143869539964	6.72956051011411
NLRC5	6.47959526100826	6.56709867514069	6.52377215495172	6.48821728957975	6.55614498241498	6.47142460911641	6.53278304852421	6.51957117988426	6.58388656086358	6.59788655573148	6.49201864852298	6.42311340436411	6.54954822567519	6.55411081114218	6.56496022088954	6.5671748607082	6.53597876278578	6.51553684808944	6.58134351313211	6.53731569436596	6.54086610214339	6.56160870457443	6.47547836366674	6.59286709116659	6.57611361944232	6.53231774110513	6.48193003369451	6.55316133648363	6.46568096385881	6.53369451458109	6.61805155100314	6.52803904956409	6.53133420763594	6.437878298458	6.56312135817869	6.52781376030994	6.57646994214485	6.42484611289225	6.57673698553067	6.59272980489203	6.53997373568007	6.55956941099436	6.49683035064787	6.50006440971247	6.50472539628224	6.56672974184591	6.46958373780585	6.50444709629295	6.67027316615508
NOD2	6.52150826067528	6.66477206260443	6.50135288144959	6.55282622235678	6.87082022711251	6.51556385141511	6.81293446379343	6.46180994131117	6.42601362361362	6.39330683965433	6.73557971638926	6.43420446644762	6.54731387486294	6.52833257109753	6.52502599527925	6.41068941025051	6.57887137311832	6.51269246726115	6.45489328209888	6.54670424531095	6.92106349687379	6.46791200230829	6.49860226982523	6.59978741797972	6.59617295717586	6.81767473877594	6.62568190620918	6.56206044419053	6.45385052150555	6.43766519041686	6.59947894948275	6.58649853381163	6.45474879649697	6.57857150119461	6.3559136127536	6.50704504253421	6.63582508688484	6.66363292784251	7.36722752335273	6.59728824370144	6.52290253069391	7.05846972515019	6.55863555232655	6.59450889801429	6.58605694652387	6.80824104952554	6.38183804179112	6.56948690300648	6.54802704257553
NOS1	6.64718907014844	6.49907096979473	6.53962122114081	6.50235168472045	6.46820048778079	6.72762388050054	6.51505797170505	6.47169709903764	6.47617801066988	6.47342133851396	6.58460430220108	6.482756750632	6.38035558097859	6.56389488151529	6.54521962770111	6.52273222010939	6.53016971857187	6.44321901854151	6.43454535802947	6.4706428858376	6.47400652107296	6.48425648268706	6.46065474475627	6.43612933890496	6.77600405363014	6.49684469062705	6.68892517495035	6.57007060237267	6.49175678676298	6.6444734231607	6.56278687486546	6.67071608691234	6.5481788589285	6.57529392045537	6.79068751858377	6.74161516844062	6.52373515898305	6.63092056575132	6.5898513982124	6.45083563444381	6.53997373568007	6.58358835329293	6.65967175533762	6.5427385474055	6.49518414186827	6.57402360493793	6.52556353856248	6.60814100073467	6.54284129612081
NOS3	8.85871775383414	8.11053076207202	8.81123288955605	8.05953527977808	7.5142571840848	8.15823865930541	7.74094329483864	7.8530930346961	8.59026677037829	7.34310170374238	8.1555585676063	7.07111414649373	8.47908781145419	8.50802858256351	7.96174861112017	8.20903103252098	7.90618148302848	7.26567343615737	8.7561148276632	7.92262427246833	7.5093221913844	7.6826635026026	7.59935571598382	7.30894242398038	7.49059672192605	8.00073932719482	7.44272648774976	7.72515726856947	7.30081711214633	7.08534900704261	8.11246194443205	8.52423592529438	7.84505214141569	7.37502799038732	7.85072845769899	8.21057434371882	7.97882691818236	8.23441344433606	8.18270489387823	7.51978075843051	8.3378959957703	8.7714706527183	7.89513255473816	7.58414843429788	8.58098851397903	7.671943219406	7.34996636748729	9.03487773525418	9.34953144797544
NOTCH1	10.4508076239386	9.2131091663525	10.0551273405989	9.54428371160324	8.75796051994204	9.97616186490467	9.04170772316441	9.51925823834248	10.571266710465	9.39850865710912	9.04423148604295	8.96260243583187	10.3049582433713	9.84405588235547	9.13539852103479	9.8231552306384	9.80932080412197	9.15504695761798	10.1594021080349	10.3956907399893	9.51460817447151	9.45916744161848	8.74565457592265	8.70671358665804	8.62792363215411	9.70225590786583	7.8566989703303	8.71798285755892	8.67825289028055	8.33657855758808	9.54247411309149	9.81208870696148	8.32458627051031	8.92583225253586	9.0314037534432	9.45569694474766	9.84642323526806	9.44991644188115	9.91192492965792	9.33590741913694	10.3722691304066	9.4976846154956	9.70634101695162	8.72635034255589	9.67627076884575	9.20582456180753	9.02903214879879	10.2460176138793	10.5563354453562
NPAS2	7.75057842988999	7.88223914840696	7.86446633869203	7.50586751606929	7.84823716948958	8.31733581281391	7.74261761924065	8.0638712344871	7.50133457981102	7.9916455202133	7.4680659841746	8.43995014455428	7.87422318139633	7.64653336711376	7.45879392445695	7.88235355280269	7.73976867756564	8.2983927364738	8.16953885778664	8.05006890041225	8.05498988470016	8.06860421480305	8.04256124194645	7.9808842046446	8.35978482054504	7.86667866657366	7.93979193883792	8.11699167527027	8.21374918388827	8.0422795149583	7.87964243309919	7.91065384298118	8.33138816724894	7.83000074124587	7.75959373548792	7.7457049401241	7.89344598584056	7.92086737970659	8.26177002562866	8.44647096699945	7.87394127735804	7.87250211819999	7.76285599472882	8.01341832989592	8.14172005433424	7.62534366925521	8.30344891861156	7.90689539126442	7.5268513838606
NPAS3	8.14529311096546	8.01861989888077	7.81066981858373	8.19857492630933	7.45691132955986	7.79145495582116	8.22537500661664	7.81905300059159	8.19958642412817	7.08206692948359	7.48709797077426	7.4734471442615	7.96100685446098	7.60023052491069	7.64299946198343	8.18592069210603	8.35735911352153	7.69027880382562	7.62830339509151	8.15014177666429	8.00498488637756	7.52466718401277	7.60815243782159	7.5908455127079	8.03284007614572	7.82230615621499	7.5861641550403	7.73560586434452	7.53451376379509	7.73809234674862	8.27837084512693	8.58202637752867	7.49968052367521	7.55994604208548	8.04607662416316	8.39342791460899	7.83427980829861	8.30511762549841	7.59540562620325	7.32895342395247	8.20009582550188	7.45024558207352	8.23994734747702	7.51381745750671	7.96257937996784	8.15967927879182	7.36060568205357	7.83282555317962	8.11671406066277
NQO1	10.4639862548067	8.84855391054842	10.784202297103	9.58019390550314	8.61461790811765	9.35847516908634	9.76932859662232	9.62628012918133	9.44361628482963	9.12296505414757	10.7243526401352	9.27710332856012	9.66219620729477	8.9877728283481	9.1810468783394	9.93140235636624	10.3078800878118	9.35719246659272	9.99249946657973	9.71007413188369	10.3711597199792	10.1821512525042	8.78040548104814	10.5317302002932	9.00681319972671	9.96156264312253	9.06065516783324	9.25970669808356	8.70671358665804	8.93975574999237	11.1254337024367	10.550165083453	9.09396840618349	9.07052589439996	9.59544389666009	9.88798893802578	9.64973270827272	10.9465992136243	8.69164639348007	9.53367814271548	9.90139062673775	10.2392977929696	9.83313870200085	9.86943942624516	9.65942069438994	10.394558616242	8.97058370467824	9.64911386960823	9.6698916365379
NR1D1	6.69445372333586	6.8358871162042	6.67479190982938	6.71599862401852	6.74387093753348	6.71599862401852	6.82546437968393	6.89458824134195	6.63045274378407	6.65924640661216	6.75824516221614	6.75391077095685	6.60946218490117	7.09433108943936	7.00594508390758	6.54439051017579	6.89432470542075	6.76689261119011	6.70015422209	6.67547849412749	6.78520217992117	6.67422791510313	6.78269763754958	6.69623108626248	7.07505222787178	6.67435165467805	6.95458197561475	6.79130468805323	6.83082513548226	6.86777318900343	7.07684186895091	7.09489653068017	7.12016168422887	6.82096797824161	6.95225487790689	7.29617592132048	6.70000523047462	6.93830563673079	6.74426304327102	6.64222516515639	6.70126964395715	6.72094157997868	7.06791507361552	6.93321118599893	6.62762205990432	6.75806618586213	6.75031761431864	6.70610284786949	6.65643876707171
NRAS	7.48766154713647	7.18624013754802	7.54250563313582	7.32969396080984	7.25446464999141	7.36617537555706	7.50409933407693	7.23248659383925	7.22621938880743	6.97840481258452	7.19686062577638	7.03024496932407	7.23782351435444	7.04291517839137	7.04460570410709	7.32029136182766	7.24805634683789	7.33013867789299	7.1331343126916	7.29472840871682	7.30116015071919	7.46774551889113	7.3400637254572	8.24096238150848	7.27126533000988	7.24396523265688	7.07700768916293	7.16383821851365	6.9577669774486	7.22318470177798	8.40979209241205	7.45191229697431	7.46736259805968	7.43155315556964	7.30309449206824	7.59805678485066	7.31862979129798	7.65545268317459	7.35230962034602	7.22015643560161	7.20726076326667	7.7116708604005	7.3538215879555	7.30981803569918	7.40960174603355	7.49458338087054	7.1803122541023	7.42723800780872	6.98603838186791
NRG1	6.48591407037678	6.44586571418997	6.49199545872616	6.52804799712117	6.57974360211064	6.52223128949312	6.5311603283821	6.49548724706852	6.52502599527925	6.51630768925773	6.50335694395869	6.54847321221898	6.43171045579648	6.5087125179577	6.49449460489828	6.49361976283217	6.49923623472141	6.55656811735327	6.49469694943501	6.48480054722576	6.48228741274928	6.51799680994654	6.57983902730851	6.67052054275636	6.50443287911626	6.49201864852298	6.62879240047179	6.55442021716321	6.57113110353293	6.58926440939243	6.49656764019	6.47202287538857	6.57992968717121	6.65800682428861	6.46779959522451	6.48665158781157	6.51367510576474	6.49518414186827	6.47141497219597	6.56626292732972	6.53997373568007	6.49831807064944	6.50335694395869	6.57054133669497	6.47985947493127	6.49716824334935	6.57283777958948	6.44584488983629	6.47559879934993
NSF	8.4109846466039	9.83279556597142	9.12296505414757	9.23273865287994	10.4436800966526	8.89052174062544	9.87691643112915	9.53706641341102	8.62964064823959	10.3368061335912	9.12192307339197	10.5971814497055	8.83418494584052	8.83686004496452	9.18800848818135	9.84151999247504	8.6586975601931	10.2942348791891	9.16306781823001	9.08476351389449	9.34152112968668	10.138432456087	10.7667637484858	10.4615599778168	10.2310055742131	9.88725619278306	10.9906816685288	10.4309989217073	10.8253711105223	10.8866490820654	9.01774516481272	8.68684299514332	10.6235041449166	10.9567204536312	9.53367814271548	8.32833704302059	9.52803695799806	9.16081150183266	8.37570087352688	10.3702580798277	8.45477420559524	9.7990485904507	8.48501815542298	10.7157820197765	9.69697584571453	9.00049924225643	10.3276742479698	8.94661915508369	8.27664797555726
NTRK1	6.58907963240754	6.48597921803152	6.52584920091716	6.52275128678763	6.50395365512848	6.55487922735941	6.506224229391	6.50126860985594	6.48817837182723	6.51280379579043	6.54602791176469	6.47940289431927	6.53603531795973	6.55032606264349	6.5483626749166	6.55681956036799	6.53397223706149	6.52556353856248	6.48090051950362	6.50241458364769	6.47903803435026	6.49980793608969	6.53367647807341	6.49852112840145	6.52190342936401	6.50703583327344	6.48042069792289	6.48587450442882	6.52905807436495	6.50280933405777	6.54506752227609	6.58963536197799	6.48153708988716	6.46771793079573	6.5181321553843	6.74541693229724	6.5082073821365	6.48323980335487	6.49853020943777	6.45275112441356	6.62175344745389	6.56241218778835	6.5572168146723	6.4598406362833	6.47559879934993	6.51797630240644	6.49544020076205	6.5146037764473	6.59472593776845
NTRK2	10.3492401169194	10.1135560941747	10.393301033325	10.8576059115087	9.39070862107538	9.96243308212276	10.4262522585448	9.97616186490467	10.3650913604719	9.00147633472766	9.77255583159424	9.41412667850598	10.6398094472499	10.0864640379475	9.61897339076502	10.3078800878118	10.251152999995	10.034994789272	9.72407435756747	10.1877803526458	10.7230812416513	10.4072152030767	9.95043598775512	9.67222611935447	10.9123675715404	10.3029110875545	9.94668384098197	10.138432456087	10.2983775776513	9.90288863682638	10.60006350779	10.860658129539	10.8376733724924	9.69697584571453	10.9103591903128	11.0465190462073	10.4664646121446	10.8039742585514	10.6636589941809	9.80969635203704	10.513533956783	9.92750956158216	10.9854277756794	9.6661431086287	10.3978239684983	10.5587328657587	9.37305234326418	10.2770441970937	9.76865409821576
NUAK1	9.67020050027095	10.8668728238518	10.4028916064353	10.4664646121446	10.8808193997622	10.3618597721317	10.8237170287435	10.6151686955382	10.0482689693289	11.2441329036452	10.0927086476615	11.9836690022201	10.1799893641633	10.4857684358487	10.8593121572864	10.6795155088427	10.0213069980815	11.6016842115432	10.6465103428997	10.5018815886806	10.164133319465	11.3331366425878	11.5862753932394	11.6310426685349	10.5207112783519	10.7358587423995	11.0560896972017	10.8376733724924	11.1727509969573	11.1965638322828	10.1436639405068	9.7133497958507	11.0613755247376	10.8344758937292	10.3650913604719	9.04967474905381	10.9220971368892	10.0204162511997	9.91854622857938	11.3543526311496	9.72817790590508	10.6424394553701	9.54868520417246	11.3735703072144	11.0526582685182	10.122842920293	11.5942765418849	10.2371213657713	9.74137165234471
NUAK2	6.56815291832781	6.59825670645175	6.49929704214963	6.66680868540927	6.62658505496764	6.60265418209004	6.61904858454252	6.49178483421067	6.55674980591004	6.48396579024828	6.71065318929576	6.49952913789783	6.51591609939988	6.53981183109892	6.6343668659889	6.54212502295708	6.63945085998935	6.53625851342127	6.5372797228949	6.51776096304629	6.69489755096724	6.55119267637272	6.62038951389441	6.54954822567519	6.53597876278578	6.59299846631803	6.61815515848277	6.60711968958629	6.52234927989626	6.57626684506435	6.75824516221614	6.63880608007384	6.5986486395941	6.63965854210374	6.59913507922573	6.59569691520516	6.59391677340834	6.61452402400993	6.76844970138071	6.58689022619201	6.58335537811777	6.59354876911531	6.60081965134383	6.52494888422407	6.58339489129251	6.59670186082306	6.51855968956626	6.54169238385591	6.68349769885954
NUP93	7.50268403277486	7.54957644864826	7.5589031086272	7.84548238630461	7.96089193983536	7.9656915342835	7.57718515341827	7.62830339509151	7.66342806081838	8.17567530892642	7.9495788997445	8.25654376880122	7.74388263603351	7.71981990775465	8.25292420974947	7.8188236455445	7.96016662967483	8.01326501291177	7.5949022183772	7.63734207103557	7.94916395852018	7.75704607114028	7.86199839770561	7.83427980829861	7.99264491037337	7.87092690331487	8.00814329003523	7.83709796244436	7.84080941625261	7.74477025710336	7.61313435943633	7.62048011892672	7.90806002747367	8.05888762687685	7.72363469782513	7.60186393234117	7.80468845501162	7.89910906380756	8.51820328483713	7.88360282864587	7.58182590345536	7.80319097518171	7.77647511384513	7.87526921624183	7.7812130795677	7.97271535450824	7.58906137764574	7.6683757893145	7.64106812846447
NUPR1	8.85048282655051	7.66895056191955	8.30463905507831	8.04315264252352	7.51856290312332	8.32109723465088	8.46779448536918	7.52947930728404	8.17394544081559	7.5361780862202	8.44130846257983	7.12022453834184	8.2235590582068	7.63593329205636	8.71661161765996	8.04256124194645	8.35175630465263	7.16571182594992	8.44008684826425	7.61677082501702	8.74586992216089	7.99783180930798	7.02976516256236	7.20342021332918	8.11532319691437	8.09679908009129	7.13856378491015	7.49401101909514	7.41971103236019	7.38952467979081	9.16180693292608	8.55143374325923	7.78067715668704	7.45079569552701	8.17542490691692	8.50641799556631	8.12586255160571	8.83514285252546	9.38995253876745	7.84067612203976	8.66011427132233	8.1833722324002	8.76770268870331	7.8274870722361	7.8605347561964	9.21594787514081	7.56899397378451	8.24082707233523	8.94198149019422
OCRL	8.50468891789849	8.7549004930798	8.56068868533227	8.6484742206309	9.13539852103479	8.33557868169883	8.91126968538214	8.71623320445694	8.25018014918837	9.00553905963096	9.20257205791284	9.39608299034345	8.41874680899148	8.59310286548024	9.07199993905116	8.98410197667942	8.54668476967061	9.21724983493478	8.66523479337933	8.7744419212082	8.94615839078776	9.01401841264236	9.15865052296621	9.14899477855795	9.12090945000859	8.7476185225262	9.43063478728527	9.08271284430113	9.29008981152113	9.25038246991276	8.54821937161216	8.35792431456319	9.38427275482851	9.4067376534016	8.72113392713564	8.14047090681179	8.9164106423042	8.63504130181528	8.67731461422178	9.23641393523118	8.70406800893347	8.90594838181554	8.53864630483649	9.22624065179705	8.73077501573535	8.70635582474983	9.21933771492664	8.6756888624633	8.52894219206144
OFD1	8.00893370282374	7.72754910268882	7.90981887651421	8.31488281462965	7.97161703308714	7.72389877901334	7.94861709881522	7.88651448202408	8.19158457312465	8.20259289832219	8.3212555198251	7.76694269236136	8.13200317175569	8.07487996492553	8.63923016466119	8.10818079676006	8.50661700846402	7.99296433634924	8.09296861801085	8.2235590582068	8.53232257632723	8.20770510704347	7.6696495349159	8.30882394546919	7.52721066234371	8.04555046425565	7.82218026791546	7.84054282782692	7.84743346613151	7.79813128914001	8.14115455848828	8.01129939601646	7.86421049789548	7.59988633635032	8.19404235507349	8.21351256730736	8.33300625708837	8.11127912181517	8.20489178022928	8.04256124194645	7.98426623361781	8.53067584081772	8.32422162173677	7.58920111901551	7.97522558755187	8.35861611720106	7.97063188370668	8.27736330435778	8.24890732244351
OGT	9.87821756878528	10.589443565165	10.1816512005103	10.3410939796313	10.5207112783519	10.4449813071052	10.4472166589332	9.63594555197503	9.88194801198232	10.1016107719471	10.1700470893501	10.3852771918226	10.0088129309753	9.92095516357739	10.193959677878	10.0612612844225	9.99679735061762	10.3467374440814	10.3456529730523	10.549005648561	10.2833177496562	10.6270019014988	10.6038849237764	10.3368061335912	9.9823632845626	10.4539087157131	10.3552221841198	10.4832937028684	10.6877792006799	10.279985558881	10.1096299288882	9.90608325684126	10.1931190293062	10.3645544879394	9.96243308212276	9.26610337270124	10.625655316619	10.2963712007114	10.1858981217672	10.6103172687274	10.034994789272	10.5971814497055	9.98100397294967	10.4689507202479	10.550165083453	10.3812759140441	10.8454398221491	10.3540960105381	9.69345579367602
OLR1	7.8395376233503	8.7188258339593	9.42759712631488	8.38239865492027	9.15562289974734	7.94024461682358	7.57919388651216	6.81590109808522	7.64205772461484	7.19792516886772	7.94861709881522	7.38250658066346	8.33657855758808	8.07592308189616	7.13978619019826	7.13729842767861	7.73703194617348	7.60231067579025	8.82042402076186	7.70846320188251	8.54208190287992	8.51515972943962	7.82537060637565	7.81732530041378	8.64434758828848	8.98801974666995	7.70946461331844	8.67667878640298	7.97331138852024	8.53845528542519	9.03255239467711	9.12009154571567	8.59218683224967	9.20366662961554	9.32787662187212	7.90388635003689	8.47274279870344	8.19740479654925	9.49569764453483	8.15777385090249	8.01583337274078	9.35302048007948	8.11671406066277	8.30094193664083	7.48730549950448	8.63328102872658	8.16814146038429	8.72745821329907	7.78611425397156
OPA1	7.47780589277357	7.69563750897597	7.63774570296225	7.73380300702665	8.56907552431162	6.98675347712733	7.92741208503174	7.11041122340678	7.20297136772326	7.71816238691991	7.57038152095025	8.65408658378328	7.36380711987116	7.45713481233303	7.56005263452437	7.74741791717158	7.42039015777337	8.61532961592465	7.34682148862649	7.42954121792142	7.92360942434318	8.55951524490762	8.84010264898225	8.87094335137686	8.47291978383818	7.96005006209954	8.76868299008246	8.23351641083932	8.55592109646993	8.6955518863394	7.70267560978195	7.48652292264031	8.7215527537123	8.85028526620322	7.90676299799935	7.6987867388599	7.72539622062254	7.73769876303322	7.3639360768352	8.31523716153643	7.28384559848762	7.75925916970291	7.54206480208975	8.49381695992126	8.09787040581748	7.53440168638866	8.34032072419251	7.45015091006768	6.89722344333921
OPHN1	7.69484586098116	7.74871151478724	7.80468845501162	7.76788164431722	7.25446464999141	6.68596906589782	7.88799712738648	8.04740739016409	7.71084405258751	7.33600275293075	7.20679325304832	7.3261161879167	7.83879352801934	7.57177871264383	7.44424085134491	7.57851803063068	7.75790251399713	7.28274389418011	7.39818994974491	7.47090995543658	7.72323990786385	7.52518940411375	7.33424680936238	7.31262454882604	7.89557011997526	7.3261161879167	7.43781323381256	7.37878463590498	7.39019105403962	7.42393091191719	7.93364521986025	7.69013929017625	7.90317609083035	7.16266259597601	7.87474601883205	7.91870920912753	7.527783873375	7.46471042669599	7.46529881931364	7.34294334854348	7.19973811388189	7.25481655938329	8.1052812311564	7.49890705099464	7.36771060416916	8.10050806251157	7.46250595860897	7.50619900190482	7.48564772293483
OPTN	10.384280072021	10.2688836963526	9.86217587039555	9.99562994482053	10.7918703323883	10.3214742839566	10.4150844111101	9.85349173821008	9.97938362568643	10.5804095664896	10.0061911201737	10.8067842505917	10.0323267242311	9.58947749859478	9.38035064129821	10.293775029069	10.2993784544706	10.8466692127819	10.1869758335587	10.2809663667938	10.2357954469738	10.7336890089318	10.9220971368892	10.784202297103	10.3832834555486	10.2547894321446	10.9651403472254	10.4890125827527	10.8192174059732	10.8514679391349	9.70106445300437	9.74856000464058	10.4949503864356	10.7903779353612	10.078428483699	9.74856000464058	10.4730493769639	9.96871182370747	10.0487340703807	10.8052503919305	10.3328589153988	10.3456529730523	10.5018815886806	10.8947193404323	10.1926970878896	10.188289504647	10.9419421358866	10.1556126987913	10.1519499120903
ORMDL3	8.25435658268206	7.73411566699226	7.83312176613003	7.93315462541671	7.31789163750478	8.51081027821071	7.46616382103629	7.99705881212378	8.37514546681864	7.57270998500386	7.57387454856117	7.60714465712048	8.36891800764442	8.01373476663694	8.07576417230003	8.071103174968	7.95445490387401	7.5523943432134	7.94482324443286	7.91323516868722	7.64574499796511	7.56087276354721	7.49284174369394	7.59764902529532	7.82512524894049	7.69292015849278	7.58013345138806	7.61352769516473	7.4361393655753	7.56579832156876	7.80837466499815	7.89105034838426	7.32154044183424	7.59123510301502	7.90552432454397	8.48770304506163	7.7854269064202	7.8400771511102	8.64911808688334	7.76838991141399	8.62174673588654	7.39434046520477	8.15498172089903	7.49968052367521	7.63160155412446	7.80168904532097	7.4165542729964	8.01498040059407	8.91936235867324
PAK1	7.42215198816211	8.87008359260718	8.03244554807831	8.07013960436747	10.1030220837588	7.73585111633494	8.82104187730398	8.45401426212679	7.76736234815109	9.24430681219872	8.19495513783072	10.4805983994526	7.99463793607424	7.94739008546159	9.64437307309171	8.91844653720685	8.02281103013277	9.96080968669733	8.18475341530866	8.27884683462702	8.61656514492202	9.11988770695741	10.3109948293298	9.91192492965792	9.78118313951074	8.86145879248371	10.5971814497055	9.61551969393928	9.95795975395678	10.3044616426354	8.09194523663699	7.76598833746408	10.8884527128673	10.7278282357753	8.63153260160153	7.41637332775269	8.41443166754097	8.58491777137172	8.51441627100801	9.9769430041702	7.71354639707099	8.91979468710499	7.5268513838606	10.1135560941747	8.93645440949745	8.38101673509332	9.71912126625034	8.04768016939054	7.86177399802626
PAK2	8.57019503326641	8.54256942263817	8.29431308939837	8.72480146833642	8.28924918328385	7.86907634213344	8.49246255422799	8.45767478877367	8.55413481818051	8.30865777597067	8.58722070814823	8.30615747004065	8.49081732310418	8.63700076542229	8.52912197073497	8.83464022919363	8.9053221622098	8.32629669695889	8.68046524316144	8.63133780876002	8.60673372363782	8.15980924689922	8.16784111762339	8.2612438131464	8.21670693723798	8.32905799211456	7.85872314233181	8.11763375603252	7.97271535450824	8.17369794185056	8.66277974344712	8.57481572335461	7.90231953707924	7.96976665781891	8.26780740278072	8.63095460770987	8.19187806407722	8.54208190287992	8.74741735634521	8.05134487351882	8.62985467061755	8.20575457749852	8.60591943630307	8.0850876275448	8.28143643171378	8.51622239535748	8.13972884551725	8.45653067489574	8.49623982173877
PAK4	7.18712733298749	7.24059076112601	7.07830870159175	7.18206612539239	6.97561492594741	7.40761828388045	7.07570969967722	7.32869061460444	6.97109490133856	7.023175360502	7.05770888799984	6.79027135232208	7.14466106776779	7.4582597028322	7.46059691148955	6.94897669186791	7.35251651689392	6.78503200899429	7.1471921371131	7.04126938411161	7.08108713898738	6.8509974579446	6.76420278174574	6.81247946467452	7.09001225271639	7.05215066805867	6.83979162635012	7.07269139753588	6.93724429130814	6.9597839473227	7.10004172503924	7.25417607435045	7.1009455528492	6.94314275624862	7.05020564576774	7.43378148811118	7.035048724322	7.19595587773127	7.68873608904086	7.09978502120626	7.36499394196389	7.14625178462088	7.33332062024539	7.04848179568947	6.9107539777242	7.17920852693563	6.98769228937597	7.19024171413686	7.5331738062625
PAK6	7.53855099416049	8.48770304506163	7.88970397779823	8.1126234869588	8.56208234942569	8.28596713974422	8.10948646155711	8.83702842200437	8.40860104804885	8.01174895117945	7.67780005760035	8.46676409622123	8.5308151182802	8.39189507696543	9.21594787514081	8.51279312856354	8.36340579867717	8.31385985682238	7.87250211819999	8.32698539490427	8.09950342778328	8.29554504585794	8.51569871463708	8.32610405178408	9.66081387619208	8.69982131028348	9.0255484683523	8.71413862396283	9.21933771492664	8.75960575835834	8.04187824697814	8.1699278423877	9.13965552573982	8.61689034810015	8.63770059983532	8.15792945080151	7.68239119737522	8.18019119174865	8.71019398660042	8.47563807953662	7.96232340297555	8.01565956786349	8.01775790910506	8.57846523278771	8.48910026079241	8.34136202078387	8.72542211570162	8.36095561535374	8.44983470132922
PAK7	6.62891331066005	7.44850997615671	6.99478248279685	7.09826662818192	7.66932257173941	6.56543088083276	7.58732884264811	7.15683874569165	6.69894740539879	7.08700326159086	6.97782707070502	7.72619045291473	6.84762956875093	6.89325709459469	7.06623611502212	7.25351209124107	6.84261744140347	7.65891359812784	7.10604746287403	7.16784983548556	7.20078252806865	7.84535302891275	7.93327110746004	7.96801088002774	7.33377042611559	7.32702822296145	8.03016063877138	7.76694269236136	7.50702795500834	8.06188691865392	6.89224933568063	6.88524336208646	7.75424987682448	7.88921975672593	7.13111727658714	6.80080780975947	7.35807627141407	7.08948816667453	6.5610731675719	7.86116525589176	6.90959477038495	7.44272648774976	6.7900270817663	7.84254109880154	7.5019871963131	6.96542475192782	8.18491480604009	7.13400594565338	6.70406423231324
PARP1	11.4342457918981	11.1129281483856	11.3046136423744	11.2479687704391	10.8192174059732	10.8330995796916	11.0750098483894	10.7459775384666	11.0880141199216	10.7856556318297	10.8011231689397	10.9169191316647	11.1965638322828	11.225593490254	11.0482572703321	10.9583704308755	11.0526582685182	11.0880141199216	11.2559854074499	11.2654599029589	11.1602924474034	11.1713277090696	11.0247073523587	10.665064741242	10.7243526401352	11.0593053211964	10.6710672904515	10.9516831425897	10.9139807014625	10.8899012048646	11.1433395088229	11.1017382123599	10.9906816685288	10.8496575419685	10.9335660978642	11.17657413822	11.2899054778602	11.0862885879634	11.2194531771176	11.259583717264	11.2714945754131	11.0429614926634	11.1947913479135	11.0973277611827	11.2922312201713	11.321464018127	11.0212891521087	11.325620622105	11.3154552557811
PAWR	7.01867972568719	6.83280884932499	6.87082022711251	6.88074430431424	6.87082022711251	6.62976730388444	6.9484118720621	6.57987300711842	6.92420715881323	6.56532207594131	7.47190927741455	6.57983902730851	6.92917804456478	6.79462635230268	6.65680564450948	6.67287783141925	6.65923758866722	6.67803001848604	6.95987322135424	6.60231561456542	6.77012895690962	6.73436875072858	6.81890413931913	6.85748626446382	6.63545955945429	6.87963039565335	6.65355472402814	6.81767473877594	6.65018317861826	6.65328148313467	6.70885406511248	6.74119123499905	6.63554440828965	6.83151095589342	6.79578290579939	6.64393907999022	6.78662846748119	6.67757316709884	7.52938035808326	6.77222207908535	6.89630698440352	7.0107315280115	6.7960594115727	6.70345641751985	6.83825154765322	6.8314714229987	6.80577330105692	6.97982429944626	6.65904803969642
PC	8.33346631079642	8.03609020518017	7.85573325684865	8.46186520318193	7.65545268317459	8.23677390946506	8.11822661421798	8.06981351685772	8.38066147217964	7.4298513057388	7.79975649735964	7.61300769327686	8.34926891478767	8.37861720984937	8.19958642412817	8.14463317042084	8.41749561546115	7.66282162597056	8.01113422617951	8.1815841527613	8.17162359291212	7.56755413956476	7.63538509654674	7.42995924248887	8.26905893941016	7.89526637963044	7.84417087456909	7.77831580396366	7.85584350974293	7.9079076672594	8.58842186680964	8.50414289814578	8.06488982700097	7.83297365965483	8.33600870904554	8.78173733676483	7.62547232156436	8.31335867226029	8.32923173515578	7.88235355280269	8.53958716769088	8.03665707426821	8.69141185365837	7.96690681442226	7.62145594228439	8.48583877168284	7.78526425526548	8.05019689881883	8.66484812767115
PCLO	6.59348014304512	8.34586927880273	7.55250987436357	7.49432616846433	8.70833192112768	7.20639999502616	8.63755367001142	7.15172604446271	6.62765455268543	7.70506428350838	7.58380391883959	8.6096349311029	6.93179585935498	7.14396682332457	7.53294579141245	7.67394371350246	6.93607975370949	8.45285341843419	7.38626166509135	7.49244090249853	7.9042802745648	8.51441627100801	9.0761668153464	9.11542930356523	8.03636123409698	7.89910906380756	9.23889095238979	8.68421471707095	8.99275501874209	9.31257435984284	7.25664916283826	6.91791854523522	8.96174429174056	8.99942006025047	7.72469269418482	6.62836547864726	8.22725583933416	7.25534027021565	6.64807400777923	8.6092577757845	6.66915434059268	7.94916395852018	6.8429833980806	9.08944140862474	8.40685641492577	7.33733609388559	9.00196293285534	7.18163827590891	6.53303513997168
PCM1	10.4496309261935	9.72336552322931	9.93105960294767	9.89377536394213	9.55267886918803	10.1568821089795	9.60366062893463	9.62439311454897	9.76294638160841	9.71367894468788	9.95668949538966	9.29263176663007	10.0248194095253	9.69581597229062	9.68096962774087	9.8005527548388	10.0451495322923	9.94285380264583	9.99444021261509	10.1115471984907	10.0036898973946	9.99679735061762	9.62170019097742	9.54042423903916	9.36840910069732	9.95840195623856	9.4400564890781	9.50014585913078	9.68339356088276	9.52733624951416	10.362940868099	9.9136899035734	9.73246850651387	9.68060821397839	9.75423826825195	9.83710102770358	10.0221869824783	9.99603103296149	9.84999896664267	9.93974398285693	10.2089533094558	10.0432899913759	9.9928432473795	9.5878193507081	10.0159203298052	9.90249155005275	9.57546326395101	10.2828785391682	10.0487340703807
PCNT	8.97125191198241	10.1401846482952	9.25914776863755	9.528375425052	9.79556824960009	9.72336552322931	9.81510314227067	10.3016759847048	9.63029332857641	10.3711597199792	9.08412849403863	9.72056444137043	9.56356579975787	9.64289669439616	9.2892079612823	10.0469339149348	9.30294224709975	9.75932504422111	9.64706663371427	9.80423341229874	9.64706663371427	9.96494724746335	10.042900330409	9.69755471641855	9.96871182370747	9.90830056677586	9.82903743471086	9.6128710873917	10.1931190293062	9.69581597229062	9.43953488950113	9.31376856790444	9.47724208222737	9.78651240847929	9.37186075868049	9.00681319972671	9.71715608771113	9.68163190649799	9.69456045089872	10.1348524775172	9.6432622442584	9.57081314692806	9.36353256545876	10.2475906885129	10.0647566508848	9.27190108040342	9.95354267422572	9.7151194088753	9.55391978521732
PDCD6IP	7.87653288220585	8.81041792453281	8.39762215060158	8.75369684145167	8.928089895998	7.91727995842621	8.80809367132946	7.66204879358475	7.74477025710336	7.89113613957374	8.6934894848284	8.80493586039892	8.02712049911661	8.00239071264409	8.4621708311805	8.43625195838846	8.18834767027168	9.00885462771021	7.97724424890207	8.47111179687423	8.83373025203572	8.97756501114604	9.14950834208874	8.9790105600988	8.44389035697066	8.65326855872306	8.82262599540605	8.94661915508369	8.98864437119085	9.12145164735659	8.15980924689922	8.18763396165969	8.95046856375043	9.01844318222195	8.61610051380209	8.09894387150454	8.82764651174668	8.34473127274877	8.0756052627039	8.83641121539534	7.83350094146943	8.56510393922329	8.1283375146673	9.13639068677893	8.66504146052524	8.56717151750781	8.95895052399691	8.27736330435778	7.30988987964383
PDGFA	6.79716492383585	6.53140171430766	6.62184548248794	6.63371565630142	6.50969001095736	6.92977640767926	6.53607486152319	6.63718354929421	6.58388656086358	6.52014003984205	6.56105272888757	6.62378886233475	6.55433999436744	6.62598728123395	6.63183363182742	6.65121702812074	6.62808288636746	6.58176848574348	6.72773364944013	6.53247293822743	6.55628631563902	6.60926127085971	6.55752598567933	6.56172238099887	6.46991915790548	6.45458307884707	6.53591237308833	6.55932457432208	6.62725362702013	6.52487680255234	6.46701783059776	6.52979171037863	6.52558287362256	6.50111911957107	6.62629625738937	6.54770033870094	6.6215671852008	6.56389488151529	6.64807400777923	6.61586011284118	6.52534823772055	6.55664747702217	6.60909808804598	6.62664946207584	6.65373796727496	6.59269931729255	6.61274951277667	6.57435296704068	6.59472593776845
PDK2	7.81003571295444	7.33771317833351	7.53329408604105	7.39297340097177	7.50100828649376	8.14746319503402	7.24181054624277	8.05739174867652	7.85693775360862	7.94671519923862	7.27449265529411	7.6545628155893	7.77445470070086	7.8777990893826	8.40979209241205	7.73366087084082	7.96598435704007	7.62394175657662	7.35824760791817	7.69856617888654	7.34984414742931	7.33570782671304	7.42150434791972	7.6163961546759	7.74543479471905	7.45590726143922	7.5021836450314	7.51867501922694	7.46736259805968	7.52489666951224	7.63748405107172	8.13858412619244	7.54386785295974	7.60443697200975	7.84312587955746	8.76868299008246	7.48043379536124	7.6978799113053	7.47933071850436	7.46968337504081	7.83214650765582	7.34205513701736	7.90044258238594	7.31114134375453	7.51867501922694	7.73451283350447	7.5467524692925	7.47068617542199	8.01483776713607
PDK4	10.5563354453562	9.83279556597142	11.175722192197	10.9834782206617	9.64289669439616	10.0150748488491	10.7459775384666	8.93534616098914	9.15676238505731	8.04607662416316	12.5915405626628	9.22728710406401	9.12940907566458	9.01904401231666	9.18755472172197	9.38963575838923	10.0487340703807	9.8860820958498	9.68772563820769	9.71678973422701	11.0065962548255	10.1170330885501	10.0798580488482	11.5412906901944	10.7051259421761	10.3991486270955	9.22928667543493	10.0061911201737	9.75199926174268	9.28231723952767	10.7009062126583	10.5229847457156	10.2739461650389	9.16887121870938	9.86625773987635	12.0810136481108	10.9890815028599	10.8177706468978	9.97205147165905	9.62833026521651	10.3497012980922	10.8496575419685	10.8884527128673	9.10946894381099	10.5920713873177	10.9220971368892	9.44389056562715	10.7255488525504	9.19968567941614
PDPK1	8.60370186561243	8.76463508977792	8.8043141917852	8.52385109539813	8.83968940438271	8.59407490491003	8.93768503554612	8.57773848576278	8.09113199187475	8.5692585667612	8.14291707676855	8.80740138253178	8.42630768267618	8.20350813389435	7.33021752051475	8.67258151403002	8.15853820151521	8.90746769462685	8.56170266241807	8.62245994739342	8.47863618355698	8.91109175520615	9.29706144245172	9.0314037534432	9.43888473251453	8.83514285252546	9.36078604477624	9.04721530999249	8.96305248844232	9.21088671948815	8.4468229386361	8.54400381366295	8.99185165058092	8.77777520508611	8.80256960717313	8.06797402856353	8.60025785480781	8.64587818752833	8.03364413237861	9.17605696867802	8.4482735379411	8.78952745457331	8.35175630465263	9.05098157026098	8.86563076632841	8.27236381841618	9.32154457555081	8.52455601449194	7.9808842046446
[truncated: 326 more rows]
[truncated: 29 more columns]
