# Supplementary material for: Bioinformatic analysis and experimental validation of hub autophagy-related genes as novel biomarkers for type 2 diabetes mellitus and Alzheimer’s disease
Source: PeerJ. 2025 Oct 6;13:e20143. doi: 10.7717/peerj.20143 (PMC12510248; doi:10.7717/peerj.20143)
Supplement: Supplemental Information 1 [file peerj-13-20143-s001.zip › Raw data/Raw data of bioinformatics analysis/3. Constructing WGCNA network based on autophagy gene and T2DM expression profile data/1. Input Data/exprdata_all.csv]

	Rhythm02_D2_1530	Rhythm02_D3_015	Rhythm02_D3_545	Rhythm02_D3_1115	Rhythm05_D2_1530	Rhythm05_D3_015	Rhythm05_D3_545	Rhythm05_D3_1115	Rhythm06_D2_1530	Rhythm06_D3_015	Rhythm06_D3_545	Rhythm06_D3_1115	Rhythm10_D2_1530	Rhythm10_D3_015	Rhythm10_D3_545	Rhythm10_D3_1115	Rhythm14_D2_1530	Rhythm14_D3_015	Rhythm14_D3_545	Rhythm14_D3_1115	Rhythm15_D2_1530	Rhythm15_D3_015	Rhythm15_D3_545	Rhythm15_D3_1115	Rhythm03_D2_1530	Rhythm03_D3_015	Rhythm03_D3_545	Rhythm03_D3_1115	Rhythm07_D2_1530	Rhythm07_D3_015	Rhythm07_D3_545	Rhythm07_D3_1115	Rhythm08_D2_1530	Rhythm08_D3_015	Rhythm08_D3_545	Rhythm08_D3_1115	Rhythm09_D2_1530	Rhythm09_D3_015	Rhythm09_D3_545	Rhythm09_D3_1115	Rhythm12_D2_1530	Rhythm12_D3_015	Rhythm12_D3_545	Rhythm12_D3_1115	Rhythm13_D2_1530	Rhythm13_D3_015	Rhythm13_D3_545	Rhythm13_D3_1115
A1BG	1.29460752281447	1.58791080871437	2.06376596652272	1.06096078755262	1.14100437444105	0	0.991794031502055	2.09396576589177	2.90911611681812	2.37040956087605	1.03571296526554	0.946419882523767	0.850884769212159	0	1.9240955839737	2.15336370167787	0.9256655679146	1.56520436976144	1.04095980974046	1.60193723067548	1.31570822206824	0.976352667955211	0.979782920522561	1.76669519601705	0	1.80456798302382	2.0066383077157	0	0.0841342931322191	0.0227986674072213	0	2.02092746938502	1.06531949509289	0.911415757928412	1.92747918797961	0	0.0901291053256942	2.69989207682374	0.10744985200665	1.55867708984572	0.0529972107274831	0.0392237413239824	0	3.03811750138621	0.913883650309202	2.01468885792396	1.65712085163479	0
A1BG-AS1	1.45479284624827	1.00480673928031	2.41269204630027	1.67419956080138	2.19286008065639	0	0.987047030153571	2.71306211623917	2.66811645184668	4.05578123494405	3.73807961403588	2.7421729868008	2.62482653976104	3.8981386250197	3.22973566280693	3.98110890643677	2.22387735724607	1.97176150108739	1.64501334788578	2.02422746454878	2.23237263970681	3.1428318153096	2.55951330002979	2.26486125871248	1.27576432642721	1.27077645512605	2.00997043652446	1.97399569050751	2.23448090948174	1.0710246406462	3.22763808896327	2.03140952870074	2.09086617395507	2.47094272057709	1.4689733534963	3.63094220875015	1.85171580225917	1.20936692337165	1.90369449232677	0	2.46188237686523	2.90304087721368	1.52392207756929	2.68333420374256	2.47414600206523	3.01881026014952	3.40565670575351	2.93958359377143
A1CF	0.0707969085579772	1.00210821324747	0.0170175721066105	0.014937818540932	0.0343158957570544	0	0	1.65563709209973	0.921643003534301	2.03665090820116	0.00877040820618323	0.963057229801017	0	2.25795322413527	0	0.87004256141191	0	0	0.010054305697093	1.01215458194812	1.39627475770181	0	0	1.41333950543888	2.14671673997287	0	1.00674546379324	0	0.074475121899959	0.0201549044104691	0.921922355765939	0.0100529343362789	1.06185666936831	1.92108944894189	0.926712577931502	1.43054623287701	1.7534426555067	1.12724639639612	1.78677423389729	0	2.09380381996076	1.07409241999678	0	0.119902879348599	1.92329770258563	1.01493380686306	0.0329121261226128	1.95519839051282
A2LD1	5.54172062519515	6.11279446039723	5.74442069842806	5.96964429267192	5.73091412036904	6.28944919391129	5.82125218169068	5.8212232436028	6.01296830306694	6.26746769093452	5.66624601181529	5.90227584143776	5.69978472482174	6.49368980184299	6.03610164276157	5.9898502821096	6.08709230965163	6.43137092238874	6.286160899141	5.72560058789905	5.69245721044876	5.9668112163139	5.90225214406101	5.68084288743956	6.44423620179759	6.05496235685524	6.72543075666673	6.47857916803647	6.01306870505286	6.49841252257171	6.36280585408727	6.14474800214147	6.33414203321123	6.44709656700395	6.16318251564947	6.02751384402523	6.67305111214888	6.85910312350303	6.55178243321761	6.61610721718284	5.60527136377238	5.71522709521528	6.65043744539869	5.93984820623086	5.95061583723485	5.64071508587985	6.28999108962477	5.94167834864444
A2M	10.2004039883359	10.544491602471	10.7374649302782	10.7240114385783	10.9906785135741	11.0507290368543	10.9175470544568	11.2218446136343	10.7764954921939	10.6937324925015	10.933308373766	10.8964827366167	10.8414075496147	10.838752779209	10.7353874245667	10.7806506250007	11.507348752846	11.2580983776852	11.1391786929539	11.3018807963656	10.7590161611581	10.9984071321158	11.0032670910799	11.2487333983064	10.508483181103	10.537530220054	10.646314345438	11.117468241589	11.179422259651	10.7714258437884	11.3597031525186	11.2723804003544	10.2075461366729	10.4257823677305	10.8841742655082	10.5381363828354	11.2756928223435	11.1007371533191	11.5014476223073	11.2664161363073	10.1781461773687	10.6770446625814	10.6659167618901	10.1065133065672	10.1820294274009	9.94143908208045	10.455817265311	10.6686676735438
A2ML1	0.16416409794438	2.3246073930798	2.063746795265	1.06094034620638	0.0802827776986341	2.78813865331843	0	1.68376645919833	1.47419384705984	0.0318573644588122	0.0206488942382338	1.53303735283415	2.18986860362044	0.899670423862066	0.917872512549919	0.810223683399615	1.93136963135187	0.979598590538943	2.03761451092618	1.60193192129592	1.31579517312601	1.56207285342305	1.98138305532584	1.76676799130971	2.10670804190167	0	2.00774350654478	2.30265786423254	2.49656234142298	2.04900702108342	0.901720907601803	2.02440240170928	0.0470499293511047	1.90301296177639	1.91523845281917	1.39344693147151	1.21586631946585	2.71773850646465	2.23450525000176	1.9706936212507	1.12571484348322	0.0562065630897117	0.951333034030588	0.192459259545517	2.23193658540155	1.018729650714	1.08792144967879	0
A4GALT	2.49274731098098	3.00440722438728	3.55308342314209	3.98413538902704	3.20299212192555	3.42771313399819	3.79680809060811	3.14780221447388	2.40773384413426	3.07975911315408	3.50758849904391	3.63049824387896	4.06672897319085	3.77944581649619	3.05388928278708	2.52188522064325	3.35894163194438	3.14115720047741	3.37827099763838	4.19144050750727	4.59735206751291	4.49579682016805	4.06242125264987	3.68542060421809	3.51632347619074	3.61533640600238	4.25743970777525	2.55334868976719	3.577906526435	3.39036738570465	3.19615156659537	3.4928098473804	3.10364833738496	2.66093173082208	4.14421650000749	2.91068734174052	3.45067479891756	3.52420352056283	3.65054447408329	3.28107104115183	4.14579649099074	3.91767661669645	4.53244433600904	3.04963075888256	3.03559943267902	2.02956749618253	3.28456755016906	2.72429705374999
A4GNT	1.93436777165194	2.32523558099371	1.66844371985027	2.3878352296255	0.127608610639839	1.97318062366035	2.79910624462946	1.12972090673249	2.69200304748894	2.38169119474875	1.62794682941428	3.11895885039274	2.42819743320067	3.07421375342004	2.23227372527175	2.81292161562967	0	1.56031448488617	1.63424638093675	1.02228090670509	2.2931133062974	2.29622374032331	0	0.678870271981505	1.3518365501325	0	2.32921517241329	2.30293459626232	1.77478385829692	1.05278962411361	1.49136888461803	0.015802187276309	1.07619114068723	2.23068039059824	1.4971462226067	0	0.124523428976582	1.15635356717353	1.82849898459604	0.968547828747243	1.12370703576361	3.24002870449723	1.95601636372824	1.89335811379416	0	1.6027285647955	1.66818023851914	2.27018063726116
AAA1	0.0672106104861667	0.000712210789719312	1.63198536524318	1.62619765326624	0.0325661384935867	0	1.99465648963682	0.0237603291100419	1.50812460317247	1.03760762009807	1.02427631488937	0	1.48451095983444	0.932317438350484	0	0	0	0	0.00953943205836044	0.0040976441688248	1.39979893153284	0.983982433864667	0	0	0	0.815274462709463	1.59123956189316	0.983403749689775	1.15292733504477	1.04053780606816	0	1.02014243136006	0.0255177137787857	0.920803817616272	1.51653944304367	0	3.30257204997702	2.11301459292549	1.19697267735843	1.56124620317416	0.0412433550080618	0.0305073517189318	0	0.105653596874668	0	0.00620607704106808	0.0289447998708064	0.954919763456787
AAAS	4.98464635613057	5.32627977343032	4.80507542525547	5.54622708879139	5.56146863136387	5.58188971363546	5.84666033895844	4.79950053610239	5.39620428977185	5.7215903062075	4.91089341907803	4.8285121590099	5.92960137315864	5.66985964894781	5.84236124747951	5.65063663374339	5.70524074024657	6.01656210753184	5.86433486280565	5.11298462878581	5.65650494002586	5.96768590076063	6.3304098624715	5.64286915458787	4.88261361702202	5.23026511584849	5.53499188430334	5.39643117417541	5.70605861762381	5.79990148086161	5.77863152116563	5.91802713965256	6.08006074033309	6.20529381980962	6.27475821985513	6.01678080951539	5.79140382320809	5.13453407300892	5.91392617425432	5.54213730166805	5.2645801493988	5.29929752030727	5.51990270275534	5.7529080874219	5.97619764017598	5.80630700192561	5.70438716171464	5.8283353226762
AACS	5.76103603675783	5.61901721421325	6.02797324221417	7.46391101955854	5.25449956639753	5.05320224614692	6.74393961421305	5.43504829298173	4.69036582081856	4.47821829889777	5.13988368186051	5.70685155596433	5.84211798230956	4.71023645343069	5.30990441098038	5.74298238411159	5.48063245862266	4.92413090722047	5.22973708603833	4.72692855364717	6.09862339362453	5.45828604969887	5.75314004778699	6.09673458896802	5.5310383906221	4.50633975245905	6.88170489035983	6.50945743147436	6.35209661331541	5.43454885545238	4.98944326943492	5.84466459351563	5.50363352855962	5.76290818425569	7.28946798145175	7.58271584360438	8.53301102259691	6.33242935967446	8.56900537314128	8.35977549593548	5.76527402500519	4.99577658118923	5.97780693233414	6.18411733822286	5.14093301096657	4.72828191233403	5.41271824319071	6.31155869783916
AACSP1	0.00420464691693644	4.40285156450252e-05	0.00100090522940996	0.000878260428004408	0.0020245395502837	0	0	0.00147479692437292	0	0.000796306076363026	0.000515092771504596	0	0	0.959383211339015	0	0	0	0	0.000590629956669687	0.000253463297320494	0	0	0	0	0	0	1.00467182855229	0	0.0275199478148713	0.00739990300199156	0	0.00368657388733856	0.010665055331013	0	0	0.893074131933786	1.70706515848721	0.0217820655633878	0.0352506715505114	2.79147708954774	0.0172670505502082	0.0127573705973066	0	0.0445482187757481	0	0.00258839769075219	0.0121018979445228	0
AADAC	4.57477894591297	4.70506964656616	3.92274018021433	4.26745784822952	0.483142943796676	1.52885809721705	1.56541071969148	1.82576114083991	6.84943777871211	7.43997267342454	6.44153506601819	6.30195836892621	6.47386415551769	5.97068256480925	6.38075123136046	6.12019627484212	4.74736705157098	5.67152967821832	5.18983278506489	4.72715340792701	6.60876299511604	6.52246545087401	6.72763235033993	6.62842119340584	6.65566169605206	6.38271265174673	6.75271093858611	5.80265278503611	6.50937581801529	6.46499625419694	6.22710844106345	6.46222558303644	5.35909367214597	5.31351229560521	5.33160767553609	5.2862130860756	6.39093734796791	6.62793013219459	6.61144137036707	6.51207471249374	5.53815637187746	6.27729624387561	6.44312684730753	5.6214677972991	6.95487319571563	7.18446760853002	6.4774187476374	7.70480843411167
AADACL2	0.0521826118235841	2.32370678158951	0.0125095311917069	0.0109795872670488	0.0252470897873507	0	0	1.06422782843608	2.25577046781035	0.00995678739106446	0.00644446131573865	0	0	0	0.949279083785462	0	1.95531574094069	0	0.00738833117359874	0.00317292057110863	0	0	0	0	0	0	0.00128392570628543	0	0.0301789377619181	0.00811786784658664	0	0.00404452939932374	1.04422167792819	1.52514767819703	0	0.889952444007494	1.12495077039098	0.0238891806555859	0.0386510711486299	0	2.07017186980276	1.05301906257783	1.55728106201072	0.0488370033233292	0	0.00283977966030647	0.0132749357369238	0
AADACL3	3.13823532880594	1.58916765397291	3.53076535102344	2.65680464634982	0.16632325168846	0.965398379998473	1.57363216640651	3.11282743772119	2.87298312382364	1.66090940172862	2.04626492751138	0	3.76230008823334	2.19714297561655	2.90865671955177	2.96318118241189	3.62638458916358	3.68015616527386	2.37235018629841	1.02579040160081	0.586396531860452	1.55227411285644	0	2.28364931399636	1.22436685801707	0.603395648699034	0.0120274828460696	0	1.30998479617186	1.66259463467739	0.84491504642911	0.0377283698213105	1.12036232816814	0.833449354182374	1.45008384655359	0.685455562498128	0.289798833114438	0.216491202695652	0.343315583298508	2.28049772327099	0.172834698213505	0.128618961569135	1.51402906639247	0.428102784010285	0	0.0265388810337704	7.0549572735989	0.90576721013371
AADAT	5.07614842672751	5.21362191851493	5.18393203460924	5.1720224290684	4.73022309873808	4.05187730359371	4.57313248498478	5.05173939372131	4.29419463645937	4.54040956853265	4.6366062301192	4.50795657734269	4.88381712851532	5.51195905817826	5.05794249055246	5.2083110139496	5.32685395657044	5.43209004768142	4.91580117026056	4.48509634455368	5.373070251531	5.36048905619536	5.33026304764096	5.09586980979899	4.26377554768005	4.54030452307098	4.96514414845063	4.97167021070853	4.45422224798	4.24506684135241	4.91913621865883	5.28165966758081	5.18698574092398	4.31745405623964	5.17013640424952	4.44249281736029	3.91117568981537	4.85743038794537	4.6116076717787	4.12536002487899	4.69411743260578	5.40279692037283	4.63625038177231	4.91330287531838	5.42917172731471	4.02667797131116	4.92321420324409	5.13392747035007
AAGAB	5.79576577076576	4.9114089080694	5.95561568189795	5.4802493769435	5.11912688213449	5.25160244375875	5.60312656966616	4.68197863507027	5.19586168900542	5.16876291946921	5.18155820861691	5.31601715836278	6.29388345668526	5.61580554701322	6.05835405352646	6.2570488043843	6.12807225686332	5.90247957879937	6.01124710712817	5.60986537592919	5.97695020499912	5.89800697800684	6.2012469868675	5.79487711132383	5.56686188455314	4.56513314066402	5.05628839589962	4.72335870782649	5.86487480894733	5.39635345335361	6.21317006519129	6.0798202927735	6.01106490652481	6.23942113218582	5.76096354364967	5.7444086066573	5.99941992466765	6.12290488584639	6.00508241567202	5.98018610615499	5.75814877914175	5.61973005224643	6.12627483192032	5.82779778028621	6.34443950568523	6.68237636530091	4.9843974901556	6.00892119549516
AAK1	8.67440683197939	8.61539311226517	9.04901734445236	8.75010580523283	9.25147585674768	9.0593845688289	9.09944543192859	9.16346557665382	9.0600367397827	8.76295507339219	9.2237205177029	9.05876310923372	9.22181695801791	9.36761906290448	8.95869195038574	9.00777891972782	9.22648528836852	8.96815050212301	8.74209667594801	9.11790013460164	8.83114628164766	8.99705979245704	9.14120141700179	9.11068557926395	9.79229997695037	8.90290234113171	9.52521828440163	9.97454863687998	9.44460149742501	9.16114073344752	9.13583526392687	9.46264830176545	9.50111878154643	8.96804396383053	9.09125103734033	9.22584820866176	10.149331306045	9.50807101055179	9.81488974560641	10.672234247976	9.12076923881014	9.22633341318179	8.91171832788368	9.25974940930796	9.44303998965204	9.81986372014248	9.45231331646436	9.31409315756099
AAMP	6.05272425573931	5.93502513689914	5.85439097684917	6.21482636936868	5.93197354048775	5.61040266288337	5.66073682997886	5.60936663543394	5.62194706566038	5.53974400543722	5.37414852652165	5.65225129726639	6.33897276104441	6.23855493040411	5.49832806582745	6.1543013185206	6.22028202135869	6.05906081073146	5.94067979862636	5.66898640866285	6.06041952952085	5.82469933628716	6.16182539612451	5.8322493185795	6.11655808425647	6.02416658706552	6.2400194211796	6.25643099926825	6.0862747175262	6.0031950063917	5.91493957589422	6.26422623563181	5.59926753361587	5.53088256271228	6.20191185170316	5.91465456494092	6.08163299664871	5.54695108527482	6.11713872109257	5.95744139974402	5.84614965743965	6.21235579156451	5.81761727287961	5.56974711608764	5.69644910912063	5.95591574491089	5.92737840719512	6.26160928371637
AARS	8.08202533672584	7.7725294621998	7.7586784502108	7.98246622286205	7.92750013269809	7.62482027979229	7.45587030873692	7.78584684267242	7.70517399316347	8.03928901301206	7.20154530894022	7.84342483513466	8.0518284340032	8.10841990439257	7.79176702819602	7.81617973993651	7.93482368593914	7.71248313981699	7.40795725684082	7.68335367610652	7.65501357861392	7.80569226460169	7.74608954666057	7.72038144307434	8.04883157934697	7.66908407552467	7.93623458808552	7.95913711951268	7.73495150864621	7.86757569116873	7.77663437401431	7.94903487319423	7.86765384538889	7.95881654665337	8.08274423672744	8.00144032481934	7.362984846629	7.21300437371428	7.62746009373717	7.36615913999086	7.46988867430687	7.46819740123453	7.80527775889549	7.55460775377724	7.56419058002724	7.40060654985873	7.58076966360096	8.1636164531924
AARS2	3.93407624264987	4.58923319507288	4.10394348367496	4.67065623111264	4.02370946326581	5.09800687978988	4.0753547407584	4.15361998992414	5.09844132688182	4.93367471085997	4.44342350951769	4.8819042443769	4.60451543086324	4.86549673881309	4.58714265343682	5.07560246468766	4.98844884173861	4.72679253469452	4.22995326842264	5.11098309330083	5.10807865675746	4.77496556549157	5.0172771001951	5.17263881294877	4.49380400613017	4.25947026612677	4.40383612006729	3.87530499844399	5.02266834253997	4.9280162553194	4.67972796788645	4.73572062435903	4.68879983278954	4.86545507192796	4.97059546738408	4.4988845774235	4.54998351772222	3.56890991844705	4.610644156353	4.65832760345242	5.02288646260424	5.07450775407907	4.69118395856328	4.71008828292554	4.86918824508595	5.27152281697912	5.3211079786542	5.35221955069072
AARSD1	3.6456526456837	4.25219931065948	4.48843781876928	4.78210340127152	4.7767225995251	4.55323950170439	4.23643169211127	4.14836538329832	4.08875250865443	5.02643978945394	4.13849213708736	4.6838455082907	4.93916933141257	3.7609111248701	4.41215921916047	4.9695416998258	4.35791703193756	4.61645820486693	4.51561488570234	4.72391704504314	4.39311963942569	3.87242961713532	3.97086490334407	4.36927925140115	4.50456598416046	4.99119133934794	4.5958455136882	4.49508965945284	4.9587548082593	4.52948113430453	3.95455993133169	4.28353202849274	4.19288048082504	3.76114141307469	4.74307944792279	4.45195921394476	5.03082399950808	4.03163042299364	5.03338173398205	4.48225909139354	4.33982787932622	4.12757285514962	4.18320249070557	3.94564789862394	3.94883719118822	3.02937401679554	5.01692020165955	4.88009226693857
AASDH	5.6979649802472	5.93504765159657	6.05321098467413	5.78833969138075	6.28899793997933	6.52240349955949	5.27338359779417	5.87638000827807	5.92978115354184	6.32542560792946	6.02787690482516	6.07531575805972	6.10047973276289	6.25520923757998	5.95190955986699	5.89030734682355	5.96268025852208	5.69883952951251	5.73142350575541	6.15392076539762	5.98880939447196	6.11677312052104	5.64352854444701	5.89049782071911	6.3917484509536	6.1758134962569	6.05578620762873	6.23754429911914	6.11396844870282	6.3008885566359	5.91392795535047	5.99036614208539	5.88794246657677	5.98995173446252	6.02781371645693	6.12016722555159	6.15982858896868	6.65763248520587	5.38179860761833	6.48162888124143	5.90259208705035	6.00986909425929	6.18350727696418	6.11508634278047	6.22342243136979	6.27294432539487	6.24846775944178	5.70035696563703
AASDHPPT	5.76867623667039	6.21369470183533	6.32627621124661	6.08631709318106	6.13321401873531	5.77411963446753	6.34622561081235	6.1460024722522	6.03331083753163	5.72351544375324	6.3715788300859	6.35295096494262	6.10100209983177	5.8378396099003	5.69194602280117	5.82786875409977	5.6766937135118	5.36273799278487	5.86577357220436	5.90751420616566	5.7574481921991	5.5510928518257	5.61498460398918	5.53919662304777	6.35393064994179	6.09708537536027	6.05559852348634	5.92500318211561	5.80437674717188	6.09388854014992	5.45324455840626	5.65094995930108	5.31793326718396	5.6936249902687	5.49122693848909	5.46858123541933	6.07894255564564	6.28032456277272	5.33114382709387	5.9801984781764	5.97837106789321	5.41488205850962	5.54922141517497	5.75757202757819	5.81964561057029	5.88304919969281	6.18354653544444	6.05092528547937
AASS	6.36171837062621	6.4473340446382	6.86833538084177	6.92044551946197	7.21548066496332	7.11675436244588	7.13819415522428	7.13635290183158	6.48362164629562	6.82097266275601	6.31881749712313	6.87890335604821	6.5737708685452	6.60055901967568	6.81572019747527	6.70447898442801	7.12545842274099	6.6291288229658	6.6137285764703	6.68338520681995	7.35397209856544	7.53697882383047	7.2663161326006	7.17109560387258	7.98136045998052	7.76847505130673	8.00575784867592	8.27894025025278	7.676225820693	7.7315029798755	7.65089560848652	7.96093377220554	7.24684191058218	7.31054238172066	7.3686638648564	7.40711187741136	8.56804798012272	8.36431191580323	8.61186643616147	8.61937458949106	6.33003706195724	7.30861126378818	7.12394861452808	6.96013073426722	6.99157735392484	6.31164567594842	7.06509481800887	7.60629458578109
AATF	7.31495458584537	7.30809921692136	7.22927932614977	6.88276433922586	7.08938148399807	7.24296717048893	7.16827098876392	7.32813220189526	7.00082466233382	7.21884268535872	7.19062588059845	7.05376220031903	7.05099003786855	7.06931736879773	7.17980902690077	7.24013198663606	6.8952310049747	7.22855527411777	6.70327206506912	7.29174562444196	7.25139239109305	7.1954054524993	7.32905442390605	7.11988325031906	7.35998969720341	6.93723611665337	7.22086539632985	6.98152040190317	7.0907993478658	7.30169121367375	7.20102703331136	7.09151837906185	6.61547487344923	6.97899323211615	7.36221685372413	6.97137493551667	6.46093112237067	7.27598388020791	7.16258488627086	7.05508354447178	6.94311448657584	7.09336980315655	6.94588863741261	7.21528376495004	7.08340014976897	7.57969525766601	7.56248088637833	7.57907676540504
AATK	3.06784429562271	1.00337769296403	2.38858541336698	1.06749283633836	1.73398387651347	0.973957498517025	1.57622885003949	2.4201245966555	2.47888980064636	2.0555934300362	3.03090655843267	0.940573795238847	0.834358132509213	0.88860197539899	0	2.13706005297972	1.50558441227362	0	1.62845218526514	3.18473988921403	0.693769319535615	0	1.56343256909528	0	1.71647569690281	2.04792744858897	1.01088519759952	1.55814307283803	2.22820114374429	2.38029705532789	1.88661806286255	1.03430293355068	2.66564964595838	2.20613382202902	2.48797780058224	1.77095084913723	1.84440910211143	0.153670154179199	3.06537849959702	1.54601789877739	1.73676382935848	3.40789029307061	1.94402336333222	3.62413586869717	2.20938769280084	3.60169211501746	2.41739704757323	0
ABAT	3.93700282927809	4.58925970070715	5.04930592878216	5.03757352636801	5.10158115790929	5.25431766420779	5.1182751145502	4.15454444120347	4.08253072765852	4.53854537140128	5.09278280875129	4.62598069589986	4.97231313262282	4.66964189533304	5.06060533496419	4.49437909011635	4.54011573592232	4.49465521340278	4.3078118967684	4.54848686567049	5.13922097492306	4.92202860140121	4.83023728676811	5.20312947818519	4.67636360861324	5.20756415820446	5.59598740008069	5.05781875250915	4.98572305988367	4.82956106053403	4.99838119674053	4.36046153610757	4.86289609818313	5.1087833207238	4.96415187817953	4.91019835557995	5.74910182953094	5.70331750431829	6.07055674069746	6.18887276108198	4.76368982415254	4.88438380692503	4.45505392168453	5.62418079811495	5.35887789494222	6.43269720461523	5.40322817151418	4.96376465975658
ABCA1	9.06240557036258	10.087833102976	9.72650766582403	9.33397242640996	9.70557497333103	9.83541546845771	10.0929046691913	9.45832275524322	9.86309456108775	10.4405341703987	9.83112592945372	9.63844393511155	9.60663677357662	10.1098534676137	9.8284909025635	9.5758505781549	9.88263235921983	10.0181040864562	9.69023623946602	9.76496776636347	9.72861094589629	10.6326883190675	10.0914966594693	9.67146423515887	9.86176734161368	10.39431991831	10.1369080224503	10.0417099996975	9.98704110562266	10.6038518262973	10.3761734543306	9.94329960460045	10.1304363530664	10.2501175967798	9.70671246808348	9.81083584722825	10.1122459299944	10.8624667112961	10.4642427811382	9.83798823618565	10.0361243085596	10.1393566242108	9.7547333756223	9.53706399831211	9.83370027866679	9.93690255007859	9.8132822526424	10.0946060478437
ABCA10	7.37591566177056	7.52787073100879	7.28993014960209	7.52182751130429	7.60562270812598	7.51385072420677	7.28298549715276	7.09198834301692	6.37703264536345	7.70071311209823	6.26204245188689	7.00102386688029	7.05053416210798	7.77445954480865	6.82644101205419	7.25548570651456	7.45858739043378	7.3462131096186	6.86662939243915	7.40866069528768	6.93889924093742	7.35894673273872	7.05871475787957	6.89640874257145	7.14552679156439	7.4314146253762	7.51118544819516	7.41353495519128	7.44083434516141	7.08450216937305	6.72651168053299	7.22594685591837	6.86180073134117	6.55887229286295	6.98583817558213	6.95185120392814	6.76750676542596	7.64511662167439	7.04191242920474	6.8516351785645	6.44446052263603	7.81901282823967	7.44320483245639	7.34263518695614	6.7456765771647	6.75354530673806	7.35851414970387	7.2148472796197
ABCA11P	3.65182300027543	4.52776401065486	4.34686181115557	4.60782704641178	3.68055473191217	4.42686885841224	4.63268579493779	4.89374862423278	4.70671134619786	4.82952954948749	4.13914835091678	4.62806200942875	4.11317210858793	4.77426029604085	4.41072186840039	3.89986723884974	3.98030881948935	4.9272400874038	5.14109819953392	4.77856128319605	4.81776971216652	4.7230686443142	4.97340666186771	4.36519360353858	4.59264692602947	5.12066522441384	4.25975995338968	5.05905191237861	5.30924783313067	5.42566512037505	4.39084732099927	5.07905737702346	4.62934078723449	4.72004943962325	4.26605820436398	4.60148055507735	5.32889461762165	5.48990943111632	4.19258865616035	4.12495338800978	4.69587198931126	4.65033767408653	4.45763788343329	4.85420793632906	4.86755985895523	5.23344023539122	5.11514459595481	5.28212486138947
ABCA12	0.135763029869072	0.00145704586456288	0.0329359486154254	0.0289211723281429	0.0662175648720861	0	0	0.0483939839487143	3.38094997221314	0.0262351389677745	0.0169985617423563	1.53731030475814	1.87294030067522	2.50635577603026	0.925173762851334	0.827342165900342	0	3.15529064098846	1.03736645921299	2.01486654679491	1.33847619596419	0.978445677430846	0	0	0	0.782681178584712	0.00400301191941761	0	0.0930406820123126	0.0252423503690791	2.93024648734828	0.012596395243681	0.0363274737248689	0.907097402978301	0.918740107923057	0.826495294669035	0.099658543874268	1.72093024829396	0.118770960326101	0.971800086672258	0.0586429528540169	1.08194110824739	0.957090175353624	3.04673442542694	0.909687249311795	2.01531741616674	3.51785156766533	0.947168035706393
ABCA13	0.171178862050871	1.00311143701032	0.0417325191877376	0.0366526769744528	0.0837675728871081	0	0	0.0612729172537083	2.48629663045505	1.63932723923567	4.92942610610987	3.280620223747	0	0	0	0	1.51144058598387	0	0.0247023932565963	0.010627824485032	0	0	0	0	0.762337491065615	1.34966567395342	0.00495284054208086	0.978478622339891	1.1966783089195	0.0312029430024176	0	0.0155793993417185	0.0448841453387576	0	0.909925418923504	0	0.122801637169181	1.73408343153466	0.146235780430484	0	2.68803760796383	2.40104064490014	0	2.60021287179352	1.48794533098215	3.91958199924987	3.52282381308094	0
ABCA17P	0.070993262328464	1.58706015346861	0.0170652522651095	1.62696775293839	1.09841865183269	0.983759105591431	0	1.07141247770543	0	1.03837299257412	0.00879501908170352	1.54812447261601	0.897598549029133	0	0	0	1.53386947950248	0.985888340047068	1.02842024300699	1.01216720102103	0	0	0	1.41316592921441	0.843657922917451	1.4254080342716	0.00193763420924578	2.30866841429899	0.0454197409646389	0.0122431716165231	0	1.01741343525766	1.050687816951	0	1.52533013281067	1.87718497439236	1.14262161650136	0.0359751802188588	0.0581231384269361	0	0.0285340032768917	0.0210933392810437	0	0.0733684599057322	1.51868821911149	0.00428502050765458	0.020011167233648	0
ABCA2	4.89122537101819	5.25201288135365	4.95466011220641	5.25247991258324	3.922413351585	4.77473009444793	5.44861860602891	4.39949534762723	5.05737653455795	5.07585756316004	4.63578901761924	5.17639484721129	4.75139338979284	5.29453641795959	4.79422606148406	5.03493603747903	4.65148371037583	5.05979584513299	3.96951676718501	4.72513044971734	4.2001871876779	5.13809073717555	4.61534422141847	4.10448647178242	4.20458146698628	4.90588988781186	4.47073468834354	5.18205054921575	4.28527621684133	5.06826579703556	4.92099466592972	4.2844120979538	4.62672205482237	4.61893984828691	4.33689779764626	4.84206615929206	4.54613360302222	4.53900007497933	4.67721107977812	4.71350336977977	4.86554962863804	4.13071683887638	4.84484573923734	5.18905628333604	4.4505644051528	4.54842971045256	4.70145489339061	4.24100708884816
ABCA3	5.58526756034799	5.49594620981249	5.48683196074194	5.25416466538903	4.53316553839135	5.01182214361928	5.15864778335878	4.73436573215628	4.29382118428555	4.66518351858172	4.5118234155908	4.08944378868441	5.15770906339503	5.3254474284458	3.87446793026961	4.78428972437537	5.68410123621219	5.25763117510837	5.10147053138116	4.41821363294257	5.09682073620708	5.09671952754319	5.43227174023218	5.06026489898826	5.28375446401432	5.27906249168917	5.29631708881919	5.1005892481218	4.92187143330079	4.59767189281045	4.51109894820457	4.89366988434587	4.8058533771745	5.25859880615629	4.57645330363522	5.14391799454552	5.53212639819993	4.86264656433062	5.39141982404305	4.81541535793831	4.69815267972628	4.37987719201759	5.10687902001259	5.40026384421721	5.26230328996613	3.61356210114691	5.24481635074403	4.77836278211625
ABCA4	0.12643266658794	1.58758693611466	1.06137427047601	1.05382532159335	1.70604994876046	0	0.992763596072614	1.09061651821962	1.9058874986739	0.0243980604567367	2.35003716577719	1.53876659115096	0.868834065633206	2.50860536346156	0	1.8428198844784	1.93872821589315	0.982006922081495	0.0181168180810386	1.60007599631309	0.758597324227748	0	0	0.780321879097077	1.79936751142257	1.79615241046913	0.00399126459283382	2.30468929847942	1.17792842812307	0.0251685621312375	0	1.02352991744719	1.0683318468261	0	1.92441800805349	1.41504478863663	1.19095254827886	2.4458132914044	2.99565361667324	1.97384646355937	1.11102792239817	0.0432874313296679	0	0.149056898614583	0	0.0088225102669993	1.66019557041175	1.53352593624025
ABCA5	7.76918938712455	8.09178118638405	8.36151436180338	8.33026299417586	7.91353018502295	7.8309480382055	8.2315972279541	7.92347298997948	7.82445994887026	7.80058524436549	8.03965460004683	8.05417392591715	7.52092407491511	7.40599200868117	7.58505964725464	7.66386002350269	7.3869270628078	6.86537457715845	6.91777123350758	7.17510466545491	7.20966736396218	7.26998581318518	7.51811792310085	7.44646587505279	7.7139799357094	7.88670823416841	8.21101845516363	8.14053142779607	7.78258178181664	7.86088517193912	7.38485111132263	7.95491348615538	7.6531267090946	7.64833013931674	7.85533704890339	7.8473590297484	7.03723783280523	7.38284152873907	7.79414093831633	7.5790865525856	7.08322377280267	6.99973110917122	7.65600409898389	7.36121886363345	7.30634532536093	6.97993843126195	7.72804513003271	7.37080413661827
ABCA6	8.72290133393277	9.55509908802331	9.28068036706333	9.03673295342755	9.54048182122907	9.7836570248544	9.36333705571957	9.11280630946068	8.85987014962005	9.76617290176722	8.7964120185873	9.03527133718089	9.54483052837541	10.0620299131641	9.25079602807509	9.5445339339144	9.56968141453195	9.81338402693793	9.14919344106084	8.99964299392853	9.39013518417413	9.6823994123147	9.44901033527488	9.22875499556237	8.92969239922579	9.34187692985638	9.14078120693472	9.45008226203659	9.32883853660662	9.53078591916875	9.22465123848496	9.26998604425251	9.10109590783071	9.7687166845392	9.15792244481153	9.35912053971513	9.09458407474275	9.86210040802265	9.14550597312195	9.35142310522829	8.45673589534382	9.76251951643216	9.52535390550316	8.99419408617607	8.68983419564146	8.6837941411943	9.13266506512269	9.4453290953444
ABCA7	3.17980541447053	3.00379305577723	2.89622371430776	2.08885041438691	2.98697199492405	2.97072545171278	3.15997816317192	2.14902610706298	3.03096087088683	3.64767561677589	3.94562199746358	2.73835985079762	3.41425924722059	1.42680324687332	2.20711739567576	3.23744237338493	3.50015422069554	3.43575950921717	2.37868405086208	3.19118210361109	1.93173674148731	1.54795552097591	1.97035536961252	3.02199629647212	2.87569937228806	2.4900590374612	1.59803105374741	4.06438553255013	2.84691393833584	1.66753736711442	3.474209600935	2.03853796270925	2.42772755081049	3.46607787877607	1.86576026477531	1.7106137054044	1.91350394544249	2.79219788461845	3.47669818086043	1.95365381893986	2.96584672969964	2.92439155075729	2.25497034860395	4.34595802541166	3.69549848361934	4.2671231565002	4.26086982323567	2.73119063814709
ABCA8	9.8501128059519	9.70479884967566	10.259162329914	9.59409297997782	10.2001611898878	10.2038594527994	10.0968342496799	10.0044364596822	9.16895076124582	9.55972030780671	9.00289027744707	9.06099409533865	9.98180391045527	10.2806922129749	9.43316852963431	9.94934276030423	10.0766276004503	9.73250702296733	9.48745778771798	9.77672242208919	9.29848693703198	10.0039518786597	9.73443947106929	9.53832687012258	9.60666525260271	9.64443406922926	9.55452123944569	9.68453444106817	9.75796490365819	9.76867064274438	9.31003859308357	9.73330352771292	9.65924285502053	9.45234590990722	9.56548523152171	9.14278941091329	9.77153511528948	9.73613892467882	9.36799888639449	9.47262071930827	9.28106763548141	9.90264129063638	9.77394243473174	9.63967999473408	9.07045937436361	8.54920392732818	9.12725518030074	9.32690097619738
ABCA9	7.94355698318507	8.60053458941051	8.68906258638395	8.35026714034736	8.76117905819283	9.24996474286405	9.14573206134424	8.28419101771311	8.28775757475271	9.02182254234819	7.86546753772279	8.51687884729629	8.55175746526692	9.05265140516292	8.43155462648553	8.63714340853126	8.28764274269947	8.23772329068697	7.54343783823149	7.74645642252229	8.14185221099062	8.35440632589772	8.0532950932676	7.84219614479148	8.6628060154769	8.49727064978341	8.92731001989287	8.71183119062687	8.46917907442673	8.31198669707196	8.16363812905563	8.46679053308446	8.44195968475173	8.77334882160343	8.3650381661368	8.47055909716446	8.5724730793636	8.89741487686522	8.26579086217521	8.51158084681635	7.71557796950891	8.89230052298677	8.61077163789284	8.42567401976455	8.3024636746517	7.92043957966578	8.26616194375314	8.69145016116032
ABCB1	3.071826203665	4.46335077336122	3.6845814350535	4.32830681445164	2.56579294982597	3.55129309028001	2.98719772347052	3.60896724134831	2.12214677875722	3.08611625421611	4.9978267274759	3.38127425578409	2.33494003321169	3.95280460841374	4.41883355993499	5.17095240250122	4.49083280344548	4.06006144423133	5.13687443120261	4.34486616353851	4.46832585055134	3.28675542750906	4.29553301569145	3.75198434789652	3.94997760137087	3.68761454995728	3.71157462978717	4.43306091814246	3.60100388272655	3.24601019762631	2.85671853988864	3.20777741672937	3.90786518919868	3.44400400976657	3.88341009602187	4.22393520195239	2.9188086489248	3.54228887881734	3.37542435784248	2.75936170925117	4.32598932874185	4.20364066696078	3.8446052233568	3.47605346368377	4.0430758067127	5.69238020450582	4.68898245705942	3.50486681555075
ABCB10	5.38153495251577	5.17416140455272	5.18522680807327	4.8429576115513	4.79311325980505	4.77379676785013	3.98730080746926	5.3136822682565	5.20280198599485	5.24706757518482	5.4751075453397	4.87877978812122	5.50339946357481	5.29057285280199	5.44434877881712	5.06508573252331	5.35895540012124	5.05897044204655	5.01229070804762	5.23381392194896	4.9145235230832	5.05445714502181	5.36473418552892	5.02146001002064	5.24654578199933	4.67370189209718	5.36865027040212	5.85481098058754	4.6829801092633	5.49658798644701	4.99942280008918	5.32064447387811	5.88074655781318	4.81294751739289	4.92164133947184	4.73871428181634	5.29654274102531	5.26070539562883	5.35661261972919	5.4179542311435	5.33892240209691	5.08052633999585	4.57659954958274	4.65924275951017	5.07486370916175	5.77882834095314	5.16329739911098	5.13048641810527
ABCB11	4.09766463573577	3.81141113143179	3.99814626420804	2.68208883566043	3.65598998268061	2.54739901889966	3.44797151639641	4.3002039107462	2.13032637140919	2.89235352949279	2.86232347710901	3.73602341552404	2.34501179561447	3.02332861313378	3.34455566721192	3.32375938771497	4.30042470246056	4.6193383290594	4.37300698546961	3.72414290858619	4.18871421599198	4.49476665362569	4.296721942956	4.56472420865782	4.97151330255581	6.17982665389643	5.86871014127937	4.21625953794621	4.01229143284606	4.77480390271573	3.65985422297308	3.74131327658461	5.71506922654519	5.75054487267734	5.83903719196767	5.82367437981176	4.03539611729811	5.60301356742636	4.6995036357644	3.40915013909318	4.09627217604683	3.60621856688455	5.22162460249472	5.57995752817241	5.4540412016562	5.11252922752092	5.32678178790173	6.3190538885664
ABCB4	2.7773755737722	3.00428823882288	2.11463220555118	2.89555162080881	3.98304811470956	3.67064133612689	3.69003433812618	3.45887216765737	2.41242440870607	3.53184462244462	3.21881052019312	1.48921145629411	3.907597199788	4.27598719241808	3.89986994314694	3.56915991628916	3.60603363331493	3.14193533397301	3.75232262221127	2.34947704310494	3.99932817556922	3.77780288037651	3.97538712588797	3.26012398291017	2.23013927231424	3.39875296915666	3.71071974509991	3.43171764271872	1.92236805454051	3.39070647903855	3.6895807943333	4.11823528245626	1.14334051150081	3.78220705717921	3.3432563766224	4.17322385759871	3.45209404773302	2.81247255708768	2.4046926940606	3.66157974248745	4.23238134420481	3.9182409143036	4.03132787857971	3.74050106031057	3.45814931816195	3.60808468823732	2.92918383652506	3.836075686077
ABCB5	1.60835756991962	1.59087877003458	3.42311758726563	2.42561416867029	4.57130919609655	4.82970061536727	5.57572683710286	4.38022926871783	4.44379019526489	5.19415139982334	3.37394377653633	5.02445921438128	4.40038593686771	3.77192637285005	4.59996462123784	4.15208968179224	2.19454881595213	2.28706758177361	2.07365324587513	0.0418194998071597	2.91892472650672	3.13467307242038	2.5519188720655	1.8877210694741	2.19483278513198	1.1019374283699	2.59839752143879	4.22026253536116	2.65352850684682	5.1064414716714	2.85369211866078	3.8427742076102	2.92586386135853	3.95264152921061	3.33123784954483	2.26950068725967	3.32070728070402	2.83638053612268	2.99345262823293	2.53414437339508	5.05457946906467	5.23579692293598	5.53151043414204	4.51062430338343	4.83519674885081	4.19368286166898	3.70521250568439	5.39294063286125
ABCB6	5.98377213583431	5.49616149536976	5.59081263397206	5.75819274484984	5.20925507864048	4.91982106215902	4.44690356087668	5.43394266423544	5.70228648677273	5.90986833020886	5.37315027858539	5.6537270062078	6.01036327910083	5.47546738865472	6.11845069098054	6.05256565871351	5.9653063301518	5.67203238410271	5.64276390421495	5.11301157048357	5.32727366958382	5.39279491501505	5.58642260771177	5.54608232533659	4.92492109796186	5.43767716420385	5.18150033394675	5.5253144038174	5.63518798550769	5.56402647290296	4.99593200259689	5.81652876813882	5.80355624448301	5.41567452280418	6.39226007227092	6.00046969742185	5.78771355262261	5.13208516067575	5.60968397934882	5.86532743675053	5.08442799811514	4.77707799469088	5.69118793984046	5.67333262012768	5.77463034593293	4.98025267592082	5.61057506382603	5.70313222510059
ABCB7	6.30692530405477	6.58927168684476	6.94388301313827	6.44521555693687	6.56286565663118	6.49040878657013	6.61779292312302	6.47055021688214	6.10637940254688	6.53852490993361	6.26091096385898	6.0936008913049	6.66607969044472	6.51879252145305	6.5721917928543	6.54818080713939	6.58295828905288	6.8169887737538	6.36262514009994	6.51681348798088	6.52453514049387	6.77430545421173	6.72656917095534	6.30308440727443	6.95464516795648	6.86225508021826	6.65532334817284	6.7118465766137	6.6063707459067	6.86730083118903	6.52725420269011	6.35859596580748	6.74994455152756	6.99083914120415	6.86690355795329	6.87375701384263	6.76393550162998	7.41682157140431	7.0649850054009	6.96864662558406	6.72868988478274	6.93404220892537	6.56396079681692	6.93118373633482	6.69710513928696	6.79350548029618	6.56440665482941	6.64777788006885
ABCB8	3.7187633513769	3.91069598127894	3.55165991896623	2.67750875770344	3.76851349381889	3.55427996563665	3.15853288261045	3.46065435093706	3.66275069939932	3.07857492842841	3.05081714776021	3.51493116474699	4.14515513058777	3.96493425660511	3.89856389951607	3.94030399861879	3.48775450105346	3.1415812657532	3.51382269711003	3.92880718513373	2.78406842930849	3.6700548058029	3.29448846938642	2.19836599418342	3.40178788932909	3.96642202433369	2.33472900209968	3.43155443726452	2.87436201529344	1.67649800610318	3.58018099861844	3.73304767949102	3.27201809742183	3.57136694194797	4.21802376144277	4.30665208252743	3.59959131986884	2.56061452663897	3.3483607315875	3.96247107512507	3.61815947957408	2.93655028442283	3.74872139245401	3.4412628635647	3.68375822956284	4.19142648962568	3.69406259603969	2.91861063727815
ABCB9	1.25862154294518	1.58756088437552	0.0299115211584256	0.0262636276669728	1.12337685039417	0.979512182488404	0.992841179596975	1.67222217313026	0	2.36500110532551	1.03118250790384	0	1.45736410436965	0	0	1.8443707043164	0	1.56755630577445	2.35386427899142	0.00760505700797423	0	1.56479230586336	2.5697543378134	1.37020672660169	0	2.12325435100488	2.59144432973853	2.30437783417403	1.18148529834304	1.04829372683382	0.91173908596671	1.60825966924719	0.0378238518840468	2.23768530648592	0.917162071982473	1.41173121025993	0.103714467222207	1.14322429458028	2.21396223580719	0.971256873348922	1.11327228514914	0.0451997763877659	1.95943447935855	0.155510850969474	0	1.60131503350663	1.07917558583063	1.53253833529722
ABCC1	7.12513098120132	6.11293998950644	6.47572583107518	6.21830789334897	6.25367072939964	6.50580640278727	6.60306219623742	6.64059333715594	6.96209095839684	6.58729468934634	7.14832348529091	6.74514692584613	6.76077514804472	7.30577036965131	7.03629066448629	7.22793509445726	6.4029401186706	6.18011173240118	6.1258720677855	6.50087530666367	6.64004700398926	6.32376085597366	6.69938278951274	7.0041951087372	6.33211932735756	5.65163721192328	5.98879810451476	5.4287669908368	6.5262769479245	6.28219425063154	6.03922726334515	6.01369680309438	6.25535768236102	6.36960663024372	6.6482852640415	6.48828317457628	5.18018661520515	6.30735596080345	6.04279152194542	5.93400256642798	6.47534134339746	6.61682569346738	6.29291182523955	6.44537683098517	6.34118352919409	6.65420718856777	6.70298526214151	6.66313824242554
ABCC10	4.13920732749465	4.86193919406053	4.41753844615021	4.08698616873156	4.11080614336451	3.77310185260748	5.03392760436721	4.23247860650623	4.4334166247483	3.88806492167484	4.69128513536844	4.24850825577257	4.0423959680319	4.45150189862537	4.2094451900966	4.80394911620149	4.7106359685414	3.55433117134236	4.05841420253916	3.83297956557929	4.09040840081873	3.77287494275284	4.9741209044778	4.81553624191288	5.04152041010139	3.92971873519841	3.81891744956157	4.14115047796388	4.65060627330583	3.77483571308368	4.19609048577077	4.73338825307294	4.49126250719265	4.18690982670084	4.2751369085691	4.40077393758246	3.49232894663578	2.59158729297823	4.2582442198681	4.71571963301564	4.48409279965426	3.59224017118284	4.52432734923023	3.32350414537884	4.03632224408231	5.15146685582254	4.36213005047981	3.61752995502071
ABCC11	0.0559672950266129	0.000591819741211157	0.0134241799040415	0.011782618244379	0.0270883314342263	0.985088064814725	1.57974258474679	0.0197582078694941	0.928077645119273	0.0106851612170528	1.02276722763284	0.966060540098429	0	1.52131421233169	0	0.880839876558108	0	1.57198638332804	1.02612227467692	1.01117902606738	0	0	0	0.843558378687372	0.836798918570263	0.834242337694808	1.00574834701244	1.57013641429877	0.0506640750446402	0.0136666335752605	0	0.00681258726779241	2.05024687057953	0	0.937690562421543	0	1.14840986620427	0.0401372447740027	1.1782006510223	1.56344926824493	1.08596245091297	1.06327202460085	0	1.22704389293116	0	0.00478404272523022	0.0223340334817471	1.96120902219775
ABCC13	1.17030584862461	0.000386621310449872	1.03913407262558	1.0342946912954	0.0177265311834386	0	0	0.0129235349547509	0	0.00698488752186041	1.60521153791931	0	0	0	0	0	0	0	0.00518232321586096	1.00983331234971	0.850115849403065	0	0	1.4455967248527	0	0	1.00552838406279	0.985634350379268	0.0457090938840937	0.0123216576425962	0	1.01745435319713	0.0177513186414164	1.51663622934662	0	0	0.0489910651256534	0.0362047758860859	0.05849252448009	1.56421654544019	0.0287163648762173	1.64533333410678	0	2.20822614163268	1.51854071481765	1.59713098266762	1.05772399689726	0
ABCC2	4.38366103714255	4.64753003054136	3.55666777570426	3.98717245220233	3.77871430157535	3.77599816668405	3.44793922660367	3.60285774562344	2.82845871669374	4.8728371727481	2.86247526038825	3.51120295017634	2.34436795831028	4.19644176671945	3.34423764352036	2.71358459457676	3.21559235865923	4.56020799405359	3.22971618428713	3.93001731117718	3.07209350545527	3.13535731369748	4.78341988793134	3.8509357443112	3.00924336723386	4.3788504732736	2.59708428648992	3.29379626431066	2.6202750852959	2.66167770973424	3.79135391818697	2.36181591313722	3.27086693986173	4.05018825476457	3.20396724027056	2.91081537379374	3.72852361080421	3.21211462007176	3.50569484687186	2.76311026068326	3.16797413721082	4.35206744744334	3.64160155871882	3.25625195593489	3.57638346400272	4.19117351261117	3.91192802854185	3.51128761187959
ABCC3	4.28072173392628	3.91164228670692	3.12202695897571	4.09439217629682	4.12862078006806	4.48927299166837	3.89410667751363	4.95468109745535	5.57780269064162	4.83433075135023	5.66268833350546	6.10090873946676	6.54284643825098	6.58906801295505	6.45116148469994	6.00723886638738	3.97440343159876	4.82907158429125	3.87208150035744	3.03079135566976	3.99186493105504	3.96357640766387	3.77551654077033	4.28814397363489	3.01536742149739	1.61004051699972	2.01308943844231	0.959938995965643	4.04133870386407	2.66013532553111	5.1514346037714	2.36101436014892	1.71253010968454	2.16634307484283	3.59113378011571	3.21655875335461	2.32990652188632	1.84512716456437	3.33715159974815	2.53999937939041	4.14259195357059	4.01337892830063	3.26100460271023	3.42691882318509	2.86483742167794	4.60472733160416	3.90971954107885	4.02015324358759
ABCC4	4.51306686917334	3.46414472741311	4.18699360594504	3.8975918314522	4.01658313898036	4.61228705226199	3.6881505291748	4.39234590397804	4.75812795872172	4.16655929435453	5.47111412229146	5.17994927598178	4.76078099506933	4.1827670131773	3.97037771501313	4.20089828309148	3.20487378999639	4.14106202479996	4.05920216999706	4.97713892108443	4.27753472162477	5.09892772000168	4.88040470417253	4.58214329604095	4.07357393092481	3.99561226369203	2.33683879619603	3.42684866677827	3.62688434651233	2.8946460767225	4.78401799860625	3.73873913682154	4.56151994074382	4.7255543151322	4.04539651780054	4.20257408111663	4.11535274162831	3.92953996003096	4.80354032486076	4.60271274239419	5.24404759290716	5.3616176161039	4.5812846654867	4.95894855711477	4.67798212215612	5.77687455147469	4.91941900061075	5.01360578007388
ABCC5	5.59203333781923	6.23315709217503	6.05526970510597	5.51718924732077	6.69459641932063	7.2346520732972	6.34595183412835	6.73105186444243	6.30123665258671	7.21630528210524	5.78016469423862	6.66727380794329	6.45380834143312	6.33630829224087	6.22482297506102	6.11337401598485	6.35573331209575	7.27588061035364	5.91756876811768	5.75354160961756	5.52383499241549	6.35900782070933	5.77812447915068	6.36243716375825	6.12936115185293	6.09054567467153	5.59668647880822	5.67022769150628	5.9575606040262	6.24263024294958	6.36315577644697	6.42801063529403	5.75181597643423	6.80676914705818	5.921184569101	6.18737415863607	5.80136542305246	6.30685128486104	6.19951406527152	6.33259450288595	5.70116310446843	6.44745026371911	6.20203802618787	6.14615634602752	6.25759796217811	6.66863615607618	6.22856834762151	7.18053690690787
ABCC6	4.95973021779512	5.04861068762069	5.26559435940424	5.03953282969702	4.60122392808388	4.35790081042327	5.34648495127619	5.59794896246459	5.13201372740533	5.16394207186911	4.30122467255445	5.51412998572296	5.15854944368751	5.39078021374247	4.6390648255903	4.59466469967825	5.29283035426086	4.829349820562	5.66915883174921	4.97869582548581	3.38213054434051	3.28264797717618	5.39916234910838	4.34959052676308	4.90636927200062	4.05961951479917	5.36813707039168	5.55793055523593	4.10312332568751	4.16325089086205	4.51397789305623	4.89282749481536	5.14422493393246	4.38256933818924	6.02071519108511	5.62341549710141	4.39531143867138	3.70252001023651	4.61142388396734	4.81639458612577	4.63097732174456	3.60087372886732	5.29692596487982	4.63682082709606	3.76018365122588	3.35094904850504	4.70318542342885	4.82942377274024
ABCC6P1	2.54926461145639	1.58753517154019	0.0292051016418758	1.05269051200456	1.70371460140134	1.565124252865	0.992917697413079	1.67137243412547	0	1.63155748310679	0.0150680135609698	0	0.871681358909876	1.50005673039312	0.929203726519115	0	2.5294952971122	1.56772916170631	2.03300920326516	0.00742472545815917	0	0.979597378913923	0.98255570269889	0	0.833564190008198	0	0.00227190603255723	0.984772799440402	1.14075033901983	0.0143505871558429	0.932336781339218	1.01849251900493	0.0206708846782624	0	0.936480644719808	0.864828498627406	1.15114174647598	1.11087954865916	1.76322743020155	0.97791230189893	0.0334281318624338	0.0247171389952347	1.55164224816928	1.81168108743208	1.93251909814956	1.01297237669529	0.0234498634496817	0
ABCC8	0.102618841603739	0.00109461858906882	0.0247791448122818	0.0217546593082929	0.049894047833655	1.98221929766309	1.57848121475971	1.66590816276451	1.49479060627776	0.0197317854475819	0.0127794298746636	0	0.880747641123834	2.93359795361551	2.26218649194102	2.45156842963498	0	0	0.0146486158012376	0.00629568057678798	0	0	0	0.800524839904944	0.868579169875687	0	0.00116954268577923	1.57273036568935	0.0275036152847544	0.00739549460571144	0	0.00368437614237189	0.0106587056342301	2.26710401700692	0	0	0.0294857520528239	0.02176912421871	0.0352297820309937	0	1.65551188971362	0.0127497781665904	0	1.18722049191014	0	0.00258685430766191	0.0120946947271249	0
ABCC9	8.49436383915889	8.51611433016664	9.02520110639458	8.87264086800577	8.81453001608382	9.01382890809406	9.00235335527657	8.97578170400549	8.08784393449742	8.44193624929434	8.12312228632378	8.50161692366886	9.10216588864329	8.99684230405321	8.97231819712799	8.78325245204818	8.03942067577789	8.08454958233874	8.32597164566963	8.46400546252192	9.08339943693036	8.99161925389279	8.97974847486039	9.18402621358642	9.61725480071395	9.5566879038868	9.88490713560087	10.0906016113708	9.74960880717326	9.60872129474724	9.07609156852842	9.61375964562667	9.26659821646193	9.39326714794658	9.42797904472174	9.47212369656426	9.39383725670897	9.54439364393765	9.75340623332053	9.62409473966808	8.77926189112671	9.19970269258527	9.20137806223355	8.48667310129667	9.20125187588153	8.53738360710769	9.09598982800783	9.16991189585216
ABCD1	2.70531066435368	3.81055556294655	0.0965735612609117	2.40242287126376	2.1949061855837	2.2907295561587	2.79729600063682	3.28789605664296	2.16951726947229	2.87483867321284	2.85101837837805	3.1077949473856	2.6229317485079	2.88008800141309	2.70618704195675	2.57191572475136	2.9113254134858	1.55456548390481	2.63685841334889	2.82884578386879	3.71572359799465	3.29519491053368	1.97172893942409	1.98390919506414	0.627446245384692	2.89797255439417	3.33090561445452	2.97537987208123	2.82273689431879	3.75413239613754	3.06266100251817	2.03495717788361	2.10111296312971	3.80395939394882	3.06928887060516	2.07305527910341	0.269315602952586	2.51815972032217	2.88966059363641	3.13513193489277	2.95125145364447	0.119300998068475	2.75117760524	1.48130644817629	1.44071001936298	2.34524091159588	1.70705796744811	3.74810389405487
ABCD2	9.2988436841304	8.58930221797022	8.96722623881306	8.86895054579006	8.35695965249056	7.63876970092949	8.02169130770681	8.35889659392011	8.51365182704766	7.84179524304113	7.7170748005809	8.41628972220476	8.75995754599734	8.3793168965948	7.92852570847234	8.25827614466051	8.85603126859559	8.1308057370668	8.39873982919862	8.59112681514393	8.31369684945545	7.39225745773762	7.49451466833279	7.91059320237499	9.28062659516595	7.81705603374847	8.82844991124188	9.20403491674422	9.0215389974442	7.95055607936398	7.82246445934633	9.00778401198086	8.96115715491713	7.48756094362094	8.18051063795571	8.6880704234854	9.8993545687261	8.12465496342883	9.18856316442142	9.94033505288178	8.71772610426395	7.6530720970536	8.25186329239325	8.37959275480905	8.4334415397068	7.16550326662279	7.89707717622877	8.47037682716493
ABCD3	7.04493227625025	7.13359440946856	6.9076190547692	7.1206953605327	6.92072335143185	6.89747507704988	6.97705572067677	7.18127389200199	6.95011590824641	6.69470034369765	7.03965870383746	7.09490084137725	6.97420712337178	6.92619754393852	6.90739930864212	6.82651528862465	6.9728174052027	6.86587786513551	6.85324922468129	7.14384293311482	7.26070991643049	6.72123565125787	6.98264961252415	6.73576376393297	7.09592204813922	6.80882678307322	6.83167746891092	6.99274427432571	7.03794644060072	6.95596400256399	7.36276902944749	7.35783346570345	7.39975908935168	7.15561697482151	6.89972522495142	7.38216748073903	7.42052173554828	7.01602121217211	7.44117645775942	7.35835162630171	6.86137950908447	7.03433260069655	6.79253067445929	6.93575906858579	7.09341994945385	6.29272627410411	6.5487678328127	6.80224170421471
ABCD4	5.11015679582483	5.49624504874716	5.62433470291186	5.58031568783036	5.93189900371641	5.98959364008758	6.11787269924533	5.67288065942318	5.51208639756231	5.91150526081399	5.88357322292086	5.87946001413838	5.49189995330939	6.07197853667139	6.07694154535429	5.97169469178637	5.919297115799	6.51133862869497	6.0120000096112	5.8828110515884	5.55605045781149	6.58258707712267	5.94899885294592	5.93077910381045	5.72859469477479	5.70134706517195	5.79283038987873	5.87733672149051	6.03514586579601	6.00333626480039	6.04100784508529	6.444592415651	5.75054913643402	5.9053365993953	6.04884867193098	5.97380078089582	6.20590232861134	6.70452971604066	6.0914575462247	5.65713516210081	5.26771577215635	6.40943529704275	6.06492273076929	5.76276932694037	5.770735896426	5.93214724730662	5.9779265621733	6.46141948884564
ABCE1	6.43685968027961	6.00433429502632	5.71638885819528	6.21613355804	6.29101993216877	5.77375046800659	5.82114317722252	6.41286488491477	6.429280588642	5.78076076384845	6.35409883229491	6.01215016926272	6.49862914813649	6.12768888329679	5.8148177891014	6.20136592564413	6.21880535098636	6.20018984531483	6.53307956622787	6.02501694799006	6.41586595686256	5.74748811805825	6.05892075159076	5.92632189348843	6.55004787782369	6.0564658057871	6.25925483909814	6.2185605272145	6.23468278326653	6.00405141534619	6.22847655695026	5.84390762292348	6.17158159535452	5.61253684586977	5.92147268809699	6.17112804638528	6.61872277762244	6.42706984399425	6.36273283804249	6.48147845431286	6.23853507465778	6.14919278510884	6.06430489752306	5.80327907959202	6.38988721683845	6.21499291790802	6.30912119308009	5.77704501478512
ABCF1	4.95857196956058	4.68065156164522	4.52930594010618	4.44932934705542	4.46243969472737	4.29879131447206	4.44790908078028	4.74481705049038	4.8224854257116	4.71207560888303	4.7807304024585	4.81412591288197	4.67244535395349	4.64167813152126	4.43630697630966	4.4505818782116	4.81420853731518	4.63218214095879	4.5355934888701	4.7788669228129	4.76551877993534	4.78998176471212	4.53962329304182	4.6638320907302	4.70323351922471	4.13432472058735	4.97156106056488	4.47639584702903	4.30892219734154	4.35303903583923	4.37608406372339	4.53184111485057	4.77769740879919	4.75235247437356	4.74776815981188	4.87360819167277	4.51308844194143	4.18576736003846	4.35384737517123	4.35938567163814	4.88041514306194	4.30895823151029	5.06274941960067	4.62775762195095	4.78401102044615	4.70086397785785	4.81519218485834	4.98178094378045
ABCF2	5.44745391598568	5.28979014734449	5.65367425080237	5.44545859717293	5.41669046313065	5.28829006736548	5.60315577170028	5.60706429562658	6.11363654866611	5.32813897121796	5.6652445344667	5.70702713358465	5.98952535005051	5.58896063585452	5.49996672999162	5.81055495469285	6.1852014616474	5.05775203178694	5.7855312023696	6.00157358625004	5.67689172143099	5.66736995943348	5.61547803149549	6.02772470674013	5.49520413369744	5.29398571100403	5.33341144453138	5.7784437485704	5.79910385025089	5.35875165555409	5.8959923011651	5.5903361100657	5.74761122978852	5.79453995233137	5.94768693759199	5.74863718891591	4.84182791703962	4.9833220577315	5.96928039297648	5.04354759845965	5.69419401899455	5.3374058325518	6.04588635546681	5.28610655923854	5.99824755490524	5.07033797088353	5.79017231146775	5.62162980789561
ABCF3	5.47555042273555	5.04873109487412	4.68831127429953	5.47732410329234	5.20391639014215	5.13689809648254	5.41492326677771	5.31579973429937	5.08982349505098	4.88786917397531	4.85930028831553	5.24763708493447	4.834960354044	5.47889571536761	5.58969807836949	5.47489777658281	5.25493676549595	5.55708775262754	4.96601021248093	5.34643329534126	5.54694728296118	5.45936297871624	5.55734848269506	5.45071501614151	5.71812140754878	5.71340641773475	5.01159749838556	5.1402045366613	5.04154108286743	5.32045259721331	5.154895247703	5.46180041704567	5.49620703503731	5.67210149705505	5.76473666662601	5.77474298458951	5.50713134234486	5.22108982511231	5.48948075046649	5.44971789697083	5.38113176597489	4.83166506288627	5.49082617106136	4.74239736579299	5.42097671955846	5.54832049142115	5.40435566312761	5.67743457592425
ABCG1	3.2835463645594	3.17460756830453	4.34063598592242	4.88388961169082	4.6434151417241	3.13382696534416	4.84775039267675	4.0494839836491	2.99451318203753	2.89696911352146	3.95650392767525	3.92650470191691	3.48784914505685	3.31147852826021	3.19840814112483	3.73987394106275	4.86256202169391	2.96782714757815	4.22503423702274	4.92869142088625	4.51705215060877	3.28638953862515	4.433150357597	5.16644018313379	4.95417241121986	3.56323142820959	4.86869613581158	4.4304597796138	5.29777527198068	4.3937837751108	5.27424651107724	4.67838433760045	3.57450752455	4.02728379403407	4.6375744686543	4.39136660755024	3.50475675528032	3.41599821725657	4.86636896089781	4.48181482820189	4.86306580408138	4.44632400127608	4.93936835247225	4.46111104230179	4.03125112378245	4.83119606597046	4.81393556225555	4.31308510424546
ABCG2	2.82311846412085	3.81154814401963	3.6834578422915	3.41154959409128	4.87541280471348	4.55554264217893	2.9873341145615	5.25115374413402	4.09963523804542	3.4031698396024	4.13488589184364	4.45603200235327	3.88966241575802	4.3320880499892	3.97845860149206	3.74534332845842	3.80596449796205	4.29559440844691	2.6523694382899	4.27079286340745	3.31595309830315	3.28713489720357	3.1395063046979	3.841499699375	3.79681775305331	3.50062461434622	1.59986780484087	2.96931620619197	3.84150057058462	3.24262605237094	5.54460581197903	4.27914222022284	2.69982204321089	3.87271546758785	3.46713410929155	4.16576705299543	2.65431231412319	3.38487203966407	2.71937368711391	0	2.51616406407298	4.02012930438333	2.93217688431114	2.14908138780883	3.87627121166057	3.92976763275994	3.57358404744811	4.79267032656011
ABCG5	0.264853282915551	1.00392045826882	1.08915424309948	2.07001790994942	2.73221989000581	2.78345174712733	1.57494024568368	2.11747707215938	1.44476094676214	1.07092501329866	0.0338453176209418	2.7527369574419	2.15654187868105	2.90053472556132	1.48414770323574	2.11074045222941	2.50631958226398	2.29949412141542	1.05260222310199	1.60637352053585	2.72424088294887	1.5560530444045	2.29970464108566	3.47653176538761	1.31728021393845	2.07620500863438	2.33021545181642	3.30346418038215	1.22820193709707	2.37435430285416	0.887887818252577	2.83155123253567	0.0606149340263682	2.21801589246265	2.23112588582296	2.12651588069099	1.81726944952316	2.73331877873603	1.86267520778617	1.55017539438052	1.14278401972409	2.09488026367155	2.53909729834808	0.246154462022372	0.883032722915526	1.02131553253036	2.09000163672831	0
ABCG8	0.0247365416371838	0.000260037756051747	0.00590630126273933	0.00518316391475038	0.011935382023507	0.988099054461059	0	0.00869890672739634	0.942879527616563	0.00469985373828505	1.01823161525246	0	0.925602255142289	0	0	0	0.962579836736679	0.989657017135531	0.00348659597863077	0.00149670022586743	0	0	0	0	0	0	0.00215917932181452	0	0.0505662269574924	1.62109942567666	0.933677181843862	0.00679932215746373	0.0196485625241032	0	0	2.19923593006595	1.73105082279017	1.10877394789008	1.17807356954002	2.78862835247651	0.0317786040749734	0.0234955751531779	0	0.0816328930494547	1.51609716950761	0.00477472399893642	0.0222906707006679	0
ABHD1	3.85477806263696	4.4630358305816	3.8965510345908	4.65600638986695	3.20291280782127	3.55382396159507	3.79681226464319	3.14774487683348	3.76213662547658	3.07972844062915	3.22016413099657	3.83892865687425	3.9025493195439	3.02813811900058	3.89703720686866	3.56264077289014	3.71175172549307	4.14492115435358	3.51463588405953	3.02536614401516	2.93998804612362	2.54839349045984	2.28926947785684	2.8144413526858	3.28980735684119	2.67134632929824	3.18077550735331	3.14165295196062	2.30843718611149	3.07053232455449	3.04352266331587	2.62248152077927	3.89773824330516	3.03424169852023	1.43039927021968	3.86496056832567	4.15521472379103	3.02188455396654	2.69739837798961	4.28700834710433	3.33062900346699	4.55897314032464	3.85076575558069	3.24789234865932	3.68737695691408	2.34943193475817	3.56719757391771	3.51262329575946
ABHD10	7.13159957460777	7.03775551274537	7.14425376452433	6.95823735602433	7.02654170005902	6.86144659100334	6.85867086111008	7.13708687430057	6.93922831303629	7.10161919741885	6.60633066199422	6.81906938462647	7.31907192567928	7.18261677994272	7.28672756513434	7.41449833813885	6.94007133470727	6.97107712855748	7.08097121949138	7.31026328563975	6.71317750172841	7.06462207865636	6.72603814187082	7.12914493777549	7.00702213682011	6.86908508985399	6.69807354172953	7.16024335504307	6.71295358463193	7.39466087331226	7.03951131030673	7.10232315650574	7.22484338472754	7.04014343932225	7.21783458990981	7.41032670806855	7.32566187213181	6.9906083077051	7.43177675346932	7.44928511142346	7.13982891829949	7.52717669626296	7.17341908197687	7.34266595436273	7.01372142077007	7.13389231905633	6.90288404798114	7.12951531955438
ABHD11	2.42855082894729	3.32558439097931	3.25501123007819	2.6669019160763	3.17666052931918	2.77674727681123	2.79667254613953	3.70276784758185	2.43002274208826	3.23762021816576	2.63303754267528	4.02982826166908	2.38184041986688	1.84984310794223	3.22298767348525	2.75792722863717	2.48420867701584	2.55739542027968	3.50747414800134	2.83017980365535	2.82699326278398	2.55301380470036	3.29765148449273	3.01796284809579	2.71032280956569	2.26952256713121	3.00994827182357	3.29727359396253	2.27496583068015	3.51807798533206	2.88391319864674	2.83968494891385	0.111206570274998	0	2.69498009369516	3.24179573798814	3.25168891209966	2.99869738296635	1.95986121281843	2.54468584423608	2.9589703482939	3.56064182988849	3.8569064843555	2.99102708871373	2.18650602319172	3.9260948321576	2.12095376309115	3.25476420808163
ABHD12	5.47598212013312	5.5277552565544	5.14397127605886	5.2956517600111	5.0146076788275	5.55285643406881	4.89508815399924	4.85198362613728	5.46047765080898	5.24824572502802	4.85934358833133	5.48141922754105	5.44315104434676	5.18322598685946	5.91365776773389	5.20160376527487	4.7512400767503	5.4637794624843	5.10292492881146	5.02512477808756	5.33547458984294	5.61166118396784	5.58712417369613	5.05257306281637	4.81920614203457	4.68159064473019	5.05544479135794	4.67085874241768	5.26776014651454	5.42615185163239	5.26847509722369	4.73639849332642	4.74912435174816	5.25948391701341	5.09151633241659	4.91872348567726	4.76112684518239	4.91664582504523	5.00022252797997	4.34812061051345	4.56798090719596	4.93168614241825	4.51902819337626	4.85751548584696	5.29744103849285	4.61045608237298	4.21390548395039	5.59819244142702
ABHD12B	5.18865738811195	4.32648776687928	5.18511396212866	5.6064582422694	5.51781646204313	4.92108776358581	5.03289947497915	5.23196408084129	5.01312051948438	4.83459534860321	4.51226886921756	5.78741165118254	5.15593564431924	5.35694517077032	4.6906374135098	4.78213165781137	5.06737458004348	5.14164734783572	5.78277033309513	5.34605725244668	5.62409340994851	3.7700190255081	4.77849766461961	4.74449651356764	5.37272405006702	4.18842809763947	5.59565593732304	4.82859631009446	4.29647987149114	5.11526649620972	4.38912872360252	4.84324244407762	5.10285579379136	4.76768408575003	5.24005460083192	4.99646421838384	4.63007143263093	4.3187233078944	5.16164649025871	4.91193316691478	5.16765285239857	4.58879069480138	5.49325716916393	5.25944369532601	4.86572396339059	4.72585043146626	5.81143835990358	5.20843750189663
ABHD13	6.07749932050018	5.81163953579456	5.71426321227974	6.06280013733929	6.17709709814742	5.74839423978499	5.89543282393788	5.79110296115963	6.23878406967264	5.36603684169604	6.38892726690479	5.65276856991164	5.37627180793037	5.58789139804202	5.90932700233858	5.51984961821559	5.65103045891374	5.75271065647442	5.75862285866284	5.63970559262997	5.50919003539844	5.52096811864418	5.82971860763838	5.4118669688143	6.03497248249382	5.79532412779916	5.76612289480272	5.64313699873304	5.83116269210535	5.24421756641877	5.62596500767821	5.16623019911169	5.80440485317676	5.8174840352654	5.81085766187048	4.94415193296558	5.47456096933463	5.70995091439958	5.71981602474043	5.60132603014066	5.8702039915186	5.71050846333625	5.18165456726291	6.20771553427157	5.41853089851855	6.34610156093114	5.1236931911256	5.34571184702701
ABHD14A	4.42828048392836	3.70499187379616	4.48822560190717	4.40666542051538	4.71607101531252	4.21510416018355	5.2750380990657	4.39186368466169	4.60440475229171	3.6688232121229	3.9589141569404	4.31871533605968	4.3222528297937	3.85596591880475	4.34750281371217	4.50501219547439	4.99223904491881	4.72785054417772	4.14587587612487	4.66741373793052	4.60021776751432	3.87249923085809	4.43182643943375	4.63194551289806	3.58763700421268	3.4786993097224	4.9168384688227	3.97137065360276	3.97310788733053	3.77297719307159	3.45022338699553	4.35533601999385	3.43218583094357	4.11515751616676	3.45850890982634	4.28344743126918	4.28196223781185	4.99695857009294	4.24872375594033	4.42008396191045	3.75770952130788	3.45394388611073	4.52591982724041	4.34119074253487	3.31637317755412	4.41557112088762	4.43216287833045	3.502775456608
ABHD14A-ACY1	5.38721400476553	5.32616665516458	5.00724208118178	5.33360900767782	5.52058532470253	4.87324618421707	5.07586281186324	5.42971848825656	5.01122075389772	5.03358016463535	4.8069528913084	5.17339777478624	5.84918096103416	5.47920008393698	4.92860447689808	5.26763022704125	5.73367566737278	5.43138544888711	5.75616326124289	5.41664539175204	5.05542197709732	5.21494697558655	4.92534489061483	4.45228422352785	5.30122324453018	5.17092657414479	5.47071764916384	5.1796590826906	5.52587680422416	5.9527195702929	5.51575144386889	5.86774213873997	5.56346961003523	5.25266520453087	5.60824417041813	5.70422876192437	6.28540804133238	6.09264322534119	6.32123584175257	5.57266940509646	5.17531501098974	4.98822890237289	5.36160447029073	5.00897818272259	4.66546427519722	4.48644708493126	4.45119494410911	5.41266128442574
ABHD14B	7.6213128003181	7.38801668648669	7.55871715695145	7.70871685334735	7.35518207377672	7.1664426313994	7.03271259410216	6.87795225158489	6.97006041885746	6.88736183973185	6.52777606087392	7.10445405821414	6.73439669897924	6.99912634216863	6.9720327223679	6.63113578152518	7.27117987407924	7.01540053795828	7.20838610300442	7.29175546989386	7.50140318649224	7.22398433671138	6.97124457970338	7.34846919683542	7.5010453452803	7.49626668808335	7.7117796788835	7.62165296882377	7.35953585097033	7.54851420789881	7.07871361268513	7.30298325776234	7.07249110748315	7.39221881051495	7.27000602098055	7.24306381191079	6.96566375410417	7.05577298820508	6.95686219885432	7.50421116503106	7.14050006269194	6.94875449433207	7.54262113940629	7.56980830131218	7.22171118713836	6.96808019450532	7.07560916259582	7.02811052973314
ABHD15	6.83067080355602	6.37937340673675	6.29035997962683	6.47968903801592	6.57978092589979	6.15630487781306	6.46412905793958	6.54023622874564	6.51472563443744	6.5219236600039	6.42606439472228	6.46405975120102	6.55021194197093	6.08737813383434	6.42447336085459	6.21396365307119	6.49625832881979	6.67186032272431	6.46788192206861	6.72516727740494	6.76236649839704	6.25179164372048	6.23801586384256	6.74147081340907	7.01205951984915	6.32269749497298	6.9885592789819	6.73876768380866	7.18407375685385	6.59663146228904	6.58426791844277	7.05799250641309	6.95023181329892	5.90150179279897	6.36883001989605	6.75631457539924	7.42553394787756	6.15583144516094	6.8720107915379	6.98006933300703	6.36512458512139	5.83177345839522	6.48940435627988	6.15568815214549	6.8992476505192	5.15633147119722	6.10020980590428	6.79105132936083
ABHD2	8.65343279312192	8.54351661652837	8.55194906656942	8.42370473861373	8.67492658211966	8.67053677675547	8.5807560439532	8.88395047354809	8.84111684729684	8.56768285554589	9.17266261132705	8.70901012174589	8.42582824707462	8.25134384829531	8.68879867049339	8.58408208901787	8.4840112750431	8.57459580360005	8.69917861375131	8.913839332286	8.97676104739862	8.58477258187164	8.71947063820887	8.8863955113199	8.36753694959313	8.47448781885017	8.31984277687867	8.49776504064271	8.50834422505894	8.30244594190736	9.10129340723433	8.54807986075992	8.27173236480197	8.39906312839614	8.30751897120174	8.39697443039238	8.31797805008995	8.08773591632602	8.42033580331802	8.25606431390269	8.87457139090641	8.524559427912	8.18242264266254	9.14640721469258	8.5609200535806	9.32678160817001	8.5846754829335	8.45501500809716
ABHD3	5.49145195747829	6.07028901030872	5.59152681395861	5.41021575018875	5.33808031266184	5.4585172578417	5.60313239874591	5.81849570471622	6.16885842524344	5.32829681379123	6.27781941323313	6.07671242430919	6.17611527905043	5.17911907369671	5.61372329399519	5.2593863715572	5.65163423040101	6.2760636638764	5.78565352138165	5.83192660873564	4.65182022372957	5.66730268033548	5.39744622086476	5.51878748646387	6.26058273561952	6.14395939666477	5.56623476587541	6.21876166046737	5.60990494014836	5.68873484203812	5.59575002695848	6.01328806490063	5.98832445827059	5.38021077512808	5.6037896882418	6.04892288724008	6.36384477036381	5.97558907331273	6.19570288279622	6.16710778114474	6.39875887038118	5.88250238222128	5.68912652938853	6.7766620034506	5.79437514472932	6.69692476486566	6.56010146997694	5.89732552482247
ABHD4	7.67055259313746	7.21378954594555	7.23971828722032	7.58687320143093	6.93592899227066	6.72122555397402	6.97696988310923	6.75071409388129	7.13580681511469	7.53009995801214	7.24093548608102	7.70675682390406	7.33369500218924	7.52633741624041	7.07452334357318	7.39169845785838	6.64924501905819	6.97093254428319	6.67427765695783	6.92005491290206	7.41124977994509	6.90880188629707	7.61547508051654	7.32669060709989	6.15653305376896	6.57519708270813	6.61137141697895	6.58503305484222	6.98063383115494	6.86713102839148	6.69016171327134	7.04701260119523	7.070595658672	6.77989547051022	7.0984288364089	7.33291979940561	5.4513879812039	5.98252973662174	5.77538065264317	5.76298212397825	6.47900077836037	6.89471940415886	7.05463797394764	7.02360714479817	7.07540958593968	7.05848944938557	6.97756286241928	6.89791148648308
ABHD5	7.90818428807772	8.037767477769	8.28000524964325	7.88902341913743	7.67571607377867	8.18107800943464	7.84004642580497	7.69692271325297	8.09395954051012	8.67888550300435	8.35480945198464	8.29542567129072	7.8699949670381	8.1955029787419	7.98280561008196	7.84710016824699	7.55312519375247	7.89580334969841	7.78697561566424	7.96764037159728	7.62007913104732	8.01631441436005	8.01570450103768	7.92158720365897	9.1183212915897	8.96839517825172	8.86945074970133	8.70159800932044	7.77940990551708	8.84489551196977	8.07804439628127	8.4027810433641	8.97671231014256	8.56373628977801	8.2904311453996	8.21306947386236	9.07668145472191	9.41601356249073	9.42057531597103	9.35804276973859	8.44673331890939	7.81578389486273	8.42236588538596	8.44447420868033	8.62529503546293	8.82957669999383	9.07511331953281	8.67795631153232
ABHD6	4.27358037503723	4.8622413503118	4.68500172153665	4.54818834310235	4.78895659774976	4.87425631294188	5.57413952799395	5.49625319438858	4.64852527341599	5.2050695662336	4.44457284791449	4.6795957068667	5.50738637922623	4.31477695317193	5.3506991320858	5.33788734551955	5.25836109407474	5.25791032318792	4.75865580524718	5.11155853952434	4.67283454769579	4.28720793978817	4.87879888723165	4.35122698542729	5.08584186180827	4.42654348699186	4.65541199833066	4.87756783065268	5.03116425627869	5.27956427046806	5.43095806487451	4.89378758175045	5.31084308560568	5.15014941217925	5.49911368809475	5.39913790686175	5.05167973619469	4.39968474955383	6.03283041589243	4.12429776007011	5.12286412497726	4.58906083283589	4.74215355408468	5.30928118328194	4.56229778514339	4.72590348137416	4.7064114636153	4.96577401222892
ABHD8	0.0710453778321977	0.000753387091914586	2.04616615023666	0.0149908010487308	0.0344371685775025	0	0	1.07143181109234	0	1.03838347779731	0.00880155147507685	0	0	0.930881649138167	1.52848443346682	0	1.53385624658553	0.985884430464386	2.02718894686988	1.0121705491048	0	0	1.57105176291709	0.829015930832904	0	0.874678293352749	0.000941000693917376	1.57338429282129	0.0221505055029983	0.00595167485772039	0	0.0029646768930507	0.00857883179471838	0	0	0	1.11503243414694	0.0175283980257063	0.0283811230294312	0.983445097967088	0.0138927652320833	0.0102626508951311	0	0.0358794527072321	1.53141736208625	0.00208146017598708	0.00973512237646037	0.969061652997382
ABI1	7.05243703866786	7.33527378633431	7.48411777412193	7.48878988811908	7.37727607007145	7.69474992333109	7.29206756103131	7.56681457273845	7.69353707635772	7.30870831562661	7.6804011015281	7.61117729929629	7.44457011065125	7.60161401568926	7.41610605829107	7.52736664826808	7.52511268923619	7.64356438094847	7.44258065884762	7.62494280718677	7.67341095725111	7.61761589198618	7.69253275753898	7.64966677333295	7.19930077184453	7.40796933276707	7.24034445724247	7.15002885172693	7.54105002799572	7.54902513344947	7.79506882973526	7.50389342680202	7.51575643365197	7.53981852813746	7.58502206422043	7.38626115549985	7.28435174107669	7.44155700011285	7.31359580615784	7.1165610472165	7.84578368149171	7.82051000204799	7.46614509370736	8.15666463940746	7.59901635826253	8.09125852959565	7.88838722367943	7.64119383792997
ABI2	6.91304128923311	7.14392038975127	7.53478862689555	7.0428514703799	7.32621488087607	7.45858386187048	7.28292142351703	7.51521036605137	7.26700370335978	7.21948504247026	7.50235316692137	7.29936518064729	7.68951598472537	7.57452155824333	7.70567714204218	7.56654209214474	7.56841235046878	7.41399733598852	7.60549460230197	7.61745298784848	7.44182546107509	7.68089763208855	7.77241668935623	7.62127696340614	7.49329302812548	7.18711764902437	7.47087784744009	7.15008960836478	7.3502440176357	7.62759957989715	7.27015859125121	7.81078561723673	7.454979130805	7.40718184216863	7.45506107234345	7.48485550990056	7.49471030182548	7.8348257880498	8.12561701933153	7.63671226923149	7.04626401372664	7.55361908607628	7.41056705902203	7.2330718700249	7.28162501345821	7.4432515160052	7.05274094692776	7.54949510999703
ABI3	3.16471405582584	1.58952158508623	3.25047138066817	2.08524003056573	2.50823537092972	1.54974935192934	0	3.12185436132504	2.66585417209599	3.96433503102655	3.49908532501686	3.39969479157668	2.12090084099548	2.45587433405784	1.46120060032755	2.57055699784825	2.48952223912732	2.2946717768876	3.04882724358828	4.01804057689106	0	2.55470253737304	2.78241050458326	3.42887905555143	2.23974062616903	3.01123021716467	2.01305595550849	2.77756264466521	1.91259814915646	2.40020301008767	4.48151225801779	2.6223021705274	1.71219227964436	3.68452594874664	1.43119190401341	2.02996554946348	3.28110746304556	2.55255787171035	3.49776747250678	2.95805617561307	3.16411024611028	3.57249337820941	2.74147691735389	4.67818905834912	3.19371809420618	5.5724285294408	4.09948555041884	2.23397112174115
ABI3BP	9.01250439782733	9.22836076324146	9.10367177829736	9.33610584837459	9.49272506048951	9.66883697009875	9.5138310619915	9.68270007964468	9.20697591889245	9.56757054941366	9.43506079568008	9.12141045213784	9.12603151639017	9.01907730393489	9.70335517191574	8.97884594254296	8.61941926812044	9.21174108048996	9.12785243904731	8.0141127329251	9.97780274389338	9.74617634347693	9.58414849942485	9.77360358320861	8.86448849612672	8.97003773253976	8.97438295396674	9.1301803346963	9.52178104130267	9.35871026053263	9.12687925335112	9.03915764967931	8.32153169931457	8.5874985856197	8.42361615607538	8.80287975521049	8.64252322051694	8.80407969278295	8.24331678582445	8.84869139642863	8.87195979296487	9.74211004629865	9.22019650384131	8.94106546934195	9.55080812173793	8.48910083592786	8.64910633398264	9.54208302217076
ABL1	7.31776684174657	7.31722430058689	7.20912642636435	7.43636541366427	7.21846121802556	7.49040060708341	7.70952953488856	7.32898808053405	7.57680170981395	7.28905547118611	7.00577814658439	7.1434223587936	7.18553129741343	7.30282724589242	7.32790739697325	7.13071284055708	7.37968567179986	7.64368503764364	7.44233777008492	7.16472055024108	7.32155588540679	7.42600777383535	7.62973189577504	7.33983843219476	7.02502318085351	7.30438780082998	7.20124665285442	7.0578018385199	7.34776837414191	6.99233208466386	7.09856707242114	7.10233000420843	7.30539034598743	7.20949229562892	7.34591428367468	7.13576266355192	6.87697713129905	6.7631047867012	6.9849077585312	6.97932016678183	7.39216874350918	7.12752670964501	7.63608841824589	7.07585108476209	7.62063090615022	6.54934889127275	7.25997452222967	7.10983415314467
ABL2	7.68779391311085	7.77913842293196	7.60074412360491	7.95202024183094	7.76191064337903	7.9209117487231	7.81486718476267	8.17094549855838	8.03628115675137	8.11824764422943	7.92772319145345	7.75088775182132	7.89697785866858	8.13177936202753	7.94566289112869	7.63917228821457	7.75965791566239	7.84755120218986	7.68107791458337	7.85166071988243	7.81232991738755	8.01639098445783	7.90796875339418	7.78365473594518	7.92458358118894	7.77878408674122	7.54288570498277	7.70502466015349	7.67655354488553	8.11185176113139	7.93066658139809	7.81760367464118	8.1001415572383	7.953446231228	7.63882611567697	7.61896754907808	7.59186269948745	7.99594185331583	7.67376909209993	7.86400282995424	7.71373929342426	7.90223072131499	7.57848605448515	7.11234716045856	7.94664057486989	7.52536810891997	7.74311449083039	7.92011398108858
ABLIM1	9.82739473834394	10.3706786660357	10.1438146772427	10.1147767147989	10.0548018987316	10.2037979028113	10.0230846162532	9.82414373162872	10.154680144271	10.0106677234425	10.2175743444109	10.1263542862854	10.2245249637869	10.3432669852563	10.3419255311011	10.1875895950271	10.3289584472997	10.0950664648887	10.0277333061873	10.1608963742286	10.6143897965311	10.3725897358492	10.4327255430109	10.563207068423	9.84673285891499	9.47839755284651	9.78134685539285	10.0390267107839	10.2817241152575	10.1028461767496	9.68124513515248	10.1357306511782	10.0477569142608	10.3296291025632	10.3448650335028	10.3396191868978	9.60406289847982	9.54068105991871	9.78263675093542	9.62217507046738	10.4321801283232	10.3924587614383	10.3010020485082	10.2307967632971	10.3676624622898	10.1509038572569	10.1001129726952	10.5280442548188
ABLIM2	1.51934082288678	3.17386281802072	1.70034726396578	3.53464389547094	3.49898910477412	3.55642604049797	4.07817577884159	3.58578120212695	3.5638210550339	2.08597306275255	3.62825875176264	3.1005322570735	3.73320829292099	3.03966006319014	3.71051899102076	2.54480211814343	3.71975981814262	2.97289417958644	3.05424605211125	2.34790943874127	3.36874301428417	2.55136980026727	1.96836740307757	3.00255184229635	2.71945046909804	0.612036331891958	2.595260294087	1.55350130519395	3.67128788900263	2.38990145626579	0.848133894399172	3.35078117333134	2.6788542668208	1.43341883529227	3.48874507526966	3.8955011296949	0.279933730878507	2.52205687563399	2.34074295272639	2.54597036260315	2.48056155490351	3.27227882461846	3.53427209010168	3.52905796087363	1.86185727120437	2.6077411716232	3.26701122092161	3.10334128516184
ABLIM3	9.09619242958231	8.79226458278032	9.05774473037192	8.90200181169269	9.37181760802911	8.62115297065574	8.71959598723548	8.92778137758681	8.85466451901414	8.61144259926727	8.79964341838145	8.93829437523924	8.97303800492944	8.78706347989865	8.8929263475275	9.17355635786246	9.11466273623332	8.50224553348892	8.58274258114887	9.33344609767269	9.66453346535572	9.0853546970241	9.36363496686043	9.71179305470743	9.15892214403031	8.65087917935857	8.89107589889302	9.1797761131321	9.21171662203086	8.24888776889284	8.45003657638238	9.46877654743852	8.96768502157832	8.87949998800939	9.25470717079496	9.18373545423801	9.6401450704277	9.23333472566888	9.62354029309541	9.30798891221366	8.19844310958473	8.33819315521279	8.7451526482652	8.69771186666085	8.55689036062042	8.16520517178094	8.98546793342181	9.11704875420443
ABO	0.158311585167482	0.0017060694951821	1.65090381006076	1.64281882452477	1.13849969827668	0	1.57715537131953	1.68215711764731	1.89623026660315	1.63741701426976	1.61888626736304	0.947398791591464	0	2.92128652513833	1.92534367654674	1.40303409793676	0	1.56553733799103	2.35731517431158	0.00980717391310747	0.730124795077454	2.56526321023475	0.98015052580818	1.34456182279314	1.34652076575289	2.10178613832664	2.32936914642825	1.56356947819211	1.20264508465112	1.05404985179917	0	2.34537764862533	1.6598967948494	1.48223350297657	2.50672489118371	1.81653908553823	0.130529118850633	2.4608803579584	2.2360145287773	0.967787710088294	1.12663011622695	1.09338691546288	2.2790336608251	1.33019022540979	0.896702769497767	2.01724437168196	1.08856499631488	0.93961990430037
ABR	6.70013178559272	6.54356114727302	6.70122011242653	6.7180098712031	6.7781449991144	7.09605403553671	6.89518667011902	7.33779001704977	7.22570617685581	7.13462679163609	7.34543394560395	7.10458282230488	7.03217496675425	6.76583716954275	7.22531352248528	7.15800066172977	7.35594988912369	7.01544976237248	7.13545441064109	7.34681941088466	7.21447751931914	7.29762984346882	7.54153056074758	7.39756940657134	6.92303840906159	6.5594610422804	7.35122283009241	6.95897157974823	6.66202420365833	6.76038776629171	7.19206089716984	7.20604399123325	6.93951375174713	6.64019054548462	7.14463605648975	7.16163519275022	7.35811665510266	6.92314857367701	7.76348478506691	7.5722788223618	7.20705491554366	6.80099388791231	7.13466545976566	7.06067471550012	7.25714644613237	7.61753292972721	7.30011280520428	7.06974018515392
ABRA	2.62819839613177	2.00338055202676	0.0602784974143135	1.07493740965351	1.74902564032364	2.56111365626541	2.57663947237988	1.70453819549556	0	2.0610846651768	1.62676265059085	2.26511967929245	1.83292512506616	1.88792654820313	1.90837252376579	1.35968197023572	2.92916724490255	2.56424774015248	2.8473467292663	2.01945613794059	2.02564943488046	1.97372832079013	0	2.32703525962602	0	2.10465121543028	1.59306157438953	1.97994412463014	2.18168525074021	1.05327683925474	1.49055493159346	1.02649964296725	1.65890500819752	1.48361939951694	0	0.804142390377972	1.21437841535823	2.71693693848631	1.83053047813996	1.97088113788835	1.70482710364649	2.08401917756215	1.5382953666665	1.32564816823621	0	1.01859692154424	2.65813032781262	1.94535475640143
ABT1	3.92020600623851	4.52773322953671	4.73809321376858	4.17514551134163	4.83570219301862	4.66889737944034	3.68809711820885	4.39304215338739	4.98282065361068	4.16692690715974	4.57250306392959	3.92243706597153	3.87442338445393	4.77523511988794	4.74962378143887	4.50307688543586	5.19101202679502	4.4313428245604	4.69932213201108	4.48363642014235	4.3346714504926	4.42688910418143	4.4316058416031	4.36746394871347	4.273461461018	4.26856776428321	4.18137220276571	3.96964364796277	4.66044989458406	4.07414939034345	4.78431591805708	4.35745528831084	4.62473000431681	4.4492305765792	4.46619659243321	3.98553096713835	5.03267870377781	4.73201312989871	4.73787436321306	5.00487914744409	4.34086579044324	3.83348695573911	4.52216751921393	5.12732388596434	4.87325484958067	4.60920857191127	4.28926882176005	4.24245348074585
ABTB1	3.99755250639841	4.39617199368608	3.79627807097177	4.39969824771014	4.57093187790152	3.96884822826746	3.4477292501868	3.32220813809785	4.17667527940201	3.77664117520435	4.29387601392477	3.92895162130842	3.10451030488223	3.772183445512	3.69562793797897	2.50665366182793	3.35334551880287	4.36651530777976	3.38146903788126	4.82857456557248	4.36526846935454	2.96389058953753	3.77986615246058	3.10128210557277	3.76437049813017	5.06992621008307	3.71230292941521	4.05804789595059	2.66709028779518	4.52832695900883	3.31741682296164	3.36130969485943	4.27267728312281	4.56921362305245	4.12734308656534	2.87260305446876	3.4962834367363	4.66435086093868	4.06545693018542	4.28038852434809	4.41358864541539	3.93586631805673	4.18420807181893	5.26794128237133	4.62801321498646	5.9983209841855	4.91649592982941	3.49978621189529
ABTB2	3.42963048462411	4.00388302348107	3.26925627422554	3.40713831329798	3.37113145868513	3.66927959021308	4.07712523169385	3.94124477628759	3.65813741940803	3.08106491681877	4.2920193045489	3.62933789085948	3.6120891226491	3.44948002557019	3.59136856439595	2.51741470557022	3.99377680530073	3.88056771716772	4.74842878604824	2.03037858962261	3.55079385448507	3.77644374450269	3.97424076866467	3.36716396214939	3.01461103304251	3.51700945220508	3.59516634064983	2.55391693265804	3.26347044065138	3.23865385904664	2.67338673734262	3.3553612208136	3.89776197942887	1.40793727089644	3.80043093090561	3.5760019401135	2.3307576956352	3.20828611007835	3.15545316912531	3.76997083776083	3.1649571722752	2.93283766653983	4.19425915182907	2.11742516114486	3.57859858845734	3.92847787849248	3.56722544875644	4.32740711815577
ACAA1	6.46842535936686	6.98153663704837	6.47510103380685	6.54681105927658	6.59748239397937	6.76155126817618	5.94231568472155	6.76184733968031	6.66287879466375	6.58679297327631	5.95904019072313	6.49465538151551	6.7267376726645	6.78056385147815	6.70631789907622	6.80888729603467	6.02347660373316	5.99296082117175	6.14685367825212	6.38265063264828	6.29917949988416	6.812462778808	6.57142943972703	6.77269661409949	6.31534957919509	6.41020989235414	6.48709639122017	6.42996198565114	6.26112026553971	6.37678639662055	6.01806155404632	6.46226257926667	6.21511045067762	6.68253024118605	6.41737158402834	6.66540143579106	6.37016973642631	6.4104970679893	6.36767649105099	6.14665726295376	6.54748931165422	6.51876745011891	6.56490963621551	6.53644383090979	6.59364202101054	6.7114970240263	6.33015445333648	6.47513737181407
ACAA2	9.23750777421974	9.09712040660394	9.24033721783783	8.75386934820769	9.46478095567039	9.52122261598071	9.13548805752906	9.60888716115209	9.64350744279755	9.7017408967934	9.32984516486921	9.55736038279587	9.42617927164026	9.71924829579965	9.51764454793645	9.62765962796011	9.5519151117222	9.5948876386432	9.41653391494392	9.09398904815906	8.99467609099323	9.16847112428564	9.09790107043308	9.1161010480583	9.47285636567047	9.38912312959835	9.37123722012239	9.40490860087498	8.99604428860909	9.16106433871714	9.11471070435411	8.94335008293682	9.59231084422197	9.35582217042126	9.48834723857705	9.29888356917871	10.0245568602735	9.83671960516486	9.92567336874424	9.77880884372828	9.02074809044208	8.88000675434766	9.18016246438834	8.89696423440013	9.27525229911712	8.48915670809339	8.97337407678687	9.37094920026815
ACACA	8.65393253519701	8.73906392480453	9.31452753759486	9.28005388471639	8.63388040072388	8.5995759194115	9.34150399680814	8.77159591116073	8.45516131101623	8.48937028978027	8.47774864526006	8.89308334966558	8.32384508769522	8.59406719959246	8.73322614486297	8.47282911942988	9.13176078524152	8.84752701296908	9.08117563160251	8.87687823442213	8.42052265561546	8.3456583428913	8.62586288949074	8.83697587959587	9.29768024711695	8.75044206857716	9.52124735624832	9.55151924201793	8.68667549462586	8.83860133163815	8.37631623749467	8.7980324329735	9.44636215747665	8.88476957476177	9.41649337321472	9.48420812049048	10.1766642548988	9.73375367844465	10.2325677786075	10.4619994149197	8.80116777239782	8.49948309670418	8.81712674622608	9.13261222044785	8.60466761607202	7.81369465062553	8.83249989046666	9.2371271738246
ACACB	10.1465076663464	10.1258928015594	10.5206164337533	10.4522826457363	10.3316425326358	10.0790177345938	10.5226079488447	10.2815458813343	9.7230907697874	10.0813097404258	9.59648768465327	10.2303252988632	9.87762989984346	9.94940655150993	9.82247281361997	9.83620898501108	10.485082450697	9.92948460864642	10.0855714541047	10.3980305823969	10.5791486916133	10.1262343447879	10.3122020746359	10.2728942049079	11.2173222587512	10.9304418712925	11.6803777240844	11.4606024436774	10.5981052668418	10.6349592872426	10.3964913901965	11.016554931374	10.9491370818788	10.7800809214039	11.2346707190994	11.2823651025173	12.0698855331962	11.4783762300007	12.5138417854849	12.5204006990264	9.98772626644343	10.0754201824479	10.6616161707382	10.79928124236	10.5100563369536	9.86163160129967	10.6549145519645	11.0130423153236
ACAD10	4.53758643351071	4.86222031200446	5.09593263566242	4.41148213876249	5.05601299049529	5.13816057750019	4.57326792183397	4.89982537861371	5.01670976918374	3.54904881406764	5.17793694887893	5.17608059303498	4.79718778451346	5.18855888261298	4.46841040138366	4.83182947531042	4.94318804152019	4.92609415968272	4.96376317340878	5.27159275775541	4.76206641990858	5.01208763175202	4.97226966197762	4.91670050596671	4.94320246805764	4.25631993853083	5.18077135796387	5.29409136646385	4.73795872616313	4.77228954265013	4.57016647216685	5.20417707311622	4.19791658574817	5.11469341969383	4.78687298465286	5.07571900360665	4.6251431028102	5.25248394326752	5.42754300358287	5.16872441376376	3.99294277684571	4.71080016138558	4.93699639382844	5.14858371154218	4.44758085307093	4.77978274568729	4.64356432485326	4.37790422797047
ACAD11	7.67959533716861	8.11808364635153	8.20352788559547	8.25763019887163	8.16082775208408	8.40562888480461	8.16825531873312	7.81513488563261	7.43214718865045	8.03964323266472	7.29981214517148	7.80072433920215	8.37560266159984	8.64540127845312	8.2426662000368	8.17001317465499	8.03517023993639	8.11572596619363	8.13559588734753	7.50913287064325	7.85563424424628	7.90303726987695	7.72606518349776	7.82888474826068	8.16129640400455	7.95144144486174	7.85070930520811	8.40089340598429	8.11673708569508	8.10126849201727	7.76381109285097	8.08069515048924	8.25084709998748	8.51912360565388	8.45541382936303	8.34728574000836	8.24749102996218	8.45947237587447	8.17005708424585	8.34517384778365	7.73007348698908	8.09933910574718	7.96259058286761	7.85332283576625	7.63797517365553	7.32036114349534	7.65327325038204	8.03356037470904
ACAD8	5.45373296403928	5.91117429189163	6.05244394048408	5.61170236435661	6.0100707448086	5.74823042647099	5.51179640419434	5.79187549744026	5.86529160213273	5.83368543170085	5.60597086916434	6.19331523842423	6.00672287032568	6.01212899071227	5.74339765756497	6.1375745389716	6.29121832248368	6.01599474266865	5.34535265870678	5.85770746714226	5.6272688909138	6.11702252657354	5.46285231810154	6.07615211045152	6.47176840665309	6.14119170105024	6.42067423703984	6.31051649295823	5.74784034365892	5.7747899469314	6.28024830816198	6.0586396667643	6.08349672968374	5.83616315212905	6.44932444644023	5.66921970237689	6.72277663146699	6.78502995936263	6.83248809100346	6.79116075148011	5.90366203157225	5.65394519688679	5.93446641065252	6.08991187134196	6.18679464142221	5.88360677944997	6.62590088847064	6.10993230244146
ACAD9	6.80606353748194	6.23311721021245	6.20796704655519	6.33451775705967	6.31235380512689	6.41022802782455	6.29226315821143	6.14815301206668	6.31905001508976	6.6011148011216	6.4078686010236	6.33497295275444	5.74540519569735	6.10843569070561	5.74142218714625	6.24972462476943	6.04563188730623	5.92514520787191	6.2675673257979	6.11243031197267	5.91180731155402	6.13661115470514	5.58542727529542	5.63155365442299	6.14943630092756	6.22543841176435	6.3149736039683	6.46306067134768	6.16127247528458	6.00338029732849	6.15708621360022	5.91873501354551	6.03591048205153	6.18456773938148	6.82509950241611	6.46425854351397	6.15791750979905	5.51147374765436	5.76287140203067	5.81501251629292	5.87434605954481	5.62101855250466	5.76754190046656	5.93230826717952	5.31978280420005	5.72598476050342	5.97799989049356	5.08636773614702
ACADL	7.22652624704132	7.23314062914797	7.84674915007345	7.86106252990453	7.0014499046381	7.21477919168861	7.32826642351429	7.09147487893045	6.99079624100064	6.8349115243629	6.03018091419046	6.85489436843966	6.50500738035458	6.90379929208143	6.66511284740067	6.96769953757451	7.23604153085598	6.65725679602126	7.24832775618321	6.94401689965052	7.41880917771913	7.30655422825173	7.39783810391254	7.02633305836453	6.95184890527862	6.99348143218667	7.00014654962817	7.47051457583666	7.42022099062373	7.40352677253588	6.85783420372796	6.86929857038238	7.17197756754734	7.28748615051891	7.49359206630935	7.64737990063376	7.13721560288421	7.45784597876117	7.29708501909401	7.21465473470549	6.81920778120786	6.81492063859022	7.08470971132967	6.93653091533202	6.96200468375988	5.72698944411807	6.61426197269254	6.98597277003276
ACADM	8.43104767798057	8.31723508055453	8.60014323179722	8.20714671746833	8.31060468289235	8.52513230374589	8.1481584633972	8.49350320236112	8.36455528348782	8.64552526858582	8.02879524330447	8.40824970123	8.33637757725586	8.41432731573496	8.20645050672027	8.42910530669922	8.56818192052493	8.47089253996965	8.31632955598231	8.25398244285726	8.42202212174808	7.99971347195888	8.3549854666395	8.29601117318612	9.32546147458206	9.24825613399607	9.42720522204505	9.18946192873618	8.7488273780525	8.93157429972148	8.89984593352596	8.94329122308766	9.00754578847075	8.6956391103418	8.94051583557263	8.92210108056701	9.93944168687906	10.0125083309577	9.76314850351782	9.91279369413312	8.85113892106513	8.87644859386637	8.69604632829176	8.49682954654756	8.57065947126062	7.9445973696706	8.59346580682806	8.57406844743032
ACADS	5.27074381617121	5.28944115928832	5.09470049593025	4.67117172185618	5.19306884945603	4.96818242282397	4.23596530361288	5.04806656027244	4.84642465983354	5.2440894640183	4.90714344631399	4.50969443235151	4.03201969291025	4.56138034302333	4.20355138869113	4.83479054457667	4.48065858711307	4.13994083192593	4.81182175288105	4.97813565313035	4.63274673802587	4.72214690677685	4.67229951551263	4.56957345005847	5.53740108388618	5.39765115961914	5.09852422629109	4.61399463756834	4.60785216268884	5.15784675558766	4.77751380566722	4.4963746242533	5.3102532556334	5.59763604104439	5.16764873980417	4.78950174302194	5.77038547628022	5.02252762499686	5.25695439575748	4.95803635897985	5.02704476691317	3.31961256198685	5.33047608972031	4.2025941002197	4.5629859220572	3.93436154836023	3.93833314493359	5.13229109474814
ACADSB	7.47192216684156	7.85607904716433	7.65502210603568	7.56381680853492	7.83560143717481	7.45038622570228	7.31018251448911	7.43527532018576	7.69926669510364	7.32804432388312	7.05187243286053	7.63181414661109	7.72460088192206	8.1134673406046	7.84520974087204	7.92018105266862	7.75380901053936	7.55595904344364	7.39897273030166	7.74616181830729	8.15000636497344	7.84309599243032	7.88431576996459	7.66000223662439	7.9524349190196	7.59212385328138	8.08824617968375	8.21839971548984	7.50500019598687	7.93128539211344	7.92495720703296	7.96105902425114	7.88118461841344	7.67999452850802	7.57037243543146	7.72535411698802	8.62424654243723	8.4297885430293	8.26812063297205	8.56474019688765	7.66698017577025	7.99792373548745	7.65567707330936	7.25065106378565	7.52865622194036	7.45187427884737	7.36058387558805	7.72705760243057
ACADVL	8.56170627144957	8.30356574904364	7.95292916729344	8.11077687445824	8.3367882286882	8.46250634156843	8.34144680439738	8.52003768932617	8.50638051718495	8.55132161112626	7.98823511284448	8.49427020997357	8.43719012870848	8.94772415533037	8.67284464592523	8.54969651828311	8.53946311096354	8.62569346798856	8.28784763536345	8.19513421386381	8.36850297727604	8.74460011409598	8.62596367949207	8.42433686003066	8.16415841447692	8.28732985603169	8.53893391022277	8.23704339733754	8.20962023514027	8.37721614305405	8.43178521159587	8.37171917867799	8.47271639574079	8.80319035101699	8.6491793127088	8.60434752016398	8.59058656752164	8.61407998844797	8.5638736733043	8.57178209953898	8.25708128402921	8.25222983627521	8.49324254047508	7.84686236620639	8.11621291679818	7.85216536726098	8.00439276341114	8.6915537354041
ACAP1	3.41056399183632	1.59038010173583	3.41485808521435	3.88344404661713	3.36237895011022	2.77322844607481	2.57261235040612	2.95552743785007	4.32828705540497	3.24554631553746	5.03862880974876	3.93470584129197	3.6203891860634	3.1870110420909	2.687675146804	3.06588550192065	3.99788785717964	2.77771176527126	2.86668793905413	4.19083142353749	3.34892195047712	3.13747681506756	3.29482282701635	2.20289970793797	3.39186051248808	3.79018003967892	3.47050373197523	3.29250985028989	2.88434008702489	4.23376018708113	3.68479965152365	3.03738119671319	3.4252042291794	2.15605977041291	2.6737546081069	2.8994088851579	3.11760353393605	3.53366835492948	4.02736446685413	2.2718384064768	3.74644907660295	3.58064588598905	2.9317209046357	4.3992694040141	3.6795010428063	5.82622078842697	4.35156416343512	3.24185941788188
ACAP2	8.48063700578071	8.48411977889686	8.20392872173143	8.21738530274658	8.13828086143879	8.1010124613808	8.36770727165291	8.41127302276711	8.22027756158017	8.2090565439089	8.61716528886302	8.28195834465039	8.18981982611905	8.04912235593947	8.12292636509819	8.17745761274429	8.33855869939006	8.31532364457552	8.29729709510112	8.76983257901901	8.14653516497963	8.11102815342604	8.24273706862952	8.13484739345801	8.18876943087074	8.42578643249852	7.8941686328064	8.10468602371984	8.130067278886	7.99251897994696	8.2874146817153	8.2310806391787	8.2912951357066	8.18196624647939	8.00114997002765	8.26638150958386	8.32789658033297	8.117486383705	8.16466224239407	8.24701599545091	8.41268509845699	8.38034507956147	8.04834488637534	8.62919568765015	8.18128254032811	8.89871512613419	8.57602523492752	7.91950836549323
ACAP3	3.65056568171608	2.00425565342295	3.66016270360413	2.88179014107352	2.97876176359742	2.77852754865727	3.45035396108122	1.73626827149791	3.03724782476336	2.65492352831781	1.63792495118735	2.25060696706614	3.42202573231661	3.347909855939	2.48001765168641	2.3406176761683	2.22283286537683	2.29482593784188	1.06517414188301	2.34518521070905	2.22865861112571	3.14254410647921	3.14652021491281	1.98385545561111	2.74401586326873	2.53884554384246	3.17847221441318	2.7837397932196	3.0207601315767	2.64434402603709	2.47527494979667	0.0300487512449727	2.67055711363102	1.8706633803231	1.88699461140767	1.75657966454728	1.86076900308535	2.50430313212278	3.08090599864796	2.966759817267	2.46648859489966	2.11231515451419	3.65502777849415	2.39215659898711	1.45145087631713	2.022790159579	1.69811558758118	1.50713190528199
ACAT1	8.66823882462704	9.03776486099212	8.67432330489645	8.63507387933766	8.67097159448805	9.06475407612042	8.85250661253852	8.70415536941035	8.4515322685026	8.66477571475064	8.24141179560331	8.60726355512904	8.81856143839903	9.09598316481816	8.83894679333021	8.84754032940424	8.56065416407746	8.85672140775276	8.83038805132166	8.28264476516579	8.70659703950637	8.82130685121562	8.78505968812978	8.57187660561442	9.63616011833353	9.70809681595978	9.4145093384328	9.64800453340438	9.12449785805099	9.53500358233187	9.27002522243311	9.26764363524969	9.27921521538021	9.64629304490066	9.6304935522983	9.17241156439855	10.1711149834269	10.3510791312498	10.0836392344084	9.96964554309879	8.9437149602744	9.22370050171302	9.49498765846703	8.99498582097791	9.18772093562373	8.78048531204708	9.17957904352364	9.4215129241604
ACAT2	7.01906524618104	7.17426487277458	7.35727088212955	7.67931176956308	6.80866349575968	7.10622765644275	7.30125994131996	7.27797074768695	7.0503352690048	7.11306733252225	6.94630151679196	7.12415066217087	7.30221110042487	7.13597262521387	7.51516990765526	7.69635483384593	6.81370144507068	7.16089463145404	7.25832662458608	6.97939236651207	7.27276116322737	7.14639783152446	7.26603062840998	7.36902456369027	7.16805178271843	6.65297031404964	7.13046109789182	7.16003660534255	7.25033313759735	7.32132871408093	7.10733475404798	7.23605019132524	7.45487987056192	7.43791926415245	7.62632340914592	7.71040077418669	8.37110002389688	7.51591108841252	7.96462375237098	8.24771917114768	6.82064853973992	7.26756634276572	7.28344795606845	6.59528414772482	7.31519055700055	7.04796671702146	7.57170910351449	7.62768565619763
ACBD3	7.8726301362843	7.85608279929218	7.59248666906758	7.8088760609965	7.47461287101052	7.40114160062511	7.48813131737273	7.52477459925867	7.70536141496246	7.60331906046443	7.59823567112733	8.08479848717565	7.57455842627278	7.53891563861514	7.65955660300083	7.73936468595108	7.98357355830625	7.82285323672739	7.48533629296587	7.61010568874616	7.9003076527829	8.04346847705133	7.81057202734855	7.93256991562397	7.80500137268734	7.65785926504192	7.90623528488706	7.72525464600335	7.65025621290944	7.79428405553498	7.86438022274428	7.78440307373038	7.83398854288473	7.88311044714555	7.97083778619596	7.82575837621625	7.14187812133636	7.52644993889161	7.08844131726936	7.45672050092098	7.99366276413158	7.65136171662543	7.64904390423132	7.6562384886016	7.74691159470364	7.14462254646302	7.52224995558063	8.1493154549675
ACBD4	2.74950750403363	3.70406644257293	2.90182775216868	2.89025573631591	3.18535047344954	3.29233854454607	2.5733513014643	2.94653067954066	3.17776186714654	3.65170261171487	3.21585646824605	2.5089432161732	2.60224849875667	1.84244002241423	2.46819581297379	4.1855918168484	3.36754442789518	2.29174785922199	3.22259298587243	4.18950847153246	2.81077530268753	3.67227927488825	3.43449303958817	2.84369264596233	1.97981387041181	2.86838516916717	3.01048901879547	3.55996742834027	2.84926354421051	1.66830413432516	2.87766069797311	3.4902358174637	3.09572900011873	1.84496429694495	4.07337834243042	3.2300673576634	2.61744525557794	1.8299125716096	3.87639297680526	4.05365822984492	2.18206406376854	2.44961994867194	3.75385246543174	2.46963503465498	3.0456825681571	3.344003103954	4.00195271351425	2.73052068125447
ACBD5	8.27309160820293	8.09710110800349	8.20878841817487	8.06523928972343	8.15508073740865	8.22414164051213	7.93081965374274	7.95043136878218	8.04075348352889	8.39670564778582	8.21103088195588	8.35937067041414	7.89641413143207	7.73566517791501	7.69801003655129	7.63243985909672	8.03000912179642	8.13093645381992	7.60616013063258	8.02512269687676	8.16730523838575	7.98879835532678	8.09026089329348	7.89758858047404	8.20546454174819	8.50864844858664	8.08827879397366	8.33675201104431	7.95683995703051	7.94386213477522	8.02432424389787	8.19105274251907	8.23029712845429	8.17329357740064	8.15372184849913	8.2027597510557	8.11279122313441	8.17599540852429	7.95518064812519	8.02308682581277	7.84751898078442	7.75046428729894	7.94591942638907	7.73646691213508	8.0735166537814	7.77373052811661	7.93509485582792	8.02836517289825
ACBD6	5.51963001483255	5.00437232476124	5.14436681782356	5.37148071259851	5.15986198293746	5.32481579794369	5.4148672014658	5.46695947989881	5.16395748586256	4.98712751577336	4.63814880935256	5.21056319562513	5.28832271455905	5.44822462811262	5.44224546708511	5.98191316749588	5.57147693302617	5.18070202828007	5.22813295580508	5.77882332393353	5.41693982244166	5.39346841400546	5.49569704163359	5.0157517613349	5.57574439330524	5.54586640539926	5.47066046544241	5.29251188962926	5.28141409048797	5.65591344307544	5.45700978167867	5.64983510686011	5.10691442539228	5.21822351496596	6.11306548820909	5.70546134922229	5.58171365289805	5.03190842726511	5.22575851827153	5.20505527047253	5.41924727991448	5.03601522350489	5.63722454940693	5.12193647647959	5.14923596758199	5.48430958262077	5.36726545389748	5.38045867865889
ACBD7	0.0483652329486152	1.58681910822661	1.04237912013052	0.0101705324750901	0.0233913140017916	0	0	0.0170583904024167	0	0.00922297022231517	0.00596921566435944	0	1.49473029090335	0	2.27518364700319	0	0	0	0.00684356852926342	2.01037543524172	0	0	0	0	0.872481212988561	0	1.00453933879712	0	1.11020795459089	0.00668501747309975	0	0.00333020118238541	1.62716219450113	0.944057712450546	0	0	0.0266637708171766	0.0196828971535929	0.0318614321267245	0	0.0156017139160951	1.05016966726475	0	0.0402720495671032	0	1.01005700739659	1.04755446726881	0
ACCN2	3.96798154227201	3.81121623218781	2.90925425262518	3.8845069905578	3.20015002258398	3.13726094364336	3.15852070600293	3.83204995497375	3.94808638829524	3.39685140149703	2.63930247540591	3.93380295627492	3.72000933173981	2.8562862621954	3.59462746366446	3.94005407889387	3.71305259697921	3.7814910879147	3.22676087016095	3.92883163292623	3.75016671108362	2.77254866640838	2.55411471057603	3.48862820184638	3.6232049678878	3.61868294356212	3.01121830660968	3.67411410413358	2.61694576399213	3.38956429116063	1.418931563022	2.84380554658778	4.17518670770677	2.16490728373076	4.14546339359842	3.77324338442779	3.95763723851939	3.37433219640005	2.94777766317117	3.66222780976168	3.33178338166286	3.2893792172165	3.52581568315513	4.19218965989297	3.5777649346454	3.02482055735246	3.11628000488195	3.09239502273152
ACCN3	1.34887219735265	3.00281464036662	1.08278126058188	2.06549310345928	1.16763646120481	1.97463130556654	0.990205289897583	0.0832368581942595	2.47174093115171	1.06584340985013	1.62556505259973	0.93596505521117	0	2.21813808987033	1.91094529325569	3.65115352298493	3.10283856009727	1.56168729575901	1.63151685534264	2.82405664917538	1.26640971058015	0	1.56190566642309	1.29566767414177	0	0	1.59390857433124	2.56474857051035	2.51235741308628	0.0398774290948317	0.891162431455613	1.61315312298468	2.07727681418628	2.2206733251648	3.09254538357054	0	2.21412049750426	1.17528013813174	1.28479691840421	1.96792062912911	2.69958423076095	1.10237450662559	2.27534605458271	2.63090571876054	1.47604055741935	2.33979553358958	1.67759161111067	2.26453029775173
ACCS	4.85758177973675	4.81186590162041	5.38537829800084	5.83994952694783	5.33593863205013	5.4263563818883	5.8466849532837	5.50489681199158	5.57152974999842	5.72142084954801	5.66481985488837	5.56952436177146	6.03057727308433	6.37547008119367	5.7457774528813	5.52373689037922	5.48168364500641	5.64406272280355	5.18866769196365	5.41725646638501	4.94035901565923	5.55193315264123	5.3288853749479	5.66666274590368	5.3883427450658	5.35493622052454	5.56581822485253	5.87835954322587	5.36887772516843	5.65637173092298	5.36236128386671	5.52747847449429	5.42703577374286	5.56339498305255	5.5804345431202	5.55497664896951	5.61950828428354	6.04374141129195	5.3662400514752	6.16875755344426	5.34327677657815	6.09840520147964	5.98202647761386	5.63259531453514	4.71654891835308	4.19771626339167	3.94363578396939	4.77497273752089
ACD	2.09065011980834	4.17351642660279	2.68810760453442	3.66262924517178	3.19543890335842	2.96723340550375	3.31104166030109	2.73691389170257	2.14322790262201	2.4075968856029	2.05847149360242	4.02359320970326	3.39385593491489	3.18835499936173	4.15196481426446	3.77035320118106	3.60695817339829	2.97153770533182	3.95681919722728	1.61579745445433	3.4646570521734	3.87802926671209	4.22433461108421	3.9547205698061	1.96452027627695	3.97909421900195	3.33236024696885	2.55441554104731	3.42244716886743	3.86895910554959	3.88984532865626	3.03455048494414	2.11760624918631	3.45957793023049	2.45665471752055	3.57975595807061	3.84000150989343	2.80356779676944	2.93931757831717	3.54701608160792	3.47645562899845	3.28660601184888	4.19517027430807	3.03330554289025	2.86666420208031	3.72228043977625	3.56542860242293	1.4865313561068
ACE	3.29574041722895	4.32606092870797	3.90769141810559	2.90857176407551	4.4414820291288	5.21891121075478	4.63311312511085	4.72054570427338	4.23940955248498	3.40699296903212	4.13725364131751	4.32034911235714	3.79064669121566	3.94794795351278	3.88453109896483	4.27309101250659	4.42519720116328	4.97421546700726	4.75384193956344	4.11193278127178	3.29912525906361	4.97012676928848	3.87811361919601	4.25751301973883	2.96543921109105	4.33791679481085	4.01135160888907	4.55732647746104	4.65219453809341	4.71095180660425	5.47288178321173	3.49782555493779	3.2860066441249	3.16746989318393	4.04904644783908	3.64047676962326	4.29150164246853	4.95227218522977	4.65916075413925	5.13204499121048	3.35848033850493	5.02005318949511	4.33005021452644	4.52761705445466	3.86288660848475	3.48637239378242	2.47220895005589	4.62626341699334
ACE2	4.9322168369212	4.39598454577004	4.54238933312375	3.40645556140059	3.88557147085869	2.28364534805182	3.15826591888558	3.31520837062499	4.02884803023201	2.41157057118082	3.37147490447756	2.72665301474136	3.71578984192803	3.45054406792875	2.87987141788677	3.9348213359371	4.55700062333948	2.55313706029032	2.64865306919991	3.02558645436696	3.74266897847238	3.77669399951813	3.43190692201222	3.36971388924732	5.14584618836884	3.46834243409172	2.33647138493346	3.28955117579257	2.66587736628794	2.89248089955438	2.42291850979759	4.61861176448862	5.89529428811504	5.23462649701165	6.06871793659482	5.16398392700749	4.45674375942428	4.21480910246313	3.95384799204776	3.27494505785565	2.79133438145435	3.45838537640899	4.58305216485783	3.66483297104674	3.66646389542807	3.34946596907851	4.50573512420444	2.90765204565374
ACER2	3.21682054052217	3.70418570856986	2.9048690107459	2.89292182342603	3.50425529600223	3.87882062711753	3.69035181038398	2.95102830942683	2.14681973217366	3.24324026070059	2.63698091720712	2.23998052457834	3.72812238356239	3.03592834974703	2.69122284118373	2.91543155243146	3.91219156310177	3.88250663428088	3.63608388779922	3.02395388439518	3.57581310649558	3.97209889103913	3.14302323352292	3.13798972200167	4.03284063211102	4.52976964564916	2.59784987709497	3.55613263668972	3.10182419667867	4.15317669167183	3.45631296464728	4.20227163530028	3.56253075651059	4.52312268037558	3.97461678634428	3.84614567228291	3.61485019605017	4.43899698692105	3.18536677459079	3.41683862385471	3.86237570290385	3.81984742396603	3.63776273697446	2.83763678931146	3.67721614450446	4.02318715121299	3.57648732944567	3.83182006001678
ACER3	7.85671267286592	7.58178924937662	7.9331024958611	7.98853492927873	7.97449568872315	7.78046613957635	8.18806966498828	8.18176731427901	7.96049365953078	7.76615631417337	7.96996950363315	8.03327573613835	7.97905020543979	7.81405557583065	7.6593881954841	7.61501101841305	7.79046451603467	7.82904302227205	7.49377813526023	7.73937145995373	7.26123930204684	7.33252361089915	7.65775279041448	7.51650683165058	8.09577373228206	7.37871189043527	8.02824240640119	7.94191795816989	7.76006577339913	7.44019866838449	7.43095805831903	7.93710689571822	8.1171892490973	7.67364930170049	8.05775181916307	7.94786657882796	8.33121016696522	7.78459225078051	8.39974418266056	8.48095508941357	7.55907960561081	7.00025300830237	7.79894419221508	7.39946829671195	8.02428105722523	7.4264887778904	7.82155880447148	8.10506082671996
ACHE	1.79660255639397	0.000834255032816339	0.0189049058743096	2.04186532399584	0.0381080796651235	0	0.994096534192991	1.65822703864676	0	0.0150507515081796	2.02451710161068	0	1.47867899876807	0.928114423814971	0	0	0.946692799770527	0.985326746888197	1.61419440172252	1.01264816385866	0	0	0.985464120781494	0	0	0	0.00139412680622407	1.57211136948962	0.0327540261503665	0.00881367664357657	0	0.00439148422124576	0.0127011677067639	0.939154915661333	0	0	0.0351120135546434	0.0259302266060532	0.0419432617879863	0	1.65892326133807	0.0151918000461401	1.55661229810229	0.0529879176192967	0	0.00308344562888665	0.0144115844231889	2.5532053906438
ACIN1	7.73368035207366	7.6978381079405	7.88163878106662	7.59602247172491	7.71498086769422	7.81219658864366	7.87708959845454	7.88371231400686	7.39472065090646	7.9123450559601	7.75171637624211	7.9076175476268	7.85994220098623	7.88239055164677	8.0751619123863	7.72195491802235	8.18165069670625	7.69210132399963	7.29777016104908	7.56435677518771	7.69876522973718	7.97779896449943	7.67170273025995	8.04920909821433	7.78276912916593	8.02082006095446	8.02825623124775	7.9010593413708	7.97019586961641	8.06756044121723	7.86383311551814	8.13421359347677	7.88781746054672	7.93707932235549	8.07740507877403	8.01001420927691	7.67325045271497	7.76186796484628	7.82138544256188	7.86988259242881	7.57640088597169	7.78628049194113	7.81734613007982	7.87760584067568	8.00376728615006	8.41757586356492	7.84232351860429	8.18226632616159
ACLY	8.00962311431852	7.92320975998984	8.15541947752596	9.15545847831083	7.70759889718214	7.52871395343485	8.36777314377802	7.89755881067984	7.66066972500728	7.69464854487224	8.13857201042403	8.09956499181944	7.85404842647731	7.60729327889342	7.75488628951313	7.68660964352254	8.03532953644765	7.8898844306646	8.06436686492629	7.31998996857115	7.70334572614166	7.31484936589127	7.70592001463272	7.95461051450955	7.91276337915581	7.8982602903064	8.8940380799072	8.24177352639086	7.41710712084538	7.01737496083656	7.19846223513078	7.57581340828832	8.10102371503716	7.54535294001802	8.56781554470868	8.66867706711596	9.11345838656866	7.95786525775043	9.68630254467932	9.47712301314228	7.86204755073468	7.49560797040513	8.0006549395481	8.37673781793021	7.79985603879786	7.64770448964756	7.78014120046194	7.89102469989924
ACMSD	1.18356709827042	2.0018002422476	2.04120792508011	0.0101828715938886	0.0234196224057472	0.985781097939242	0	0.0170790593228842	0	0.00923416171708786	0.00597646332494288	0	0	0	0	0	0	0	0.00685187645354883	1.01066389834	0.83661863749506	0	0.987759858324977	0.851129877233988	1.41862429142768	1.83731416199498	0.00226573867381993	0.984789022399416	0.0530382578266948	0.0143117175664365	1.51777663464899	1.01847296884818	1.05374396840424	0	0	0.864976120374191	2.14282674512638	0.0420220188645759	0.0678452182594166	0	1.08748170033199	1.06439697898291	0.966445584104733	1.23089274350276	0	1.01295864469622	1.06105574968755	0
ACN9	4.74203058503402	4.81143695721593	4.41997880457038	4.6077427760363	4.77923932266464	4.49124643965125	4.31038918782166	4.46682130926076	4.98186237343762	4.46964702203128	4.5728201233295	3.82799168401459	4.97812534094363	3.94303895134411	4.47294011124178	4.65725033536933	4.21767421998685	4.14075432713827	4.58007067397151	5.11040267833831	5.04714286302259	4.28869697253699	4.2935135103412	3.89613071619144	4.39236515536213	4.06898832051823	4.86865339635517	4.97262166037444	4.44475710534654	4.39350939706982	4.19169594952963	4.61955856333223	4.10721719793372	4.86950793896199	4.04556539118517	4.66176473095075	4.80794323628424	5.01035506340076	4.44480364093518	4.71425160839975	4.6253273277977	4.64489611769254	4.93960894613742	3.82024100214116	4.45288258148709	3.72727446705219	4.43941589958923	4.24238169324845
ACO1	10.5304484464821	10.623661692383	10.4451112579113	10.3574168421217	10.4269177088505	10.541174360143	10.5157663431551	10.5334869679618	10.5262739057391	10.7478535659127	10.4078947184958	10.559047329508	10.6203535112485	10.8353055715606	10.4834402602272	10.4585957641618	10.6701310045489	10.5139789564171	10.6700504783219	10.4335258073945	10.4571058400831	10.8110873913913	10.7721358335531	10.5889721966687	11.1171796181005	11.1611691875007	11.1516840293976	10.8375213650615	10.7153944892573	11.0255757409903	10.6529800827717	10.9500314963057	11.0543245241114	11.0115294679371	11.1221407365397	10.8830688925218	11.0555289420614	11.2247835455562	11.1112090976686	11.0706600437092	10.2238188709804	10.1507831668175	10.8018856658235	10.381015316411	10.4828722299647	10.0767614826824	10.5623989833528	10.8658325285336
ACO2	6.9948696194274	6.88693840958294	6.94456901609385	7.18418354691602	7.08578697985047	6.73509721540533	6.61771941673442	6.7627685993512	6.68743142028385	6.7229586326045	6.63602909502532	6.49423697640063	6.88326214337063	6.62843208669452	6.46956194021706	6.41058512081585	6.37079945095632	6.57099607094083	6.78626311445156	6.41752433999169	6.0307688224993	6.28810487499441	6.85425491169406	6.37244559518466	7.29735100459184	7.1843367771462	7.30589434342305	7.12043046459528	6.26583381978221	6.89311164675509	6.61069108013421	6.65106024175059	7.07100920478756	6.79133541008201	7.00780902457934	6.70875616393386	7.27749160648125	7.01435290473233	6.85939509555747	6.99080889885954	6.58458713226993	6.31933982781947	6.64894214650549	6.686059781658	6.67129007147566	6.23529294602081	6.6909712219371	6.76552978636189
ACOT1	1.86015848877297	0.00166961981830348	1.65028250712137	2.0545460103669	0.075747740197894	0	0	0.0553849556536686	0.889253605053242	1.05371242541326	1.61856521607522	1.95182741837632	1.8653125678433	1.90956663556496	2.25122266934889	2.1576507825189	0.927783969795721	2.30441203234627	1.6234952290661	1.01706507005015	0.733004379366296	1.56266629661824	0.980354658390446	1.77277423063975	2.36610078783137	0	2.32975165261411	2.30153154538875	2.50649449395976	2.85328751928888	2.91790117673964	2.34658067588786	1.08252141419765	0.887406879111022	0	1.38147202050303	2.51985370648844	1.74645973904698	2.24801096112883	1.55221910347372	1.13391207818919	1.09878321752466	0	1.34862391787329	0	1.01997039300067	2.08491905040484	1.52351728474681
ACOT11	1.3799509581269	0.00298894921241206	2.08080701571667	2.07091818383264	2.73406305194052	2.78315117334828	1.99040973188792	2.69363542114076	2.68921492900613	2.06430823300876	2.36153972553799	2.75204913432829	1.39868698257507	2.70345119919005	0.892390620757766	2.10802992433587	2.73052672697859	0.973343649949569	1.63549689544394	1.6066578336175	1.67220010214636	2.55971136235208	2.78652908998706	1.70241441955158	0.748454656563527	1.33712658859663	1.00873213463884	3.1525459175371	1.78316547638006	2.05039801655022	1.48709486303534	1.02753594716955	1.07987693253845	0.8911133996513	0	0.796218683151458	0.136812142389194	1.74169336625947	0.162842822070617	0.967001812682642	1.12964983774145	1.09562444385904	0.949770619860694	1.3378373157282	2.22938714325869	2.60111370573714	1.67190532978474	3.76430016397786
ACOT13	8.10670955264152	8.28974262652827	8.57976883790827	8.19124386760463	7.94914688050129	7.79940066672229	8.01620688048503	8.11521201366216	8.21622326030804	8.56309552208451	7.98803413468389	8.35087621863087	8.11533162367179	8.07876855437942	7.97197235951112	8.11397082100126	8.30091185290385	8.31981416285209	8.57821911963356	7.80002981251664	7.83558571900166	8.00530528925388	7.94276161705754	7.97191823463277	8.33349425273004	8.09403560203348	8.52711153410923	8.08925477908931	8.27206059293997	8.13406025581052	8.07895053630524	8.30767537133883	8.32046600091595	7.70491317293334	7.93243349570364	7.95180094975023	8.08064417434195	7.943838645383	8.05647113774757	8.21445696380643	7.99502957827765	7.50407856672076	8.26582580025631	8.02407277825041	8.34822079941216	7.74666678090385	8.04009422083465	8.49387128795923
ACOT2	3.38830153305081	4.2513241272091	2.90264145833091	3.8793137713741	3.49998826037231	3.8794791453674	3.31150910136344	4.02618180526274	3.67207717634048	2.88316883190428	3.04756966146909	1.91547760175082	3.13147318288768	3.57956833043549	2.19887844416005	2.7442719127648	3.07303459924136	2.77924749814023	3.22304910047102	2.34805218131839	3.47907221372042	1.54514111359063	2.5560917266166	2.66181860150114	4.0086757755094	3.54858341145876	3.81613772181503	3.43534270210322	0.278039062498715	2.07380529210107	1.86346680879187	3.35167543712965	3.40808659613724	2.45185908353105	3.21865911315057	3.10003910111746	3.92680834897343	3.18522865303519	3.7397557559696	2.96242797495515	1.19753336857379	1.7205382721871	2.74831603737864	1.50821996660715	0.835651891496452	1.02968421381897	2.69479959832809	0.904332875411701
ACOT4	3.74647305384372	3.81147210495873	3.9995514066258	3.78394996542698	3.89357295882028	3.87557016333141	4.31153741304307	3.84091006763711	4.10233222559481	3.53768193561702	2.86311167956943	4.10083559483291	4.4620841790156	2.84736036743384	4.28919634820404	4.41249588074312	3.90207312306035	3.77978654062422	4.30026889174254	4.3441660017268	3.72883300584229	2.54661463436277	3.5568131309632	2.61744073882846	3.95513811540947	4.10012036346861	4.01051476323644	4.14313527442569	4.25045051333781	3.97437897573177	3.68216474540548	3.94045426314874	3.56290320440993	3.17797878982134	3.68986735817512	3.55598575501863	4.71405687996523	3.53834644285094	3.52963809340097	3.12532250719118	3.75005030328173	4.2014803894093	4.52862664697401	3.28811083161176	4.19964182846736	2.61357340706103	3.70041367786019	2.71883812359253
ACOT6	3.3416239836435	3.17341582353491	2.89136720208075	2.66138105928642	2.97712571926784	2.97232006595383	2.31114385854002	1.16061549801833	3.03850480644918	2.87420685051793	2.85060985232611	2.93675697321611	2.39540975139629	2.68477276072273	2.48101314404421	2.34292848863879	3.23846332829801	0.967713982634369	2.05647655407965	2.60703398456369	2.46734101474173	3.14280463090894	3.56321563119943	1.20835356908226	2.71696967975895	3.32300937811097	3.46847750947012	2.55786934227069	2.8296394192746	2.39051337902296	0.846508087738996	3.03061751254171	3.6660194265052	2.45466109766215	3.06639136354858	3.24683954614819	3.06062323131849	2.52386253249823	3.60180201255785	3.28697073152261	2.4819917934786	1.14252630984718	3.26868531461567	3.37181358047238	1.8605956559848	1.02895736849985	1.71073903218418	2.51110975445671
ACOT7	4.4595318450159	4.17373506057065	2.12009710872921	4.65751428311259	2.80558403683558	3.28894952298868	4.31186014451136	2.7456599907426	3.75930419469345	3.53535593441211	3.05255268526941	1.90655180494037	3.25370142530445	4.33828903575651	3.20643212151491	4.73741724338655	4.23071538365033	3.29327999803534	3.95983244184941	3.02585253723362	2.93298565768731	2.2829941122757	4.22289795626191	3.67953636241571	3.6390933826649	3.29969234876627	2.33374885018945	3.55972416582455	3.25008564068703	3.52191920759803	3.04971471250637	2.84176660602826	2.6882222804503	2.44306221740116	3.21177627335824	3.22789034036788	2.31406747646274	2.5421382265192	2.37524476716795	2.76602484095201	3.60557621088953	2.92657291069618	4.19703922522833	3.7090391613167	3.79452337939964	1.61442593218466	2.44422162060063	3.63286395105436
ACOT8	4.48853535376892	4.17401195301414	3.56159108626348	4.47206470095032	4.50817545620583	3.96785392956673	4.23702776618559	2.97308327210084	4.09671736286222	4.07569048528742	3.63656211117672	4.01495711764034	4.05024578370731	4.03554224283253	4.05989877564559	3.99635758823232	3.98689550423417	4.05983456348609	4.05609396033774	4.41526715605763	4.10421542504177	4.05545102891103	3.87889827042528	4.49633274681868	3.48474195221045	4.08793995958769	4.76495547107917	3.67077318302784	4.34658726725656	4.23811539578153	4.04540909246202	4.49221968869087	3.28227561840907	4.19071596600878	4.05305742978445	3.43512013226829	3.99213250067715	3.05056405373586	4.33689535750649	3.95858527000938	4.07210683205841	3.13791640350442	4.8975493748696	4.58961422026561	4.4611476885508	3.83223636513415	3.81899596684927	3.82837727921032
ACOT9	6.4170325779058	6.15407182855292	5.80211276313209	6.31571777404837	6.50650043019513	6.03275451795283	6.15831048515985	6.21419841381726	6.47319995385284	6.20832956670792	6.07356054389932	5.99036502168687	6.25478168445558	6.145788538907	6.39426941247297	6.651959375205	6.46727676449386	6.05851938514861	6.16705291764141	5.83272134921638	6.3600803595852	6.39322227535895	6.21945590487374	6.0695991381288	6.02465549693859	5.98324631472804	5.89420011332306	5.97020385758416	6.38814982262035	5.98054093958031	6.53020423625528	5.86951737110888	6.39027946755912	6.57728316967829	6.73860183480712	6.48857311391178	6.27972330421502	6.32793669152681	5.86524026267877	5.65661485009126	6.15106346427509	6.58439782153569	6.59439445060325	6.3034523028535	6.63525102054402	6.09148520698279	6.07520179843973	6.12956864331481
ACOX1	9.5862645192812	9.71343797425026	9.68751151423746	9.83627573892687	9.22476838368616	9.4564289657829	9.51967532384643	9.4512791059096	9.42934908960134	9.41976076971712	9.28029211341613	9.51109354961257	9.86212061416454	10.3069398461939	9.95350724250367	10.3148262944507	9.15724300850984	9.11044585775862	9.51640690564609	9.41536326907119	9.32165753980036	9.33702717007851	9.53347385532357	9.30074130426812	9.40574613030262	9.20309432431018	9.56223100496897	9.48202409153888	9.30721951928413	9.42226869266657	9.32455541404668	9.53819277024193	9.82924635059783	9.7071711306858	9.69113762765092	9.81697650124102	9.61668801166294	9.36996171617912	9.76426972423204	9.50383941148622	9.61147233161579	9.38552270403934	9.40021272488251	9.53533904646439	8.94553765069723	8.83936066037851	9.11594588616479	9.07183106601485
ACOX2	5.69433978445855	6.004262823991	5.82733894558106	5.81503089213581	5.66612914891551	6.01172006641256	6.29248602422023	6.07648027237428	6.01400841263233	5.72313334054656	5.26194528217208	5.94803236997385	5.9048181529064	6.11096650910739	5.55666987074418	5.67020785181756	6.06779481782786	5.39687570113199	5.91595713320508	5.31102816271657	5.95511692325374	5.98944156941342	5.99420605447002	6.04131630628782	5.44135679416544	5.4365043711293	5.56591722001473	5.99375420355706	5.91785883341404	5.77200246440011	5.36129617869443	6.18437515241338	5.31629444784207	5.35184754348394	5.63424451849449	5.65387877140724	5.96644768665403	6.07064095523142	5.45482610065854	6.06723096335931	5.13179930001002	5.90499706634712	5.60815200093026	5.55736556104786	5.07070254702488	5.02606312818684	5.12327085751635	5.37932421655468
ACOX3	4.74839301854197	4.46371504935738	2.92803376812799	3.99817063596241	4.65901179415987	4.28847842982973	4.51211180295725	4.39599985113158	4.89378843008033	4.40090513266093	4.4429352745347	4.68197296604851	4.55291905325481	4.95529234192108	5.02137514115813	4.9632230186654	4.94599370516044	3.96987112405646	4.8631039062347	4.54809466778741	4.72837130426739	4.92255319480607	5.40025460799123	4.76045916052218	4.27653433070593	4.55333589543819	4.40337037297564	3.77658388093759	4.58899804937285	4.16010214537423	4.19312449005025	4.61914944866845	4.68439099095739	5.04294017803104	4.1260093818744	4.89190944999393	4.53695855642258	3.41250488432821	4.26723400910379	3.95640002012722	4.25814716920589	4.51385012778071	4.89427860546188	4.5365674130995	4.67966515212105	4.41679046509759	4.20665248549498	4.38194017571219
ACOXL	0.0406430918354312	0.000428538166743051	0.00972687490162464	0.00853671331719992	0.0196415108605734	0	0.995283376290747	0.0143210566292564	0	0.00774114985699944	0.00500967617076506	0	0	0.942795235704977	0	0	0	0	2.34442452933931	2.00991697714633	0	0	0	0.859183004461672	0	0	1.0044043311229	0	0.0222174515566133	1.02806498656374	0	0.00297366972173398	0.00860482685762676	0.945766370566272	0	0	0.0238203652177472	0.0175814215318232	1.72470736219554	0	0.0139348200235857	0.0102937383076417	0	0.0359876024613643	0	1.00975865460225	1.6316491963356	0
ACP1	7.0457340132077	7.26169244692699	6.82857372573182	7.04179600480789	6.9481176570252	6.70797411908156	7.1978724438886	6.95636960721188	6.91804277855503	6.78034200236424	7.03974000336988	6.75706542917719	7.26302171176498	7.07961887010321	7.13345258328201	7.44982608267395	6.92914941222701	6.79113438004061	7.28706817345749	7.02501949904706	7.06382312864875	6.90899294122575	6.80412720308998	6.95501795075673	7.16980303221614	7.18114317839927	7.06675051283349	7.10990744185326	7.45113578298906	7.02764999683455	7.13656160130885	7.1023562831184	7.33454632486982	7.2093944356518	7.22662840645047	7.16127302814389	7.41149644281533	7.62857101487418	7.05623270298326	7.26099512128364	7.2291027476707	7.1718741760396	6.9569786250676	7.09083924700511	6.9617166916478	7.05886159449202	7.01607911443816	7.3633579227673
ACP2	4.96241618569718	5.17412341400468	4.62527643897466	4.9445096497197	5.44320613256741	4.72145603400384	4.79571775811404	5.38948648132882	4.64688597561178	5.1643928247665	4.7517353544682	4.56699631511501	4.69934685861505	5.03277799940973	5.34944955192053	4.87067647508309	5.18453521431117	5.10113452090467	5.34149418316525	4.97883497736188	5.25569500000795	5.05474580660521	5.39900116974648	5.12862191995655	5.08851242364361	4.5856555223222	5.43699823911215	4.67083942631029	5.65229562364166	5.35442798985151	5.66080177367855	5.24391561989933	4.35741681027055	4.951291958528	4.83365404113108	4.5997833361572	4.4008126474434	4.14116320588655	5.05527677255371	4.4155030727804	4.92481618519834	4.13472886246934	5.33071502955095	5.15306854092497	5.07836458787865	4.48525239752599	4.44539706544579	5.05191356549815
ACP5	3.79576100566122	4.39659041826908	3.11629222865243	3.10199829939997	5.43177322554356	5.82901706548872	3.89474416073791	5.85652677704222	5.74306007458177	5.07321856305432	5.04726990652673	4.6278374680944	4.11257677893435	3.75875981860274	5.14216127518909	4.75153185147842	3.58776482662728	5.10265550094093	4.22884421652048	3.19857891232381	3.39779855731902	2.54272202166991	3.42775976743685	3.20094674062566	2.81601606140857	1.55688907288153	3.59653351251299	2.77356989396472	2.65369976209883	3.39804615773996	7.01083524520095	2.84824824342191	2.92592410691333	2.84289107995674	3.19109792451628	3.54600706952136	1.44100575661964	2.58422185177237	0.559624146547059	1.94374290593101	2.99974609705661	3.1378400976713	3.6349625183724	3.48748880414108	5.09325912364687	4.72284138785621	4.28168565672381	5.57833450774708
ACP6	4.29236585479906	4.09136066570659	4.40829893287539	4.16541416811498	3.02297516765026	4.14019209417849	4.23764066750083	3.94328046726701	1.36664946016788	3.08222913829218	3.22174529116958	2.72488952209969	3.10951044971503	3.77543399085046	3.20508673104125	3.55504774548175	3.90384256270855	3.43101934718251	4.44279326481779	4.19214866184859	4.31478739206756	4.05722150818166	2.77627777245842	3.57858235856299	4.23060656775837	4.35026557139291	3.33385219104491	3.42899171600479	4.42446986681494	3.97677122726001	3.56915030594952	3.94163554109581	3.69018240579031	3.66847242549983	3.97028848235521	4.00253422263493	4.72387365450464	4.58807720696849	4.83846864429048	4.48492410439178	4.16204810826238	3.92971424168666	2.92802856013486	3.09937136486985	3.77363508660867	4.02409643859498	4.35786081522358	3.3766335604173
ACPL2	4.24587127276417	4.3261612253288	4.67908909109167	4.47652093448051	4.11321798424769	5.01407487205994	3.89493738936036	3.95904224053005	4.08888883616457	3.54479234064522	5.000797517693	4.51275952015158	4.32201281465001	4.25450170021145	4.27943577446153	4.55848445953724	3.58947375667107	4.83117774665381	4.30535728318287	4.41653029748608	4.33695553877639	4.92342319621233	4.72806932300127	4.97236492261349	4.34193020209566	4.14652481978092	3.71225381317645	3.28956822265798	4.18217047263441	4.52801418099766	3.95709703121801	4.28280962930015	4.42248990626296	3.30763269639983	3.87632751406788	4.27535043183594	3.77195872725002	4.38043459704985	4.35054868512608	4.04496803508873	4.80197119839987	5.31986502648015	4.84769604359577	4.35750727308799	4.57342716679218	4.60855524658322	4.20476538785942	4.50969997043329
ACPP	4.209593480634	4.0040545391426	4.00046297344446	2.42571661430948	4.18771725382689	3.66794176900895	3.15768340187883	2.49618413719754	4.17623766713327	3.66259496975822	5.6252544115524	4.57782788497949	3.10390600935509	3.44381826643658	3.58675452481904	2.50583388921698	2.88602234751434	3.43023986296098	2.87187781406697	5.66356046168823	3.63394001775032	1.95722975279445	3.67247207083295	4.07543935323324	3.24283836403301	4.5075493203458	2.01530081454679	3.66987185805907	3.47104364132826	2.89198954131713	3.67308495704109	2.84946120132721	4.42188715885256	2.64066875800386	2.66162552284948	3.03389793063003	2.38630632607958	3.92181434996178	4.72580694762106	3.41361433702693	4.96194594392998	4.21044472186755	0.892302056034198	5.84417688758405	4.1903672258243	6.49587368390958	5.80038165575762	3.3735821094717
ACPT	0.0206579661118012	0.000216994842716661	0.00492951470345768	0.00432587309800818	0.00996338241744	0	0	0.00726090954238311	0	0.00392244330456277	0.00253776664360948	0	2.25162190440825	0	0	0	0	0	0.00290976340197713	0.00124900530929335	0	0	0	0.881287238413598	0	0	0.000478599700505889	0	0.0112880875759765	0.00302845044124639	0	0.00150813393571151	0.00436630830490091	0	0	0	1.68809429471883	0.00892873478726891	0.0144718377410425	0	0.00707438736960886	0.00522412247159393	0	1.74462340726245	0	0.00105875547523881	0.00495534645820899	0
ACRBP	1.40788435520222	1.00428492683809	2.40403906896388	1.08541520673815	2.4877591128905	2.78153098683744	2.7983427667061	2.70090459241521	3.20589291990292	3.22700543390024	2.36421590376861	2.74834353599603	2.83984894234291	2.20195224287823	1.4755067085378	1.75965706734265	2.23323514086461	2.56171008111059	2.37041171997411	2.34274512097928	1.6493571295807	1.97043405930801	2.29789768309814	2.29518632621285	1.68020330634914	2.01360873557182	2.81694903711575	0.967518371677964	1.85808248101025	1.65846350481959	2.20060246287813	2.83758419907281	2.41654019686766	0.843520865292272	1.45736012285758	2.58119056321992	0.261328726738276	1.23151993607877	1.93470974111782	1.54091229111411	4.1185734134286	2.69344690628368	1.5178380624095	4.47181552378371	3.05968287726578	4.1872238650244	3.09629483874624	3.10560955528054
ACRC	3.03776109389984	3.81129890107612	3.995566914561	3.8861782606709	4.26318032739159	4.55737812100658	3.15828520260835	3.31496270454891	3.16340037556305	4.81857435218569	4.0450292602094	4.0206134688865	3.38535961105676	3.67729290092076	2.88006620483013	3.5609276223476	3.90617240193544	3.43169292077363	2.86871607059685	2.0300880129553	1.86617333661259	3.42728826305317	3.14123799701994	3.58617652496426	3.37745408615481	3.68491720026675	5.05402010710564	4.97485404583047	3.29492516535114	3.97626644652113	3.57004510994459	3.94138641843174	3.2806906466098	4.26409367935599	3.88236063930723	4.22179321038702	4.36121446107455	4.01571777720896	4.1469041550935	4.20833878452662	3.86753538874447	4.02682901145227	3.39265186188694	4.02852153722371	3.95814510630084	3.19672300000298	4.02062757717851	2.71657445056697
ACRV1	0.00420729806769435	4.40562991233481e-05	0.00100153672155333	0.000878814553753427	0.00202581662613783	0	0	1.04329534620481	0	0.000796808501928906	0.000515417783967006	0	0	0	0	0	0	0	0.00059100262621298	0.000253623235001232	0	0	0	0	0	0	0.000945801295306808	0	1.10715044287408	0.00598200947416081	0	1.01392507455929	0.00862253496865504	0	0	0	1.11517487778939	0.0176175413944335	0.028525157333118	0	1.06634091442168	1.63423675696379	0	1.76377251839699	0	0.00209207668223877	0.00978470523160763	0
ACSBG1	2.680296152802	1.00450177682265	2.88665294614666	2.6570880972574	2.49505709002675	1.55235476669024	2.99088081740642	1.72601731703407	1.42559259634927	3.2294966876695	1.63431822749974	3.11182410770784	2.63485002906269	0.850641120652941	2.4868413798251	1.317945179597	3.24314299932695	3.14783559208437	1.06033858372635	2.6057947026793	2.86749974994229	3.56095382494804	2.97751733725269	1.23121920266863	2.28650795925837	2.28169898547785	2.8172156535475	2.78164483387869	3.03973687269269	3.22882099354473	2.69221590706378	3.61248801229586	2.10238098323669	0.838323151978	2.20493223792045	2.77485126178388	1.88617983385109	1.80743420291828	1.38610094686157	1.53961968156583	2.47940597537231	2.69647054250866	2.75048595100792	1.48779193269726	3.35115839906558	1.02842034954425	5.162273191979	1.49980141168002
ACSBG2	0.247060713041576	1.00377290029177	2.07710488149936	2.06766724505043	2.72741474945139	1.97378359738545	2.57660278534773	2.43009073944983	0	1.06827961643561	1.62695633497592	1.94008643192741	1.40763854705569	2.21470561417508	0.898006704611766	1.78570206261358	2.24265386390951	2.78727407920052	2.36528799099618	2.60282296339464	1.68754106804947	1.55705872341128	2.30044405331057	2.9344166005609	1.29772907558183	2.33317116434316	2.81554791531079	2.56282522702166	2.53032886921511	2.6386670322699	0.879019341969534	2.02929462920559	2.40262522767971	1.88334698823095	0.88648714920996	2.38473617019002	1.26313994513066	2.74321024484534	0.225110084667351	3.43144543064738	2.45261696302294	2.1013981965713	2.76010686087582	2.35449365902428	1.88662466619597	0.0170730999461123	1.10757623607545	0.926322265505095
ACSF2	4.25902103941333	4.64806802090248	4.34827327419425	3.68005022000185	5.14504450389106	4.05308345204014	4.44788822244803	4.84215481368642	4.42742072120816	4.53741553591261	4.57358585070182	4.68185646094347	4.70749702960564	4.44619271096562	3.78435430939299	4.44202929995873	5.95301012457089	5.06042172985948	5.30167314537207	4.19543086361088	4.85363540553833	4.96843326155879	4.21886068966707	4.30224471112792	4.13225366181601	4.9390490801796	5.0109770666785	4.72574371709177	4.73736362286375	4.59647682101584	4.32629949688486	3.94555393589731	5.1449649525851	4.38166726160694	5.50152396743471	5.28163240893345	5.94279352423977	5.62779258831256	5.15468806340107	5.96158597291738	3.37068737285797	3.83854058815579	4.457860865303	4.78516558779222	4.02674511845004	4.27404368721891	4.37104939305653	4.16474426392638
ACSF3	1.56045995889542	3.58893184570881	3.41580116819991	3.66424828417402	4.17317275612227	3.67032630298938	3.57427364343857	3.1452487123098	4.18715204584841	3.53261160524554	4.36408446250902	3.7396444967498	3.61852121994707	3.68039866074985	2.88283734226434	2.90519771866267	3.48798063011563	3.7815810041472	3.51369422140413	3.19422488466135	2.39856038571758	3.13715497207725	2.97123931093464	3.69075847109191	4.2550607870302	3.61140611569629	3.18113052829461	3.43147508778583	3.27223246254717	3.76616974364638	3.46235540195063	3.35645678129071	2.91562055052373	3.45336738977008	2.4504404319517	3.85760142059347	4.25398674911363	3.21516679312298	4.30418170198862	3.96236113899767	3.74135826172879	1.7430893927551	1.50092601597361	3.74436721696295	3.68340500378163	3.9292061734741	3.43555963250433	3.62693211538947
ACSL1	12.1065077967008	11.9791333745422	12.2725804654735	12.1677297540928	12.2122423804927	11.8950912921593	12.2977679820341	12.1662369501075	11.5958751883996	11.4999109994954	11.2535998670562	11.7427858352153	11.7390710601415	11.5718131503098	11.4688877166916	11.4242822295197	12.2130134703891	11.8706760457507	12.2500982809007	11.9750198657095	11.3708020203824	11.3941704301244	11.3331390615084	11.6703702715571	12.7185671490885	11.7083896680213	12.4808906418729	12.8100355437512	12.2410073721087	12.0076955114187	11.8374255323101	12.3928658690423	12.5450299213667	11.6870571604484	12.3659229128058	12.5862912136391	13.7932064806373	12.6098288986532	13.4312195902596	13.6994351119108	11.8712975067937	11.2105317172777	11.4751540348607	11.8798736975339	11.7861520394721	10.9811981198315	11.2694621170193	12.2998136191206
ACSL3	8.49618730822393	8.24274987432877	8.61963824032342	8.66116820817498	8.00850810369638	7.87342106198365	8.4019785126527	8.27331949880199	8.33718031911457	8.06848779295353	8.4042987755019	8.56499331013078	7.7110820617581	7.44322670876088	7.71058740585544	7.84121303566383	8.49212776907248	8.07951007001098	8.45957256981508	8.36491805919089	8.13908240512111	7.40901160464823	7.93120175224396	7.94881071368175	8.42806165108851	7.97017392531678	8.68026749603873	8.55921962488713	7.99162200284752	7.65878267485327	7.91917064319346	8.12372961229892	8.18838372953876	7.784498033788	8.39364605730073	8.34365182602129	8.15075809715537	7.77772365935746	8.09053931598205	8.09146303136538	7.92976060829258	7.5212237223202	8.14431738207271	8.0982181481993	7.98284302867668	7.03710279478664	7.72903024254541	8.13912459123188
ACSL4	8.32843953980967	8.11808178250843	7.93977305208849	7.75364326290902	8.27766459262848	8.17132661028148	8.37639897536475	8.20416164502484	8.08445217730073	8.05686730650631	7.97015477537119	8.069180859119	8.34516427241942	8.20442716436726	7.92908490706989	7.72111105364992	7.80221032503279	7.96537379903715	7.56706103423968	7.74630815076824	7.75573056819209	7.86726222301852	7.62219299330891	7.80362377898237	8.49317617436595	8.54539578223061	8.19139452776489	8.52498009900369	7.84047740885833	7.72501420981277	8.04906053161401	7.8882477522407	8.48126673250936	8.44911350005377	8.29526617586052	8.4677798862716	8.56686902000904	8.48383363616191	8.68089537459155	8.70538339986432	7.81958445911594	7.84287643457721	8.01670290705951	7.89730891816464	8.3316578069928	8.43902710344519	8.18738660659321	8.35869759428052
ACSL5	6.43157088817488	6.46382588389521	7.05397772726903	6.73204733030262	6.71544994749641	6.90928498889761	6.71621193968021	6.99399757358861	6.75973102644314	6.63467957011045	7.02823444861543	6.85528117137838	6.97433731095318	6.58675806259864	6.52768079250501	6.89958122911079	7.19126662108483	7.25677713498094	7.1136511267558	7.30091063056842	7.26827132986402	7.1956214073907	7.30259040433191	7.26341693383483	6.79331087050779	7.18287240962027	6.71195510089461	6.65665489801657	6.45770603940083	6.37828043248941	6.8001096371101	7.08046617797331	6.91359026709858	6.69246629829106	6.86617611623264	6.38324421695076	7.35658889659949	7.49446172178459	7.5423959195398	7.18621158559722	6.69893860327207	7.19270756960221	7.00114080935949	7.0876098877267	6.75849644076685	7.50882955127188	7.0273855186885	7.21523955871006
ACSL6	0.178772361932179	1.00318040580649	1.65469143982006	1.06358396901976	1.72603426400614	1.56130057406826	0	1.68771562033666	1.89033288100096	1.05763822678814	2.3544748583507	0	2.18470092376953	1.48352046626427	2.51260036199196	2.14679140347006	0	0.978702698618625	1.04272762778322	2.6003556634216	2.06677844022775	0.975322111115606	1.98065169961999	1.75737856185542	0	1.74550676142073	0.00652157640139934	0.975267836727216	1.79879687730459	0.0410236205611422	0	1.61353758128464	2.07829528078631	2.21934107109449	0	0.77778658045385	1.24137608275643	0.119333906891145	2.56919666340113	2.29094944761144	2.44281832777763	3.24821037313752	0	2.3279912938215	0	4.0140372981071	3.39449161922513	0.932676677973895
ACSM1	1.82952198600735	1.00259149656759	0.0282210097282232	0.0247783416826025	0.056787886267012	0	0.993025107751319	0.0414830436077354	1.9089869870996	1.04703832077839	2.02839686043116	0.954505829599568	1.46046673154202	2.51101345508217	1.516479560829	0.839310309052376	1.94073362289991	0.982658275236248	0.0166876750209539	1.01493370514327	0	0	2.30649781650244	0	0	0	0.00161938438305604	0	0.0380102953753894	0.0102354814518876	0.940347152141551	0.00510058587593447	0.0147483713393032	0	0	0	0.0407437526346614	1.09830968630568	1.16129519893995	0.980501065439334	0.0238667593207113	0.0176391262001521	1.5552795783008	1.2058430211469	1.93966962163193	1.59641658440981	1.63890134381621	0
ACSM3	2.01530883663238	3.00363345851588	3.08254926367904	3.07243976760745	2.76319891542941	3.29527215637105	2.79725866976112	3.69618299776407	0.815168900960123	2.87508975644113	2.63039389598444	0.913662301550815	2.39292071411639	2.87964454722893	2.70581278253753	2.94722975514931	3.37664654216183	2.78222696069736	3.04872462215647	2.34526830005174	1.94816303371075	2.7782331978663	0.967524507818576	3.42944705330938	1.66717277222059	2.00133698077082	2.01136828569644	0.966011395556661	1.86931618758165	3.22950309634331	3.06009215530712	1.62311148218785	2.67924995526099	2.68232548006076	3.48833848670037	2.77228140852772	0.282263216456662	2.21149799155533	2.34219685454547	2.54580666600089	3.71574748343356	2.43961802478331	3.1156561297455	2.97957015657532	2.1902876963213	4.0184175406655	3.99433518917081	3.39551457737963
ACSM4	0.0923114395282801	1.00234172048991	0.0222575643415351	0.0195397429635815	0.0448379366691649	1.56716401520879	0.993698447034975	0.0327341349741961	1.49853272039532	1.04253920804353	0.0114763698437945	2.28448255319945	0	2.25176117143467	0.937086992210252	1.44092757442195	0	0.984335285864626	0.0131554271888639	0.00565304735903774	0.790842861100809	0	1.98529999409444	0.809580850491093	0	1.82423393796668	0.00278142548151306	1.56867896827527	0.0649710842207601	0.0175601981451717	0.92646946244547	0.00875663065488256	1.05833954634688	1.92522132607159	1.93461683246781	1.43902217080529	1.16357570864636	0.0515001901214049	1.1962526048581	0	0.0408722698081749	1.06988908891054	0.963517990049877	0.104714230933279	0	1.01407751625071	1.0662671986762	2.28114621385888
ACSM5	5.0830723898947	4.86233247304891	5.1426573775986	5.08643196709021	5.44547726088544	5.21548860620454	5.82198881573022	5.42818324775362	5.23770869947533	5.28649819757043	4.69593562312147	5.31929707544043	4.30661703548932	5.07133018342044	4.63733301076611	5.13641603463702	5.25616679823557	5.25729237909939	5.22713382827972	5.41639380843466	5.02388081257324	5.05440313688716	5.25755535690393	4.74365918838543	5.66844681807644	5.97684621478804	6.68309034640099	5.97142695506901	5.91709588080265	5.32138961475509	5.42485280503544	5.24598357408745	5.10819222710385	5.69607940214433	5.99051205349996	5.98071956585599	5.58573933291465	5.35121682196142	5.81692889276251	5.68585863665029	4.76739713477776	4.65833786432389	5.49000600236258	5.97910498637744	5.22051656354257	3.35266837856103	5.20966408914405	5.24127478508342
ACSS1	3.63356849798474	2.81241608118456	3.5643288211979	4.17242315511312	3.67243392255102	4.21586095957086	3.79553577135826	4.14456434743592	3.9291607327762	4.97744893277159	4.63202305265417	4.45268952614578	4.81262441615448	4.18633598290891	4.35008644626451	3.90929285239597	4.42529419713525	4.97424257433667	4.75378624079622	4.6080871780716	3.29946699729181	4.66970750435362	4.220328546083	4.1277015193083	3.93459574323795	3.84864850782657	3.71216493650137	3.55398485243499	4.51038708266615	3.88075885032403	4.52234876278	4.1227185033965	3.80789106135838	4.57083862690544	3.96602177684859	4.21135782525173	4.00103272575482	4.72442026457417	4.5108227115974	4.12816786921089	4.25404439311557	4.29147017040359	4.18497562929556	4.52500177923456	4.03629319546767	5.37930336725279	4.75332055177919	3.50074501777185
ACSS2	8.00208723815164	8.19908716287008	8.57534633685255	9.11739093107865	7.87960888751174	7.92087130619305	8.29672205561104	7.68129464470994	7.37109331351298	7.77333207633977	7.21178208631714	7.7822694597759	7.52020456739837	7.98916265838066	7.47644917184676	7.43763553562159	7.84385100266167	7.60751415427499	7.86627661581972	7.55664496887413	7.98987296179213	7.98329359280548	8.0102572208939	8.09518624607256	8.68840081456469	8.21468348233601	8.6909353077247	8.40490258174997	8.29611506776641	8.47859320223368	7.95083997276694	8.349267317883	8.52011256898984	8.52903111590662	8.76944629086858	9.09931918412495	9.54143992065791	8.30499419242754	9.40291464151314	9.23338112750268	7.39648724926393	7.62121001234103	8.22917901537174	8.25315833290099	7.92918169337117	7.46041917148423	7.72968454662359	8.36678870403256
ACSS3	7.39079139316103	7.633684661269	7.49263142166977	7.47157375203353	7.62396346627025	7.42611956378542	7.73658894668053	7.22673964833688	7.37236022789916	7.5306719751416	6.87208810340153	7.31662365582911	7.43749851410452	7.72474238742468	7.27680718352714	7.23808078199545	7.39542279138049	7.1507830828952	7.55055571950048	7.15453616711438	7.70091336022347	7.90339539184747	7.95457788375614	7.72232636814342	8.53800277763576	8.79075083805973	8.90013022683366	8.57406372381802	7.47718639841231	8.36328472709636	7.7696531615647	8.28894107377759	7.55042700009897	8.41122714751554	7.81931581200494	7.82907794590716	8.49941742106258	9.16537729140923	9.01011546917164	8.62253671165348	7.36671959364177	7.65244982024402	7.94017280039156	7.48249550298661	7.60436782889102	6.9684686156591	8.1324874260995	7.8323469574541
ACTA2	6.84471299049283	6.21392101067208	6.12606394123906	6.70379597289016	7.88332554897078	6.77369475230479	7.72992596458573	7.52316968618449	8.21039492309111	6.76700875272472	6.35624608824617	7.62559612855566	7.98151031991531	6.82435442204403	6.88399247324772	7.86659405178543	8.56699727463256	6.27407788569171	6.84073303646918	6.45188060327431	8.13758867061903	6.4086988574138	6.72586188977657	6.57381226138469	7.65998693275144	5.85862564347864	6.12034275564498	5.85176459593283	8.98857913243419	8.09433194020072	6.9132436107623	7.85593527588968	7.99327660831071	6.38091749076106	8.28515515766486	7.89628833105944	7.67684229478009	5.04908269202832	6.23856886536624	6.06416344771208	7.92647013581083	7.56951566575665	7.1344525873107	6.65360175364856	6.60363323328948	4.78285895867297	4.77749345687355	5.91688411658397
ACTB	11.2676818566432	10.9468724744864	10.3535565560356	10.8514423767255	10.6773687724518	10.5941020622258	10.6491743592086	10.7187017551977	11.0212648102413	10.5946411240116	10.9635440994313	10.7860986793855	10.8380802929471	10.5778412682661	10.7943736000272	10.8132369517835	10.4459844889832	10.7416115324983	10.5348095087232	10.7908881458898	10.93226780049	10.5681164296744	10.7640104725726	10.7595969401518	10.6993878555852	10.2512995705581	9.94520777639945	9.84670690790577	10.7744481696886	10.3108269551619	10.9259962592284	10.6372259090898	10.5118550745394	10.4429167300323	10.5888298881506	10.4896021754419	9.737836227477	9.29257352902337	10.1126684127286	9.80543955475421	10.85435744438	10.5793597795747	10.4334597850837	10.8579414715571	10.8048356109456	11.3275222483127	10.7981808927926	10.5408094595942
ACTBL2	1.90719208273756	1.58834449516405	2.07276758624754	0.0472244348899177	1.74030879754368	0.972736121677188	1.99136912113292	2.42411425608724	0	0.0428517998281149	0.0277947950994347	1.52533070183253	0.826418115184318	1.89383206749425	0.904520869769348	0	3.10446077959446	2.30145076833597	2.36287970860101	3.33697590311652	0	2.29819619894017	2.56549089458219	2.7713314332881	0	2.31664286416683	2.33136083922402	3.43891208822911	2.7979130646553	3.37282413752847	2.4793143435311	2.35164505896355	1.68085473448444	1.87553231568496	2.21851269688908	2.60165456801764	2.25006524791957	2.97001146999125	2.29879567788655	1.54511802237662	2.14634254495671	3.09232771029718	2.53279421629555	2.37765257032752	1.45665632350541	1.02468498937516	1.11552731754624	1.92947364662309
ACTG1	9.19392103525005	9.20157172023081	8.51905171099953	9.35719134232133	9.25722010487749	9.24507402492173	9.2338574167265	9.19128294285373	9.58598508568744	9.03989762757524	9.10397057625677	9.01168168511531	9.52316286679972	8.71079503756886	9.38655205671033	9.47544596958418	8.83474563766246	9.3525488190706	9.17793124579279	8.80330876056429	9.52396573883994	9.14629277698214	9.20726544312574	9.1348618537468	9.13244479288989	8.69643287840826	8.23072142538313	8.30998178769935	9.12311346179008	8.96523217447554	9.28547043900595	9.13432002884646	8.77911184207707	9.10339253376248	9.13722912224189	9.03510523557327	8.29665511978755	8.17827131970598	8.58563125306204	7.89318516377259	9.24848493464345	9.07911798689286	9.34003961870392	8.98470501529579	9.08803418682846	9.25902330445335	8.6913464745814	9.01522583439831
ACTG2	1.94161217002656	3.1728737522079	1.67021055774087	1.0789994322682	2.16256616402823	0.969448578838217	1.57484817329392	3.41840841395056	3.05892614928523	2.86381282352534	0.0344799773610946	2.26237872086288	1.82468977256607	2.47766524528843	1.90387534404497	2.38072584979437	3.74186354501437	1.97622343685373	0.0395002730930065	1.60656975320612	0	1.55578707675251	0.973710959191062	1.27148823422448	2.32434453364451	1.70933699899502	1.01099273096351	0	3.7653721912811	4.74204272401806	1.46369765757921	1.6176552447191	3.07617332443889	2.20512552899608	3.08093722045354	3.63412677897799	1.27813060327715	2.18218290075753	1.89774515612401	1.54566379198531	1.16252420783408	1.69811473127377	0	0.312201604944399	0	0.0189967678097152	1.11383340084872	0
ACTL6A	6.72663294361202	6.51211633844791	6.03259415123883	6.62625324714822	6.91702870499163	6.53675241692151	6.72994539558137	6.35875222184266	6.73795410617875	6.55479175831333	6.49394775477511	6.5248206559443	6.75042320000855	6.36760715048434	6.47023228536579	6.50863580271005	6.65156858121364	6.29289081021449	6.65812893646518	6.32892193991773	6.63090093717988	6.49018495682405	6.36362897543174	6.18125465885466	7.27614634880372	6.95073114451379	6.51928156525557	7.1507484602961	6.62324217320303	6.5811391835028	6.45403224184209	6.65090751536006	6.9505967761041	6.51819077392443	6.82091646831401	6.99392627170523	7.22981098997718	6.74435695643258	6.91958913721443	7.02370132839745	6.61717902028893	6.66654331499232	6.36058924504328	6.18467946298259	6.72267361467077	6.27363115739903	5.82523584753908	6.60647275966906
ACTN1	8.39475231560802	8.29895846623881	7.97107221200196	8.50963411307699	8.02751477418451	8.00004292921117	8.0968434324366	8.06831113218992	8.36116036798002	8.12950587384705	8.31793685977019	8.20063857116956	8.2242177351726	8.28207500398938	7.93435242113831	8.43346918805887	7.86678635019256	7.90168109389898	7.95382928055995	8.03077295465131	7.93965691343681	7.65273073171134	7.90785537994095	7.99017242765047	7.862071124813	7.35212546552127	7.36022619543651	7.26481099639226	7.63189453289433	7.44848283335273	7.431656495669	7.36730676579444	7.7923278465118	7.20816074515003	7.7545252000474	7.83177659691318	6.81855271349252	6.79575118252786	7.08742064261665	7.0755879180638	7.98673661253856	7.48539200025116	7.81167381263609	7.91524002305768	7.85923778356821	8.05860758377687	7.87513001679513	7.7146051630244
ACTN2	0.0327402049179073	0.000344696051462979	0.00782648945865585	0.00686855651019426	1.07775159991542	0	0.995552349062285	0.0115250267720193	0	0.0062282729725983	0.00403021858818411	0	0	0	1.95624136997349	0.899004766507243	0	0	0.00462079711346308	1.00954406589866	0	0	0.989056606534462	0	0.8502980908051	2.17920144565032	0.00172482424225577	0	1.71154645919332	0.0109007915706555	0	1.016704140986	0.015706163225239	1.5194236406704	0	0	1.13702670648632	1.10040711682846	0.051799161977813	0	0.0254139057595256	1.64297807961446	0	0.0654064914739752	0	0.00381457947937352	0.0178199042847042	0.962711519587388
ACTN4	8.31047384458575	7.89917361837524	7.76624168070051	8.00092632763393	8.05250138060264	7.89141810290809	7.95409358993285	7.91778509031181	7.88514781664665	7.61156919005934	7.76572901043138	7.71851185783178	8.48459140223524	8.35614368630603	8.4590202261728	8.49197675143728	8.07555705298682	7.72578654511311	8.03042476359222	8.05853345945098	8.13978962955381	8.0486078397923	7.84158549072644	8.12366832746256	7.61639023968284	7.30853205007008	7.55835937948716	7.45409070455488	7.67555258112041	7.47435754101513	7.6511651898436	7.95490415325107	7.74265797882839	7.68071513025918	7.94972722781969	7.84214201777687	7.27327755458031	6.86950281853967	7.39320471673637	7.13657646671717	8.0185509063589	7.6511237508308	7.81774065449988	7.83988897274647	7.59207016798821	7.38306474615745	7.94677773751352	7.45890441836054
ACTR10	7.42053003872309	7.4637341249703	7.00743215808501	7.23726485386386	7.33468235413132	7.00007586853345	7.11763310455979	6.85050035547041	7.26823946315296	7.19825418837166	7.21090909028754	7.0329806028278	7.26224002540039	6.71659371142818	7.02433580884333	7.05212325006913	7.20893785020474	7.2285616836249	7.60497488456245	7.31955803255453	6.84517369960031	6.89707984525745	7.00470879100072	6.91631111580862	7.44238377069835	7.45098583671126	7.36012662056095	6.97022931119065	7.10412243480681	7.21272752592182	7.30479082009999	7.37591465555523	7.13974033615364	7.01981147072181	6.73429107133644	7.10925237722237	7.55960390533369	7.39049413066735	7.20149037588817	7.16653891684069	7.35336353337764	7.26684612220266	7.22960839770962	7.25575453378108	7.10244743761699	7.15468227744712	6.967010107211	7.17740484431386
ACTR1A	7.81925711383297	7.46377475291849	7.16713311913308	7.80158383519304	7.2412857025214	7.16617159925155	7.46406762112325	7.54980087106449	7.34866767192414	7.29902966797712	7.32749603712167	7.42429964855209	7.54218859101145	7.66127278437023	7.52888979165466	7.63490536002154	7.18973583898797	7.26556131771265	7.40761257194389	7.50080814906483	7.67360798471509	7.81845139492826	7.69254970127977	7.71135023676418	7.30116146692384	7.06378462637175	7.17132603544757	7.03635164347333	7.62044190421579	6.91925462109873	7.26228694119944	7.28408864124897	7.36320417831035	7.44614278527084	7.54388000172036	7.55247644382173	7.18780437492722	6.70057040256268	7.13765645424392	6.77681575119358	7.3828979136668	7.13899732176611	7.71696144363073	6.90579125431989	7.20413446392216	7.25417304149263	7.05205547163615	7.26886575630708
ACTR1B	6.1494795438318	6.36186955815964	5.9595444453877	6.62564164175099	6.18440864875187	6.25215626870071	5.94238998663756	6.21527628197202	6.59833423662449	6.16721625339301	6.27990948512733	6.22832795186481	6.60393902062105	6.31986506397289	6.3934751690087	6.29465484140501	6.8047835557876	6.61535366681302	6.58153168627705	6.36479136275863	6.68910791997262	6.15622612120806	6.49520155540775	6.47049906221034	6.4291262095595	6.66264409969897	5.96579057343321	6.57063831460524	6.49009325151806	6.16101821164339	6.52928967262848	6.55937547698946	6.19399200217068	6.61713515336268	6.35382626023971	6.38834609210076	6.36969349975099	6.19961813815394	6.41078353139445	5.95653364515803	6.05843575059846	6.6176360888993	6.7304308631444	6.44862223657263	6.63428542051318	6.41754651433544	6.12160549267112	6.49056250398634
ACTR2	8.53701245655694	8.58931945906369	8.40469134384379	8.43262280757482	8.81443585565341	8.82465025594808	8.59562818769369	8.65341703640751	8.89914304525345	8.72360290994692	9.15967226958454	8.78238527278453	8.75916688557584	8.57022920165587	8.88200291056232	8.66649317643284	8.70283197845817	8.81651417870912	8.40341106964215	9.01943475366886	8.7488638005358	8.55133143894951	8.58594657905875	8.53548718604907	8.50147353736732	8.44773581778424	8.30614334373897	8.41730224417478	8.78786494320857	8.70644170741215	8.84113899125529	8.53224575712102	8.89098478105987	8.70871323063555	8.60855761775642	8.57210254400035	8.54965246768348	8.34216385895509	8.46896224390388	8.43260441393336	8.78191912594233	8.84203117937542	8.53454595696637	8.95155138362326	8.79179339180218	9.3718379906698	9.00048695458133	8.67800537028903
ACTR3	8.76604160662235	8.6696910038971	8.37709298339068	8.46770009581036	9.46114826157293	9.36980491108799	8.7762155075767	8.98209698431678	9.41341976711523	9.31780212102662	9.67121032265691	9.34254600342009	8.57436707198842	8.30612122796969	8.20149288918885	7.86072676153781	8.10917115166046	8.31961117647224	8.19881084358815	8.52105216660988	8.10897426136549	8.22363844651241	8.02091024817643	8.20476569268915	8.48275975002728	8.92944494719795	8.51529722301511	8.58872303945139	8.1495124746446	7.84877351569719	8.38505546832585	8.38950516957868	8.47718855019091	8.38746624311846	8.25646544599085	8.40788068765619	8.08220741333109	8.01150792911509	8.19774414141867	8.15159337862768	8.62971958728001	8.38071480210413	8.04818106898368	8.86710403398934	8.88124932022512	9.34493114240922	8.60081154539495	8.4972623014191
ACTR3B	3.40527021141074	3.17405181040324	3.99135772024835	2.89449412912446	3.35993915349362	2.28541665768856	3.44879066956627	3.82855776685567	3.55723922128864	2.88636270095424	3.0495776582815	3.38985530442284	4.07396807708176	3.03349960223052	3.70580674905125	4.30946676421688	3.22332037680694	2.77807444388857	3.37605348260303	2.34914856417049	2.79307772453672	4.43261363023538	3.14252968649093	2.64806682634218	3.01782926571126	4.1963207900299	2.81872022465575	2.55424762200624	3.2605626983415	4.22896687014523	2.67480280049584	3.3549968306808	1.71142955995998	3.19077485359402	3.34714256767001	4.03243927641173	3.44231869229208	3.51819453062961	3.77191906952741	3.1293134187274	3.47733625857018	3.43661899230251	2.51703148889422	3.58266081620404	2.17194963798899	3.48217375820727	3.43070847720531	3.38652611415376
ACTR5	2.810898218232	4.46320407014757	3.42162435178716	3.88913883011996	3.65764944565171	3.77582842847184	4.15941348247966	3.72668849149064	3.65424478257912	4.07231095710071	3.63434169824437	3.62746917873938	3.70924688813845	4.1206084312267	4.76074093655511	3.84166036345819	3.80841420843423	3.29261191700518	2.65079462271444	3.48414533897617	3.81732264375512	3.55224776330307	4.14402838428454	4.08040687327716	4.16363680243429	4.01655098188545	3.91793064785525	4.55844706876111	3.73849218403409	3.87829654282488	4.46690305929317	3.03952213453991	3.69042567370654	4.51798922036568	4.53375331368973	3.65010761236656	4.36401819292265	4.11469211222285	4.41898774715131	3.5414550975695	2.99888818653369	3.82480170681817	3.09963954862996	4.03302122367956	4.11992491866016	4.54627888923168	4.19978128003105	4.01110984771223
ACTR6	3.6466541673822	4.32617401978566	4.00865579908205	4.60687624851034	4.20471201035571	4.35987569209575	4.38097849035986	3.85460140136181	3.2832393839295	3.88921705263799	5.00095015506863	3.62020289645026	4.61099165739204	4.67493270192152	4.34703404757034	5.08381779349716	5.07496831955592	5.10305290986447	4.80954055541815	4.3464006790112	4.59875917421908	4.66880820077054	4.67339268284708	4.18549771297825	5.02023951972436	5.08762390076513	4.71169003572379	3.87511432153365	5.43041765372804	5.15661960576362	4.39154757258811	4.89299790922059	4.68951707448101	4.61640741560416	3.67317328769389	4.70126945591108	5.23898616219815	5.72317571089144	5.10299375259807	4.8161962200236	4.56584527238499	4.76846572211953	4.84363884433436	3.96758585333261	4.67337100228099	3.93396063358676	4.3707949045954	5.51125170230602
ACTR8	5.69407874147167	5.83718769564971	5.56034590712962	6.01686528070715	5.81943605919952	5.25129820647574	6.03296556903036	5.95395502289055	6.07342291669285	5.9113056371637	5.51107392396787	5.73221653681069	5.98703059215466	6.03252928988052	5.90883318201126	5.67033439969118	6.42310504811952	6.10102059063712	5.86545566325571	5.63981346795511	5.69484212379933	5.77407482595745	5.85429325394345	5.79179214141896	5.68763403752846	5.87570541511644	5.91811823594029	5.39631921632774	5.49432430355549	5.71648221474285	5.8718704628701	5.59078594547458	5.91151703750249	6.01339428055842	5.76156115109999	6.12532044348839	5.99771677571541	6.02327657541703	5.41717544103902	5.4486201221098	5.42382230155644	5.88019031059274	5.45801188450252	5.98648359864366	5.5075905497183	5.57996741972854	5.9257751983388	6.1893309179853
ACVR1	6.12555172171827	6.78564376520597	6.69919127715078	6.3360308647067	6.45427194060968	6.87413538876254	6.74336361210881	6.45262400233725	6.30010680240506	6.34652008335919	6.31816519868511	6.05277774254122	6.5630639951055	6.44508296093201	6.84078953125636	6.41187921636046	6.58288020404786	6.75277648833176	6.43376840653722	6.17505852613081	6.67558812865525	6.89779017079885	6.58623442448258	6.77262175441064	7.18964455022049	6.65793724356373	6.53506984316574	6.80336486143111	6.98120858875515	6.85424093612725	6.55571412572924	6.59094688537153	7.00005058723404	7.59153210192721	7.01833097153147	6.93482126049681	6.16933483917842	7.01391135095443	6.41715175017986	6.44859738882407	6.66623955816036	7.03314875748127	6.72938671864661	6.66580643803258	6.5073155627164	6.6978113874469	6.47932676270986	6.87463115666721
ACVR1B	7.05900339692485	6.63372540783381	6.51081042613443	6.8293674370968	6.18883915123523	6.62471337235683	6.75649373368517	6.39925085641381	6.43928412162237	6.08166726000114	6.8194251155744	5.98844521602873	7.11715589785759	7.00006637310123	7.54510761503172	7.28134362963102	7.18206048970733	6.91364191086526	6.98928295555749	7.17460284891759	7.380842435556	7.35064342124009	7.50319638337571	7.2709999563768	6.64057579927991	6.60009116631664	5.86974892784618	5.90033698289754	6.58709006214925	6.87987536323666	7.41970133888098	6.83035039619173	6.8467421465816	7.09136192348326	6.95587168277704	6.56336145272655	7.01474134856431	6.72835146241245	6.28021278384866	5.71048205578116	7.00464992901578	6.65081714077707	6.95803445712555	6.45508231075816	6.61933683140163	6.51729326054765	6.90094045783498	6.37889530966437
ACVR1C	9.07983593017043	9.24515384296059	9.60050795280461	9.24565354503836	9.42919282246885	10.1353714381147	9.74486871904154	9.41652156714366	9.30412936517798	10.0103801301033	9.20375675165384	9.65735905919028	9.34369861750601	9.62441609721053	9.33153702895085	8.94481963711699	9.86854176653929	9.88988614812128	9.37645311217591	9.0940067997594	8.98126901109131	9.95655924675131	9.4710823444762	9.18218794648176	10.3745470872313	10.2980841307908	10.1713759025186	10.4730891551329	9.89259470201504	10.7851598382753	9.87326425789222	10.1579510805071	10.1674729137995	10.3883224522034	9.79280458097635	9.94285406724378	11.1467061384883	11.3605141679997	10.9856980973293	11.13689574007	9.75471116289243	10.0955047369576	10.0443928988019	9.634136341006	9.80304245396273	9.8881760238532	10.5254502912287	10.3417280358228
ACVR2A	6.79017144349592	7.15407067905929	6.99516720791674	6.94596257993987	7.13667510672795	7.1467568961319	7.29220576088821	7.18179392141499	6.72278610762932	6.87423246224632	6.72402388655064	6.66532414171894	7.10722605571389	7.15509698701378	7.06505192686396	7.11518911346246	7.13450276953204	7.47124349967638	7.13539042083935	7.30101442980796	6.79616408612345	7.34182267924859	7.12117952063384	7.07020154243822	7.29453591255873	7.15725285923556	6.89414785550657	7.06839681612735	7.34756989757106	7.28234279489155	7.3381405118231	7.52771505577478	6.92685873678035	7.41606588000176	7.18171512901726	7.24405135242027	7.15003006793419	7.65334350321017	7.20058744508735	7.09665598250661	6.95618784533216	7.034645504929	7.0222645503017	6.90435596173848	6.79399513094897	6.59559183394541	6.95418995209674	6.9531676144772
ACVR2B	5.74097106184575	6.13361173446843	5.82945300205732	6.06515887787099	5.96271188593497	6.78783071855752	5.96556320297669	6.14855723960055	5.6712120615425	6.36392319916987	6.26022352101866	5.90124074456815	5.24459308632507	6.43183288328333	6.31236920329612	5.90749811454111	6.30616057404789	6.74001864187795	6.03616074636384	6.27278545892491	6.44056816700601	6.91008718482572	6.43120552071595	6.66758148437106	6.05831022068505	6.86718110019909	6.35125797574898	6.25576812137471	6.04125504059547	6.77228796312092	6.47069647807384	6.08091294655738	6.06137227444129	6.86332556009342	6.21727279916215	5.92965154366393	6.53044847111433	7.10964537247572	6.94381963118811	6.6158663684397	4.99415090558549	6.44855558041571	6.31005803483797	6.09412543131995	5.74383302072644	6.31074284600413	6.45976777311676	6.80418752530531
ACVRL1	6.09003536359948	6.2137611153657	6.49070190666087	6.67050990859884	6.18261100610715	5.60986009944266	5.74305703593858	5.850971776982	6.0508080549424	5.63579427776306	5.63721934704203	5.9686880676279	6.3196922657152	5.74059357633378	6.39441992524619	6.87655253531277	6.2364608438821	5.77805828793867	5.94171227405256	5.93210207955109	6.96173480371084	6.61113504644941	6.32924863515024	6.52437984182832	6.57363380549535	6.32739520017927	6.47071301357653	6.41368003112157	6.81428172008554	5.95644567704736	5.70014505944044	6.39336612487076	6.33404814749152	5.92533700072503	6.62148370818948	6.36039903202951	6.50917002250239	6.12853228249733	6.94103256053295	6.4654905914751	6.69360924934779	6.55152197929571	6.60857846133984	5.69617287079464	5.38288081272283	5.07126690577643	4.98688754792663	5.80148177542581
ACY1	5.33689251800469	5.28961118497299	4.85557811994359	5.25526267073553	5.2875225944158	4.77372807720671	5.03286215296476	5.31401410189907	5.01262886224125	4.98583509477517	4.69596073293068	4.87862426672522	5.66249713129808	5.41982271267307	4.88481922609713	5.17087321454328	5.65617437745084	5.32957596287627	5.67016657432044	5.23386807696396	4.98798627958588	5.21525729210242	4.82915886183918	4.22528473043247	5.30266856905542	5.13924194124169	5.33326154525769	5.14018928553697	5.48661606955238	5.87734580911239	5.51639050214188	5.78970966024211	5.4962653664921	5.14537027317053	5.58116809979399	5.70547438725096	6.19200356677628	6.01702415523692	6.20205306218419	5.57288539125443	5.08256902995125	4.98759800795581	5.32782807717132	4.88067976712413	4.6660723328282	4.19757961427948	4.3005238376699	5.38046278324939
ACYP1	4.43090970536672	4.64796716928255	4.61872118943307	4.3338480427205	4.77745583582476	4.55312554794535	4.68943984707946	3.74160909401301	4.16354567342964	4.08009604269759	4.37180808642015	4.38594864567984	4.03927659095769	4.67474392547422	4.98162776388836	4.60926288652144	4.60107495109387	4.55730065638154	4.14620346186282	4.02541978519056	3.69641326921319	4.87583666116199	4.67335340830292	4.89292004603453	3.84315925649895	3.6612002982293	4.76567416642143	4.29261426197719	4.4449897427013	4.16099077317679	4.11651647951765	5.03328306782934	4.1073020522695	4.38673056862114	4.63792558309625	4.55966989271827	4.54078546687543	5.15467332949113	4.80329599208321	4.27940428593588	3.76854052421604	4.97554010805667	4.74581779431544	4.62108007621823	4.11086144031619	4.97764043241305	4.36645664835326	5.01365570228137
ACYP2	6.70100461664879	6.52781972796008	6.34702016825696	6.87942762448579	6.22752240760971	6.37654922630852	6.13812438710243	6.39484336674354	6.42857182748319	6.36390629235357	6.07355128831261	6.26503702882831	6.25481738743361	6.28748828652322	6.3291472773404	6.0973007688714	6.14402012971072	5.72548259542522	6.20815822937752	5.93212949496948	6.18437114185579	5.87308981463647	5.64317049168095	5.48396684905476	6.13477630157694	5.68040192651806	5.43789908890105	5.99316943712958	5.95197723082019	6.26104545787408	5.84794455940523	5.91848365303175	6.38806112822903	6.13003951208524	6.29038030798112	5.97532210237584	5.73103306062234	5.74491482447565	5.23882820629902	5.12545548434232	6.00433463970748	6.19050656344944	6.22191711372409	5.896348760962	6.13381110466101	5.02651291125889	5.6757410926715	5.82736675006862
ADA	5.17811511626782	4.46383993395845	5.09612184625453	5.33051891102398	3.55587879212308	4.48985636450541	4.98871371448357	4.3236381813621	4.5404939220772	4.2525139725182	5.57087085147508	5.13724804113392	4.84199201600215	4.76859761195461	4.5849611356511	5.17704212058502	4.21340824190656	4.9260413156941	5.22567665857442	4.34769993970313	4.71830563386261	5.29027223556752	5.43263915641493	5.54074677970589	5.08271357550846	4.52966319471111	6.11902294878928	5.21908796532547	5.22910081640794	5.11621601160282	4.50940418442097	4.62203173831334	4.50228316256255	4.90509379376912	5.2025803170117	5.10510841536326	5.10626459365497	5.73090655757322	5.35383637003526	5.54413934762006	5.12478548007508	4.82858380405409	5.49241686350439	5.16333358474735	5.22534744359645	5.11237268296919	4.58359770289062	4.72631275500736
ADAL	5.82657201831549	5.67669284258875	5.79831475598513	6.01540014555369	5.29572643569972	5.42620331888484	5.07553826977817	5.76041961209828	5.26616817510239	5.12548928577621	4.80836026152453	5.47949769657045	5.14794137335643	5.58942223161638	6.03875817348562	5.97627386375073	5.82905661862965	5.64392638040851	5.58167408197043	5.6685213911373	5.58603855312074	6.0763022782528	5.58637911410112	5.85835549977388	5.77461587435897	4.95250503867624	5.59646844165747	6.18057001091114	6.38139525409987	5.71696828452555	5.75288775248047	5.7365692506192	5.69115173223667	5.97098626912403	6.25606572493231	6.01416829558333	6.15498826833713	6.19289847724534	6.14054746385186	6.5882495689575	5.5333727589549	5.61992579030113	6.27663764781578	5.52487319146046	5.25312168990982	4.98075660549451	5.54812871832431	5.98734235174783
ADAM1	4.42627608950331	3.91130835837557	4.55423168111637	4.66701177054152	3.91085136343361	4.36015271104618	4.15840072675484	3.74011166984566	3.41309285478652	4.39838287745235	4.05122836120892	3.92332907418948	4.85407602488581	4.38842236833479	4.41287186008933	4.71020603629572	5.11568715867207	4.21953084582597	4.37857052373565	4.48333552643513	4.50214559235175	4.92360448778104	4.29402913603666	4.68051654773157	4.00166988131524	4.69668476297244	3.81929176333364	5.10227585279218	4.09323619966887	4.24256573658799	4.96703424247597	4.84113378424767	4.56115367105241	3.55015647412548	3.67767917632719	3.30003635493354	4.97932532562145	5.00990020358492	4.80221927733959	5.00492490341578	3.88087908336326	4.70529068056564	4.10431905234172	4.17483387640292	4.51282970029512	5.11055851513485	4.5086867636951	4.44586592469955
ADAM10	7.63837646302731	7.45557633887764	7.70038189928613	7.28833019255934	7.93407954130331	7.76113170110037	7.53518665476757	7.92351438546649	7.90771520491517	7.86732214445667	8.21576022185005	7.99627005164559	7.80512805589632	7.89912850073988	7.78583921019165	7.41031128694828	7.56071256450377	7.90186882847672	7.35385964776484	7.88921914914658	7.62725675429024	7.63175931675499	7.40578499124274	7.8554025072817	7.45191538982589	7.59855062100346	7.42092830759996	7.51709418632185	7.58869805394747	7.52490059198606	8.09900836171474	7.54423273201414	7.87442125311766	7.86604062725775	7.79038082894814	7.58765572739446	7.74873115418291	7.879957140849	7.70986774987197	7.65042238549146	7.84673487056452	7.80017601131798	7.54926485715192	8.08112620632184	7.78889323084758	8.86111748234337	8.18640230487954	7.8025590364809
ADAM11	0.067163767777508	0.000711708169808706	0.0161358213761465	2.36030310043652	1.09646515193682	0.984091841452286	0.994438030350847	0.0237436326423443	0	1.03759808760852	0.00831531637116169	0	0.899739932352132	0	0.944553957303879	1.45715330727916	0.949810022335543	0.986177296773178	0.00953271089785676	0.00409475419648832	1.39984526195059	0	0	0.832691551643999	0	2.16541375317596	1.00585536672733	0.984780309401099	0.0531150534824773	0.0143325904365517	0.932370532562783	1.01848346880647	0.0206449921885938	0	0	1.45009009179516	2.14289493428547	1.69413172536331	1.1813668594045	0.977923212080395	1.08753058613062	0.0246862013952363	0	1.2310166116475	0	0.0050175653858871	1.06109009776456	0
ADAM12	8.29783763198553	8.36187889570559	7.91440612309143	7.84308586975646	7.92155333483338	7.58851761187587	7.24556577878195	7.87073012783062	8.13136565819708	8.23422795213055	8.06246057973419	8.2420900012107	8.4776794599626	9.00339065961116	8.40893097658702	8.29843382683597	8.32228601699521	8.39324033212699	8.07562167354561	7.40906044010377	6.37159524845073	7.13589369521876	7.26557785733893	6.97626071322749	7.36589791737589	7.16416636320123	6.6409880581429	6.64233423529867	7.14227793803947	7.11789375445296	7.61890451483563	6.91918274981205	8.25902171683956	7.68816034657058	7.70527267328738	7.68197619519255	7.68584078344747	7.03041916924554	6.33377871341484	7.34086910019093	6.82009646556865	7.0231604418264	7.6077891142045	7.25691503313308	7.3073348749706	6.58043226824437	6.86357561699333	7.6822353829333
ADAM15	4.3788663452158	5.00430800847318	4.56295601162882	4.26328605808149	4.79381576144609	5.21543211384463	4.84625737880123	4.73637115230411	5.16625617097182	5.3984751823909	4.90918760536562	5.35329360728725	5.19033939330239	4.90423220140186	4.79068425016157	5.58414867120966	5.22010270946032	5.32954100801372	5.26659307555783	5.27230233618847	5.71321008086057	5.64067286291524	5.64527054652617	5.63041699576829	5.08058004354749	5.11045953046979	5.4704555884278	4.4926994360644	5.13723075139917	4.93143946405352	4.82245034740406	4.94319510744019	4.86205414540643	5.38819136242675	5.49691810334774	5.30390834327817	5.46281727504455	5.34429709954805	5.59819637689879	4.91109185594194	5.12610265085718	4.9352662103153	5.58157409529183	5.54015650972408	5.15152340530643	5.23431721345249	5.4384451384695	5.38185159881467
ADAM17	6.95611623026891	6.70481947511196	6.74500285122581	6.77498005944546	7.21690605155046	7.03281638855137	7.31933981599782	7.1598061749279	7.22574992455935	6.91268161212362	7.54242673952809	7.54014181504401	7.30289669483606	7.31208236591069	7.18917993235104	7.19162411458504	7.05569018019837	7.06913531995462	6.64439302914535	7.0363014441532	6.95838934065195	6.70767660392755	6.99368535075701	7.30617484478881	6.65131761815289	6.4994796882232	6.61138508819685	6.61417287811296	7.17377561761177	6.65825478286555	6.93685333779252	6.8174345090836	6.83361765709168	6.68063318901193	6.92292632151728	6.62553673331597	6.87291155666354	6.47131401092251	6.56029432550289	6.86422591036199	6.72850629168977	6.7272880588141	6.48909252194236	6.84757723720386	7.06542616984923	7.31954646256044	6.77868880985917	6.6882197804155
ADAM19	4.87661673924695	4.81146344736966	4.6810016009872	4.98855874047104	3.40091446359264	3.13153317836978	4.51219547580511	4.39490303879306	4.60131424438626	3.09262941463803	5.36803514372346	4.78630887614247	4.70924706347047	4.56444560821185	3.96849070760572	3.72313653362204	4.35608948503421	4.21883645758058	4.06019544141514	5.1522942250644	5.59726731760525	4.13592752840316	4.36394465139121	5.39166689172108	4.25284629929838	5.1458987731464	3.18374377296689	4.87719587889693	4.92664355604036	3.40792995984795	4.95776225030409	3.94667527934347	4.75151966821164	4.24430879951831	3.56059857865447	4.6446543700971	4.48745126938559	4.1459783871391	4.95208901969991	4.41461159847261	6.24581611055811	5.25328040662784	4.63381204899246	6.48837850829096	5.45457496219025	7.13075841667637	6.01838338798095	5.00811604969428
ADAM20	1.52804335586828	3.17392297028875	2.68466605535037	2.41325223235104	3.6356691530417	3.67194158487777	3.31140767773345	3.82441124940785	2.41965897299917	2.0872967935778	0.0648323039029857	3.25311491680286	3.4002115416712	4.13471937117637	4.0763439366499	3.21934219311247	4.08526796283938	2.77897780966404	2.86413427527714	3.19294219807193	2.18179986302239	4.22129617419673	2.29148487817124	3.70697414148329	2.86496145094675	3.41492212490254	3.5948320430663	2.7783658146288	3.06987036163936	4.51507884617776	3.20236661621054	2.62129207025155	2.43169352410502	4.05627605187671	0	2.54569578336465	3.94716191147953	3.51383590391451	3.63347603747813	2.76526609665088	2.18727913880465	2.92878963618395	2.74324770521655	2.48319186546079	3.04219993244085	3.60680062111457	4.09664453281731	3.09537334519152
ADAM21	1.91995429004727	2.3251013317347	3.06480971673923	1.65513450433339	1.74656647610231	2.97799531838248	1.99102684056418	1.70273925190289	1.45238081379263	2.06018757459236	0.0302151246006068	1.94123954097621	1.41119085363084	0	0.900223054578752	1.36316791621672	2.73535221143769	2.56454635801657	2.36447133547461	1.02125995633867	1.26183826295622	2.56130152545195	1.56158321746064	2.3308028817133	2.30812158501043	2.73737513377464	3.00886614862524	2.78351014138611	3.52094168316791	2.38447834288899	1.45569352968163	2.61482995738463	1.68569798717083	3.35612940461166	3.07543427667396	1.75414220642099	2.82426866476957	3.47929063393037	1.355327073612	2.54906478837608	2.15351627505385	1.12845865650434	2.53027248112905	2.0055286989928	1.87304606265476	1.02605579835905	2.90199546247211	0.91624066177001
ADAM22	6.69070242681178	6.70474030853227	6.71405840239291	6.64179653248998	6.09238399629249	6.2518901506367	6.38063256203449	6.37826881697839	6.79734738593935	6.70813374188307	6.59007760567799	7.14538074822154	7.23324868181446	6.80412478564588	6.98497799338226	7.11093563419306	5.93807976230005	5.36195823048382	5.15001434829089	5.34829141312336	6.60732509508986	6.63916292752437	6.44708484564582	6.86429109720181	5.22998276423428	4.91190355304374	6.2206993971758	5.82832137145548	6.16143438999461	6.00341912884508	6.06088557821104	6.39287372916487	6.29377592056027	6.0713268904889	6.56790892845218	6.59660114071076	4.96730251348338	5.582755051436	4.85451739869257	5.2776136787616	5.78951645067507	5.71351466143448	6.44441994328799	6.11227516879739	6.27625179988159	5.80680776848057	6.59249115548474	6.75592988967042
ADAM23	1.95450759984192	2.00367311707495	1.67335356539979	3.23077756867726	1.18933031014692	1.55490177235227	1.99010367888241	2.69701165726779	2.88192597007069	2.06635311058911	3.03666267765697	1.9351762606246	3.86739782482736	3.06887274167588	2.22718155004906	1.33916434923465	0.899124419548607	0	1.05525695751565	0.0183253181071458	1.22650995030815	2.78223257914878	1.55909772001067	2.73852762242591	1.26619401074405	2.74093074154625	2.01026185742916	1.55653943069097	3.20624190971523	2.64410677096897	2.47571359035084	2.61442342290706	3.77213369770297	2.89038566000781	3.07671584004675	0.726296765849561	1.2928268824569	0.172096171778394	1.91312207287665	2.28498099709365	2.46590868621198	2.42829711053762	0.933106369811712	0.34262353570172	2.89346311066451	4.01664100069681	2.10611243364942	0.917569292326335
ADAM28	4.01416778583476	3.00481721285617	3.79992338464399	4.53908014052415	4.64403608336693	4.29081460880337	4.15885871978756	4.04993707519407	4.61114647198472	3.7795273527149	5.13121660185161	4.84027568856564	4.62052625748935	4.11402257111446	3.19805406525733	4.34159347990888	3.05530333994555	3.13847524284803	3.06469916071684	4.11138762265287	3.95890188952187	3.77400185257287	4.14266639625263	4.06476737653793	4.0056556846581	4.20946616883915	3.5970873313859	3.42735009816258	3.31360175243101	3.77626146853402	5.13089315603693	4.28321764313655	4.62317133905935	3.30606161184059	3.87497570724681	4.61549713851249	4.20595776541258	3.06195849321977	3.22191195552447	4.1273625807753	5.15478090043263	5.35942517841891	3.24972058115146	5.31850419021608	3.8610646295496	6.08718256852308	4.69740252312426	3.4992266416406
ADAM32	4.61007818746255	3.81202507080808	4.6832068742075	4.99050116286536	4.95195568877994	4.96821233714522	5.41552828514631	4.66968614598299	4.54272291769623	5.53186708297418	4.44367403081582	4.78469425914833	4.37672693859087	4.61666651113735	4.8892292439818	4.9988735031219	4.70533168722539	4.36305953385524	4.75760913908903	4.54845587490101	4.76649917719731	5.01251817968847	4.43064579670467	4.79886497586481	4.81915932592125	5.39892629607947	5.7109617816891	4.67085410616639	4.67506271360954	4.24625324330734	4.11057544162143	4.56012853532881	4.91110040316904	4.81654875485604	4.33327170643187	4.74514102619254	4.88318789068683	5.41671175140597	4.4636530630068	4.20306073663264	5.61995133306432	5.25032680881495	5.4307344107227	5.09848554132058	5.22803690356036	4.02708266481486	5.11596348236409	5.00986794761966
ADAM33	4.64377612851036	5.86217474293942	5.71242139194234	5.96693661946956	5.33559169183748	5.39317093461092	6.03323292718	5.66909031467318	5.16163582628182	5.63244541814349	4.57778245445676	5.44878891073074	5.5785131432897	5.90921953972746	5.05281127927001	5.62694604998619	5.67947167771988	5.25636831908469	5.05985711150839	4.67019416558317	6.15214219690075	5.21420909055239	5.90310468249214	5.840160833159	5.64757275341678	5.17138035533291	5.68354185614959	5.69917045160932	6.02358646217821	5.56348497841277	4.81991780753055	5.58997397703857	3.82155648344967	5.14491878316449	5.40252711554899	5.58154214910675	5.0110825345343	5.73770731397639	4.96223874479516	5.38377664881877	6.04787216911909	6.12060821262526	6.33122774603134	5.77846320514532	5.25672934454959	4.11542662351101	4.82529533223132	5.08907351389221
ADAM8	3.56188182080003	2.3266206073404	3.26305266359419	2.09860215141734	3.35840872748436	2.2857017728898	1.98665897367526	2.16539106053743	3.01605929738611	1.68062597569637	5.32210756818143	4.69666569947699	3.51443386334653	1.40847873318123	2.46327249017761	2.02571776111514	1.87851117883035	2.7783024422826	3.51204399048352	5.33990990733481	0	2.2854613111494	3.55941852561385	3.87672520324998	1.08837902208024	4.50482521276746	2.33650888268102	2.28392472962414	2.3633898247079	2.6733543924533	3.56311383744594	1.63744695087508	3.2866512046436	3.6620411659057	2.8575014451407	2.25772553668509	4.10748701002333	3.81170349273065	4.43579746370199	3.65569929938388	5.19715937063148	4.36982071977164	1.91091564913051	6.13562013338049	4.4559688904089	6.86545252960929	5.62596945729772	3.61663040291485
ADAM9	8.63023979371518	8.7955225355675	8.46302884017945	8.58824897949619	8.9656180969527	8.97224974092133	8.91311311132129	9.23938698813513	9.07218717610426	9.24202264483368	8.57115881373023	8.71534777011916	9.05308837532995	9.10522503820366	9.13741844689392	9.04262607452795	9.06544075422402	9.30644409235026	8.76296411676936	8.5912861365763	9.01522341771862	9.24259199206249	9.17097082159152	9.05398868517075	8.17166129769268	8.05802259313523	8.15618748361953	8.50555324676157	8.45456851560057	8.34508648803617	9.19878009624634	8.51208929111294	8.80673299934547	8.78217770490814	8.66860456398953	8.80925359309117	7.80879946188954	7.91762704811387	8.07959753045664	7.91086299837123	8.49678676127595	8.9121777256066	8.92645329340487	8.2923984629631	9.18651613157989	8.39619027784127	8.48764719972012	9.49022540266494
ADAMDEC1	1.90132291344961	1.00346351944246	1.07887129753549	1.06919220929735	2.14440832439661	3.14964454995472	0	3.54386729119344	1.88151081917892	2.37614499933137	1.04055470713376	0	2.17382008677578	3.08298213407101	0.906489964788031	2.40351619812218	0	0	0.0305993406073551	0.0131730266361833	1.71104512223712	2.29862329478198	1.56292606672921	0.714188018251259	0	0.776075048207655	1.00768830079557	0	1.18325411744882	0.0268442818731052	3.63591352964646	2.02239373744621	2.0648833337099	0	0	1.83313050800361	0.105892312825769	0.0784702752850494	1.81172090183663	1.97312231652404	1.11438848704601	0.0461592992215884	0	0.1587452345076	2.50551283518729	1.01701802685061	1.66231673435368	1.53204767196893
ADAMTS1	7.28282988808739	6.94691016426956	7.45803733094208	7.34557426139961	6.95096415701112	6.74750055093696	7.50403433352935	6.90612307197856	7.66185271587355	7.36521058337313	7.58252919788428	6.98978823602515	8.37764278730186	7.905224775831	8.22608379570867	8.23005576657061	7.58934685445775	7.99921263208585	7.48510184763303	6.94426357384442	7.28466496252105	7.63190264399097	7.53358728615501	7.24344223790021	7.01465201479219	7.571203115466	6.8444704211554	6.84039955876367	7.07959467501896	7.38603282411884	7.02879881257473	7.85603459262189	7.89942664223613	7.34431030904666	7.4401812972321	7.83309985075482	7.25977414185876	7.29870729201022	7.46568537378962	7.40010259961679	7.52219098198498	7.36587647256454	7.39442788247162	7.03382454903444	7.44201170839114	6.82011629542169	7.12145885738654	7.46713510314766
ADAMTS10	2.7551010480152	2.00480760754142	3.26034503068416	3.24926255253092	1.25492680553468	2.96849172878733	3.57490086125732	2.73102991781615	3.6715003076406	3.65258107847563	3.6286900309202	2.7331236889629	4.22795242412162	3.88363375581808	4.07686625069427	2.54230582784607	3.81965402117369	1.96775307883535	3.22327482581875	2.61008803846749	2.96703442019468	3.42987958896492	2.77939469122374	2.83961996937344	2.74166152961664	2.30379882948372	2.81649529394934	1.5561413271294	3.20896677890771	1.0744573459528	3.22366040068954	2.35307335459018	1.10732231208821	2.46610881395672	3.07548087648441	1.75426715060387	2.26214830978306	2.7614828397219	1.35513374304674	0.955414493497654	1.17380191239192	3.26409424085379	3.65460842647681	2.94646600910969	0.856413082770915	2.34379538991572	2.90194874299364	2.51760358390438
ADAMTS12	6.88753172327572	6.77251703786701	6.6397369016451	6.62725758193825	6.43755035219255	6.49004543990708	6.54286543222562	6.74883333946886	6.84189921793523	6.52298752460119	6.40927669705948	6.55352957899992	6.9550692861956	7.61128878670064	7.06600272009828	7.25085178237226	7.24598768045474	6.95996886101515	6.70265891038518	6.68331405405349	6.58087441519456	7.09615492754905	6.67174642098267	6.60167808511836	6.80677993644917	6.82278952623966	6.89397678606868	6.64286202006522	6.88037854400968	6.80063543936305	6.01684042535775	7.09094660307965	6.95044638387228	6.76814104730747	6.72369231382951	6.96529947909138	6.60855528361001	6.89182479471376	6.6532803119676	6.68515735324949	6.34568599799537	6.27878348229238	6.69001852482372	6.66376283850103	6.60583497892106	5.8335029124449	6.38851747675529	7.04005205733607
ADAMTS13	2.2822735784831	1.58807694656068	1.65576953814582	1.0646453980799	0.0905079308368455	1.56093080200257	0	1.10871038763308	0.878907412543452	1.05860122257976	1.03787981813199	2.27215040165362	1.43150792055053	3.087968046862	0.912769005300974	2.14414146936615	0.92107891878118	1.56408791539198	1.04344303357432	2.01702530219667	1.72869738773301	2.56388899840327	0.978545790059168	2.08670143461709	0	1.35443094047613	2.59179565671305	1.98061395871	0.109812460018971	0.0298595227272123	0.906095134586595	1.02552100077263	1.65638504291857	0.899227618006368	1.91861760608194	1.82511038262884	1.78337714612759	2.454761670694	1.82235084211855	3.14627583538697	1.1202891897312	0.0513237183692445	0.95348424002672	0.17610935986468	0	2.33765117138838	1.08410717276852	0.94272123716557
ADAMTS14	1.16104407253889	0.000302977241116843	0.0068804026344918	1.03228702198379	1.07544843666699	0	0	0.0101327026852222	0	0.00547518480693236	0.00354273132141635	0	0.922912197193415	0	0	0.90227893833016	0	0	1.60694989497199	0.00174378125817337	0	0	0	0	2.20298427320588	0	0.000939408635289518	0	0.0221131787756026	0.0059416147030153	0.949490582854363	0.00295966289826099	0.00856433805114939	0	0	0	0.0237086037842646	0.0174988341352553	0.0283333542058211	0.983452386780128	0.0138693171554669	1.63416053122201	0	0.0358191515222474	0	0.00207793934115042	0.00971867866822484	0
ADAMTS15	5.74661353442243	4.46400697165653	5.71069538437111	4.3417444568256	5.7815068428707	4.35690818016925	5.96627798912839	5.00801902642374	6.17343990264644	5.32605311863365	6.11394453351111	5.7351179755466	5.99491582411254	5.67264172130469	5.5892429337201	4.63718024408007	4.4753539801885	5.29343225317676	5.44956323456396	4.27485590923618	4.46806797080502	3.96290779115427	5.21954792133312	4.86411921552334	4.60781463828881	3.99884590117539	4.81797134108362	4.77975733188207	3.62367372571415	3.66237416662004	4.19288138541748	4.35714942491341	5.05034896180741	4.3881080635386	5.09848908493255	3.98759343887488	4.74268493806364	3.92707386313014	4.17270018689748	3.95631866625488	4.25848793171893	3.71886939543195	5.07018806927391	4.17109452211384	5.00512560885205	3.19850802135159	4.63745517626421	5.05655101890173
ADAMTS16	3.51690618226087	2.58895726706138	1.11433845822916	2.08748700810402	2.98423684272555	3.14185948564439	3.57576917289401	3.81293804199246	0.808903719738147	2.39726312326842	2.37067969396739	3.3981370051837	2.11567544122327	2.18361065873903	2.89883253274381	2.94102903338621	2.48705404572055	3.29812086508225	2.63851731053513	1.02902695297176	3.70661839756678	3.67437801968192	1.55383694741272	3.30143043899813	3.04034853930932	3.03583275399026	2.01198834437603	3.88371634820647	4.29320588860885	2.87385237904235	1.4350948006472	2.03776341004454	2.68432507086475	1.84944350884052	1.44438653649931	3.09420755140201	3.82135042612777	1.8226748161398	2.66493180347997	2.76757349098869	3.59993905044706	4.54996654434908	2.74675714888148	2.75555714039063	2.67936107571324	2.02651517819169	1.71714378129104	3.39206405647399
ADAMTS17	1.342513559514	2.0032300638569	1.08122069590825	1.07125609069747	1.74160429102	2.29816186626055	1.99129822567338	0.0802364196187019	2.47364383292669	1.64662042046427	1.62485266668802	2.75704255365375	0.824784662795515	1.89295343168825	0	2.62761841687915	1.50143152936457	0.976098372737393	2.8456276308126	1.02054560791186	2.92298730469743	1.97490018834998	1.56231240588111	2.06492903017548	0.769399540410675	1.35609022092453	0.00466476051230112	0.979098536587558	1.768688483152	1.63413835302159	0	2.02328311110597	2.38638469371581	1.48783577390405	1.50006342632264	0.813071688010625	1.78202232058605	0.0858536173571362	1.24574648205314	2.29521783345805	2.10932979189606	2.39906387115014	0	1.31185169424748	0	2.01634426669004	2.87543870853926	0
ADAMTS18	3.49239456149815	2.59038248620003	3.80576304445988	3.10158820523867	4.3726923021858	4.2889322852454	1.56744437783875	2.76698537869517	6.11234109150663	5.52954751436441	4.22105613433752	4.5711794054241	5.39967942568551	5.42926953469431	4.64480629052722	4.65737720576042	4.65525111829796	2.96599622849388	2.39794477442085	3.02925664814343	5.52516617291667	4.92301566844007	3.55394185031457	5.18023562138798	5.97189064042962	5.38091819790186	4.09918906266567	4.43015570620907	4.73015794283387	2.10101287172305	1.81307923518614	4.49498764219182	5.58628300295054	3.85308825361257	4.74057908204823	5.04498601229204	3.16317143823215	4.60702660011669	5.14508954750139	3.12013570301211	4.97020787585048	4.13026885182119	3.83818672627638	4.46639129428869	3.94609669237679	3.35050568501739	4.44114423620924	5.95261244263826
ADAMTS19	0.0959285834677661	1.00237972837129	1.05439225295741	0.0203162680958978	1.69340901242571	0	1.57865192608195	0.0340317110418068	1.91578807898161	1.04322385114679	0.0119331584182366	0.958253032490239	0	1.92588800492223	0.936052647094952	1.43869269083431	1.52777173811594	1.5692670610647	1.03202245539767	0.00587830504772223	1.37270408555288	0.981555599278026	0	0	0.846707377699141	0	0.00183918989437731	0.985938742745533	2.12463804276558	1.61918609372569	0	0.00579240232984175	1.63439765674159	0	0.941396118694133	1.45991966414849	0.0462282593884583	0.0341583876570074	0.0551995025970642	0	2.07758704857864	0.0200252751803016	0.968992265681178	0.0696881750875566	0	0.00406740354078562	0.0189977048122618	0
ADAMTS2	7.2928994356392	7.15410217040614	6.44254070618443	7.27772094310479	6.8092794274947	6.95514060069919	7.58832296122158	7.02048062023229	7.59712328153513	7.43685235267247	7.02880620269728	7.54698512188385	7.340876260591	7.38375027359069	7.294332350408	7.61752343417729	7.68444071689216	7.61511628331341	7.62823403161378	7.15444524944304	7.59007227548842	6.96624397327745	7.47129299148196	7.44254179880639	7.15588151438289	5.64536703909449	7.29670851035047	6.8283535407797	7.51642635656745	6.35979266831144	6.49782899317351	6.52843467235343	7.22401319796762	7.05107542610788	7.23648006942082	7.66702709445906	6.81307697426834	4.94252958763227	6.60066163072989	6.8878959093606	7.82089969644417	7.73935942848971	7.02270413400648	6.79797024574702	6.75879441213637	5.48617464367859	6.10129480704324	6.67452339178152
ADAMTS3	2.4933884208117	3.17422406822268	3.67708361742518	1.6959638196526	2.80175087412218	3.66975156804496	4.07728621934086	3.46297779879189	0	4.15595738092053	3.05164586942898	2.50184327609029	4.41081722034264	4.74432839630144	3.89686189106887	3.76127609034424	3.3588141256975	4.0621506426484	3.63928090623161	2.61210600840254	3.74506515841859	4.72780302547141	3.43210150039397	2.9742960992426	1.66363740345006	2.88866792435943	3.70921675637403	1.55301712042332	4.10868612561534	2.39089861207193	3.05895859715855	1.62352584547425	2.10466844431538	1.85574447151455	3.22027916894671	1.29490575254989	1.33113901256863	2.21372030734616	2.34579303589679	2.76920435879565	3.14443159716083	2.44084318830851	3.40701082366444	3.19250750526588	3.3487720436227	2.02540843009299	3.99525945616841	3.25596391738972
ADAMTS4	3.88481905743602	2.00403032211237	2.09145944078993	2.87791415195352	2.75329745889467	0	1.57341815896227	2.92576980782235	2.87071196568647	0.0691091145787305	2.84875253936347	1.50932142129053	1.80053222013132	1.86625942301619	0.875902949994217	0	3.92782383921473	2.56035098378097	2.85481976304248	2.34396857947671	3.82137477638363	2.29216032868518	1.97322248648944	3.19364865610109	1.75004475038153	1.31722715739344	1.59401225022592	0	3.17354340728319	1.0600216008659	0.889771951494711	1.02986857332896	2.07814079594631	0.881689640435711	2.49911232396907	1.79800035664426	2.21648320345449	0.118833077951	1.85853968781001	2.2910101431701	3.108649075195	1.68373850044764	3.42002542366768	2.32736002758542	0.884999890304074	0.0143459122439198	1.09829882086677	1.93910352617984
ADAMTS5	9.6180971036997	9.43271216474874	9.0345501959864	9.57786415183408	9.1762974247569	8.83995868061614	9.07309360445547	8.9214948912093	9.32866891308989	9.57753958843497	9.30639977677327	9.55194383970373	9.34588429995169	9.43324665458021	9.27042592938293	9.26410754214945	9.19455563793122	9.48275997381275	9.09523471396493	8.75657448832663	9.43620702758536	9.07748313685161	9.45508936192217	9.2849195324991	9.10680108551789	9.37217436166126	9.08027034567522	9.39028120644554	9.34749905883258	9.15564828328633	8.79682675525055	9.02791106223908	9.59415213736701	9.20655175363096	8.82827610234515	9.22642566805885	8.33630641136824	8.83043191637783	8.83068363705721	9.12937013207479	9.21642714281384	9.47207265421408	9.57870639136548	8.82297939585926	9.29857389338608	8.59163464991988	9.25564684899354	9.32284135638195
ADAMTS6	3.02887974844488	3.81122129844219	3.09900940642325	3.8846093392699	4.17403842317618	3.87747916636903	4.07743298489159	4.70289480115307	3.43536264137867	3.07875951515052	3.63165829959614	2.23623072791061	2.08186309730632	3.87574650483136	3.34973032264391	4.02006979803119	3.06625625473588	2.97083283801068	3.05840876649714	2.83318661428016	2.60243220900531	3.8772841647209	3.88158021306571	3.25536460328321	2.23655918603576	2.46650896277587	3.59521203141887	3.14152203909079	4.22980861217497	3.38940060095877	4.54008648819183	3.20428647161274	2.69409863666257	4.34558796466506	2.45401279683523	4.10513475121147	2.88763814762922	3.20921697116233	2.39699364043022	2.53969152863585	2.50643480458777	4.27357965601892	3.64240382230748	2.79908585795504	3.1925104317074	3.34549934931298	3.28294973453663	3.62895636433788
ADAMTS7	2.29880725954187	1.0034538314515	0.0513756853331059	0.0451316890870166	2.4593351900918	1.97578247240829	0	0.0753697218247109	1.46039095437676	2.37601195061369	2.61856447462698	1.94466493078333	1.8450772986044	0	1.49535373596753	2.63268323024404	2.51460007631966	0.976864800792526	2.04206931589847	0.0131008775134562	2.9299263364361	1.97562174341037	0.977081693975771	2.3454440736561	0	1.33638072047589	0.00556662334731399	1.97917828365342	1.20806586589692	0.0350488969134772	1.90678504739168	0.0175058434048679	1.66178845604107	0.890761970542773	1.49286617948008	0.795551373458686	1.79812922299095	2.14903550557653	2.80689664104024	1.96976809520473	2.11807385388379	2.66491591324205	2.76659707227229	1.90765334534679	1.4825453945779	2.60115825586835	0.0571349435038924	1.94326015117189
ADAMTS8	0.0405762898866544	0.000427828422126969	1.04022984520321	0.00852259606676086	0.0196090971870722	0.986523202205943	0	0.0142973993823309	0.935124560097933	0.00772834633959862	0.00500138617962972	1.55398121049545	0	0.942822942821476	0	0	1.54203272121203	0	0.00573412543250981	0.00246208996596351	0	0.986434079696078	0	0.859253322205086	0	0.830760875795873	1.00586474428328	0	0.0533310580161364	0.014391302251367	1.51763900673531	1.01851298383067	0.0207294625866293	0	0	0	3.12717720038628	0.0422544855456979	2.17162779294367	0	0.0335226363608015	0.0247871305027986	0.966372038041969	0.0860688103503264	0	1.59781136309072	0.0235162821125688	1.54389223028492
ADAMTS9	6.67969821762003	6.70480687066194	6.65571258621481	6.86932710484598	7.22728342496348	7.12678056650033	6.76965212900873	6.9303875401737	7.64484739465107	6.8740485905681	6.07501859160422	6.86696845508162	7.48302141477775	7.15541593973822	6.85053823434405	6.05449339369986	8.07325708308271	6.95979377083177	6.87902228632599	6.45170176222425	6.97737646107294	7.55198237610779	6.41384878515091	6.92714180591223	8.26737463052618	7.32429576695119	7.03391368986465	8.29725000828586	7.69958507216844	6.71835372554321	6.30911249559233	7.75709612422128	8.11608912464564	7.37602406866405	7.27818589313065	7.45772656257462	8.29434610126072	7.91997292355866	7.61519496341348	8.32407033077444	6.90430865902324	6.19803529904973	6.08230424414151	6.95703996167377	6.62996468106711	6.25499498615369	6.19111756924002	7.16751411089045
ADAMTSL1	3.80716832236232	3.00520428047606	4.34957777783492	2.91453673017841	5.19288608525254	5.29097299813362	4.98888479834824	4.60648877763874	2.98028896438135	3.09440474485511	4.30006580972336	3.72544220203167	5.01272753551024	3.00297404139669	4.79519563141889	4.38081430224166	5.14971921353934	5.10196241887564	4.91433483116014	5.63740841936402	5.72782876942028	5.36132771152933	5.18256658295595	5.80119850014354	4.89326151530419	5.67259374063292	5.9176079047619	4.87703474057382	5.44266083342217	4.98008925783517	4.99931150303573	5.73473166953917	4.28314207063487	4.31168721305301	4.62901906326078	4.04356742224105	5.15817120951328	4.80985881312607	5.11891939421133	4.91107191030894	5.41612038829764	6.30634646705866	5.55227654002128	5.49880678469557	5.22431527137151	4.72636089562918	5.69946049828692	4.96434090647341
ADAMTSL2	1.23938883381615	0.00109803744304634	1.63989212580248	1.04913798515837	0.0500484780127263	0.981114918833639	0	1.08277407628182	1.49467800195599	0.0197932017173043	1.61319393995515	1.54257034725028	1.46681224053231	0	0.934074188562048	1.43442650989942	0.940335976760535	0.983592029383375	1.03299484428932	2.01329856815069	1.79017981051299	0	0.983745698133992	0	0	0.858901114690447	1.00492507812792	0	0.0327091175590972	0.00880153779517654	0	0.00438543097811238	1.04533221662001	0	0	1.88939338385811	0.0350638935777344	0.0258946279955331	1.15389941446017	0	0.0205304642825413	1.05434576541359	0	0.0529155485608354	1.52540911408277	0.00307919436337347	0.0143917564279722	1.55008301567331
ADAMTSL3	5.54496160453422	5.17445235016896	5.93314376027813	4.61910302357865	5.90725241646624	6.25263646182666	5.9425513238611	6.03087562616413	5.77091334700487	6.16604740130292	6.1798399289666	5.20694945628661	6.33664972403875	6.53599821852541	6.31322469965622	6.35894550230255	6.93333380395975	5.75219124255644	6.37946337229895	6.34651464846495	5.50330816007805	6.21489114794021	6.68651769627376	6.23459485966966	6.53248672256786	6.86534638038082	6.91814287292543	6.50963830444872	6.21653655894212	6.81368115572962	6.72914051094027	6.75005024759069	6.83257127847057	6.9070597902395	6.92407015194765	6.28124226920762	6.37169895342391	7.08688275614993	7.67551995844173	6.76496329481419	5.35332279917759	6.21606931417782	5.84025343694235	5.7759836424203	5.21425912370252	5.7809664997147	6.20933875030272	5.98473186445906
ADAMTSL4	5.93493717671503	5.58934871662199	5.19145868806709	5.61223844926794	5.42067861955041	5.48974775957708	5.47999715827525	5.76391694970758	5.8189063506619	5.7520771647777	6.0278182395324	5.78254905203177	5.96558638685256	5.71748027984189	6.61709383295511	5.84883816876705	5.47899506583141	6.31165784623849	6.3240045303983	5.63998031314754	6.50966804940067	6.61161323714452	6.21988418775211	6.66108451967548	6.08146896318975	6.30200071333131	5.84433477404286	5.99296989766359	5.74437877699039	5.80131408051504	5.56836620674576	5.65131373679421	5.6920497850831	5.41180095615631	5.75980072816291	6.01210650175791	6.48505208641265	6.05212630696542	5.37964479836229	5.8397351302037	6.07893269965948	6.2946583720137	6.3627207119884	6.08348973946253	6.31008459627656	6.31022381677511	6.16330097068455	6.50732984765242
ADAMTSL5	0.0924744919503351	0.000984554433067329	0.0222973970789113	1.04697381547083	0.0449178433556531	1.9829074502695	0	1.07915305744288	1.49847271360021	0.0177538916204833	1.61203742060542	0	1.89132690514991	1.50883639933824	0.937040172724603	0	2.26993766015401	0.984323735107485	1.61601540932021	1.01350725109155	0	0	0	0.809435916109108	1.39167471201078	0	1.59165583537979	0.982207299648509	0.0768554269744435	1.04342779744987	2.25056278705526	1.02158424937976	0.0299533359877075	0.915028038411816	0.925665474652873	0	0.0823394625344648	1.12900020132089	0.0981902609463654	0.974185232299899	1.10197029135556	2.64975898958336	0.960727206565068	1.26764220582002	2.24747271746792	2.01416118765631	0.0339723975661905	0
ADAP1	2.18469000868508	0.000593528633868276	0.0134628500064529	0.0118165700350548	0.0271661625952726	0	0	0.0198150563831983	0.928006540037602	1.03531258398835	2.02202979363559	0	0.906061183081669	0	0	0	0	0	0.00795195489458236	2.01082284304858	1.41099124836244	0	0	0	0.802056397857476	2.63752120771894	1.00692781423917	1.56732494438212	1.16559879935683	1.04397835727164	0.919780924736028	1.02185893679175	1.64689241938136	0	0	0	0.0846953050105483	0.0626992100869403	0.100991179017903	0.973854036437693	2.09601499807248	0.0368380633825706	0	0.127213623844074	0.916324233632578	2.59819427777487	2.38633079760297	0.951029837342007
ADAP2	5.25243305588972	4.00482156114743	4.74785244272897	5.25737786783977	5.48771679141295	6.05592227261682	5.91960615936721	5.69854447754986	5.67899667162887	5.95830951970487	5.80405523287809	5.41753175528684	5.88976750984973	5.28706264579061	5.4414126716282	5.29568412552961	5.70647531724077	5.64434961799258	5.5492107843865	4.78079107535879	4.70229378258489	5.25203801073011	4.9249509224788	4.93956864979239	4.32289592928151	3.44922257736721	4.6551843644319	3.87506984689458	4.8594349852735	5.11391676169468	5.49422697642687	4.62093242649279	5.26940847249865	4.99510154720811	5.16943847373847	4.60246220938454	4.31275922724006	3.82567065767105	4.53879027924372	3.95433762170599	4.86919622885852	4.98039182119856	5.18636622672604	4.97765073885609	5.22946674985449	5.51522287074383	4.70395008460067	5.38491088571932
ADAR	8.83690540156474	8.51611826650354	8.63609620663848	8.59213473637265	8.65479703550698	8.43003328093071	8.85249379526376	8.807810092142	8.73555554371581	8.5837837928764	9.32029518645641	8.90165275779205	8.84309788481521	8.56314153692792	8.72687693071381	8.82351501811448	9.00410718043249	8.72918663502786	8.88548656053884	9.57961241177392	9.01774544318857	8.84599201049443	8.91964544212679	8.97028758892364	8.76414149026969	8.78845230323294	8.66613876542813	8.83446343710921	8.57059177983932	8.46176156282819	8.8523709168248	8.74374525440319	8.87805548388308	8.61797176677044	8.71318979309726	8.74231814696953	8.75766407287477	8.69451592914338	8.93603055373898	8.94850812591519	9.00748895750356	8.81805470358416	8.7895321271694	9.34260631571888	8.8722916910718	9.5683769854278	9.32542784849336	8.76832592141468
ADARB1	6.12521065934768	6.30813525162422	6.57537371620611	6.21774666157945	6.43516215665341	6.01060609621589	6.36336794006719	6.47055738200662	6.66295390366676	6.30861525654151	6.55867326846251	6.58327894868718	7.19972032210515	6.36762038541967	6.71913135632782	7.2617912408602	6.5545638836386	6.12051125715498	6.14682656463103	6.32891947155723	6.51219862000806	6.55166182073677	6.79191962885532	6.69698894135379	6.17530066305344	5.44990085584668	6.31525741623231	6.25563566106176	6.99128428831748	6.16136345391261	6.34534428024743	6.57513258289098	6.59721585050784	6.26925106950771	6.77409769436135	6.66456362509219	6.83888803424633	6.05776320421839	6.4127553242887	6.82811496828685	6.54812005640085	6.12892548995908	6.93610810075488	6.6401796549856	6.59318859050948	6.34734884743388	6.79149391005631	6.80380395696841
ADAT1	5.01752275276409	5.46350456631165	4.74364288990727	4.99234959175701	5.15229424882097	5.17752947502789	5.03308048919313	5.350179477254	4.88837544704959	5.03131882139616	5.4057548389594	4.73220577990416	4.96845667483614	5.22347462924896	4.58430646908466	4.95447493775576	5.63102301246315	4.72606306810513	4.51915780448533	4.77975343114978	4.47922854687506	4.13455195837109	4.13967709297949	5.02673241541665	5.19436078518819	4.63828357817912	5.01094441726207	5.18151328078319	4.29056323504641	4.97706420020203	4.87381760806609	4.79020550262971	5.71066520014457	5.39378913764888	4.73801288209239	5.34483504058511	4.02326367783027	4.39462067791501	4.75211855761911	4.48046964881917	4.26646466637976	4.76837060530313	4.39348712390948	4.85092653105922	4.72471149326569	4.11396558161707	4.64297218820756	4.62117706478023
ADAT2	5.31295801384763	5.78564224692498	5.79931128491711	5.64196194353533	6.0085353460925	5.8252162994565	6.03304026741068	6.09868024984951	5.67527648779784	5.57129945405973	5.29995759516336	5.568475741313	5.84136701415625	5.92884968262087	5.66705569192159	5.59804272307538	6.12768906330283	5.82950647738002	6.1230349914622	5.60995524935213	5.48463022423648	5.79986353282695	5.58610972733484	5.63905732645594	5.77762854742451	5.23021769346108	5.59635190900047	6.0155936199234	6.2026844317211	5.79991437853826	5.75419214312103	6.07948501172517	5.4641062234514	5.25047373770047	5.16030345529154	5.60253879857229	6.07602845777941	6.07239741370451	5.78844683025309	6.18745176357892	5.53153964627854	5.55351130770694	5.71703156724516	4.95587913735614	5.82077722485565	5.45174945249566	5.64344838995196	5.77920196839856
ADC	2.34840287720574	0.00319039676743604	1.09360432757141	1.66251684216476	1.7634395876746	3.43692361151146	3.16170695158949	2.43871584503665	2.6855572463896	2.06633683580592	0.037094928364958	0	0.79684772820099	1.87819417666273	2.49416186592325	2.97777686690976	1.90995507759981	3.14947338700019	1.63713931584445	2.02113316905475	2.27664627732835	2.78223861316955	1.97560397961144	2.91568241963338	0.701498580091222	1.72630103406437	2.00922269148687	0	1.24318860596427	2.05832931338594	3.37387967126634	2.61149842862909	2.40197892573858	1.4625615916433	1.8989057902001	0.758544560698321	1.83145950074281	2.17177600120515	1.87956906452342	2.97016472631526	2.1361487948543	2.89606140648534	2.53638428164716	2.65702331039792	2.21488683344761	1.02275675863231	2.67212155589675	0.927002712950828
ADCK1	3.43390950373869	3.46365288264102	3.79342960960772	4.71648875462421	3.52065886658714	2.77141029549862	3.31033203100485	3.94258650503063	3.16042139971828	4.76586888420812	3.50886419597807	4.18110150226734	2.34688126052276	3.44820214603868	3.20564152119	3.75536956286898	4.43385109078338	3.55718876297647	4.22149941207813	3.60884612725338	3.2087287854867	3.87609009687193	3.78067123313845	3.24295809109484	3.4036157061523	0.518169983586253	2.33464985333622	3.14099514831366	2.87253322290077	2.40240862220588	3.88533085397467	3.73283798660336	2.91464235502596	4.04957528826469	4.48496620431713	4.02489825266611	4.16143240269361	3.02695367699147	4.01366111251274	3.54547775099898	3.33445699827345	3.57578350532711	3.10597729098885	3.5975216866611	2.6644208693225	3.34594229126556	3.80710269337343	4.10155667533596
ADCK2	4.33608935661279	3.70495802451329	4.48743930780614	4.66669988913221	5.09073044105681	4.55356449768485	4.31064038811571	3.48205786458877	3.64100701838203	4.65903750919941	4.05104698064892	3.62109645841183	4.32379660794623	4.62341279959194	3.46147455613041	4.20362170001717	4.54528498848539	4.05863757911978	4.75467917636609	4.54721669002955	4.6961579558628	4.36005662924267	4.49636333846161	4.89721973507043	4.21631008312489	4.07563400291627	3.91845319199324	4.21904440765734	4.65424994435405	4.52835347463298	4.83485801793287	3.9433749396097	3.91468560912215	4.38983614572882	4.12729991379791	4.27421472319392	4.20385257000432	5.23807109439774	4.72972204052666	5.00578020311506	4.4863085809153	3.8307349954164	4.25871642998578	4.68385396381795	3.86194694992202	4.02531038388901	3.30263282622001	4.38278897338493
ADCK3	7.20574501999686	7.91120261085037	7.44924257022785	7.6190952278076	7.79066378698729	7.96697082052968	7.66079260360584	7.47122359428261	6.999453180157	8.0503639300027	6.99431633656068	7.22787147384374	7.08661378755908	7.69954918758317	7.05375128988026	7.49412890661666	7.16175781256891	7.39725993962514	7.40766344921913	7.69034343798234	7.72196019196792	7.95543149812033	7.54120149975163	7.60903219812158	7.85832337255347	8.63831331473778	8.1510523289061	8.42154291805494	7.63579073560735	9.20210142965265	8.14532025618144	8.44567214162274	7.95250777243479	8.71862185604906	8.22594340991956	8.32765075690355	8.68838586549976	8.82107637956175	8.68129428257906	8.55327568618863	8.09406873749449	8.20493422500846	8.42666183963249	8.19886284816022	7.28828774292628	7.96220584817306	8.18749558804861	8.4745225325947
ADCK4	3.31569430889517	3.00331361186057	2.08823903102995	2.39556602614267	2.74746719093208	1.55308214894138	1.57383858528945	3.27789557946587	1.85330032439968	1.07936708275769	2.62638674204217	2.25669417159221	2.13910424530885	3.06310230116461	2.48892143655689	2.08844548535627	2.23129108679128	3.14830215966497	1.05888146990801	2.0223746952983	2.2588135933177	1.55287049309826	3.14850502052211	2.52198350991105	1.70773367162974	2.31454756777837	4.00733101256976	2.97777482386559	0.204936008492674	3.05393817553403	3.91463213203915	2.0314912900094	1.10269243618209	2.20264321258121	0	1.76390628714337	0.219211804860741	2.18606755601534	2.30114009366485	1.96213912102573	1.16636802011826	1.70060145659573	3.12208379811546	2.38060490499473	0.862842901531967	2.60512146670028	1.11654349361809	2.74486828140795
ADCK5	1.24949382104693	2.58718197160661	1.64212183820371	1.63510428405675	0.0553084293362883	1.56561587619767	1.9935368758544	1.66927468801905	0.904469908573139	0.0218863133284329	1.61434699572435	0	0	0	0.931109612753893	0	1.52368610851041	0	0.0162497759216551	1.59941372328383	0	0.980142214188172	1.98407251727687	0.791064734333615	0.796460215732385	1.80481062546502	2.00663035687516	0.98148426839877	1.17000103789018	0.0227314702094636	1.50417555735051	1.60685590361292	1.64844496391454	0	0.922616076999181	0	1.18246366441481	0.066544033339616	1.79662701144385	0.973134782613596	0.0528418692988972	0.039108480777886	0	2.25622112677542	1.50067779829773	2.59850219831869	1.07408433572479	1.53573174644733
ADCY1	4.22735211678925	4.46343287931579	3.80049841320331	4.66402992457498	4.82605528923508	4.13806764781363	4.15879363288766	3.84814209277611	4.43773110932055	3.7799824010349	4.13642586885448	3.92585990584961	5.06780911997113	4.18841175900454	4.98654335850354	5.01888290904962	4.36202423930386	2.96756197468344	3.52031945407064	3.72570543829697	3.41763987133935	2.96241191471238	2.77424260762321	3.34074624425754	3.69163814919408	3.12164605797513	3.01235057783676	4.22081639673865	4.56846259166807	4.38746789310572	4.69394316784281	5.64338164353689	4.09836699344371	3.77157515168069	4.13454966299791	4.52639518665114	3.98584296326399	3.39577095716614	2.98559837058534	2.26977438280012	4.24557010698593	4.28530134490695	4.33346565049554	2.85036152194844	1.82217900365804	1.03847290640711	2.7216948691144	3.72942556184548
ADCY10	3.28887167036308	2.00354382158195	1.08998520801954	2.6494391522996	2.47663796771826	0	2.31284006252916	1.13260269088248	2.46301698466866	2.06402422041752	2.36136695042592	1.51876237451585	2.65315503042536	2.89971876708358	2.72276896938649	2.38082373838867	2.73085933622873	0.973476562478609	0.0394601427315979	1.02278338406107	2.52036011329089	2.55982096808435	1.56003721675062	0.671195681610583	0.698373167409516	3.37063266497752	1.59481397343705	0	3.18764112934188	2.6387014435957	1.46989958853249	2.61172870205831	1.09484607162746	2.70458993354585	1.89800263334403	2.11292556211592	1.26332705638083	2.7433109839472	3.55127006314431	1.54766181202767	1.73043875231863	1.69242073526461	1.94631741903815	1.39871098285355	1.46489944324133	2.02058111814814	1.68689625755429	1.51494176718571
ADCY2	3.7325646532206	3.32619797505795	4.25664202198489	5.02381619143171	3.37132850833778	3.13623839182827	3.15816262783224	2.96227051673135	3.00599475915045	4.15712636437019	1.65124647134758	2.92105314552637	3.61190298785518	1.824534699563	3.20660869112744	3.66126589097821	1.87033265175868	2.96996270723623	4.05221955952072	2.8339583666004	4.94369473988278	4.29296246397506	4.22293906552569	4.34864553676674	3.49468017514153	4.77033800041804	3.81822560497114	3.87896225842101	3.59824597442269	4.5867557986363	3.57239639535654	3.84164088062035	3.42829950929368	5.27892775554828	3.19508788483993	4.41553408635345	2.91562304263367	4.36522734204987	4.32488088708313	3.86636119690768	3.34641776292511	3.13351997644744	4.52814129894916	2.5486844427995	3.44921911243624	2.61379618726795	2.14876211299355	3.08563811124865
ADCY3	5.77204065055095	5.70482017047164	5.65614583229478	5.67379112724732	6.33139584087212	6.2151726977431	5.66063159433218	6.1693038912476	5.90760294182744	6.46969594095236	6.29811432654226	6.24775190500977	6.42796305791664	6.23723448398574	6.03554478949553	6.48743986930412	5.87299270489722	5.36255779421241	5.48633637991863	5.66921526929038	6.32134063460953	6.56742205672585	6.16154991795346	5.78806891155432	6.50010961835852	6.74600897332224	6.29666327577675	5.61373310100178	5.57475964108597	6.00375063582336	6.13772830691647	6.08038321607295	6.21336164896337	6.46343421523643	6.38780569329516	6.0108799183124	6.23128844252508	6.42606691212018	6.74724639778699	6.02335114813316	5.76083773910797	6.31514765191134	6.10532648021007	5.351351685054	6.16943606041114	5.27427188224502	5.03449651755791	5.77734905261784
ADCY4	5.665833953544	5.64827781206982	6.18700373273359	6.25681177688356	5.7640448971113	6.2338296028884	5.98832481467553	6.21379971813819	5.84000578432371	5.66594106026237	5.66682356301389	6.17299938075957	5.96323227222201	6.10843054539836	5.83818449661911	5.86696798912472	6.74421162174242	6.05859140195072	5.98959766327333	6.29155855028372	6.72508564537381	6.73565510483263	6.7403606679038	6.88012747655852	5.72546395371559	5.88806607077002	5.73954875475366	5.67024744559101	6.87355273719449	6.2425750862084	6.07933091146847	6.84247010055445	6.0604314689165	5.74099029302081	6.55246789322058	6.30032840026743	6.52738937826533	6.44669577500257	7.19716595735805	6.85321774303876	5.93023456056186	6.14943000056352	6.31062983761359	6.06041526936102	5.86303018606064	4.7822509857989	6.00385376611763	5.50273293495909
ADCY5	4.42981056993253	4.64795713145363	4.48855307317538	4.40695159299245	4.51923103233502	4.491599230189	4.51239013450796	4.315605477042	4.3689607749072	4.16656339995113	3.75398164901336	4.45074590865157	3.08716660645416	4.25422606807498	3.68617892817692	4.70833872179843	4.9036822328163	4.36415731096199	4.44896905497941	5.06715080110832	4.90226717442961	4.66883937477272	4.92782537274675	4.18579732473842	5.3306110516997	3.83814331515293	4.76566930021189	5.36583057165367	4.44486471810157	4.59367150706503	4.78415249628168	5.20270076559385	4.79998028444592	3.43204480163968	4.52564791364182	4.2028312647185	4.68063019931029	3.69538081411716	4.98137146591154	4.35013393785939	4.55943731211272	3.93882504665057	4.52208532885616	3.52033268182089	4.18604409748191	3.83384252013919	3.45463766828324	4.92564553186534
ADCY6	7.81450548467611	7.81170287622914	8.13892893186262	7.98862692277151	7.64232849496891	7.97237429616969	8.20270648103976	7.93695861397419	7.71117901175275	7.78015677514185	7.41795849374004	8.00679663094243	7.73576895963284	7.88778664995393	7.95109574061204	7.783327635642	7.97798613720215	7.73917703685772	8.06987931215451	7.51709922059479	7.64903524041685	7.34121726453788	7.94863587140517	8.20062889405392	8.00360350208176	7.13647259356984	8.16622256076422	8.16524361848416	8.01761889802536	7.8148197547935	7.67021215353333	7.93103819642463	7.82746294934052	8.13234364048352	8.39808851876725	8.31830428069042	7.91238571127134	7.46193210231264	7.7706521394736	7.99606813032696	7.46099632249899	6.95015207044929	8.19255323976759	7.62774414633378	7.70934952353234	6.27423579467882	7.39808634637144	8.19645837735865
ADCY7	7.01434427755851	6.54353695383829	6.82823446987226	7.17444152574599	6.39952567743307	6.78687003730951	6.94257744138024	7.05495961024831	6.74787135059202	6.82100565752287	7.26973990172642	7.30921353000193	6.67560465340483	6.71751201379593	7.12428731029957	6.89985537279231	6.90722811866073	7.51847867274291	7.23801803800705	7.31936506790768	6.48255049618452	6.17523825857898	6.52567125708801	6.6358144547992	5.84730884197093	6.01447750089464	6.0117032984034	6.2738161425617	6.47456787286378	6.49976389472984	6.49871179615354	6.35847212352605	6.23694791131122	6.62875916775076	6.31943209389661	6.9256253575198	6.16837554635996	6.05945943348121	6.15698584937697	6.3830374294389	7.37954008345799	7.10283528931375	6.04209137715235	7.09643604806369	7.27623263965781	8.0523526734622	7.42171283044298	7.07087778759099
ADCY9	4.46466719642017	4.86231451297929	4.80113568210897	5.25483770492798	4.95941022751001	5.25319432906622	5.27413730312297	5.39044377981807	4.59275135848394	4.54119164600367	4.90888641820943	5.24884768717065	4.69816882445547	4.99086186291245	4.83909785649461	5.33360004276705	5.39187442103933	5.4642808111623	5.10191420071103	4.78010318129239	5.57705629993118	5.32530372756423	5.58762512575579	5.12667705941561	5.12097036041644	4.6791496171285	5.33283502636239	4.67061815990084	4.53713230244316	4.71727754345695	4.32405543267991	5.70603006264885	4.2811085042591	5.32611157277631	5.34272326268752	4.74318139703355	5.29035756329729	5.12117886539252	4.46680249768366	5.24421599494078	5.16779190049703	4.71289885200298	5.61153890814173	4.57117706542797	4.38326250946847	5.02477965658219	5.6045395195894	5.00922501261678
ADCYAP1	2.30506467534226	0.00238919438930084	0.0538086883998641	0.0472715315493553	0.107772059195314	0.97272199474364	0	0.0789228708316274	0.867324128050885	3.21834537852767	1.62453798195655	0	2.86449936021498	0.88324722763428	2.23914166920866	0	3.10443165812452	3.79104650779902	2.04297568261038	3.59943798026453	0	1.55867462336649	0	0.707819485791049	1.37997603857009	0	1.59204793044811	0	0.0879320508894892	0.0238399762622518	0	2.3423339781345	3.22234835294571	0.909561400017961	2.51689468403127	2.43892645662359	0.0941927954940789	0.0697617789414442	0.112278454318741	0	0.0554037933898144	0.0410095965421681	0	0.141355849151244	1.91785210145776	0.00835546122239187	2.07012356180847	1.53471986967908
ADCYAP1R1	3.8013165738576	3.32684634324103	4.42155600031244	4.17706583091369	3.55022351119232	2.76647142824803	4.3102096148289	4.31958915034448	4.00512309863738	3.41119258689778	3.75532963568568	4.62697615760997	4.75553247834422	5.07834658124977	4.13005337756462	5.40542749549566	4.4819858524487	4.14031106063516	4.4505190704338	4.48418070529243	5.85861991858736	5.36174361486774	5.75595600893749	5.96651863428014	4.68604657473775	5.24951349033873	5.332755520081	4.7780154467732	4.60702877859059	4.71677954648644	5.0026606562539	5.31969338114427	4.43068271660057	4.76849330568562	4.92467232197153	5.0361543348441	5.28812839610096	5.69514708439465	5.65971279762656	5.08788272600188	4.69728187935893	4.93188323754612	4.93638875293157	5.0427011936409	4.25104047757147	3.83507661971027	4.58133518253028	4.6749155983896
ADD1	8.72891501337395	8.6625615070304	8.49304522113623	8.62723509529505	8.4602886432818	8.44231722662362	8.6429496491858	8.584175852486	8.48819523262715	8.60332211966226	8.49847419084755	8.64889988415398	8.45835705582503	8.66055691060642	8.27230450025236	8.57161498859572	8.45375348412524	8.7392164959	8.81037722364202	8.74621331072335	8.84222592468744	8.71464200927215	8.80420874161858	8.74463938390038	8.78875914336767	8.64900320546173	8.72227332974489	8.55524478414229	8.59266440407192	8.59309794548066	8.64427249786517	8.82416548517388	8.72112533160141	8.84620544132519	8.76624756253461	8.73728553504371	8.37289018036967	8.34714535646055	8.4474991569135	8.48048683915863	8.40870332739727	8.32799440153152	8.61421346331598	8.44942171556542	8.57122513110425	8.62907910188168	8.75404756983911	8.66130267292231
ADD2	0.373144419607951	1.00477399902707	2.09496334164764	1.67365045832741	3.32920764415698	0.963124178290491	3.31280872150068	2.45477442614947	2.1719905443794	1.66538918586065	2.62949294610545	2.74255555164414	2.12531126919126	3.05512278732429	3.07604842331676	3.60962484535672	2.49160469638123	2.29527028221582	1.64464322349524	3.34141682637793	3.15583213186828	3.67560512189982	2.97634663303588	3.04009904982952	0	0.707783704056855	0.00710512200840852	2.29973526884287	0.163128973723247	1.64474281331444	2.4896058791924	2.02815260329027	3.23787734920498	2.48258720624543	3.08846830694043	1.78922513112978	1.25203960713497	0.129778577301402	1.30154168759632	0	3.42957848615548	1.68806510136964	1.94845378444318	0.260171840719591	1.89107895450898	3.18639364961916	1.10295118445219	2.75135469880186
ADD3	9.40127436888328	9.49621373383822	9.76068140208523	9.212524008387	9.77919532214706	9.88251050215259	9.58820538842202	9.49854262644027	9.46081292077199	9.76806130517378	9.91861600946946	9.31861154597433	9.46709275529505	9.79615742761061	9.87190162849287	9.37663751673551	9.37298415869827	9.83672058786781	9.7715085273814	9.51102244156588	9.80571942305317	10.0405737909139	9.78983452100245	9.9390826966904	9.84681734428107	10.2687825597711	10.0708375568956	10.0470740643233	9.85097515975282	9.7705962648613	9.74565338833555	9.55609040535222	9.68990978480761	10.0285679094714	9.54583176186608	9.80011705330314	10.1217532181705	10.7060390202584	10.0813364674993	10.2788829745745	9.75637089269495	10.4260199159648	9.60872862074239	9.86184538963336	9.98135318209012	10.592452067391	10.2061250322974	9.75091424018535
ADH1A	2.38196508424931	3.58809682824932	1.68218257765364	2.87791861804158	2.1846572205128	1.55187325885026	2.99075331951165	2.70768127092964	2.17745539786427	2.07279611915682	1.05347240167439	2.25433264967595	2.83051871414774	1.86625076207212	3.07944461401786	1.31392563381429	1.47984338134575	2.29624185329755	2.63416536160032	1.02632469843345	2.2470917654808	3.78379686545225	3.78721691426323	2.7136951212933	3.41500360874922	4.26416852073274	3.81707280282671	3.43281902582013	2.60997405014633	3.96762774237654	2.87227512769711	3.03453195881017	2.43343669054368	3.68599056728484	1.85843315295232	3.07735121714291	2.63077649422855	4.34352910617156	4.19894380626055	2.54063335849674	2.50253534383033	2.1405973025876	2.25138150614098	2.78880624179508	2.66987266135243	3.48203376206498	3.11353666179619	4.18298747724712
ADH1B	11.6521081706089	12.4201014094063	12.362889691341	12.3116532382203	11.8947233305049	12.3524413561033	12.4045596370777	11.9847039930251	11.0498934219511	11.9060832952705	11.3011882663951	11.4516422625127	11.5100570471089	12.034559011956	11.8826597042527	11.7169616860537	11.3193700456336	11.5773319696937	11.1492347232292	11.3123517710025	12.7267374437043	13.0282513842933	12.8231724199772	12.416326010446	13.3652843560482	13.9216938737733	13.8312829259068	13.6286685359104	12.534207428721	13.4271783371607	12.9092603586992	12.8583971822548	12.8266175903108	13.6873367799799	13.4039398702874	13.0529951909111	13.2399277103241	14.7698044792279	14.2773724374165	13.8777072173058	12.3054744696248	12.8682664259818	13.0843273450766	12.357346274798	13.1202599599745	12.7930849044691	13.2357394454005	13.4072126737771
ADH1C	5.61308403018073	5.98149805856713	5.38637298154774	5.21870447201863	4.86028961916714	5.9448702918279	5.84656674766115	4.910254005585	3.9917736488901	5.80591842444851	4.57831235946205	4.92164567384027	6.19360323815125	6.27502523457471	5.9321950085455	5.74312437056184	5.4188939175435	5.46288946724564	5.41658662135793	5.54853919827039	5.9589770850176	6.91127395742593	6.16222283739318	5.73081537619934	6.12897022475311	6.45331638904715	6.33326576035389	6.5254667174944	5.87178864555295	6.44722887055568	5.72545946608641	5.65176135746685	5.80822445741879	6.73408978845546	6.78765492375419	6.22017247463287	5.73731247935985	6.67581212634024	6.53160814229729	6.6584603175538	5.04316561275249	6.27636883040594	5.97892072713914	5.8399379106902	6.22245999833229	6.21509319938419	6.54490421176981	6.63590222746829
ADH4	2.37132600189699	2.58853159557534	1.1005699277953	2.39611121314011	3.15327398599187	2.29317599156834	2.57534686509849	2.44638217478104	1.85219367701337	0.0652293631661979	2.36546071452726	3.40467894386218	3.16542714882203	3.35662387666295	2.71405651618584	3.26399918039883	1.48291324796831	2.56102907787461	1.0593765898672	2.02254256298047	1.63874331318903	2.7806004853397	1.97397414579028	2.01045026515328	2.90609554823582	0	0.0108088516813613	3.1463067518287	2.56628042971901	2.8680878377864	2.20052384007897	3.02932849032473	2.09963308203888	1.43880495883101	1.8800520098944	1.74155370036824	3.04991373841783	3.62126925670219	4.05731666938023	4.29293821651196	1.75651169993747	1.71173218225482	1.93688905417652	0.387322303056131	3.59881768156834	0.0238563540836957	2.68793654740624	2.73912835185342
ADH5	8.02728377306063	8.27113501033862	8.06656932014024	8.2276126094936	7.90164766318006	8.0272614045485	8.1682145390808	8.21018693699668	7.79429911524446	8.22947359085976	7.839484707163	8.09418706109138	8.3520676358012	8.58809650931224	8.44339522318537	8.72602534907189	8.32189468908459	8.1358824287995	8.14644415538872	8.10199211535881	8.70317982135831	8.47827564691742	8.5297959804349	8.3948563076691	8.59522262247287	8.1751284551654	8.33792572590729	8.36257812462786	8.70146095510088	8.58117063785724	8.2700425454133	8.48754296959118	8.65708608841253	8.51476090290604	8.48096143712368	8.55982294969431	8.24936795029359	9.04454333360508	8.81577487198093	8.68157380542483	8.54528965628218	8.26268645787631	8.63873232818633	7.98794299261016	8.59537783453325	7.96812171334716	8.19842127668609	8.81789212550137
ADH6	1.99114076636187	3.17326893019454	2.40894099274857	2.87797898453648	1.7813857653337	2.2923292907499	2.99074541675885	2.45004203579565	2.67381758989883	2.87139401366876	1.05352482292253	2.52014433638641	3.00490270110971	4.22851685740612	1.89057395489224	2.95929705893408	2.2279282794235	2.56032834320415	1.64243013276964	1.02635061163788	3.16651715203405	2.77981898466719	0.969575976448449	0	1.64166412346534	3.03021549843259	3.70978641666253	2.97290717940493	2.59503501376387	2.87518268433086	1.85693604104672	2.35848216464586	1.70389751704961	2.44565158997654	3.35356195898562	2.55499068572183	2.86576635375997	4.68072483696235	3.98450219809544	3.66508917206902	2.18039438280568	3.56525822521106	3.26496436427842	2.08041932496249	2.87349450646907	2.83106737451707	3.10765873341012	3.51751946046697
ADHFE1	6.5896645304628	6.66247883800981	6.83943955183213	6.64098401337348	6.25082216551005	6.34192628844231	6.38073327726123	6.31838969152685	5.92680671815553	5.72526147627921	5.54474056166874	6.13373525575286	6.34940647745083	6.12619418846129	6.17012115984887	6.34051844090212	6.9206813657025	6.52600604022475	6.22868662847748	6.53256443096071	6.15065863800246	6.47463290106943	6.5415558135688	6.48360218656779	6.81743445249356	6.71591400850616	6.76625730865929	7.20935512226044	6.97975485694241	7.11636151226739	6.59786215459972	7.18528821578811	6.49877983654385	6.39883713937827	6.43171134701049	6.41449929568711	7.08102495179392	7.20579870047087	7.34796223648628	7.26175782454465	6.03589352749333	5.77566765194264	6.14336320079456	5.45643843345045	5.71775410179318	6.11328109402484	6.38842787651254	6.48967345778937
ADI1	8.59523612603478	8.294358960268	8.29507952866053	8.32143065174548	8.02123982463113	8.11640250057144	8.01066796065199	8.00763048127275	8.15395067563273	8.25947243801826	7.77265516720838	8.00110269159206	8.37899094285355	8.40316685024406	8.11353863781927	8.32074823711569	7.92870873277922	8.31093332699904	7.89198124962438	7.87696322301986	8.1471697208103	8.09054559586877	8.11594261735208	7.85328832169468	8.29399507105977	8.0516715235125	8.27350950510885	8.15032307661344	8.3643270515645	8.287336893262	7.95174442628663	8.24559549607325	7.22669095781897	7.44411173408726	7.48392857393165	7.58077257937542	7.99885485723677	7.71482761637821	7.80506184781677	7.77709643130078	7.98817974294391	8.04050726982182	8.22044474810226	7.91128301715081	7.94086455869087	7.43503176679162	7.84236998091364	8.29093733807417
ADIPOQ	14.4059795500018	14.3134117994285	14.6008080189093	14.3208635652099	14.5271081800257	14.6334555790335	14.5152727811752	14.3711430819834	14.0506330751715	14.0998788588237	13.8885909017196	14.3184573322821	14.0879185729226	14.3914719721079	14.1941752887285	14.1680075845159	14.8181324522472	14.6621890047449	14.9197683383866	14.8000899183432	14.2836992187714	14.2959996354075	14.3482808996488	14.2459718574386	14.6568094590025	14.2849247873813	14.6450679459461	14.5385424078689	14.3713071512718	14.6385452757981	14.2296564558518	14.5007088750328	14.6044457342269	14.5273857442122	14.5685385680668	14.627386585627	15.1180366639738	14.8103091179141	15.175739627445	15.1156512074309	14.5134646620261	14.3013903021854	14.7909634545022	14.3780499749279	14.5201513693756	13.8364928698023	14.5414688028253	14.6433347516267
ADIPOR1	8.52184677570083	7.58933952331171	8.47062670561962	7.16611931686898	7.85868810314494	7.62467966776504	7.21698474733061	7.53425594058704	7.68577705757884	7.73823909972816	9.13280036976515	8.08939395569858	7.6188438740297	7.54523171949727	7.6655271290667	7.47167763992476	7.78396331799804	8.30204319609148	8.50147581209048	9.65406615924702	7.60269507063091	7.50533977622448	7.73935916798183	7.87338347479449	7.32589378461619	7.76680793306976	7.64816029779908	7.52468124333167	7.59895444815653	7.39607161633088	7.8804995008669	7.15578021837679	8.44572026998116	8.1177239248442	7.58399182404845	7.42711176040365	7.60255612442293	7.90913170386432	7.99924866927593	7.96819944147545	8.45898819133417	8.91765262375951	7.17227889544426	8.45657565887547	8.27381161280928	9.19002118381625	9.05042258981044	7.73329882474428
ADIPOR2	8.93909674799067	8.88085896800312	8.81467303377259	8.93958506594388	8.31649117944338	8.43418439156827	9.04634438416794	8.55898734262365	8.5342809573599	8.48074199609671	8.24135796943285	8.65230349396438	8.42229477325328	8.49242923242053	8.53203206385667	8.40364880780838	8.89008071130508	8.66449772697537	8.88852059629443	8.75982256240299	8.37126297104288	8.33264598114632	8.5026192833593	8.48562288331525	8.98676451969351	8.42394355394068	9.3929786549795	8.79045737176568	8.7723654808395	8.57348531815067	8.4080971977052	8.59866039293997	8.72504568718526	8.58768333052984	9.2656955806804	9.15679175042171	9.61488562025271	8.38330333933991	9.54546986944355	9.46296647441504	8.38982410651714	7.94932396367527	8.75484942086725	8.6969789143908	8.6774866296247	7.89606842369526	8.54363527465222	8.69117215295199
ADK	7.00096448899213	7.22347662262829	6.93322770609075	7.20615345852174	6.80741252420198	6.95542841152616	6.7564664629091	6.54323159626298	6.74739929111718	6.84791875475279	6.52756243804011	6.69222502277996	7.12570289603037	7.191761593945	6.87345443578582	7.60749606342853	7.01491208592602	7.41436029057855	6.9043215074433	6.7933632576064	7.31072901487357	7.10620735596705	7.14142391899384	7.07928708681526	7.11302838687235	7.14164498731177	7.06670366120922	7.09975215462677	6.95604180919202	7.29182644842987	7.21036788068267	7.1341192289345	7.31476115991563	7.04056674005257	6.94363139940693	7.30747450659092	6.39847307659557	7.04153439601551	6.13505778461199	6.71166001569811	7.45747756874197	7.30640592614257	7.28411932491508	6.99873852538603	7.10308790552295	6.54927174759403	6.99120047813877	6.93113535634457
ADM	7.43455113371627	7.15410244789466	7.15596441265319	7.14346169552354	7.96544676076225	7.26131455105583	7.73663479866817	7.19387283274116	7.76752037880162	7.23952588146205	7.08488153692679	7.24638885236768	7.9661925556057	7.5259074550478	7.41660654342145	7.78063777644731	7.01401287619102	6.69856218365554	6.53570675513421	7.11265156951712	6.85333355978817	6.42516496673169	7.81712274098894	7.23724011641317	8.89150894314482	6.42843037720941	8.25446924482241	8.07921357029824	7.08047850084414	6.46742634878019	6.71306167857102	7.13453055124787	8.21336058114898	6.70353504566537	7.85001220494893	7.86912626565436	6.40163575619153	6.16080857045334	7.31276974670967	7.62254977718784	6.97067900670988	6.26104906349986	7.41055669865042	7.76703064145058	7.86519655067128	6.54952246035149	7.29127263548581	7.79083410675309
ADNP	8.72400808780929	8.63734391869829	8.70779182485704	8.58392051840418	8.1566035578088	8.41780342232733	8.68181096215224	8.47606107715002	8.39526076972198	8.25493450205486	8.60589845859296	8.49417107416452	8.47966128100054	8.31870384677085	8.40413265771394	8.53317686265584	8.6571342769185	8.61847424547768	8.59419404235569	8.77328708710609	8.9043873671171	8.47418557142252	8.74280835605518	8.82511854603885	8.5177666037955	8.61995547579957	8.6188034080817	8.32337165358022	8.55577217885112	8.74927960723119	8.60758588391826	8.51613220260533	8.51172927819411	8.58461791962354	8.63563693869408	8.51071175116799	8.59593183736416	8.53987513671564	8.52501144657236	8.38316436910846	8.74047392745363	8.50307025639983	8.63867765180397	8.47749750031169	8.50407833992352	8.88647028823305	8.58879753861325	8.57801804641272
ADNP2	6.16889942895559	5.86233198222231	6.16517629301339	6.08708271684173	6.06305597665285	6.25264968949793	6.43155550629084	6.07856066451309	5.74693184525962	5.93740693032353	6.33558907152368	5.94705534279967	6.00414386270666	5.98974906497782	6.0756613661121	6.32899547725783	5.56632654118564	6.12110915549795	5.70327819935214	6.06927888759561	6.60383446519444	6.15671578864698	6.31171687071774	5.65617471439424	6.88331685124289	6.49223147052314	6.48702889265187	6.34564344876948	6.54541625050694	6.6416836634054	6.15515896917888	5.7094416182676	6.19352966914721	6.41643554627837	6.12540574609899	5.76122886849426	6.43062519959513	6.48539217498827	6.78523279815158	6.5122816599773	6.05768005676665	6.27667334917787	6.31034494553293	5.77089874505268	6.22216116996036	6.02553995911698	6.02849386668031	6.16796428511749
ADO	6.04077193206601	5.75911399019415	5.62200656940053	5.75791048427077	5.62885108431195	5.58195464802621	5.60324931701754	5.700106630312	5.82310170146423	5.12513325235423	6.1362571634521	5.83368847525307	6.01099695952899	5.0268852088526	4.96945610620299	5.32418080497538	5.54094436449149	5.52601686111728	5.34414805499129	5.3825510003529	5.61117155431607	4.9656129255303	5.21904266824086	5.08090817433099	5.50058371401542	5.54741528893316	4.96578480864778	6.03815335385198	5.76223626266238	5.2020967902855	5.4576644646146	5.46163267985657	5.59455549984581	4.81127344009411	5.0058503214251	5.23706325835107	5.93164379478747	5.79623414347552	5.52724063838469	5.44991284243142	5.69079582803571	4.98695350497498	4.68750334073882	5.17366514619835	5.29209918415735	4.97986899568949	4.71005078189255	4.8250324339806
ADORA1	4.72925067654398	3.70426335839908	3.5495214296676	4.24165614575814	3.19533239997892	2.96725082182862	3.15879026506536	4.03169470250633	4.11475486920545	1.68160278412369	2.85855341918066	3.51652997365893	3.51261952022019	3.18842588582214	2.88517920546215	2.53210237262638	3.48996548841543	3.2948570717715	3.05695286989398	2.83254820609225	3.09872666295799	3.13781947954463	2.97181965466648	3.38428086353408	4.71923573457062	2.1879079542077	5.17960175812149	4.14194970396256	4.17192923230441	3.07989132496651	3.02714957532112	3.94192694431917	3.80491896801324	3.66736023393326	3.19093763714761	4.40747115944216	5.25273878297715	3.80286835394463	4.90079414818286	4.48458780309788	4.07223324363504	2.73210853638571	4.10816223448847	3.64657022936256	4.46105350399997	2.83609207898104	3.70543476510603	4.01065347349503
ADORA2A	1.83517854357643	1.00265983799448	1.06072627979976	0.0262661676584125	1.70487923635768	0.97951128721704	0.992840867452273	0.0439657914235731	1.9068022610699	1.63202122325698	3.02530136048542	1.53922708102329	0.870261941337522	1.49919175031866	0	0	1.52147903136207	0.982199386725441	0.0176912802604974	1.59992690119181	1.34865779118492	0	0	0.782745110701512	1.7697391575666	1.76603770517121	1.59329213620032	0	2.18658109707621	1.05490612499633	2.23387985195989	2.0249146723954	1.66099411002779	2.71969061089493	1.49383491165091	0	1.22078354100588	1.1625281103619	1.26435728372406	0.967271028120091	1.70819488746666	1.67594179286613	0	0.201347030031659	2.23005641232036	3.01504282241537	1.67125792042634	1.9438369456825
ADORA2B	1.96282826125991	2.0037552945826	2.08523352628673	2.07480484226575	2.48568264090793	0.96740095146848	2.31230501273229	1.71808965590547	3.80204557036326	2.38645414833222	2.36368455127067	2.94350991427547	1.38796153736991	0.860092230288263	2.49214436104171	0.733821847691262	0.896541029410664	1.55824921175061	1.63835210403146	2.02161094492909	3.31719708188111	3.43627649967026	2.29820010007738	2.73280492633735	0.723045355648456	0.718625851613303	0.00663007579723971	0	2.7715912831744	0.0417017638913607	3.23976184365331	2.02725896137403	2.65714043055302	1.89152042201707	2.91889410918811	3.00024894073656	2.21854130478749	0.121278652529948	1.29124499825012	0	2.12778667513335	2.09438358855229	0	1.93439276599966	0	2.01913764401391	2.08953031440977	2.94737230611412
ADORA3	2.50148058606042	4.09130639537556	2.43558317075616	2.89957351559464	3.65261269644788	3.7766169602315	3.8962970940335	4.58305256697923	4.50936795007111	4.15712693099009	4.9478640859687	3.62926854593825	2.77951628523258	2.65457094845249	3.80075125053502	2.28359609734956	3.71002930585404	4.36752946659441	4.63362210884569	3.34651774321763	2.145904715984	2.54775835326943	3.29359234139505	2.62846148088485	2.24020980059881	3.89556306710318	3.18070797436143	2.77760389844713	1.3552717711277	1.67315481105208	5.18967913944144	4.27714463972762	2.11878800317481	3.19020671462126	3.20678419640845	3.07483928722863	2.8843229680234	1.84406457586529	2.69503118392553	1.9506099439093	3.16387747084309	3.28778418848833	4.11608124412355	3.03788843833253	2.44086827362682	3.82909185608962	3.80390257277833	4.18227656550558
ADPGK	6.15347616573487	6.41373544654281	6.34860861436243	6.40987182846626	6.78901405380173	6.45860245718747	6.51193389061571	6.50625517434097	6.26658903029926	6.45452747134243	6.70891748756353	6.66661177131742	6.52231802470727	6.68126582516185	6.66720751564192	6.90304777581178	6.37123330932786	6.85412054266185	6.81290394519203	6.76625987290419	6.39574832370121	6.49012981913081	6.38067459157941	6.83428443946431	5.94634079178544	6.308380796525	6.03402249959386	6.13990402113779	6.240564173123	6.53257385964205	6.94844492350938	6.86866998549813	6.49852616321453	6.21659813884191	6.38498321703632	6.18344633611349	6.71196065225146	6.50703212588485	6.67012423067708	6.72561020716828	6.85848932698103	6.826549771424	6.10386804678393	7.12270277261167	6.64630832573972	7.53240990856231	6.8608156264269	6.79115181025284
ADPRH	5.93937144671453	5.32641863778726	6.00694011297799	5.58144492383481	6.33219401612812	6.28915925609921	6.19792724244294	6.21328249301998	6.83545780371442	6.05640399741531	6.15921406736318	6.55583317836715	6.13533150510207	6.01007765339829	5.30725664290546	5.3159469506396	5.96189695588052	5.87786291027191	6.18740646449935	6.38214380676206	6.24729143127744	6.11651119778425	6.44769924727991	6.42151072227686	5.9176007945863	5.85301172977804	5.36923657709426	6.03695155119847	5.20011198043103	5.59731448244385	5.67684985473361	5.76406070208713	6.70121984314514	6.20354622237236	6.06961099305587	6.30472555837827	5.66360092784412	5.50996465110803	5.76016899826456	5.95762669543161	5.75875092635667	5.65162875412705	5.76796809536329	5.9602001043931	6.15253040539389	5.88314238339541	5.95221062507917	6.26196434171284
ADPRHL1	2.91952997929996	3.46249611022076	2.40530693588354	2.87504995774302	2.49031444777539	2.97458186789857	1.98959083989273	2.44469402048362	2.87595281233513	1.07880398063737	3.49528345742491	1.93180971702866	1.80884681882854	1.44888265080457	2.91079273982349	2.96801039467653	0.893121758010835	0	2.0517763363327	0.02034286338078	1.64378429972282	3.14502173779191	2.78479456901566	1.2416561229851	1.6778664578907	3.20184480483517	3.17904376353897	1.97129058531058	1.86009513926031	2.0695886256787	2.19973588641892	2.35486388317185	2.41721658457467	2.88260715806013	2.70150075472319	3.50289687171511	1.87990033663788	2.20478082361449	2.63700394560649	2.54703116392102	3.71160696750465	1.13673171446038	2.52717486947644	4.22146638041954	1.86569350728875	2.02434391988442	1.70603342291285	3.3975221995249
ADPRHL2	5.20556304014744	4.52773671255794	4.95037967470522	4.60726695033835	3.91358156475254	3.77248196073993	4.74391108978477	3.96016263536474	3.74010965987524	4.53579126621416	4.22080727230421	4.17250148852457	4.50109884863807	4.62117976024493	3.96977200013023	4.75386339338024	4.35725595155618	4.87999903065948	4.80980137913791	4.27271070387892	4.5482903697812	4.96911082276838	4.92767283671277	3.73062681818483	4.87756772903229	4.14076887002068	3.8192273112323	3.66913950301767	4.2778576250823	4.46280100009887	4.73569268703071	4.42733413783407	4.27426639329981	4.56719904150439	4.27191251302877	4.56173577171475	4.60982639123423	4.38476930516598	3.01660461529884	4.35047245264971	4.25879629019319	4.92437780543726	4.74635916765409	4.53840812447045	4.67918127479705	4.60903825635776	4.36542638041636	5.09731551034109
ADRA1A	6.59873685996505	6.07037133969837	6.36437110153954	6.82532345106231	5.90594305686778	4.77185445276	5.66067775477529	6.10095810384926	5.81872485484563	5.43876472162388	5.40991013767948	5.34888906607657	5.94497543231811	5.13998067696384	5.55586996632449	5.97032001634445	5.8266215760229	5.014065074173	5.9164064616636	6.32822646866254	6.83270390165977	5.79939200199843	6.54215910526887	6.26701108500242	6.21226529341918	5.76527961862964	6.65498285398119	6.14051181325171	6.66694510253254	5.8550824044533	6.73159946742529	7.14314424624611	6.65773828239116	5.66561886073077	6.55292281349492	6.20508678864394	5.44404406023627	4.56566495293894	5.86316707990302	6.04467266077771	6.39968828131299	5.41703307470963	6.41182559305537	5.903848720266	6.07425439161215	4.88506868598362	5.54998778979339	6.26082616702584
ADRA1B	2.55361807513514	1.00269329420096	0.0307528134908275	0.027002829982858	1.70624570059355	0	1.99323955420416	1.09077573367247	0	1.6325652477679	1.03157423098797	0	2.20370360158282	0	1.51395767224506	2.43985664341075	0	0.981974730216087	2.3542129462098	1.60010092338261	0.758150361340356	0.979115142484397	0	0	0	1.76417968093384	1.00873628635498	1.97922868050553	1.2075215367234	1.63810856772236	2.23320112593353	2.02510775900797	0.0501328875541567	2.49349446110125	2.92510508114653	0.796118700670331	0.136939073042896	1.74176121755657	1.26656527418342	2.29315095487479	2.117792434284	2.88445415277216	2.27809406590327	1.90687947951669	0.894104621062074	1.0193341968871	0.0568314845011795	0
ADRA1D	0.0206836626571542	0.000217265821925453	0.00493566518318072	0.00433127103523678	0.00997580172136657	0	0	0.00726996488300455	0	0.00392733820178236	0.00254093439430402	0	0	1.95121775200622	1.54412532212633	0	0	0	0.00291339524307786	0.00125056474600666	0	0	0	0	0	0.874735227032349	0.000939435355260226	0	1.10697389304637	0.00594178354570204	0	0.00295974704960773	0.00856458130432698	0	1.95306880721161	1.9003611389835	0.0237092752460952	0.0174993303169571	0.0283341559303879	0	0.0138697106927573	0.0102456087541334	0	0.0358201635852045	0	0.00207799843233935	0.00971895464838786	0
ADRA2A	7.44137256560557	7.52794061957968	7.52750978729999	8.065176245509	7.24323019471178	7.40931149805195	8.31929027589757	7.74237151059582	8.15429952201269	7.29975803106491	7.6881391393783	7.84314624962682	8.53968771057919	8.55417948052397	8.68986824928381	8.77752076635656	8.23577858021053	7.86579608508884	7.99550851513079	7.91996083532424	7.9717967698762	7.44998604932777	8.45931153840615	7.73007709567287	8.02719312369415	6.49343700770614	7.18148520711334	7.39648395371673	8.25223360902284	8.06147788661846	7.83587993046556	8.20586111061094	8.3530409108837	6.9774682029614	7.63242914526421	7.10692372362287	7.10339712110588	6.43805511367044	6.08608574464854	6.8871301551655	8.28104765573005	7.3950924637291	8.44341885582934	7.68495447486257	8.2705777205781	6.34811936520504	8.00287139679295	7.72741813775348
ADRA2B	0.142483536699821	2.00263553755769	1.06488396571922	0.0303824754236024	0.0695393914540724	2.56624061246085	1.99290175578106	2.4065205018487	0.893752945659757	0.0275614127135675	1.03332987782895	1.5362783572582	1.4490271716726	0.906460241402953	1.51024338833729	0.823226427209805	0	0	1.03822861132889	1.01638431262918	0.744097369729122	0.977943687069087	2.30518830471028	2.38366626017513	0.768151844110708	1.78071386007146	0.00471533880775033	0	0.109283296176081	2.04698404881814	2.92544372973674	1.02546042743661	0.0427468028459857	0	0	0	0.117032024348009	0.0867706426377503	1.24698503751132	1.97191509348833	0.068956016007384	1.08848087517101	1.95722534089115	0.175270693096255	3.24786137851405	2.33761831502342	2.65565722829104	2.27157840914251
ADRA2C	2.58677695908445	2.00290059516924	1.07212731772956	1.64586412009534	1.14627855193239	1.5614105473482	2.31446695961771	1.10640910844939	1.47019201815005	1.64018000947125	1.6206776176886	0	0.845057881332676	0.895743357446089	1.50238196334068	1.81742809202946	1.51026991132738	1.5645044947585	2.0389061506469	2.60028891612142	0.713966124682192	1.97746680620682	0.979008226783641	1.33145189075017	0	2.8047413303313	1.00839704448068	0.97814002710788	0.118294907054291	2.04866729130182	0	0.0160798591852431	1.65885956583789	1.48368290326312	0.908493929060665	1.39485241138938	2.1947344657068	1.15767204181063	1.25656836532013	0	2.43055243699224	3.24052981751107	1.9556744241681	2.60386490725777	1.48652189537426	1.01858450459884	1.08724668388305	1.52750625529181
ADRB1	3.50687870339572	5.04851734702529	4.95394533945186	4.48025777640787	4.37905193051482	5.05585502808746	5.23702011625816	3.86053773837093	4.84629920872845	5.35895144981976	4.5105279364646	4.62594599515623	4.43649670526215	4.72084364545267	4.79500921667116	4.43844778021987	5.76391942076406	4.92641545037328	4.81187000922768	4.77927965305157	4.26369458411423	4.61074335910721	4.77946996310843	5.06845529815856	5.45801011708659	3.82305478644326	5.25884315961423	4.87773952959527	5.22411361289616	4.46718504763667	4.72811339252146	4.94233449823524	5.34837146938413	4.17526226227537	5.46984823301366	4.69744761656113	5.91934213173347	3.9410041862866	5.47295126222288	5.71524803387079	4.87175684675279	3.60345828319715	5.49350545983143	5.5678594962749	4.02500412493259	3.61349881474163	4.8737706349013	4.37700601787484
ADRB2	6.17460008212073	5.86237879858835	6.24963258540542	5.81715953266456	6.72533454190281	6.59666785412814	6.29219225603965	6.21473035736778	5.7453277632467	5.75347934632523	6.80478097300905	6.33451930501515	6.39569868449291	6.33673655686294	6.32873835539156	6.13157927745968	6.33950119203159	5.90148865972049	6.32512360417582	6.76594519507429	6.42627933345548	6.2334124017742	6.01557048333765	6.79711526717449	6.47630998882696	6.1329704133407	6.65539505406832	6.94767291993397	6.83878835523494	6.1412599103441	6.5827528944454	7.61305919208998	6.58308514856807	6.23251942190461	6.78406584057378	6.57370186294786	7.60337804022821	7.17440220233875	8.2091808864248	8.67965217100438	5.90860619510552	6.50432134025948	6.54889287442724	6.74516248157854	6.46234048128135	7.20511210798111	6.90232415689074	6.63358312200853
ADRB3	0.233520490137014	2.58798358216557	1.66426548002793	2.8655116307548	1.16861898395474	1.55801767508104	0.990146473706289	0.0841868986101602	0.86266410532542	2.63957086020892	0.0296967190910617	2.26639450940848	3.03411046413058	2.21758571742208	2.50311462694578	3.42259296027931	0	0.9754855780649	2.62547226116501	2.34004672803674	1.2645988537667	0	0.975715446592223	1.72413514944071	4.59056054677687	3.55530716139879	3.59379564306773	1.97035230610378	3.04238572536576	3.75542689451754	1.86707750891286	4.02623374129976	1.69524789716679	2.18650823941283	2.20360354812903	2.06711304575879	2.28637080144599	3.62760699876877	2.34212717634194	3.28714301754326	1.19174262745625	0.12513638416466	0.924769609266264	0.41703119235062	2.19031416950943	2.02513881243116	2.1175064166248	1.91915026277806
ADRBK1	4.09476884542498	3.58911555342492	3.42014246237808	2.42265253333664	4.26712842126076	3.87624614174327	4.07700605460644	3.83782827930116	4.10548273204376	3.53601154107212	4.79698711796173	3.73650643136385	3.50008283562041	3.95951525659025	2.1850475929821	3.3254476696726	3.35619146747094	4.1441860137453	3.22915177085897	5.02017408989176	2.38098123789714	3.28845140068646	2.96995132489008	3.24247229585882	3.37353805695636	3.48011228601488	3.59652199676347	2.77360187317094	3.73953004674393	4.06949259902412	4.3392615819973	4.20376732629599	4.18673928287351	4.45780907363649	3.19122229619038	4.00110707889778	3.48275491539218	3.80235066494416	3.202212360676	2.95246146085095	4.16305919460567	4.57334032901492	3.5185161548333	4.86521341108103	4.04024419185804	5.54428079818912	5.00998781825725	3.23700147033333
ADRBK2	9.39525747030335	9.43690221732803	9.93187385910404	10.1419014907088	9.88320944236018	9.55530981222285	10.1557436006937	9.84472913881393	9.35626690258752	9.23986675502089	9.24624335388123	9.77139697043437	9.74305404903758	9.60091957820356	9.6344334015604	9.50331572950416	9.37302081790654	9.08463057822824	9.35599584717772	9.21257588748743	9.78450273770826	9.38208740069972	9.19276519067339	9.82309641827578	10.9795236008341	9.58131921676395	10.8948923813218	11.3273087398388	10.7562309794897	10.3438927405526	9.93647939369361	10.6575114594049	10.1124447264534	9.82105101195981	10.2191392348423	10.6211863626777	11.1670935808515	9.59850191529724	10.7476175899051	11.4307046818199	9.83893430403897	9.66183630357715	10.1007229411978	9.8861786685132	9.99151480027416	9.29239008173211	10.4217912198159	10.6201425263889
ADRM1	5.30290517809668	5.67664307163925	5.30928935027289	6.06066887973736	4.79914428505828	4.87269014143489	5.3459771373392	5.27795453302257	5.57254301101784	5.16742595419834	4.51373024600364	5.54073421439861	5.63164473295897	5.25235923032699	5.72127770202237	6.01762073537091	5.57037679312216	5.18040257809835	5.05957508070167	5.80553476570925	6.16996898064787	5.28854267047128	5.5264745137953	5.44583249897619	5.67732001681396	5.30296356769387	5.01140988873095	5.29302191459344	5.59162704775254	4.98007306841775	4.99933907074631	4.79166724903758	5.05963946701197	5.10981757616014	5.37304443486456	5.06698519583224	5.34014428122735	5.07767208210683	5.35688294691359	4.54045061570018	5.6571598197203	4.45558848208353	5.74570149369347	5.45582665598364	5.32718629986383	5.02527550370704	4.58449778862339	5.59592822618868
ADSL	5.83717975939689	6.00428383586399	5.85464800899152	5.70279338161126	5.93252298956524	5.79970107649237	5.66070856244758	5.90272445391042	6.12958579101153	6.00918924278175	5.95752734681801	5.83176203599833	6.08246231125651	6.20279868448276	6.56154495308417	6.11892974907967	5.80292229048976	5.97140214117992	6.20717632353111	5.51726628430529	5.69309801271444	6.19605587081801	5.3970238234427	5.74764257371747	6.27561853597028	6.22446869983393	5.81885246165921	5.82824427475424	5.74536894206628	6.11687997403105	5.97875788745583	5.91885106702927	6.3519169856002	6.21996097182537	6.1076135249126	6.04871404670268	6.32102550603289	6.30482775195953	6.42526010892192	6.29770830677848	6.32045096671766	6.03364073420356	5.3925237556066	5.69098209113881	5.97322282047601	5.93224340926538	6.05072317481662	6.13029928980386
ADSS	5.30815317270434	5.43059581182761	5.31037551059676	6.31214917822436	5.84465580385717	6.05543388225964	5.19763686327394	5.57360541795367	6.03671411015253	5.47146005921534	6.27749262274666	5.78426271374703	5.28418509290169	5.21584322778325	5.37665621651201	5.49582808133942	5.38753806257355	5.3973397070497	5.70151544103202	6.15328332702529	5.35503268156183	5.32389641434176	5.32876795920134	5.14678207276477	5.94190400174643	6.33876707925337	5.81854812526645	5.77831627474277	5.60229652226417	4.831451769747	5.2948065555165	5.65048185881934	5.06329978572648	5.53360434060092	5.26859385120915	5.09512884811087	5.69231982922469	5.57731807123243	5.37075250941422	5.57213701287819	6.02611360540002	5.55294469247993	5.32672738403193	6.12692331938698	5.56567753175989	6.27216578478383	5.87261394533996	5.56444499585453
ADSSL1	4.68049958309647	4.95830719521086	4.95290005776068	5.93493953145217	4.2962960148578	4.21401429632194	4.38064281118358	4.78700862029827	2.98160913470053	3.41149076375093	3.51623238431584	2.4879239553669	4.37838684565923	4.02427628203364	4.69560029957744	5.51742702456703	3.88988328252712	3.2889067073871	4.51745287285501	5.19319256315539	5.46624924945741	5.21687192957595	5.2213712069745	5.38734790193671	5.08380581694887	5.21323637833633	5.84351704346393	5.61592611855986	5.47787180507082	5.11593924139762	5.39876512882312	5.6487575240071	4.11406949537478	5.42102962834041	5.46828252818534	5.39741883024846	5.45916620208104	4.9204586732824	5.21436913522796	5.74122360009604	4.27157709230612	3.9470207432022	4.5772533120027	4.57537405438118	4.24914439591944	3.72887891128927	4.12961059048424	4.9652341675668
AEBP1	8.36984507389566	8.43482077915613	8.23562860306343	8.21790616490976	8.83305159788142	8.4462995753274	8.67128672165842	8.82197808518765	8.81527801648657	9.11851075325877	8.41348241524114	8.90452731319337	9.19039065529703	8.89855848299323	9.11369950574113	9.25324137783852	8.79932062554443	8.75560960064997	9.15156452520018	8.79664725367534	9.05188691162138	9.0723808792822	8.89905671024159	8.88352671992848	8.42968600422135	8.56309912786238	8.86630588703635	8.07345136826421	8.51779031388462	8.34968051230558	8.77065386814183	9.01343633410697	7.91460532010711	7.44327089283919	7.68999091012752	7.56651857193863	8.14017613913678	8.49384028231101	7.97975262561916	8.16628447858982	9.21245460238165	9.12436431987351	9.43906782718604	8.69502058335228	8.50418370004729	8.04239231588076	8.44320019091408	8.59584133691098
AEBP2	6.86731035277833	6.308152128522	6.72888834206925	6.37366761505015	6.43603389684577	6.86193507692008	6.54294721625417	6.37859971348326	6.63643509338328	6.47193665705402	6.60559485997938	6.61133853592399	6.3160635185834	6.76804295055726	6.82867977690847	6.53414241482948	6.8857117624777	6.77869681107533	6.59773728679228	6.87026045234573	6.67445207523201	6.72164149836248	6.38061194760826	6.60386695146915	6.67536222936098	6.42086825796618	6.31533694432116	6.52491092832705	6.4546910754909	6.97919958582712	6.67754324015178	6.70850339118098	6.76377888107148	7.0913485395483	6.60567835795888	6.45652564126577	6.59035505138135	6.8776911098979	6.90375001268903	6.38306370827688	6.68138561777023	6.71196599863634	6.54954777949512	6.84574673673083	6.7476216232088	7.00233112783069	6.95229326559739	6.41140247169792
AEN	0.531361628837185	3.32600120592347	3.78822345221052	3.77745154194531	4.25643136574717	2.54966811906715	3.4486836750438	2.73806574561124	2.64141876230828	3.24535027476452	3.21870327711922	3.74050221571304	4.5896236592713	3.57317087849504	4.29733125810292	2.90837970624275	3.6062418406564	2.77778691529169	3.9572137947592	4.10853509844388	3.09589994896782	2.54943390476293	1.96650568894296	3.12908808351804	3.82563562952516	1.18508574956157	3.81676472450826	1.96739534770791	2.85257757566764	3.06721523864684	2.87616062943289	2.84186205834134	3.41418072895481	1.84301475797414	3.05682533540797	2.3174590738519	3.26895802480691	3.76672637379367	2.92801634160454	2.27704196692204	4.30283077220079	1.15773975625855	2.25354348888608	3.95897071038449	4.21535446614707	3.02349305798298	3.56202668349207	3.38921470941174
AES	7.26333831876437	7.59673046085987	6.51107993696506	7.08752009283574	7.2709875024456	6.88553013407393	7.25521814312494	6.76461803934794	7.15500199523971	7.17708751910373	6.87148755145197	7.21968699218401	7.22142652701098	7.16447759373158	7.2782007169199	7.13291089930021	6.83795434763601	6.93684890753237	6.85335722669816	6.87062337485424	6.84631661549611	6.8243707797339	6.57094124433052	6.52680557012889	6.50324332658773	6.74658288032032	7.15088932972598	6.64265574348228	6.74343350228678	6.81469275007262	6.92549738221397	6.9668020293669	6.6303829733388	7.15635398595054	6.97626093256891	6.95375224151903	6.64657364191194	6.27037838574974	6.98148943561878	6.41599376751755	7.05556007565176	6.75713442264227	7.29329027073962	7.37399802612129	7.04505089966474	7.26347593248776	6.69116799235231	6.93151972617605
AFAP1	7.51903966120813	7.07043198813294	7.28966467797671	7.21685549490304	6.80827795126134	6.89729677682769	7.11763169755266	7.00740363240611	7.38150182841049	7.32700617435513	7.41712181764266	7.58358612992061	7.26221594681843	7.0396856494985	7.00365333179134	6.85691890123023	7.4200890524115	7.1003643735118	6.86648815739847	7.01381228525026	6.9758539696013	7.03254585082155	7.12111297106692	6.98133960973332	7.02799382901889	6.64592738072602	7.04476954751809	7.23756954527556	6.96784709207454	6.85434976628301	6.96864988243604	7.05826607458951	6.84734333040534	6.50327155108156	6.7230792964774	6.67353102472226	6.41720275503443	6.64870165108772	6.63702111092748	6.9686026245263	6.80322270116937	6.43271203393209	7.18362534584332	6.86569425619668	7.22356826730886	6.46855868458603	6.4440270200092	6.98665917362727
AFAP1-AS1	3.86212858570927	3.00448101319434	3.26930941481063	3.88701617375156	2.80514687194114	3.87657335140651	2.79491529247371	3.83633908656323	4.18229305746887	3.65940329911276	3.50841788305073	3.83772148776284	4.13926748080484	4.04466492159525	4.22132482011424	3.75754041058378	3.8109067560383	3.55743824740237	3.06014563693514	3.19506633504938	3.44609398765243	4.21871210076722	3.29360458327421	3.7713332156257	4.30794168684387	3.87385186038268	2.81965661517168	4.14353961531235	3.59185184925053	3.07561121870396	3.18968870907967	4.27959585881186	3.79904369367392	3.56606103414479	2.17604090662034	3.05600221596612	4.34915166255834	4.10381392340036	3.18113874753998	4.91917076037082	2.77367120228898	3.92373125226643	3.74626574632254	3.76158158641665	3.45219782146567	3.93009189023112	3.29062936732343	3.83265540979825
AFAP1L1	7.17597198596088	7.71165689232216	7.699249900445	7.5302228312388	7.63946213085946	7.23350870085886	7.7566494268183	7.5658434857261	7.34151002044742	6.9627226904706	7.26062206563608	7.7261999392231	6.54517143984438	6.75312909870244	7.09403797611528	7.13978139901482	6.77722962185238	6.16000715870318	6.51935951149457	6.61045446695631	7.77639903885828	6.89696628342517	7.66508599671574	7.55716515084979	7.576437375521	7.04589315738515	7.53494148037554	7.05770182038041	6.95809461203775	6.67427820688582	7.4997896300967	7.17585429596915	7.15089416985516	7.10790507497392	7.64014678142884	7.47231164421439	6.96566461541134	7.36075459537038	7.97771104210319	7.40016826707272	7.35373182631971	7.16130341021747	7.85452908486242	6.97116040181507	6.94008544555124	6.43534643714881	7.19786337962683	7.53518118603901
AFAP1L2	3.06166313179691	4.32582246331573	4.26039720739015	4.32654111264808	4.3536102159865	3.4258612467923	4.31144493232422	2.75181015623766	4.61631607710411	4.39256633615037	4.62926539599995	4.45671595761204	1.72758710941023	2.64867700799362	3.58686525039945	3.65149634021412	3.48055059933568	3.13950251104875	4.30073805100453	4.19277307773582	4.04428998426882	3.13467205455901	3.87970462857074	3.66741074901052	4.30615021240131	2.20593177943839	4.65351062869414	4.49809756429146	3.44760095724116	2.40671989250516	2.43539099340615	4.03287965810019	3.7996874605171	2.42439776480854	4.05878629712693	4.08874121565921	3.97722346557908	2.57197449859026	2.72741524630111	4.28409407676098	3.96622676014791	4.56754840391626	4.18983151814606	4.48827668652638	3.96263001513537	3.02657506297847	3.44072873205218	2.49388891040524
AFF1	9.6324427124872	9.91124881653949	10.08368285653	10.0937803644653	10.0100451776295	10.2439184332157	10.2492275450744	9.81512458041713	9.67818855296719	10.1200956935617	10.1934612949058	10.1615343364227	9.54092980712845	9.82514677265318	9.86748380404	9.50791059648934	9.60602422616243	9.7039496313753	9.60984670149768	9.76328813293379	9.97446724121867	10.1136008861636	10.1499192131729	10.09073608054	9.84948505165277	10.2958891937676	10.0989483725198	10.1501947235646	9.78667463386559	10.1096647764176	9.77008004837705	9.80623446849037	9.82438558882741	10.1999010938616	10.0320574761679	9.87803128040918	9.73922625515906	10.0867370919997	9.88433822195579	9.83496102982284	9.35780476135778	9.80765544645563	9.87862002351718	9.65325873206972	9.65314107506599	9.86941583757741	9.86118717231626	9.69770671951187
AFF2	8.01320112982672	8.22836116125328	8.41798002375571	8.65768767532472	7.87399357338633	8.57032947256672	8.66782448832166	8.37352041650966	7.6338991688428	7.11466669709475	7.1607638074512	7.84274230460566	8.70082360031665	8.80853252866433	9.0351016925909	9.09577216576098	7.22477306763706	7.60006810295069	8.36273277840881	7.73270872838642	9.27194325929232	8.84308618363654	8.81688254870246	8.95346491103702	7.95016777825354	7.82275444789547	8.30151576638289	7.98136719897741	8.33450364038489	8.36353641682799	8.04878997695461	8.27002416253877	9.37009121393934	9.64438956172041	9.34993275245362	9.82070923069857	7.44994993031429	7.39563418481759	7.24724167864182	8.02823774178419	8.37942507779357	8.55825105369078	8.72606735166205	8.27248603107833	7.89097159882453	8.00857976527287	8.28634537559825	7.88506750751827
AFF3	8.19829670924442	7.64820172327349	7.90735973708422	8.40884268079842	7.13990610336899	7.17583899888756	7.53519857105543	7.58407755079841	7.67409962258857	7.46361024770987	7.231581259964	7.96377263333578	7.5681071070337	7.71793960848876	7.46943335187571	7.76200848396898	7.51009651229919	7.62924381046887	7.71699016588168	7.79982883725966	8.01772213422431	7.55887177435856	7.12076514876406	7.8802679952806	6.45089512926161	6.33493220608351	6.90622511723641	6.68453093032841	7.52540585619177	7.21191934115818	6.63739124080957	7.4534450358239	6.23754418437906	6.30123669509079	6.31877955617931	7.06709890744928	5.80916033779502	5.87355600697221	5.55892301191745	5.95583334239069	7.67788054599658	7.47392388275677	7.23029935219568	7.91978867538033	7.08452504030427	6.62542848750267	6.7210383637279	6.96480498527729
AFF4	9.46097130377843	9.51611213756237	9.77837857181139	9.60390507376771	9.64008595036603	9.60864832110917	9.73313619121677	9.67321857393984	9.45900204683183	9.72906696336982	9.58862315556906	9.69908635250205	9.50377397896643	9.644086038389	9.71112781290077	9.65145359598662	9.6334645778359	9.75234155267344	9.53274351083762	9.51503635870443	9.78695750322681	9.59755160028888	9.73446276204012	9.68848361176977	9.72099654559405	9.50310865302767	9.72229287130038	9.56084266260899	9.63775362568292	9.61463432869995	9.62084754756261	9.70701697307982	9.74140324114374	9.56033106403575	9.63876470285497	9.58941131911425	9.77376044803409	9.66349341939641	9.42076616787967	9.53245066841711	9.70428820745549	9.50755124908564	9.34396028208853	9.49479937602328	9.69353264247107	9.60668887969877	9.68737665892389	9.67961940269412
AFG3L1P	4.15159146847804	4.00445529200079	4.34696445085544	4.40807375322309	4.65659124120751	4.42683551935171	4.63267403627475	4.60255413767601	4.85055881582377	4.66093499045268	4.37233919689998	4.3851815952665	4.38180300413994	4.5076587844263	4.89215094358311	4.88419255966545	4.80843387397972	4.77999853711064	4.91279467386738	4.4168982320002	4.08135796410125	5.17888284970153	4.36406171387638	3.97247641313074	5.05859152478211	4.06008282820752	4.47087647501234	4.82935427406282	4.66960542077324	5.02366963937631	4.45453161501702	4.98868954231985	4.35540576511008	4.61725016729779	5.05381772309695	5.07828045570145	5.28166208843093	4.91242148191423	5.24794529166376	4.60149822803251	4.42292200090653	4.37672046739938	4.69115766245259	4.8480839694378	4.25358688048637	5.48265329920822	4.44309520814683	4.16538598055214
AFG3L2	7.57639952106457	7.55892916267223	7.50981591243181	7.54729577120427	7.51068030378068	7.43425334563121	7.37200352234069	7.45318119545049	7.43341459162941	7.57136649630617	7.28030119083037	7.6111315034744	7.54867700946107	7.3830611039908	7.43158695248179	7.64673912432877	7.64411033968536	7.81669811779632	7.68069602519007	7.59491531454925	7.82937477406118	7.65306550848378	7.54876967683449	7.53667199082899	7.98693110067236	7.46169366372812	7.71877908160626	7.75837035110965	7.54107114359368	7.80766027791677	7.37707572451724	7.46258437302755	7.84719004851554	7.5040950754795	7.63264497761092	7.74396652483356	7.84271475504198	7.57054270546091	7.46784541149286	7.96859748051104	7.65778800664228	7.2054157301963	7.53475602986082	7.00582908076852	7.37944850410685	7.05908979683669	7.13326275214656	7.54199834446641
AFMID	4.66084456228643	3.58884092214753	2.90662787383594	3.6624138056643	3.00815999030376	3.67101693771361	3.69016584135905	3.82851073480913	3.01491183510192	2.88633490154948	2.85844326481426	3.51667925051424	3.7248688273547	3.45687847815708	3.05837135015672	2.91096825812058	3.6072131063587	3.43296712966756	3.0568296438864	3.8290003525468	3.0994802974886	3.29062521989438	2.77835920819725	2.44407470073592	2.23886895322679	3.28574740705371	3.18075129060147	3.88154994662791	3.26280178056989	3.76387294572589	4.41906309816405	3.61704992265782	3.26880692503724	3.03453951804471	2.68196588579304	3.86546240609877	3.09766364493829	1.2829703752492	3.15456854862986	3.4202334073169	3.61306306020368	3.28826345131558	3.75058349670159	3.58629101486857	3.46137709738982	3.34533663183684	3.43163994526534	2.72598376468988
AFP	0.00838181145709739	8.78390325786628e-05	0.00199650013264757	0.00175190139954646	0.0040375569392355	0	0	0.00294150720976936	0	0.0015884480540708	1.60109808988874	0	0	0	0	0	0	0	0.00117821645857053	0.00050565210237356	0	0	0	0	0	0	0.000710696993781334	0	0.0167456839353065	0.00449606616652509	0	2.01297211187193	0.00648147534666933	0	1.9557442757359	0	0.0179551935936189	0.0132485274841525	0.0214623129235469	0	0.0104988266814893	0.00775423344132733	0	0.0271423993082602	0	0.00157211782213671	0.00735546605289959	0
AFTPH	7.42450809780162	7.41373172656687	7.57573943556971	7.25807763201541	7.27346628581897	7.52904178189692	7.46408568957038	7.58320103992352	7.34889714841471	7.52230701052239	7.81898450172863	7.39212416831602	7.15906608415789	7.19021735303083	7.27695014097575	7.13888524629863	7.63088672859224	7.71270550457522	7.21890551626895	7.6323013462749	7.34183285576233	7.4341231650561	7.47122211810855	7.39484013110725	7.7199507418085	7.42163308889835	7.26890511409553	7.47016490736305	7.20461104207416	7.17189063297649	7.32861427378862	7.34018277029196	7.51574112962924	7.58156054301545	7.26062681631451	7.64446772499958	7.45559805928005	7.76010981088978	7.27822561620921	7.60096973505029	7.85278954813005	7.49410931079652	7.40229761733077	7.59420682086451	7.63920762768464	8.37820758436331	7.76430287327251	7.7906753262896
AGA	5.20786986091444	5.83710939434449	4.74904633629708	5.81337020690692	5.66217375632999	5.66776563332625	5.68900717906087	5.39677927365172	5.54336887212215	5.95937283047102	5.40863166873283	5.68084314611064	5.79879432634631	5.88641653391572	5.7702813594876	6.12480156131017	5.75608971114467	5.69957145791547	5.06010511896022	5.69699878466467	5.61026059069382	5.13588038707443	5.39765135940097	4.89745588914664	5.41730364943721	4.66791126613522	5.47069237650769	5.29243147334263	5.66692084964652	6.15658542817448	5.78106977312595	5.89269936111897	5.35321758801323	5.02834600481926	5.19930672578471	5.55577386083725	5.06397649551596	4.87205049471136	4.96200211213471	5.16634769116865	6.02332332888904	5.55100875620488	5.63704347033617	5.17776421073033	5.53937117430181	5.41737805937214	5.97312739532894	5.08912025678315
AGAP1	6.02190000804635	6.09170147712757	6.07526662477499	6.04015252226721	6.2004105652627	5.61051534526188	5.91925129629518	5.6088374892148	5.45429543404804	5.32903652077349	4.69849968430358	5.9028690414009	5.67679480275101	5.90624654288967	5.69260897806381	5.6705117187906	6.0679278056547	5.85404711306944	5.83949772567883	5.45163393787449	6.60912884749219	5.84952153963362	5.85431444645943	5.89320352947516	6.20057650153637	5.76936045176082	6.09868229701953	5.85324398153186	6.10998230890138	5.9053600732312	5.45285258453178	5.68015334555448	6.23265198544347	5.47329621229939	6.22050630247975	5.81064427606819	6.44305401640506	6.05045588771949	5.72603245834131	5.84002889014374	6.19212779232624	6.05595387105915	5.42568545996769	6.29250010590084	5.69704560881731	4.83423755123833	5.44475284715052	5.96544546406221
AGAP11	4.49649069611248	6.13357531862096	6.07673231792127	6.47784525751197	5.53298574125732	6.52221752692737	6.78318749970449	6.19134039075895	5.42228968133435	5.54054398407861	5.18264572070224	5.85512300016449	5.54500098602806	5.78992600463148	6.45757618348234	5.8259868213276	6.43734170864256	6.38109041909375	5.84032191709855	5.85802190046273	6.27772515036229	6.63998863380768	6.39824840746856	6.21940352605177	6.45642754223231	5.88595307525407	6.48706790679183	6.25580244762374	6.75317435873896	6.82650766230658	6.58570810988985	7.02389773542129	6.08422056432037	6.06893600419678	6.71265005089269	6.18572795412239	6.56755302954149	5.97929571852739	6.73614728323898	6.68573091532334	6.28238967379722	6.41205480981627	6.93650926987834	5.8427690157948	5.9067591239414	5.15611441164183	5.76741632051912	6.18663273177491
AGAP2	2.02038773890916	3.00367503383148	2.09803917295662	2.4036523159275	2.1979124632398	0.961747881393498	2.99010008009542	2.93416459663284	2.43681874964264	2.07802968851953	3.62424525191133	3.10685141894608	2.81861239970105	1.43202938039065	3.49413211009667	2.33696861976933	3.37569676188783	2.7819400893472	2.85817942505781	3.34204103807372	2.66266657981987	2.97144658632302	1.97129188994197	3.82850315355945	1.6322555890723	3.02287525907276	3.33207070738939	3.29549852188747	2.60212115783044	1.66973495918609	3.79844799267026	3.03359885237599	2.68891926888624	3.3351993563853	1.4374759899433	2.74935956463254	2.87306936596646	1.83408782361387	2.92939599078966	4.28858492235475	4.04505832805	3.6916040202815	3.40220494109176	3.02066592924255	3.19861685113289	4.54260416836257	2.44504868736758	2.92430216013448
AGAP3	5.30278702785434	5.36185533893509	6.00239579356772	5.29692451359136	5.01760698891111	5.25215964550542	6.13871136371828	5.9998109635817	5.6785259298711	5.47056911275295	4.91046220117434	5.31727690723034	5.46925289604153	5.28666088835014	5.72130552255744	5.6032049844748	4.93785806194275	5.01499486783998	5.61189667614851	5.15451229367466	5.18124945313084	5.49063137779945	5.55690937864021	5.64569073577709	6.28513518942109	5.49043584314348	5.86908986047318	5.61467192319916	5.45179501564673	5.62665841856338	5.70520770738733	5.73586521359143	5.31612181204702	5.53420289147965	4.96158875989991	5.55328891753921	5.81964815051385	5.35140117783103	5.41222316204386	5.57232622288896	5.97511464129126	4.98922721676602	5.45880151307634	5.42767537832363	5.62114361608837	5.02602404414125	5.92415988959541	5.82902922790235
AGAP5	2.38404542374319	1.58927155496057	1.68273016412534	3.52349405200253	2.75421635018506	2.77987685461628	2.57502048147073	2.70834333431431	1.84706030526149	1.08313274707388	3.20921376550108	2.51985075653378	2.63150276998052	2.68938076791018	2.4849304901967	3.71811425335332	2.91545699878085	2.97686332969836	1.64270279706086	2.34408944303782	1.96705063027815	2.7796944721093	2.29634498483711	1.66061872803912	1.28157322557055	2.3199624095373	0.00861534842919856	2.297633181878	2.23034751250883	2.06192806313851	2.70671921299006	3.0263292839641	1.1003776140992	3.7149959674185	1.47111742909174	1.76875346134176	2.81049789490047	1.77832840215733	3.06774188118722	2.55114196465203	0.124798835388094	2.42350990126351	1.9434903206662	2.67707314120057	2.2083294213662	2.3425338020729	2.41828907521691	1.93036231310246
AGAP6	1.90166983663519	1.58828466656969	2.39013920799655	2.38178589810322	2.7174356088362	0	2.313839504751	1.69617887437308	0	2.05691419097725	2.03682342450632	2.26897247062344	1.42110701625502	1.47497335077191	1.49501679645541	1.37587461785807	2.51435074846895	0	1.62951899173709	2.33921049966864	2.04602260594563	1.97553336348087	1.56290104107253	0.713821598479318	1.35043211426624	1.34667490699604	0.0050889024936753	0.978189450190211	1.77587359086769	1.05312234540966	0.90271822628906	2.02418386126479	2.07003464418264	0	1.9160069950142	2.64744807887957	0.126101856354111	1.73589812718653	0.150148944503671	2.97500369190829	2.4303403425921	0.0550830820983623	0	1.32474014159201	2.23273891783326	2.33813948872186	2.07948749370445	0
AGBL2	0.148302457326662	0.0015952848686446	0.0360410229405235	1.05800359269425	0.0724188020180188	0.977661572166944	2.3150207289406	0.0529422495287326	0.891654198260062	0.0287118218290545	0.0186062692874991	2.27674562187331	2.19563702389544	0.904616061331325	1.50888386681052	2.65763890130183	0	2.30474134790595	2.03598003358047	2.0154377229455	1.32831171823897	0	1.5662810107096	1.77725790113699	2.36061433037268	0	1.00927868368799	2.30102363084997	1.22004083279783	2.37265562377003	2.72063154935019	1.02925462056361	1.08482436774391	0.884173424604646	0.898732015017384	0.783025820687832	2.21255377999254	1.1738543956134	0.182932153823359	2.29157484605245	1.71619768505832	2.09176773646431	0.946598498550525	2.62871424072437	1.89753409224599	3.01595578056781	2.88435008075458	1.52190666621259
AGBL3	4.31478611005858	3.58934834551347	4.33996761719447	3.89255095057786	4.43491384791139	4.2911317731471	4.44883814745018	3.32631011006991	1.78729851551851	3.66448237206772	4.29519565009944	3.62454610198676	4.12677799574135	3.44053576410614	4.70533851402253	4.76933099912479	4.07077485041686	3.42955164385581	3.38306144847656	4.60733175422349	4.23620346711002	3.77432674317184	4.29542316566146	4.13754851636913	4.71781219625085	4.15574732243456	4.33254512320025	4.29430916304697	4.42813691926358	3.0802654375301	3.87213151288778	4.49241642929914	3.11582912358615	3.44001546500682	4.13149062182335	3.99936012857341	4.44708033509083	3.54886715753348	4.24967847258727	5.00725263872806	3.6355761609662	3.1386669442501	4.18642993907999	4.03827185920158	3.8666152842724	4.11162423419023	4.20106241557937	4.317858965339
AGBL4	1.33989101182033	2.81018867842194	1.08057743053832	2.86386984831588	2.14719733164212	2.29833008634991	1.57584302767342	2.68318938761891	2.20674428835607	1.06408656679811	0.0278532518885549	1.94343367096082	1.41794133286329	0	0	1.37181849600668	0.91353167913241	2.30143115689503	2.84536331241865	1.60444936859731	1.2745508331782	2.78534010025769	1.9786999182956	0.707645772343703	2.77859277094967	1.30680631890605	2.3303908682103	0.974300294322861	0.161194331030245	2.37546032413249	0	1.6145605425085	0.0634117368353013	1.88857824389282	2.49600624747835	2.12232715583535	2.22432111695467	2.47965487666407	2.83042498286922	2.9712264188966	1.14615265721644	2.67357020331452	2.76215948296672	1.37954853799808	2.90744229269194	0.0155036417679228	1.10230018347175	0
AGBL5	7.25522531216473	7.52002063394985	6.99589867303753	7.2973150349299	7.24044213655794	7.13652522176428	7.33707765818091	7.30894318119093	7.54944594485766	7.28901642973104	7.19087932108812	7.246390054331	7.24477510398649	7.07842614614604	7.50012733487503	7.37644853795104	7.24434895146261	7.43058415224809	7.72360976756812	7.71835338449226	7.25711546343008	7.35024352907492	7.2567174523433	7.32574830343611	7.84251037685608	7.57638887651987	7.65526432781765	7.1796477367655	7.22755100357321	7.32140972177651	7.235482720135	7.43714153108102	7.27660552475875	7.46775278214868	7.5852645002244	7.33507778038531	7.73804693367429	7.4602254133186	7.15309411998532	7.39997176688156	7.76567296079223	7.42234736673106	7.53489042533435	7.82938340521866	7.41870644485959	7.57223421430831	7.53857322118573	7.24155905541327
AGER	1.12040306457192	1.36490360162805	1.5673386890159	1.14645438354586	0.756225164545407	0.635000889142139	0.357296024262325	0.250327646799396	1.01220521913247	0.553362674690463	1.67889488980424	0.737698155091502	0.780779965914829	1.02263380956798	1.29970763474155	0.750415919089849	0.463284354925787	0.984391402062525	0.808326691237392	0.906426985076091	0.791618623380007	0.875155895272347	0.637376394524923	1.59124650095556	0.822103722584297	0.917699170833142	0.520278103895926	0.348898411946589	1.04207523337555	1.13933954315835	0.821520671480922	0.91265425648978	1.0573357046199	0.298063021946154	0.453211025825251	0.750208776187155	1.26059448594913	1.01045388459798	1.29272660957512	0.976435074574042	1.86750907500111	1.71915103559593	0.618007270001515	1.75556858267807	0.704194603473364	1.20652852648429	0.714451125170013	0.849350785230491
AGFG1	8.7934651905705	8.92916374579471	8.83875553674247	8.92727718866499	8.95874903185525	8.76101590687306	9.07047380554011	8.91105008098023	8.97027466742988	9.13218330573074	8.93701755989783	8.98780263127147	8.89920736555015	8.89024880101153	8.80939436995332	8.91875115234413	8.82319997829412	8.74574925646679	8.89183635321755	8.69407348279268	8.56292912758714	8.65983837359406	8.96846295035379	8.5533884702133	8.6305544999427	8.2337632108675	8.67680578419807	8.5210236960919	8.53711067589981	8.6432705552528	8.59395935583292	8.54414580663743	8.85446250733182	8.47463705017791	8.5777589030628	8.65568311289691	8.30136239662598	8.0816792533956	8.37655189719094	8.6223249902953	8.71367216968903	8.44102993604985	8.72597136825437	8.4493401771486	9.06165386224557	8.65843707197696	8.82139807396628	8.81477225340793
AGFG2	4.03038802504399	3.81180495580687	3.80343513586228	3.8964708759731	3.04409581897768	4.49201608869221	4.44833090474552	3.95742407652165	4.01108920184323	4.07889548303586	4.05096190070669	4.17383652462494	4.61369832119741	4.62363867470409	4.70040761766734	5.01171105832639	4.54545392438296	3.77757464849269	4.63974216535473	4.34606036700921	5.01960928759547	4.77650381539736	4.92818554797262	4.18984861074604	3.76024863733125	3.99862146428664	4.09893060827936	4.43082157345529	4.09128469944707	4.31945314653945	4.26417502344604	4.20577503491103	4.19268061445119	4.95917547012422	4.46711576837302	4.56197846722796	4.92216086782937	4.03120512462393	4.44147040095955	4.35051432239868	3.87969580972763	4.58045067482979	5.18939063154643	4.95387895576552	4.11210125503544	4.88139480783216	4.28832661196239	4.78334949141853
AGGF1	7.46606738323056	7.61162766991547	7.47463348723633	7.26752474288247	7.37552536098971	7.22416495182339	7.26449460900734	6.91821859349576	7.20781604973783	7.28873985490611	7.24091815204173	7.10436990088677	7.02199064435124	7.30334791368487	7.27758734230357	6.84606472402893	7.134101504681	7.12079652704454	7.16729154170166	7.54056294695177	7.06195618504492	7.05388449530501	6.89001554483731	6.88699665703776	6.88501683815527	7.22226313098375	6.94218423042741	7.16037065627469	7.0895421941185	7.06168692724632	7.10874404075007	6.84368751704099	6.96413739614632	6.87141555297865	7.14507404443057	6.98196710994225	7.12362792745013	6.93601838705074	6.86163622233627	6.80241859616218	7.11587363418607	7.28628149184746	7.21147553518063	6.7267883323488	7.11278440673274	6.79367778620228	7.01543786296962	6.95346095234577
AGK	5.60847479913675	4.91136888296903	5.68308952897836	5.60987926031361	5.6617097143085	6.15808760961593	5.57347453233827	5.39645788034977	5.39641674575299	5.32754944285225	5.7777253580419	5.90432045946119	5.46779243630111	5.41516169667985	5.44024531339305	5.2616178708399	5.5696373967278	5.5862287341473	5.38056084873523	6.04640639556241	5.51436260112413	5.0952061230454	5.64430952318716	5.64331653029596	5.71374357453385	5.59147317197017	5.81850836661353	5.39664782338328	5.14658283187635	5.39516132373248	5.45523850672982	5.35824589314428	5.62817521201602	5.38391183668279	5.43253704916225	5.29631080944368	5.82001106210905	5.70897293786676	6.13292000492981	5.95849509382374	5.66298011209851	6.07658648200893	5.10354212209704	5.78426598045485	5.32307898109904	6.00176280825268	5.64248388648462	5.24113204773836
AGL	8.29255635900249	8.30811838015859	8.24500247252482	8.38232972868926	8.21244547927275	8.49037877260083	8.3057611097366	8.34858204413044	8.25494578356138	8.45438194640565	8.08473096724098	8.20991840277327	8.02206102710894	8.27361228266381	7.99310929605708	8.29800013994735	7.78993858483015	7.60743814522838	7.94166982853106	7.65464631013637	7.90736725161602	7.66667461169449	7.92541843524596	7.78244709442441	8.7257415265704	8.70437271480187	8.67318941355165	8.42160198880001	8.25542652766105	8.41751006612889	8.11731573246218	8.53202740299384	8.48547774562461	8.31567082034783	7.9803603793934	8.29380658791434	8.2941100331502	8.40655286319437	7.88720185635134	8.02299569817155	7.69944138037598	8.00472082289811	7.945784567199	7.92986217386456	7.72734039327176	7.6403512172951	7.8765698062953	7.9694600175676
AGMAT	1.27578110631719	0.00153221697391027	1.06490661099227	0.0304053392363807	1.71242195110633	1.97966125180006	1.57751459972137	1.09580542330138	0	2.36758274265172	1.03334156772269	1.53626233477748	1.44898191125624	0	1.51021870902265	0.823162435022422	2.52560094924886	1.56643250320552	0.0204842730763793	1.60088703212076	1.7590430860561	0	1.56660626470329	1.78111852430404	0	0.834093533896045	0.00216827976286446	1.57012449141886	0.0507774292392591	2.35547663505679	0.933568352550109	0.00682795503598639	2.05028460235111	0	0	0	0.054419581334864	1.10894488187406	0.0649609417115928	0	0.0319118054377198	1.06332599769543	0	2.21499823108532	0.930713235100358	1.59758617031654	0.0223842691109886	0
AGPAT1	4.02081001939922	4.06693710447965	3.76265910399368	3.50705796588991	3.50236868170615	3.70018627733834	3.67338361935894	3.80746513094665	3.65533717891147	3.42087107166071	3.73285116522545	3.54563918540873	4.03777013412403	3.76082090845307	3.63682871065708	3.65694651585304	3.78102295557698	3.75031049003639	4.0785588274871	4.04826625827713	3.68192459294943	3.8479413639997	4.06149384367951	3.8868569380032	3.52888193509065	3.91774925045581	4.07338958441543	3.71907457987416	3.74486193753768	3.78507770850789	3.63713770410316	4.00711592130043	3.3857607507385	3.81629315476842	3.69042181591058	3.47895626003343	3.83366498202619	3.41205801468622	4.1495988167755	3.50820002308214	3.81486640439264	3.81970093011163	4.1786507230551	4.38198197477276	3.77862895840565	3.7863911115615	3.73326789742926	3.73137356519239
AGPAT2	7.20801566829739	7.20395064518888	6.8811261718352	7.19509953562637	6.86382049554824	6.68094963252332	6.99967112153022	6.84882191360196	7.06207568553407	6.72333574244211	6.57497020299857	6.79513386098834	6.47890002544607	6.42858869516412	6.8041736066891	6.93092520568576	6.89634877682274	6.60033845540681	6.90390386284155	6.97906508121565	6.49623344230777	6.25139193300848	6.58594906181623	6.47819815755947	7.22847179856756	6.62213589357792	7.13027450721531	6.57009938607417	7.03599843515699	7.03846793756356	6.94721919199947	7.30249726395866	6.84746314691702	6.7181857810167	7.10757189537769	6.87325247034113	7.32247355152238	6.18080355218858	6.99559648579723	6.8026156598633	6.98048091133515	6.29962394832001	7.00140556707319	6.68644879656742	6.81862439765985	6.00337180769986	6.66048421848968	6.92033777813332
AGPAT3	7.22528348564356	7.28970775137817	6.907862208017	7.41777191780485	6.89366517548582	6.92087803393813	6.7564559149653	6.91749494088559	7.29375300034155	7.40059877787778	7.22078735807195	7.36822583704867	7.03254182801363	6.94733262027606	6.87335117207767	6.9682563794348	6.88420298952107	6.87789350743838	6.8917982707481	6.90776354728253	6.9315375196384	6.92065805531772	6.90202989799788	7.05325345442246	6.81440229477297	6.4847427403678	7.11990280189815	6.81580041959473	6.8834387411223	7.12806053834242	6.99942283055632	6.90658725290669	7.02470269509886	7.17431261023413	7.36287643490772	7.15431524101956	6.87512890999579	6.41513353274592	6.74572122110224	6.72506699288549	6.98113330623097	6.66763584409148	7.12512038663126	7.08728660229241	7.06453292616358	6.79364688053922	7.33861234578643	7.28712401773945
AGPAT4	5.31879028596002	5.78569599161799	5.19140046706493	5.29979547873584	6.46628238920441	6.2153771066396	5.68873089049314	6.37339834117925	6.21970328481461	6.39902346990553	6.38950914539598	5.87918265984174	5.77112235008527	6.05170437947641	5.93028879757917	5.62011086165715	5.94105345159086	6.18111437819559	5.78663883592991	5.75301780331528	5.97140673957498	5.87358091971632	5.69915949152332	6.2216594971296	5.26353126436507	5.1959370181769	5.0993294144609	5.698340141932	6.05850407880472	5.85386239232075	6.24845824276205	5.94259388393132	5.88631262505705	6.01258851805749	5.71079447784669	6.15860155050726	5.62781802941865	5.3555445515825	4.91319285537428	5.95773729493572	6.19170609918428	5.88096572041074	5.86631248850136	6.18880458742503	5.74744629512753	6.45068557280509	6.09539304106799	6.26217592584674
AGPAT5	5.07347469700753	5.00421548128051	4.19279936049181	4.48179662714443	5.2407349086593	5.09720025185712	4.98866050303103	4.95259968088022	5.20560298431638	5.39671354704937	5.003896121197	4.88010650194873	4.92741625741868	4.55891648015627	5.01755242625532	4.37617324100219	5.3274247118666	5.39901853061316	4.64389576911426	5.27175666184134	4.84249163318401	4.48948489380015	4.92617485812171	4.83454124343424	5.15160927656809	4.36765971359331	4.76643734454838	4.87728506642731	4.86830769428083	5.11614950197781	5.081373106106	5.28297964161882	4.69287129719232	4.49975841270044	4.73422709192716	4.54355092025078	5.775445662702	4.92110645095598	5.63138258318332	5.3850280384302	5.29737577584909	5.40754942428153	4.39148690144444	5.10852070881257	5.45499143297435	5.8310098632764	5.40119123016456	5.31502283186509
AGPAT6	6.86493513456956	6.43059722622532	6.42210099168499	5.8970434293909	6.43507418446535	6.77453463976098	6.34587731207812	6.57424937887989	5.83781978107468	6.47157850675188	6.07421069914263	6.07338364321212	6.46685474306209	7.05276586649135	6.95319786916658	6.85187313276309	6.51094633466714	6.34607554668662	6.51790996090666	6.27311167607769	6.60809134312171	6.88594334923863	6.44714825486753	6.56924563199798	6.34360458821497	6.44996132044389	6.03397715184493	6.32787227335898	6.32840094168279	7.06022884997424	6.36155559858599	6.22627718455669	6.58114531484762	6.82831775183057	6.67331689308993	6.60320992889138	6.67651053563659	6.98505159158194	6.55597015250314	6.48081638301846	6.28341399853662	6.51920637931843	6.42687341646314	6.73521107923241	6.43439428463945	6.50100434420461	6.14441583473233	6.27725510491295
AGPAT9	5.08830635847876	3.81175018256964	4.34312853266637	3.41577633198895	5.08774406778087	4.9703226157798	3.68844502327886	4.46138233234933	3.9290100976012	3.54290158326441	5.25382164512363	3.92465267653176	4.19249434430938	4.32578234270712	3.46310733336858	2.87078176827216	2.68361199110085	3.97128192707629	3.96526387717572	5.06651931142795	3.79240085398529	4.36052803427467	4.55834116866539	4.48750306213647	7.1789592514806	7.82077312972188	7.73235325670537	7.51763661297103	4.83657886093539	5.88341638158438	5.56372291132935	5.68179489182872	5.60360616091576	5.24355966211998	4.50747947538731	4.76417777659394	8.82496480733134	8.61514815007811	8.46001693298511	8.69655917864083	5.09549140802898	4.7262213028578	4.17331433874238	5.78424449733726	6.44711240330096	6.84567133665416	6.16855774303914	6.75237264043267
AGPHD1	4.35256457526372	4.70462027313552	5.00074693335139	4.78431162561525	4.72179680260067	5.25485617635839	4.31023941888531	4.39594705598672	4.5449874023336	4.25017942663622	3.96029358987907	4.62716829222822	4.4974640820259	4.61867671503191	4.27655623015522	5.04082720684955	4.3553907861897	4.77968130315837	5.18344442082697	5.02344649306636	4.97014577779896	4.87512363014314	3.28939531889821	4.41764882576149	4.44877508081981	4.60057007327681	4.40348836394428	4.83026881870141	4.27982663688754	5.23582521865095	4.11673388811842	4.49444248483319	4.6247285905361	4.56628830020247	4.58305412865615	4.20314714085001	4.01167622635886	4.95867754499808	4.271240761302	5.17050476564776	4.08305669315281	5.15976780820893	4.63837003265062	3.94861579504953	4.45300528455433	4.02584702371302	3.82659355178275	4.00585013679831
AGPS	8.56622379143877	8.33974113361057	8.11765733273627	8.45427116468679	8.48764552587499	8.22399187685965	8.54292791101028	8.51548423545728	8.77532287628209	8.57138017040988	8.6398686581133	8.45585736776066	8.07352796487224	8.18131926017582	8.25090842934886	8.13061951625731	8.25736606673754	8.38887547876258	8.34893520541144	8.34706362821855	8.28533641927976	8.19037224216529	8.03186944360651	8.17467282570455	8.61155558435721	8.1843997518059	8.33337226841867	8.49007460064701	8.20861849872264	8.07908610314638	8.10787730168242	8.13959844829671	8.24586379697853	8.14093818405497	8.12055602878595	8.09581840661862	8.31070170514493	7.82319693597202	7.8868857788311	8.38339447697071	8.0695882986345	7.91616528131333	8.28361274128918	7.95376795153127	8.33190695021352	7.80034775731143	7.736556385002	8.20531403167788
AGRN	3.02218198663877	3.91064714627278	2.43065414551216	3.66342512629089	3.64386058648324	2.96691024504869	3.57438323731906	3.83020456921755	3.30926894789401	2.88733453372127	2.63857912427651	3.74034120665382	3.26281263397959	3.57286868925562	3.47883932204823	3.85823650002382	3.06775801335447	3.88172814085436	4.13672454993006	4.1085872882741	3.09507282907846	3.87773285287518	2.77799607246676	2.43964991409047	1.99736853883218	2.70566513955678	3.33138768688433	3.56127108604341	3.23471042737647	2.39215636537437	3.21162190509777	3.61361820539635	3.09076755680224	2.67876208036664	3.06392946836239	3.09955915405517	2.85361183898657	2.78320642877162	3.11742928877352	2.76851372565287	2.4858338813903	3.27568609909021	3.26741197803049	2.44501173733517	1.85720879111614	2.83005224150461	1.13889699199068	2.92933327440698
AGT	1.94361333225102	1.00398440808698	3.0691963361376	1.07948914392525	0.134640173099869	1.55581216885416	2.5761946964532	2.69380677701149	1.86554524427565	1.07207083743637	0.0348840726257661	1.51834564931203	3.31972090366427	1.45979064153424	0.892191817930602	2.98323937646658	2.23873654154252	2.29917200842593	1.05345423274921	2.8254309171145	2.89791031628433	2.97633890615507	1.97631475484284	2.03826975386722	2.68270510339956	3.89933705648292	4.81589787017787	4.56214651613855	2.6090224292686	1.67189855300752	1.42363489032251	2.84284050664214	1.13629104280202	0	1.43364665554753	2.74339946645637	5.34037307231801	3.51631302636425	5.06877092473506	4.66776963433555	1.78755548568763	0.159924238039817	1.92577456397981	2.48938573789437	0.815500048361138	0.0331438871883075	2.13293405653241	1.4869281864565
AGTPBP1	7.4107192512283	6.70483664694376	7.51748009689556	7.40936636327124	7.44394397807858	7.13659622814004	7.38070404556789	7.25742877431233	7.28452831885945	7.4366703733531	8.0837250298601	7.51000772199008	6.72214920492411	7.11705596047389	6.9717872120871	6.60601617814261	6.99326402231814	7.05843612041775	7.1033217066561	7.86394226850118	7.21311495967195	7.01074297110174	6.86592116952124	6.99858144538854	7.31418602634489	7.75933305374365	7.78616890165203	7.40496228445205	7.06754398960957	7.21321255003413	7.47711129599838	7.06997942287772	7.27661103087422	7.11680421700811	7.08612071419933	6.7728972560805	7.16529824163858	7.72842006316544	7.15311436307334	7.59381157653252	7.45044199525324	7.55365406471747	7.00032735572587	8.01703173817081	7.2984149324515	8.57183596156091	8.0910712934513	7.16742675701279
AGTR1	6.94527597992163	7.66966039659749	7.08987572234794	7.53069447480485	8.23176499003014	7.74167651328093	7.69574859923904	7.35891273498565	7.14403808713483	7.56321297180472	6.89735891601701	7.35063435982536	7.06825234863756	7.37538092277122	7.16964775346727	7.06826871045579	7.39543799632463	7.30188988556093	7.60552531154934	7.35605598565718	7.78481156806961	8.03292147296575	7.7263662063296	7.62693493352374	8.18537000905973	8.30322008699125	8.00017070812468	8.44617592024676	8.01233977581802	8.43940657670962	8.04436696608305	8.38490638358754	7.93958014132959	7.98926057930469	7.84278581933441	8.02799957436775	8.64345012527361	8.96477714740753	8.78008906048003	8.9346800116328	7.46176735745839	7.9029991818555	8.00615807899798	7.67966056340892	7.2801905914297	6.7539713953909	6.82437292018308	7.59169971326381
AGTRAP	4.69885163437885	3.81149779005404	3.68227330219046	4.08083372753981	4.63663632973652	3.55205342228934	3.6891255903956	3.32215642762054	4.17672591201982	3.25200923810375	3.51032382694925	3.24396705346084	3.6045557175548	3.86696050472505	3.20233199536835	3.83858227659287	3.80716014380427	4.36652458024445	4.57459671907975	4.92788675249228	3.32020381260602	4.05645914423058	2.55198993331905	3.46675278235692	3.60281311291048	3.59798289483277	3.33338794159063	3.77947988990445	3.5940485921133	3.65493393863991	2.66297433861872	3.20687962819167	2.70226399727232	4.40158274628643	3.88624839993067	2.89566057460935	3.61387629475434	3.22527911969298	3.52712029463645	3.86696756579365	4.39851724724055	4.11444814025562	3.5214749753165	4.31734532699829	4.04619624666136	4.77603743484764	4.49580936369715	3.50677482212216
AGXT2L2	5.44380900157957	5.78558230266412	5.52538181815688	5.78583658210824	5.48999606284671	5.49060020410155	5.44785150474193	5.10588792828542	5.16129657081519	5.77779898587787	5.40852587682334	5.01024469533568	5.57805668349756	5.47580239856379	5.64193162446129	5.05639577642168	5.56963308153049	6.22042543134855	5.9147136160608	6.27169080664537	5.17878483436725	5.61092362033915	5.52626734330035	5.3609846233764	5.26665844586067	5.51442127416211	5.33348617164911	5.61446782295947	5.49264136367682	6.02515968292581	5.65241723815121	5.76354651462324	6.03357526409944	5.97268029083833	5.8106499453428	5.87798384409495	5.72644805456971	5.71035549680649	5.97208140146723	5.88882056109219	5.59916147829915	5.17468914003548	5.57913387041034	5.51849802392355	5.88968262860669	5.57982453243477	5.44311041261524	5.80412050473333
AHCTF1	6.40020085798796	6.44726561700112	6.95609974082337	6.2379481504936	6.20783643744387	6.50609473776529	6.80871476988784	6.37765453978882	6.41160432114984	6.77868734221686	6.81849125467358	6.53982631859056	6.18495401556507	6.33567928812409	6.6937521914824	5.94492240673176	6.06454729782401	6.21886793124752	6.34416425390217	6.62472237778787	6.59706627636849	6.42605130289209	6.65817945550353	6.40250116061541	6.45459954312972	6.98131563843493	6.73922827085855	6.36265971525182	6.37114288621908	6.75878603774439	6.91639673350901	6.73623143997533	6.76301729829676	6.87386639456694	6.47793427341966	6.28142065019549	6.39254993271046	6.5061571283378	6.47611511724263	6.12656604328864	6.17579827472702	6.21597141865747	6.2012073063856	6.38256344750734	6.18512219581879	6.76652070143986	6.67420657402345	6.29475085867966
AHCY	4.97065249690754	5.25217521690994	4.90821588305173	5.04154050994973	5.71880929582765	5.32515138142782	5.15843400884163	5.46537915917537	5.87294820918663	5.50265739280383	5.22012980590472	5.24803346563606	4.9635643722069	5.53786292735964	5.31408166103611	5.47623702763311	4.80119034768417	4.92516040967732	5.67054695874642	4.41865405695766	4.57043797063485	5.35978309780666	4.82898746097315	4.90643324734861	5.69803489356635	5.30059548449082	5.65484163997787	5.01464548351969	5.52148324605312	5.07321818376848	5.22881270925658	5.03632634378371	5.49523364617811	4.6101187652097	5.46594374054752	5.17134257307222	5.11126786834464	4.92483729186595	4.39322733346313	5.24304044175539	5.12756944424615	5.92751713921976	5.79598877999449	5.46004774355841	5.82501832293822	4.72654927072846	5.3279486939653	5.27876509790105
AHCYL1	9.57629489082828	9.65540949131132	9.92080514038097	9.40346892279925	9.84583949821865	9.89144112027368	9.83536155052407	9.67326288141983	9.60056752127613	9.8111237797104	9.38686140624142	9.64364863221732	9.69546391261465	9.86235741623528	9.65600962077578	9.61650956538029	9.80381353436188	9.86883344817323	9.61361991529157	9.62509485596167	9.57064818821146	9.67373618334303	9.58409118840454	9.59266710429529	9.7550539691303	9.57927039260827	9.82205020734089	9.88916982415772	9.53262297777692	9.57537205987297	9.52211663341656	9.58133855471779	9.72128632681628	9.79817921257893	9.82716857385112	9.78153792737988	9.30967399647684	9.35479866263927	9.41795593997309	9.51533799509856	9.24938656630848	9.29821519345148	9.42646391763922	9.42933988394388	9.6935627834332	9.17020000280434	9.54344554097069	9.72712135070655
AHCYL2	6.73169645286372	6.41376925748577	7.05335163517413	6.7879562595615	6.37882994446647	6.73497648852962	6.93094753381148	6.52488213784463	6.64856023756157	6.69418487664649	6.63621627940295	6.79520675253687	6.61363574363879	7.08073971544002	6.39170154035914	6.84929326098704	6.87366277791038	6.93709105084904	7.0693014166728	6.71154563512867	6.8094312458734	6.74794620852714	7.02692908965273	6.94822923513181	6.58229755122477	6.21794509427909	6.48715079635999	6.84116906411988	6.16906123430772	6.94228542449646	6.4848091846342	6.7637110350056	6.33538041560532	6.62964507270746	6.89077673446557	6.4299157537164	6.3717168509192	6.39187884870056	6.57591194534338	6.71242076969933	6.68028469386795	6.68092659737369	6.59352235873915	6.23422154632987	6.41886779173434	6.32925238654872	6.40632004702867	6.60704470344749
AHDC1	4.89652081940523	4.46386087162647	5.41613196364168	4.89346373755438	3.40965487546703	4.13481614186705	5.63305441697295	4.60945207573589	5.13254744436885	4.72303548404801	4.80547629509257	5.45268419430517	5.47860756748786	4.61402457237018	5.35047920394226	4.87287694530444	4.85151671131923	4.87847869253522	4.58286158437702	5.02431899686218	4.80164008053343	4.72152855058957	5.18200146290521	5.34951809798038	5.22344623661132	4.63500210126832	5.22033803841383	3.77490724450052	5.22245807933594	5.31697444653902	5.33642702959091	4.94213482314956	4.85891728021437	4.66815578377709	5.0518159491026	4.74558719152189	5.19619878631876	4.68014405902133	4.46293748714006	4.480006640912	5.48373520264039	5.02993380048576	4.84297483097707	5.15183987944188	4.44677326017204	4.72561791915425	4.92501408333461	4.67516386368548
AHI1	7.55502140557141	7.89305070895559	7.75084894049529	7.78776257969207	7.9123107244142	7.81242076523379	7.78282348185633	7.23732531241214	7.69993703045253	7.73734550727779	7.32747649270298	7.90240703682921	6.95146214994078	7.18105368737952	7.31923601291957	7.40444810423257	7.58946454940213	7.5560828374332	7.63602460354133	7.46802470837511	6.86196172102993	6.53560740776031	6.62898668931315	6.8947307985652	7.92213631552641	7.61886831140404	7.82513688323079	7.95936300575555	7.63953002542597	7.65031126780394	7.34536364167818	7.47912149445157	6.80820762891407	6.48671828964314	6.80674602863902	7.05434324194997	7.37140299009986	7.45034047408623	7.33526645952442	7.6083155187411	7.31411708306987	7.74142780920228	7.5424110027052	6.98850828498585	7.59267258171138	6.68404391725068	7.27097891688077	7.43576023950262
AHNAK	14.1827705159939	14.1266235002265	14.228106071589	14.0325463081066	13.9776351253479	14.0652547989072	14.123272291748	13.9738241835121	13.877091656078	14.1126695057751	13.8538682898394	13.9838780623298	14.0231979918666	14.0793001627576	14.0508174445233	13.9164749283621	14.2587173956493	14.380526741838	14.1095173199247	14.0066798995407	14.1387522959226	14.2012373797561	14.3225612207078	14.2676928385225	13.7401603468605	13.5988971775077	13.9087827057665	13.7058921721994	14.0557309987922	14.1512636500493	13.7401041870168	14.0200318131659	13.8430727277827	14.0701566790527	13.9542259079523	14.0482017065935	12.6358686968178	12.9583512153183	12.87864711528	12.8224083125137	13.6099063869394	13.9507153207281	14.1731465621197	13.8783458318948	14.0704145342616	13.6791450370648	13.9377829095322	14.2715366285883
AHNAK2	7.84908842566349	7.55126365953483	7.47619564473453	7.65053481572316	7.62573980654607	7.66701283944885	8.3237886645522	7.78613721129169	7.4324598094155	7.43779315488582	6.97100085013743	7.45532663713755	7.87571521760656	7.45876284991741	8.31175261551542	7.92418741313815	7.57461098006013	7.98231026248534	7.75940788890442	7.15471827554702	9.01377609402979	8.13149198643394	8.43504820815189	8.62865312535646	7.42709890679293	7.32410211442477	7.48717314288112	7.23703073018369	7.67441713455383	7.34020613901388	7.25296601091842	7.41996273982152	6.44883911972688	6.78913543166378	6.853329975522	7.176537814579	6.65140166485949	7.42157178088821	6.48740207938129	7.38329730190172	7.98622198483278	8.63287864400397	8.22576973626416	7.20630570369251	8.02546616790965	6.99143349545139	7.69016052165311	7.63452883460685
AHR	8.33358670452262	8.78571224665735	8.66297228902052	8.73559580961615	9.02068595751331	8.7114475233704	8.73984857270084	9.00100162711256	9.21860961566273	8.85779084160564	9.10105930740955	8.76669142985608	8.85138252771114	8.83117635316416	8.58142372996657	8.57123197949634	8.61642757866931	8.853654925424	8.62127468829608	8.62509585593994	8.74342203069254	8.75103954360192	8.69575857341777	8.69812408421096	8.56184030536572	8.38045035391472	8.09898719482394	8.49778782891903	8.71809010160292	8.48281814178723	8.73706995744682	8.54012705225839	8.92940152385069	8.40304289613278	8.28651732911923	8.57266380589383	8.23753972195555	8.07516681558397	8.03733638900329	8.29229483963802	8.77033860732867	8.9120043641429	8.57505392760243	8.54258187472582	8.4068817332701	8.36533127354118	8.40205710880425	8.16272254824802
AHRR	0.139620721810412	1.58770248522053	0.0338900983534321	0.0297596512969429	2.1203641934732	0.978300604435896	1.57758361047523	2.08762870823867	1.48209619754521	2.04728420051456	1.03301050237962	1.95397450260224	0.862458019457888	1.91362188720657	0.92416273023797	2.16495881606985	0.931376314231684	2.30517292645967	1.0378625717117	0.00862133995658077	0.746657537766728	0	1.56677662224606	0	4.25972738980723	2.74704718968185	4.0947182226342	3.56463991545897	3.36611951246547	2.06332221558258	1.88294116334933	2.35192980977898	1.68180924824812	0.858593232863336	2.21751882017929	1.33403268621527	2.25247202782219	2.18639368528558	1.3409049535859	0	1.74176543407813	1.12310352023048	1.94221231678159	1.43122364700983	1.87785003461541	0.0199230848970841	1.11677135491298	0
AHSA1	7.20957379221509	6.73226903595633	6.75865318020816	6.95778517722796	7.29119944927875	6.73485118662867	6.90724276567007	6.98113605745826	6.55442901876412	7.1767053239223	6.60608728969786	6.61063883993216	7.18822973993942	6.83740319022531	6.82758451124415	6.96947697847506	7.38113955841361	6.77841673036154	6.81363277442125	6.77997574298582	6.44457911680823	6.68063701051646	6.9827261233585	6.70382578438984	7.02683274641732	6.71307481871975	7.00009170033297	6.87727133137929	7.23463950869777	6.50037068136496	6.67641049087372	7.00188712749327	7.05986115310437	7.14682851085928	7.14530463771326	7.19654458836117	7.12297641984979	6.54605130252313	6.67509960153758	7.00163760642015	7.15011856482467	6.81430941005682	7.02262976164842	6.78073042324137	6.90879038823891	6.45198767971587	7.01519815096299	7.42094501058682
AHSA2	7.38228960737526	7.83089031153696	8.16055274464863	8.39093841126914	8.13650141596399	7.79958908066502	8.15831906741619	7.81451342446964	7.41002767564251	7.4809285560921	7.65127835053991	7.58957371191993	7.27566838778689	7.56667844190402	7.42330519299385	7.78906653176133	8.08593531553955	7.70571759297469	7.54290568467963	7.62508453120141	7.73075782752722	8.06464513779694	7.87824811945432	8.00528451301503	8.01134291768179	7.84436068109028	7.76641074867978	8.53653036190078	7.91416277576683	8.27289420818389	7.86349567631179	8.15002113401452	7.49114532037994	7.97370826961091	7.99621282375539	8.26691671245056	8.21212348652782	8.2660865979963	8.08400211756536	8.27451951617773	8.12287509324659	8.57002937977909	8.04848268420607	8.15560338333735	7.6705745073045	8.40471774322981	8.137858387587	8.14873184479834
AHSP	1.18364774981317	0.000512099004613269	0.0116196101428574	0.0101982983567302	0.02345501424428	0	0	0.0171049001811067	0	0.00924815369021386	1.02173242831517	0.967631863350408	0	0	0	0	0	0.987638368036831	1.60998114158378	2.8168962081634	0	0	0	0	0	0	0.00227324537064525	0	0.0532123213795319	1.03723919212399	0	0.0071581952477008	1.63810036803069	0	0	0	0.0570272506889429	0.0421602147902911	1.18149184503802	1.56306181776292	1.08759248123367	1.06447900675995	0	0.0858783648855585	1.93250501431903	2.33381152085045	2.63904771756707	0
AICDA	1.16102223083525	0.000302783368132055	0.00687600529754961	0.00603427657495026	0.0138923508815086	0	0	1.05459200066617	0	0.00547168463933549	0.00354046571373212	0	0	0	0	0	0	0	0.00405933127579872	0.00174266572230801	0.859651851205496	2.30993566824346	0	0	0	0	0.000711715307520383	0	0.0167696051493539	2.02616949030818	0	0.00224250500871022	0.00649075225364804	0	0	0	0.0179808365993456	0.0132674657261762	0.0214929437939095	0	0.0105138422023699	1.63138864482092	0	0.0271810935274882	0	0.00157437005254573	0.00736599216718621	0.97107835566041
AIDA	3.72730347614169	4.0038380760692	5.20623051767979	2.89847058900565	4.17737382718487	4.0582087865816	3.44829857526789	3.72136246726806	3.85624321047603	3.97729011518193	3.22044160181044	2.5015319058768	3.50441506156768	3.32297435295777	3.59258461563476	3.20068749636431	2.89167993929312	3.67367644230041	3.95908089763334	3.60834930497516	3.08352909478583	2.54819628259807	3.14128220385017	2.81257935020435	3.69547034339486	4.09788586620683	4.25820570039063	3.42975913777468	3.59812206870101	4.06722156326024	3.96585152053811	3.73520271617718	4.18345184725722	4.33468402653863	3.19514092251863	4.00881001815338	2.91547980008014	3.67338532558444	4.48808983696833	4.35416373513413	3.86426981592523	4.02446800856106	3.74488346685117	4.12847534766085	4.12356976577767	2.83516652995816	3.29333666576128	3.50565582281955
AIF1	5.48391894582432	5.13360327279175	5.17279007174895	4.52943870319404	5.56256396842765	5.25256728256765	5.01065318770846	5.03219107451577	5.74705680251039	5.58967543984118	5.91458215833934	5.12780272280172	5.54619794747515	5.13984762843493	5.26737586747041	4.99853259803512	5.22482252379285	5.90337386739907	5.47771946431846	5.91040515902779	4.31498942743755	4.92805885842138	4.96356817687612	5.212885488246	4.17841992917551	5.04144283149148	4.29751435121269	4.11103268587852	4.92686797295684	4.23457641347975	5.85907231184366	4.76462229256988	5.40595139081025	4.68214169766265	4.56513151454194	4.63625917076061	3.52608667642953	4.13044220274568	4.10166657217465	3.93779598018622	5.70307982201175	5.45020971316987	4.5768415289084	6.2897721530431	5.56627865421255	6.93930515736648	5.94498202505696	5.24392950813205
AIF1L	5.59652654254113	6.46377553447437	6.6845862634634	6.44553019757149	5.85624390795137	6.68119217339028	6.63225643654921	6.76233307341595	5.44902906363447	5.75445434094532	6.13935096107213	5.80512863159978	6.46610431467339	7.22934748939846	6.82874295928291	6.53427327173113	6.89711970458132	6.87833744912155	7.04639136707727	7.05803920496929	6.14736401144374	6.98941342966479	7.03793634776863	7.25997371740624	6.53945260920653	6.77671996013695	6.95399870607055	6.80305245533352	7.16538780943169	7.05057663985433	6.83476529742406	7.24553736192255	6.72199957802292	7.18271667655116	7.71852928386988	6.95198234970797	7.50144569634866	7.67797965243234	8.50726000646625	7.98026505898611	5.90915948874657	7.09331581968375	6.85339002683715	6.67150381636039	6.10828388915378	6.4352534711617	7.0516948149132	6.80208034122837
AIFM1	6.90673763934093	6.8623269853998	7.249157610355	6.71770131575125	7.05133164818092	7.0221108429083	6.85869000325723	7.34700450989582	7.127602129045	7.17698692212072	6.47814157904721	7.23807383208276	6.95393679700025	6.80206484256793	6.8848900717406	6.71539561044987	7.37267803544396	6.6713168971545	7.22820334757314	6.75311034875957	7.19282057664789	6.98894799040728	7.02671969305055	6.72474683644152	7.35165031979478	7.10620452472554	7.18139483760395	7.19915100868589	7.12989535849978	7.3115746165945	7.16411184657305	7.55956816250351	7.44565081127603	7.26984470329196	7.38575847526056	7.38051264430991	7.83262764105807	7.24423374567407	7.45463967131317	7.70566775241509	6.98281818742708	6.68414443605094	7.15390753652213	7.40452050667004	7.34831650555477	6.69818184093524	7.18719191098433	7.51287755209446
AIFM2	8.09852024871561	8.08649154809346	8.01337437583658	8.1212708052744	7.92156708183142	7.90914288933429	8.01623059088495	7.95035859701563	7.78310248029073	7.86119471627828	7.32797350252279	7.88431438968239	8.24120366108421	8.36816621848715	8.492800028123	8.02917190692391	8.14845705978841	8.17566695674835	7.71019070093545	7.9734963088625	8.07913066131688	8.00537276311603	7.92546429457665	7.94028193690782	8.41749984943902	7.54214016599539	7.66259948353008	8.09958769460531	8.28907975853116	8.45681055676581	7.9080708546372	8.27941578057022	8.32536009728946	8.56475261015786	8.51094017618163	8.51868390539595	8.25363092264151	7.45347524752973	7.97055441336782	8.17619814505892	7.81203446139068	7.86305600430018	8.40666095746095	8.01663846984784	8.2905201872882	7.44355581406111	7.80118927309881	8.58203965047668
AIFM3	1.22579464588756	0.000946156730587766	0.0214310873198349	1.04622735917703	1.10729631301507	0	1.57883381394289	0.0315209118763723	1.49978456881894	0.0170635498312431	0.0110494042462316	0	2.71104275093994	0.924390262742897	0.938063155240443	0	1.52943981532063	1.98536389789319	0.0126661405638257	1.59807716181169	0	0	0	0.812602443426123	0	0.855099731297669	1.00505176455817	0	0.0353653736404685	0.00951978330958087	0	2.01545224081675	0.013717923803677	0	1.53006574168452	0.884011706799638	0.0379099965156466	0.0280004313842086	0.0452808954352934	0	1.6605811146708	0.016407325002392	0	0.0571947390916224	0	0.0033307595874575	1.63773409180662	0.964411763992326
AIG1	7.9868807739195	8.24273353265676	8.07183373481687	8.08215172445369	7.68364094609659	7.68079139042951	7.76308009291746	7.96943039051535	7.80657852712996	7.89988286587242	7.28066823105128	7.91877928323636	7.78176203154398	7.97356372859247	7.54944843341614	7.6327757811954	8.40402310282641	8.22853481168992	8.59364189194628	8.27292741282828	7.77655792037418	7.92645294331507	7.95430301157365	7.80386368175452	7.63844107811382	7.96167874794451	7.77966780505228	7.8220539745609	8.09671641282257	7.97412566330649	7.86391055771988	8.05300716058893	8.21961521492485	7.86582951692427	7.90542222304523	8.21572168059242	8.10541303966962	8.09788646591656	8.01257758816235	8.16176773864469	7.70639296439713	7.63610783092864	8.01174288218257	7.52401193146329	7.86966560246653	7.12380571358601	7.72130012067847	7.87988912770955
AIM1	9.44270650132929	9.03226623182301	9.18285088898723	9.27051490986945	9.21867281566269	9.02997075954749	9.42085851651642	9.55869063707562	9.35071154000476	9.06003152550632	9.26567289674269	9.59158224522838	9.22363757139308	9.00397846214891	8.95317600197713	9.11353622199	8.99856272828785	8.73243439219374	8.77683886744363	9.00819034961904	9.65296775838229	8.90884186226738	9.22154957440143	9.5162184344349	9.33240798472217	8.74782203979021	9.75460634874858	9.36475919128654	9.36908625292038	8.90656426548678	9.29565482943753	9.47094087030842	9.1262842916736	8.71124147817632	9.06694021452898	9.31812380960409	9.45558887747685	8.33274394506047	9.53954696400704	9.51543309265846	9.08194067965884	8.46865062400295	9.17066750586475	8.90912591131502	9.44705309316843	9.22269686765726	9.49833732683222	9.60289357472995
AIM1L	1.75215044234715	0.0003454099557749	2.03753792320159	0.00688276478429061	0.0158424747906866	0	0	0.0115488465217536	0	0.00624115830338351	0.00403855990988559	0	0	0	0	1.48189153731431	0	0	0.00463035969879856	1.00954903690503	0	0	0	0	0.864612548928428	0	0.00128610047133216	0	0.0302297788465519	0.00813160075566294	0	0.00405137667789912	1.04424415415209	0	0	0	0.0324071680956154	0.0239294739273575	0.0387160789736504	1.56675024508598	0.0189709389562596	0.0140174238034142	0	2.18654831665219	0	2.01037928627068	1.05028414289763	0
AIM2	2.32368004899428	0.00272341317590042	2.39559878485723	2.06787809100785	1.75030279273325	1.97370141236154	0	1.12695811910147	1.87158169819753	2.38055313076738	4.02937838628235	2.94862439989574	1.83163299025529	0	2.50062058336705	0	1.91650136237876	2.78721300058129	1.63326593424782	2.82464775556915	0	1.55696854404746	1.56103424784388	1.28447417044071	1.25023147277163	3.33822826707242	1.01221560880605	0.968134268358538	0.236507802042794	2.06794221687575	2.20259428974139	1.03847904319896	2.67416308606266	0.846550887973829	0.865943073812945	0.71086851504394	2.27079326144364	2.19994554714619	2.62962914594539	1.9592965229698	3.82206158664138	2.43324583195494	1.51899532875646	4.30349611488308	2.88854868766553	4.65987364322221	3.54765932707486	0.913091431924463
AIMP1	7.04953235827651	7.33524778649367	7.23987643453754	7.27758894012469	7.21802771620043	7.214636333034	7.35469393821452	7.3087057658362	7.32543104742161	7.3647054709113	7.07376394974136	7.40055616651896	7.30983488865018	6.97805820751211	7.41678059084018	7.28661405193592	7.39595521060462	7.38902424116593	7.21867678130135	7.25388659116793	7.51885210209423	7.27031201817711	7.13114636429661	7.26781334717858	7.65296412830636	7.31712000186724	7.47903504741713	7.4050072340684	7.31740203445943	7.43951002474291	7.27884844828726	7.37610371761201	7.52381041297611	7.19075105919578	7.35326962848897	7.44393905276465	7.13991098817161	7.96074637283312	7.51764911606458	7.60111619083921	7.41257983056657	7.18349736843237	7.37781514317645	7.19225082468948	7.48654047490788	7.12357625256587	7.37832536392458	7.59273102859111
AIMP2	5.90714292038054	6.21373573500475	5.98268642652734	6.35289062243972	6.158481558534	5.96679112253825	6.05450199920807	6.10197216308655	6.503353744382	5.69521393569775	5.98179046732529	6.05429199993464	6.35212798751547	6.08981319951991	6.1529288282031	6.28252706719564	6.20082563128515	5.85361458139333	6.28660968316846	5.93196055471211	6.02193101166213	5.69402976606884	6.12135471149325	6.20336035939452	6.36697093802056	5.5854939451377	6.16094619203309	5.90137903534812	6.05954117739882	5.36028720244215	5.67675748441449	5.42919505862128	6.60957181685531	5.90606975447914	6.2557462126095	5.9356573892614	6.13115709953664	6.02547413354271	6.14162227360633	5.88818267492375	6.12473659474572	5.90769877493104	5.39306822443737	5.68617577636975	5.6449951986138	5.54921376202769	5.58136094847321	6.00859379674069
AIP	3.78353381058679	4.81134369337223	4.34458558190044	5.07853088635539	4.20221979082267	4.05427927412952	4.79662137586404	4.14689684402493	3.6409779984767	4.39811565478021	4.37113424911472	3.50438400521194	4.18962449992463	4.77733623539058	4.59213409416281	4.97196810059677	3.79969607411502	3.55425635827238	4.37837359584735	4.41631022798312	4.50331406535211	4.28940995323339	4.61698960191723	4.42866662048924	4.06563154661155	4.98043122117975	4.01200822758932	4.55563320756242	4.3732352434795	4.71521294457545	4.8747063217004	4.84225004774751	3.81466665953552	5.11631883971524	4.97072127709696	5.34658196905988	4.54965029925786	4.61034723683501	4.455923210841	4.34894266873899	4.4226637124414	3.31654960852359	5.6134017482487	5.47350931462942	4.56611912700045	5.02406041805879	4.87086565908164	5.09443352384139
AJAP1	1.19597964563775	0.000633239432494485	1.04543758128273	0.0126054186485799	0.028974162620144	0.984739273387708	0.994663757857826	1.067204881571	0.926366476489386	1.03609068225574	1.6082022277446	1.96641093890838	0	0	0	0.877967897444923	0.951871092374679	0	0.00848321744566864	0.00364354206234013	0	0	0	0.839751887996009	1.42466869176365	0.837713554211731	0.00205021554976725	2.30842787804023	1.13550558586475	0.0129530945733431	0	1.01778142796453	0.0186600397434687	0.930259321284286	1.52413970442776	0.870198618050499	0.0514836116917518	0.0380514541569038	1.17476900746769	0	1.08426244294627	1.64635936835598	0	0.0775712388553932	0.93219581749852	0.00453387645572633	0.0211697466250084	0
AK1	5.91157326182015	5.98136924347439	5.10018968628659	5.57660972773717	4.796709121492	5.5223285976099	4.98825508053236	4.73842225070993	5.30316674286934	5.80355412999181	5.00570196020439	5.31813400699969	5.78012526649404	5.59260216170701	5.44238581001247	5.60611892260464	5.14413739704619	4.92491246543396	5.10308135399449	5.15422522060724	5.24675722792795	5.05389293756713	4.82874385064646	4.90372650415931	5.33621208563851	5.30167881042973	5.33311223098652	5.61545281471853	4.9294962306494	5.49696487236504	4.82189351280776	5.24507514757234	5.27408752656314	5.41887888633066	5.8615650613624	4.64241418116991	5.29816564955703	4.92401463894556	4.55522423737982	5.5734497101198	4.98213644827951	5.33398101124993	5.25795339614676	5.58302080409665	5.42263329276263	5.19497867694347	5.20658524136892	5.20649180012846
AK2	7.87358169233207	7.89915659212555	7.89471581435497	8.16960701788438	7.72294324513345	7.76756978264718	7.80210916690331	7.6731607676176	7.6863498673492	7.49790466867968	7.79272952598491	7.56804011215287	8.00364830935416	7.64736153951548	7.45402748080606	7.76139041131684	7.97806243716977	7.64339280729267	8.14069506798191	7.63250782882165	8.03830442173888	7.8913272944404	7.92556371914003	7.91786176730564	8.47439063155693	8.06398857009566	8.23062050635989	8.13019978756741	7.79320395208398	8.3068244444108	7.69535528451526	8.00214175136291	8.27613465943035	8.12700312507688	8.22633256773101	7.99039356401086	8.45406430673744	8.43072324785477	8.51231684314945	8.61547491661834	8.03274263611797	7.98604398466534	7.80487513616151	8.07671363586635	7.9080531844968	7.63294406128249	7.82896819697466	7.76497257549481
AK3	7.69325328902954	7.81809559114268	7.6849154636629	7.69483128365816	7.28445564413504	7.29751284324251	7.23620764639604	7.17250048910296	7.34070552210991	7.48043164666002	7.12840985218025	7.42430539288759	7.35553667680582	7.5182354590432	7.59253571898486	7.74056376447252	7.37124674171058	7.63649049431984	7.77271329966454	7.11274328622687	7.67363507980534	7.66705624054074	7.55634364456385	7.34588221273361	7.56265645112997	7.63010446657346	7.39517516132329	7.34532694433945	7.52167847342328	7.80074721365244	7.26149857530154	7.45411742252224	7.47260339300762	7.73755683810519	7.40099326639469	7.58288961803548	7.63511302674835	7.51627856742726	7.71589775247414	7.75819727194046	7.45975299417685	7.37583533025172	7.50476907004144	7.00499979658646	7.50090017223227	6.93259662827135	7.5045611498331	7.57117287775428
AK4	7.7179010294446	7.81172089095227	7.92095571991867	7.51506765006582	8.48684144755269	8.55930326727793	8.4721883271828	8.62413791763353	8.27182078391054	8.4844454379122	8.42177213381057	8.49462932588495	8.49482755963578	8.0395087076799	8.25566393233884	7.46464900134767	8.38778237548804	8.45496269294212	8.50567938591958	8.12314857671942	6.92470361744083	7.18512787953788	7.05826755951388	6.79229105514915	9.18772709112085	8.40549520050539	8.65887606827643	8.7681467466548	8.2440449278323	8.58486018812407	8.48459005193969	8.6618462944056	8.18866972315226	7.94181427917006	7.69032690030438	7.59246176362908	8.56662118072093	8.28818525104075	8.32351304815914	8.36220901535615	7.79040086152049	7.4148390840433	8.44667913503956	7.97039146513279	7.90235657061883	7.18572030943202	7.54861142543913	7.70719589982738
AK5	3.82124671658075	3.00405341519873	3.09214326861519	3.08085296806869	3.18637231738213	3.67230993508114	1.98714187297515	4.02579185870507	1.81981826984509	2.88293118081508	3.84940279148537	2.92855481819585	3.13206274519076	3.46241592980103	3.35729155561166	4.11215077366928	3.22758937317743	2.97283059780646	2.86341498503226	2.8314155715904	3.11456708370268	2.96851368582171	2.77959776177302	2.45922498633433	3.52062058963326	2.23130888728727	2.59691121188756	2.970865796873	1.35922106828477	2.40086311611838	3.19801240127596	3.03523862883916	3.41915370975596	3.32915158504144	3.80006692545036	3.21515150958091	3.09939373663954	3.77674042812468	3.77661480991949	3.28168199463716	3.16551731644339	4.01403894472456	2.51607549071239	3.58884462978925	3.0375746594383	4.87726990249679	4.55419937529183	2.92064857344974
AK7	1.83218540152949	2.00245224248247	1.05990857745132	0.0254759489322827	0.0583770117383209	2.30380267021978	1.57805365208166	0.0426472591050204	0.902106201535174	0.0231085250241817	1.03076184497914	1.53980866531037	2.20644608396958	0.91380129512845	1.51568166942409	1.84631594178445	1.52228868276631	1.56777588208419	0.0171582201510489	1.01511872022804	0.764637652646179	0	0	0	0	1.8189106687065	1.59140591870751	0.982926215015682	1.15717584673648	1.62581124328046	0	0.00944411609636284	1.64391613594903	0	0	0	1.16872996482101	1.7059512612783	1.20238881756026	0.975229666740773	1.09793595647663	1.07213718314783	2.55211558143505	0.112779008317397	0.920766887858655	1.01453548221121	1.06840039654762	0.953615756360039
AKAP1	7.34078254329749	6.97015176866071	7.31928267326843	7.19643445186523	7.4440478745422	7.12651997652801	7.32821790789705	7.05661125304004	7.38099459641875	7.69344674317819	7.13876473848688	7.66670589495351	7.16859975751428	7.20862616658465	7.10380893290379	6.65476473009216	7.71696418336644	7.04776876971184	7.11422077007497	7.77967713134396	7.16680602484472	7.25192789853178	7.10054398398037	6.95286612377485	8.10899018289114	8.00817996067195	8.24978352215649	8.34127540934001	7.20588204087156	7.28344477090094	7.30322316940081	7.75053247736347	7.78580443079918	7.89397925223358	7.94931767171936	7.64339808874656	8.32509179613886	8.50494416715846	8.18691455384305	8.15204596842795	7.20975170331181	6.70053150390542	7.47366297865211	7.23645825202498	7.53602461503842	6.85877086199495	7.37927756701553	7.91445399927786
AKAP10	6.57300018556047	6.36189620721071	6.43996496731467	6.21772103646368	6.59730847401785	6.92152446391209	6.29208049973619	6.83315360186295	6.50017245747043	6.38331886501798	6.68000195278207	6.63947843144226	6.34813596467314	6.48983139526009	6.5580897875805	6.66068696755809	6.48107902229245	6.67180966638117	6.36261039993061	6.81911146509464	6.34179763694548	6.27013978604012	6.34634321783306	6.45548707190625	6.17608028609044	6.23472367951058	6.24029796540241	6.11989539557803	6.30581817092961	6.43044495669983	6.61266360723625	6.20631123990583	6.64402215757515	6.51972100319505	6.10548231494168	6.79179978258362	6.03683116155805	6.67794135034695	6.4540023751855	6.51200802838869	6.51263500556464	6.6337752396819	6.41088872417765	6.17880873174258	6.59356866484161	6.9905680214355	6.67377498457385	6.27746274893133
AKAP11	9.81058449469118	9.53963247140762	9.65908959626918	9.6446536098456	9.53399029726553	9.80269124300075	9.74653154296601	9.65937168960218	9.49534452491176	9.47647906011106	9.48395105968188	9.64027388816311	9.36466336432997	9.34714882935554	9.22420160127226	9.35669949403378	9.61992419989652	9.44871076791865	9.50403529027662	9.51502544580631	9.67145564145819	9.52671033656852	9.62229993984608	9.58992659217382	9.86242712452716	9.81972458179859	9.81883609129928	9.97453123938234	9.70235684455007	9.71012682072296	9.3985991815934	9.7454371473392	9.5054567194173	9.54463311913931	9.44506074046767	9.5972372423873	9.81783221432375	9.67792909798844	9.76467312226154	9.77873535963852	9.42776777640451	9.4388287358356	9.47571111308623	9.43814092935515	9.45798979250156	9.24712236242763	9.42981710634197	9.3161961441067
AKAP12	11.7657630708973	11.3913008600612	11.9517088160738	11.5353328674199	11.5613816659674	11.4300994709876	11.2759978885049	11.270728585415	11.3715102138107	11.738088849058	11.0514633863024	11.6294399428337	11.1465582447536	11.2745255737244	11.1240029924326	10.6886301090518	11.0720376239687	11.1370948846121	10.8640456088077	10.750587191401	11.7270639800743	11.7518208400579	11.7866115547324	11.6844717889597	12.1988190609328	11.6683367945546	11.9769217311435	11.8631667283488	12.1184400715636	11.8459016586756	11.437113864111	11.9675027927616	11.6145532542334	11.3798920942481	11.5994705929851	11.5255480902719	11.552889512465	11.4028729218805	11.6440984873481	11.6916028087693	11.3108869439596	11.1423299441094	11.8003446019137	11.3556491279631	11.4787909151976	10.9051195075671	11.6158372237745	11.8749454089263
AKAP13	9.44381124586593	9.42221131900773	9.65331809754536	9.16250268572722	9.46262334062046	9.4362312728469	9.33480052697391	9.36168928453748	9.57720429348958	9.60336673072328	9.98938488447421	9.41609752858147	9.32818713002312	9.50510589971768	9.39227130124275	9.33825151640513	9.52838163772079	9.67489442832859	9.44488852364326	9.72385101059202	9.63410189976015	9.69603273177708	9.52966207676674	9.66919980914966	9.21753758632899	9.75166435899755	9.23067919291222	9.19179666719274	9.08631026316556	9.32154770958687	9.44856364063139	9.40053585591748	9.35705517829961	9.43540062052378	9.20791312361379	9.45825783289416	9.21387328943255	9.59111349432747	9.35389372715341	9.31443221046006	9.63631809660892	9.86935783766295	9.2833011097076	9.8903414116901	9.53972514563333	10.6764212243309	9.96346437625737	9.53993103234255
AKAP2	10.5067793917485	10.5799024946773	10.753682538511	10.5364474406239	10.6805112277832	10.8190996180709	10.7916095671281	10.5803630664191	11.1045433414778	11.427455017649	11.0272687953054	11.3315452512954	11.2287268565566	11.2230086691368	11.2453717041667	10.9502737942816	11.1005156642339	10.9075827263708	10.7920827661925	11.1019992914658	10.7794463808991	10.9761883791159	10.9341134267383	10.8810680371892	10.958356071395	10.7796744578838	11.0303912152306	11.1014723877188	10.5738991984267	10.8384600003895	10.5868242325986	11.0349775041624	10.9100393826481	10.8556083084815	10.9784729386169	10.878593472207	10.7340212174636	10.8012325322472	10.7063049284506	10.7778711094729	10.3895678835663	10.4524889316919	10.8601706591399	10.5998665259819	11.071968313826	10.5153708151575	11.1291077852234	11.3115043815634
AKAP3	0.167089901253902	1.5879340084332	0.0407126922252423	1.06147430384876	0.0817357412979643	2.30109321733327	2.31465529915779	2.67199572793136	1.47327497802313	2.05111349615234	0.0210267627154977	0	1.43866549287035	2.49908840752725	2.24885469695736	2.15207451312891	0.925026866876943	1.56504846089199	1.04130585671605	0.0103666598963255	1.74110619508413	1.56188491110767	0.979610582566159	0.747594724324375	0.732941419086341	1.75154579073913	2.00838565010704	1.5618906510921	1.21934656516565	1.05860335366656	0.892439539517987	2.02642228866215	1.66571611352537	2.48878394426884	2.50091262603361	2.40416762865318	1.80886218574698	1.17330253610452	1.28162857903852	2.55590939789218	1.1371837279513	0.0669389341632521	2.27582263609203	0.228172343039825	0.887784934056516	0.0136902375957834	2.88413560283332	3.27336495056373
AKAP5	3.47400374083627	4.75882446861509	3.80190664910928	4.60435528412897	4.58232853358993	4.49250792347858	4.31083258655105	4.72019111574247	4.16816087071348	4.39677443653977	3.05747157198114	4.24956441787824	3.5932577805497	4.25799373878579	4.41513684846925	4.66681498344502	4.14672687106066	4.0591147274157	3.76021267712464	4.41589043340368	4.34590347649053	4.05461787718517	4.83215448172376	3.55258491138877	4.40812027311532	4.01203833739426	3.59665311712736	3.77781510261654	4.64535254084205	3.24851985708865	4.52468686568011	4.12204976862873	3.11630734393328	4.32895998989424	3.68382079402394	3.31284879975852	4.28406045960283	4.20875748101677	3.9435176834603	4.12895161860789	4.33167230113695	3.30574176957081	4.26068911378728	4.43280878828821	4.11796439701289	4.9290822443778	4.75109325139649	4.17188269543148
AKAP6	4.43438400314495	2.00599828789566	3.56801416412222	2.69317879857089	5.14161801071944	5.85389825776177	3.89480235723404	6.03314434532108	4.89602237800575	4.16733473624323	4.05210688249521	3.92205992172806	5.13281321612272	4.5080722783303	5.32260569095816	4.65751752651036	4.28896676873617	4.72748079183426	4.96127747883504	4.02560286632548	3.16462270797315	3.66471555643668	2.96633155775282	3.89647044677526	4.97204697650492	4.84883201530731	4.59674712621188	5.05813795198768	4.98247396351513	5.02685880166212	6.16528090051416	4.79155152745715	5.10470686672152	5.11025732704454	5.4972850402105	4.69251892002884	5.61063082965918	5.38357981608182	5.11753782840172	4.65652015547216	4.35385366774468	4.88298053544747	4.79212956859554	4.49631667475376	5.75445357000723	5.6964233651329	4.8224384905709	6.09594538811098
AKAP7	5.07319824469399	5.00421301241134	5.451406810361	4.8413138312795	4.60029943290734	5.01210636822603	5.41530586698845	5.00250225667228	5.68605652120983	5.36034831592284	5.57108365870364	4.73234800461055	4.79604079417866	4.61415024912989	4.4677696764093	4.43433503729386	5.18555865569609	4.21769863782682	3.765187951828	4.77970507817355	4.5304635127295	4.82495799447053	4.77898874020637	5.13179367014221	5.12703742677312	5.22191466924538	5.59542466387641	5.14187207333926	4.10449696737286	4.87820863088002	4.8274092772877	4.98892020721394	4.42924868059858	4.1021799010837	4.92628872990696	4.26002066478564	5.19283969811043	4.22903344503956	5.25044453192025	5.60461275063367	3.37032465399461	4.30059914048659	4.57904951167956	3.69687921641792	3.9432189415144	5.5468377893976	4.70376323284659	4.96748238013262
AKAP8	6.4860124816917	6.02674297909781	6.3849993049516	6.11059863436406	6.22889084604789	6.47486679894612	6.17815012262957	6.33809075707677	6.30131150761222	5.80894644810656	6.58958639529655	6.07387035013231	6.60412057194071	5.96703842362526	6.83002432096839	6.42804386674267	6.10475170961298	5.9931703361922	6.53375169718454	6.75248200244507	6.76427007105003	6.2885414808513	6.44734784837656	6.41769543724863	6.38786338570715	5.86598294794845	6.31519437299756	6.34553843190354	6.23766693011216	6.49875837500346	6.52938685719342	6.46218133502519	6.21487688301952	6.33668212434634	6.40196436247855	6.4870258874912	6.62212623735248	6.46755971906943	6.01675315948452	6.54254723882886	6.52970753869998	6.53546225492091	6.31011767668511	6.49237838995467	6.7120433556929	6.0029329097778	6.494673179584	6.2599146794751
AKAP8L	4.34228586756372	4.25221325765748	4.41910553209748	4.60697848376308	4.11409176418949	4.96942179447424	4.38096513939244	4.05738751672743	4.8971922471712	4.774704677981	4.29820231654996	4.73643582842672	4.25567227590097	4.56645270546284	4.41179618026716	4.13133745023341	4.4224062046718	4.72769764139453	3.96688101662528	4.66754726112623	4.4988045389458	4.13641378756901	4.72795222275715	4.47872913806244	4.33894991186052	4.7011408980278	3.47174724653098	4.55696195361204	4.27519408463182	4.24148244613118	4.9253764131001	4.49387108236839	3.28738775297679	4.45137471635836	4.04755696387091	4.20700668789129	3.15298120893351	4.38270468415703	4.16985987338926	4.6034818062583	4.62235923891311	4.12628550599086	4.69416159010242	3.81170309322406	4.73163654843809	5.15191955487839	4.75547464725877	4.38236623466469
AKAP9	9.52650723202515	9.85766326357374	9.74635697545556	9.56194995586801	9.94876424427658	10.2038805171032	9.68873698895199	9.70808932211852	9.60223879040782	10.1390368769905	9.92478339827345	9.72357166668176	9.4846496338999	9.74365086460604	9.23301776194112	9.23386140067668	9.63344117735372	9.65395685583113	9.63456162706918	9.62880672947627	9.43220428041039	9.68918849144397	9.45703574624229	9.43848187991445	9.81530027500638	10.3652889693633	9.82527100754366	9.89805613222488	9.74616155183847	10.1123554207363	9.67981871473558	9.76769698230389	9.58045956445614	9.82862252427968	9.12474959626752	9.55913620967993	10.116512743445	10.2418341372342	9.45328702861706	9.59351836982676	9.5038399975393	9.89787316421073	9.40011124519691	9.43854156174732	9.61855864218596	9.77870381973802	9.69316422209275	9.38717161764894
AKD1	5.65944980933699	5.67678515240496	6.12081208777656	5.91997121988277	5.76123719725445	6.32517879229431	6.25541031973486	5.82098034502623	6.03325970422407	6.30618923284249	6.67839245983346	6.64176133405481	5.88253921014096	6.12923082947937	5.43749466028075	6.0093246079566	6.06726154283127	5.36272922735058	5.61384700981431	5.41789205267425	5.64842741961555	5.13516257905527	5.49448078641084	6.12532229211757	6.23370183217664	6.0269001437731	6.29646445310853	6.31123076230275	5.74095812560956	5.43170818114669	5.51273231445888	5.76388740320422	5.6606476352565	5.44386922532366	5.60537149066558	5.46884598667818	5.94328932421971	6.02414728674359	5.82389928657299	6.18712173572495	5.56724084420439	5.93278249221667	5.79345001484067	5.56503858812514	5.4171403194375	6.09086134311953	5.87410464754884	5.6479884733063
AKIRIN1	6.48813862563771	6.25227793969407	6.00853550286868	6.23785358756252	6.50880437310558	6.19539202143271	6.60317843420464	6.48786874037447	6.72624927843872	6.38308090964164	6.40854666729527	6.77127483120792	6.95805261871579	6.51922896559214	6.64121023504981	6.60003155455339	6.33881398666183	6.01511412312157	6.20877070333054	6.68294211842515	6.72051952008731	6.19517123047923	6.38081517141546	6.03174153014595	6.91978733508475	6.29470670530793	6.77947283615109	6.55552338244828	6.28461539985464	6.14006629058224	6.55707195909379	6.2652227321751	6.84594068532123	6.38399978125627	6.94598559507623	6.87658005217649	6.60614714456188	6.03252117705043	6.55607372638258	6.64398819544971	6.7112334234848	5.85846814623389	6.41069937258818	6.23360264032868	6.84360951176019	6.07010794813317	6.46036824044881	6.45938580732155
AKIRIN2	6.74296745570016	6.55888881191393	6.71351980619298	6.57879371418306	5.99104880556371	6.095715041922	6.66091635452857	6.52286969926413	6.72623769561935	6.38308680498255	6.09605220144923	6.29956132902851	6.25279375540223	6.41507809058838	6.81770590856689	6.7545259594702	6.51123020535982	6.41413289687859	6.56600108805516	6.83196311000815	6.05075570196897	6.09549331483238	6.1003806768208	6.18221978964775	6.44334607415018	6.13959122188729	6.38640369917435	5.94731835805125	6.45032235931801	6.44756419800505	6.51515601490446	6.0138241597484	6.67412116729236	6.50587321817968	6.76275636064635	6.40337225424728	6.03550420446992	5.71900443597766	6.27458908142973	6.10665618714802	6.49404716936461	5.98685231198105	6.27493105748929	6.90428027320194	6.20409364693366	6.73911915822428	6.36798133888036	6.16780499152046
AKNA	6.13458942788483	5.91116812816632	5.68505372309454	4.61801853542095	5.78986980879953	5.6105161075791	5.51181206120473	5.06185766204527	5.54082513657102	6.20646737344758	7.23750866583103	6.07597586636506	4.99499873457934	5.94961666734217	5.63981061445615	5.87170660502504	5.70344115561162	5.09935385855904	5.10524383016163	6.60888122759721	5.93710271004513	5.4255012690034	5.92597417459527	6.0592717860532	5.37710566771999	6.46874039504264	6.40354110191874	5.75142461794428	5.38068969222839	4.88550884900837	5.99928307637912	5.12546370339014	4.92048734676894	5.71675357160732	5.85430391228245	5.64631370994112	5.83080803292133	5.83790875314754	6.31645291357624	6.06582323328446	6.45564502320319	6.44669379773608	5.91202566746979	6.66853212260275	5.81752003629316	7.81819047808969	6.92340708590414	5.85031364145096
AKNAD1	0.0816942335153858	1.58716802014421	0.0196677348911791	0.0172651384702673	1.68718459921866	0.982848660168655	0	0.0289318280598089	0	0.0156585144050748	0.0101386506538332	0.960934638653303	0	0	0.940177256526362	1.86783638797527	0	1.57019810485226	0.011622413353124	2.01221660883155	1.80822843629531	0.982735110899796	0.985237204003292	0.819145404080905	1.41588781368453	2.65870428372238	2.32736850206051	0.984528568111371	0.0553447333762999	0.0149388000800275	0	0.00744762174664617	0.0215171249707834	0	0	0	0.0593108392469341	0.0438533696363545	0.0707870430889675	0	1.08894311607489	1.64950995357212	0	1.23459625221379	0.928282455612099	0.00523016968388167	1.6461713010836	0.957991178902857
AKR1A1	7.01442808143847	7.42212597262371	7.01863894289301	6.97012535618741	7.25942871144585	7.07547660742866	6.90723096015121	6.59315766882366	7.12796183221654	6.91222745643147	6.59073292180379	6.79484969416275	6.63819575611007	6.86007693503917	6.71748423395047	6.91999098448388	6.55310944056353	6.84145125980113	7.29643837799649	6.57985941019611	6.79773215461503	7.01107116109417	6.92562096973404	6.84028621164671	6.96308611573462	7.16759006321455	6.89406494453636	6.90118588181693	6.7914496385656	6.96774056465056	6.98933531781439	6.80443188648332	6.80670136614819	6.99038231092907	7.2098282445092	7.02077802043759	6.73220051667469	6.66578443372892	6.54236453986519	6.55666299265558	6.77436069218444	7.0574251855617	7.12527130014209	6.70613563362648	6.91993225762771	6.9321936143175	6.73589022311641	7.22465169391477
AKR1B1	5.43652893268999	5.49608641540127	4.62824592714061	5.44348115707747	4.9645196879245	5.66833155853704	5.1176043758238	5.14896752085678	5.57370604557339	5.8039224700982	5.00592234338524	5.13397018518441	5.6073033007648	5.38583762086603	5.27837789956316	5.29671444182366	5.21825083714874	5.94983157473737	5.30599282497067	5.27276258131252	5.46855173488576	5.72267511349065	5.21943635977632	5.33694830511481	5.3954007103715	5.14448454945687	4.81894012485237	4.92448014468694	4.38687634721712	5.24156826328668	5.54750275491419	5.20547247345834	5.14902118584073	5.14776113801974	4.83053574779768	5.50761286469791	5.15789838913562	5.21707062083633	4.83255762410978	5.1275622368706	5.55863816924015	5.92634141105813	5.36307960663082	5.96250956858005	5.11372157059384	5.06956530573575	4.13084677701472	5.2068774813473
AKR1B10	0.0206986514744171	0.000217423885547088	1.03441644907312	0.0043344196761352	0.00998304594162314	0.988520292050864	0	0.00727524689788997	0.944956730568631	0.00393019341762163	1.0175983355665	0	0	0	0	0.909225855011467	0	0	0.00291551371332169	0.00125147437343742	0	0	0	0	0	0	0.000712492173676906	0	2.1000601134502	0.00450741496208266	0	0.00224495209865066	0.00649782953764698	0.949369499455488	0	0	0.0180003993523527	0.0132819135250401	0.0215163116915737	0	0.0105252974108242	1.63139829899672	0	0.027210612768553	0	0.00157608826650066	0.00737402245892064	0
AKR1B15	1.97902528848447	2.32564969800764	2.66595091461142	1.667778917984	0.162728793003763	0	2.79808504365521	2.44630915594495	3.3426246706463	4.13876146744118	3.73547705353074	3.94948093714696	2.13785455916474	3.06238088635437	1.89381610507544	0	1.90398131427172	0	1.05933700746036	1.02547501174475	0.591872782502319	2.55724087674112	2.97784361370786	1.23678820843517	0	0	1.00829000508056	0	0.115304131976065	1.05256702385786	0.903757163955678	1.02614525467917	2.38819692358848	1.48489349124782	3.84428611614974	2.64893123009956	0.123470310278274	1.1557039133149	0.147028711566682	0	0.0727843671058897	1.67235714811794	2.28008503166144	0.184807826008598	0.899599606011656	1.60265879995055	1.08614677909441	2.95353351681096
AKR1C1	7.53857177553169	7.58924171613502	7.1978162163846	7.33500371916676	6.85139711319764	6.52086243648312	7.08640240267857	6.90433687495012	7.06076288652951	7.14529890150456	6.80634619447959	6.71841130089876	7.38062704892428	7.63013559014524	7.08490586134644	7.6500162517042	6.81413055014708	6.88986072156469	6.89182954076969	6.56454848330465	7.05492628827055	6.66664188986663	6.44661966240994	6.67996589616295	6.80612981083311	6.61139316376569	6.85686283941221	6.54012722427337	6.43541414089619	6.74543813162436	6.22545858145061	6.68005235801471	7.27417748607367	7.47080799367182	7.56005134802387	7.66858712029947	6.19321180035252	6.48979988668691	6.05048784799691	6.31415141642807	6.38533221107698	6.88150877733184	6.59299906816624	6.18513028344887	6.97407852887196	6.09199782330093	6.00652555355012	7.13057326690985
AKR1C2	8.91179169379603	8.81167349174752	8.36708342785391	8.62671812653115	8.28898255057717	7.86134067884244	7.98264267558047	7.95719979163858	8.39215820925169	8.25952079494316	8.12814439432456	8.37166896685809	8.06930491820832	8.53973591540686	7.96124859405241	8.28232730437497	8.14344446957899	8.34176397434046	7.88567780982414	7.58758073991143	7.71814599298165	7.65269957150586	7.66457417319322	7.65180806444344	7.87956703201094	7.7670009292586	8.01146518029127	7.95899510187472	7.5805867518493	7.81504283723744	7.2859677715513	7.62146994979595	8.77781102309031	8.85875121374856	8.76728598065685	8.51923234917368	7.64731762024107	7.78515174251713	7.47110731293475	7.65028421520364	8.01996793533817	7.77211449625457	8.16375608691271	7.77292216309745	8.10263351755704	7.31112071380581	7.93498717050363	8.26888442125131
AKR1C3	9.86924029356296	9.37285729284013	9.06656316778915	9.29755756966905	9.19899141271781	8.68073784907023	8.95982639251007	9.07456728713685	9.68984388177599	9.01949228591341	9.20619032620563	9.49428838365546	9.73331914736588	9.72871681436173	9.48654004848635	9.84014173557313	8.93140300542396	8.95961588179142	9.14646971408618	8.99674193657964	8.18276736705584	8.15594257931626	8.47889155284604	8.68326872311312	7.96863908586607	7.39031848969833	7.8819284023335	7.54737237673393	8.38802313699677	8.04539427855695	7.97720050080576	8.32181575037383	9.66968998032179	9.12990384966326	9.77631107324642	9.52919274137147	8.16531766758635	8.03107369299933	8.04468938329583	7.97352293172132	8.83597656954421	8.37608781974733	8.8567622229593	8.75196514131507	8.51494214404044	7.40952560612801	8.36460890067175	8.47434178264278
AKR1C4	5.64135833490625	5.21345922118998	4.68196463372439	4.78454167333686	4.11921829892124	3.66440537235693	4.44788054991506	4.94776880560998	4.54459132899612	4.60109688816747	4.29944075020975	4.38417687418881	5.36561494872329	5.078347759613	4.89061093549433	5.463001851846	3.58659138643756	4.72700245802876	4.22952537885193	3.83397277533005	4.89304377981614	4.28818347604339	4.14058857892347	3.81000785992945	3.94963435245832	4.0945677945576	3.47095589426609	4.49734882022941	3.60134031101905	3.39643498691008	3.8756269095151	3.20782068731671	4.55242171262483	4.88090302783616	4.13474665899089	5.06915236061193	2.67025316087124	3.79774801828958	2.98491695558463	3.54218017522431	3.49649194051394	3.58569680067899	4.46568850346404	3.47663361860689	4.5236771594346	3.02728583832134	2.93916488718689	3.72955736966142
AKR1CL1	2.93027130015729	2.00399044084605	2.66748374733843	2.6573836019362	2.49576915863688	2.55690229703571	3.1610127262773	2.13331549153188	2.17887751812875	3.51663954418632	2.04664419531433	2.52083321214122	2.83216878242267	1.44421506021763	2.9079231911856	0.713975287614166	3.38199920925115	2.29649452276544	2.372758611198	2.34375321893484	0.582241769021372	1.55199663843593	3.30047445314117	2.51464387174496	4.20590067830198	3.9832114693802	3.59484284327135	3.43321054109892	1.90371453394193	3.06834801196421	2.45023338859776	2.62133089335488	4.08522541152766	3.19345013394154	3.05494326097168	3.47277164064463	4.4778302102613	3.36646046384843	1.99299783540627	3.28306755249248	2.97200001705439	2.71092934653768	2.93777873741821	3.5738121550956	2.44438115974548	1.03274141637858	1.72536571396476	3.38803036871287
AKR1E2	3.77058839701812	3.58943124096333	4.00471080151208	4.77886669691123	2.82406563678707	4.21624621985769	3.79567263593888	3.16333172136179	4.24136233796764	4.2452550845584	3.05691205187373	3.83161713746252	3.59534150927515	3.66460803306513	4.21220575784599	3.9926440929741	5.11878985119843	4.61750903733732	3.23357564234438	5.10918690997748	4.16575148935251	4.61333019800185	4.9748132117372	4.49157970370635	4.15902495484148	3.67735185544243	4.40290435183523	3.13763501401639	4.4295218987157	4.07036437834782	4.19833475889787	4.98570322474602	4.26948930681926	3.66603073735492	3.45760655783009	3.83275425220822	4.72927222814735	4.72042376172087	4.78305853194395	4.35236224594115	3.75902406193955	3.82680215332815	4.3315301319668	3.79361571195314	3.66997211132119	4.0245432536276	4.11539410157931	3.50218348026854
AKR7A2	5.71393212813401	5.67661663272121	5.49029436262203	5.66974909992761	5.4501810751905	4.82383175707924	5.54323333034298	5.00884143531311	5.30226346385297	5.53687032994445	4.95888698604624	5.8103073766716	5.35099631609156	5.7229092989598	5.50227575033897	5.65427449644308	4.93841105824202	4.55459003059014	6.00980262764002	5.3466722463323	5.30385852996774	5.1363704542157	5.21939315516825	4.94037617409746	5.04578970854073	5.36276502812598	5.43728305847484	5.05812777633279	5.51815429953579	5.31898380522045	4.99970304153493	5.32056166546008	5.23297790354751	5.11021032198733	5.0076137442905	5.39534271744079	5.2048836997551	4.74898720078322	4.62759190528047	4.814641848677	5.68797298813422	5.29386501016487	5.91645212565379	5.41008128519814	5.1887595650494	4.02767806546159	5.07367387903875	4.72595828174818
AKR7A3	0.0596536479910371	0.000631237274006331	0.0143160145782009	0.012565651332172	0.028883034429346	0	0.994669595518626	1.06713303775506	1.51116942768839	0.0113954157874643	1.02326807635032	0.965300360236974	0	0	0	1.8814239774455	0.951924403367842	0.986754079488057	1.02669628979194	0.00363202840649809	0.824283120301416	0	0.986878044560539	0.839934571645387	0	0	1.00596594047136	2.79403999188749	1.72569374943667	1.62237520980734	0	1.01883149218034	0.021646199134648	0.926053640886207	0	0.862269026267421	1.73601690357858	0.04411533295276	1.1846393078227	0	1.08915100464421	0.025882449933547	1.55107020199383	0.0898267005106025	0	1.01321047009899	0.0245557003761819	0
AKR7L	2.84848382877635	0.0020737536899486	1.07501591936948	3.6322678236889	0.0937778322852839	0	0.991134876767879	1.69102548688613	0.876674259238092	0.037267700265392	0.0241641290385559	1.52914984309114	2.18037690201431	0	2.7353093984032	0.794460249871094	0.919632651278791	1.56373742277761	2.36039839366277	1.60319189171235	1.2951604056412	1.56036503538068	1.56393652139725	2.5858329597134	1.80407016079686	0.788663582032411	1.59204452494331	0.981085355761759	1.75291218389277	1.04613695753738	3.1034464503543	1.60728990766747	2.06174426888059	0.909608999239904	0.920933197752417	0.831241306698406	0.0940879460709805	0.0696837766304877	0.112153885501759	2.29746155268232	0.0553416818710493	0.0409635003312704	1.5441925614208	0.141199850425684	1.49897795345353	0.00834601281034642	0.0388692350209985	0.948587929755064
AKT1	6.68241059578667	6.28970039436524	5.62616287099027	5.67455314620661	6.01457056842883	5.98897612354698	6.2363557275276	6.43206716364149	6.01085372285453	6.20830403775672	5.80672952750936	5.99038746320527	6.13425418688175	6.78260970982319	6.42580801218292	6.28084912160682	6.48247570997541	6.25671668408829	6.16703427077419	5.97937517276525	6.47931765764189	6.50627302514141	6.10067259403579	6.33624094105011	6.22637027419511	6.05533156342056	6.27815080420102	5.72472138753091	5.90110908583448	6.6565734282288	6.09853912651308	6.32130535111335	5.91457056843368	6.72164075953599	6.4026618774342	6.69126258302066	6.32435828030636	5.83946238400937	6.45044731522332	6.49692553563217	6.38155631250811	5.82976897177607	6.14445499062995	6.14692162478229	6.45106915961591	6.31057025588622	5.92926995739553	6.50624177810491
AKT1S1	4.09427532197211	4.17376448369378	3.55561576015941	2.90038423382671	3.37315777033039	2.77139850698115	4.23768979155303	3.83766357186766	4.38592179517282	2.41315481813515	4.04595696709971	3.24611351478415	3.6101766407245	3.02443780174709	4.14541844775165	3.32573620336892	1.86918090913033	3.43114764989158	3.96023747660494	3.92976271709788	4.19136420943489	4.43066558004211	4.22270464200058	3.58002675708064	3.88332356645583	3.50159247326356	3.4703915090579	4.43440364749999	3.58717668551722	3.97220420283491	3.78720487230895	3.6189083202264	2.12606119009359	4.33967239884478	3.8890642726263	4.5384741202635	3.11442999147127	3.03365126326766	3.79357073877642	3.27965413303287	4.31794670042679	3.29505591191221	3.63949434981273	3.61117282791933	3.57198708537604	3.1952362498949	1.16817835591103	3.08880834391258
AKT2	7.98729116390221	7.81171346169269	7.87545121146629	8.10465200486078	7.94864444625069	8.1316460591378	8.3415239386876	7.88427871350105	8.01105490635595	7.7381796002032	7.49462438938788	8.01722895177632	7.45723580177702	7.67288786350252	7.44607693367332	7.71538194054938	8.4314505280564	8.02632822046834	8.38049482342939	8.27768495971594	8.20219223465678	8.297507444849	8.17104392065019	8.01747456973915	8.39345635724869	7.71766769153365	8.4626367713733	8.25576417972673	8.35467974630062	8.34932493701981	8.07889315400695	8.39374491514453	7.98319124222396	7.93127157979449	8.0916707144271	8.22690696185695	8.54729798256689	7.83791659586384	8.23340015364581	8.50794121406259	8.22423231033328	7.8008947589697	8.36540665496753	8.29567508957611	7.9351173934391	7.32953593110246	7.79414973858265	7.86207719843652
AKT3	6.88136928769362	7.38806040139525	7.40445196751021	7.3361960725018	7.41682788419275	7.59609591415796	7.71629160934965	7.48028318087559	7.62937309656619	7.53902051794014	7.77892495186848	7.53921880908138	7.21871190603639	7.67397815309518	7.82797277164144	7.58499132445624	7.5962367244355	7.61495317836135	7.44263517102841	7.64709547872333	7.73233384697293	7.63187752056894	7.88438867579772	7.73260378316354	7.28418108083614	7.68170031034416	7.76629029607426	7.37966958372707	7.55021587237436	7.47423598230376	7.75899690263138	7.67277630183367	7.49865643953743	7.6420277569584	7.70453473898321	7.50463841846616	7.4655125002784	7.46056951480334	7.74246503409725	7.54204782453102	7.42260417235873	7.86830310880118	7.36093015186861	7.31103160639021	7.43382624250758	7.81968055120453	7.40663222795872	7.01716151954609
AKTIP	5.53135656527792	5.6767002369348	4.91150960473271	5.89275223322126	5.49122475299814	5.99015511227941	5.48023138951047	5.63892129014361	5.51453749862688	5.40160876942824	5.60521765864555	5.50988886128221	5.75175754993021	5.66926669853831	5.43961122806123	5.76666994128354	5.9431565132065	5.9492184011299	5.73011739358498	5.60975833661879	6.11665555390986	5.52128543702122	5.43077789818094	5.46832422612772	5.7984076599413	5.43383337070352	5.4709324978111	5.64296964667322	5.8920760549052	6.00209730105823	5.62524893171776	6.07956538825845	6.01031031579492	5.71976813581217	5.71167719055205	5.60203675943595	5.31005116596074	6.14484590927225	5.32867454655729	5.98047891964549	5.66477336870449	5.71126329676282	5.66326150664206	5.60276971805765	5.95468576545491	5.72556039379414	5.97586361755757	5.62079115749003
ALAD	8.37135134317553	7.97589953588615	8.33862383283457	7.61222449827556	7.85174405547841	8.06993812448319	7.80845091143929	7.85727065372674	8.3090330137393	8.51391030887055	8.00555619603642	8.52842317377035	8.15553777814096	8.12183268173771	8.01390660205128	7.8571393942101	8.30521562789113	8.11568509945085	8.24365948858981	8.224757529168	7.7131343723672	8.23796484387893	8.14623419978457	8.05612575585048	8.18610296442851	8.01172649420405	8.28753759230617	7.98157132906886	8.12236946516968	8.00993811967886	7.99895712134919	8.1394828705702	8.45440341067472	8.23579297149318	8.12092532111363	8.30246668780887	7.38556795292547	7.34346611878075	7.11707861709851	7.60065098472653	7.82590225202375	7.83538217261093	8.23883530178006	7.71676040747858	8.01900633497072	7.21557260249973	8.10947792152518	7.94224559885538
ALAS1	6.74833395972397	6.43062882044908	6.55985656647649	6.54739888774003	6.80505655393758	6.23308992443922	6.51187348521661	6.57540937623666	6.97241330381143	6.28985658101485	6.77879113703135	6.44776378002412	7.14580033527901	6.74327955837952	6.76825714870451	7.40328038426022	6.51020065903535	6.44666952802219	6.45137813794393	7.15392896057542	6.76961292712494	6.52102081054745	6.86641601643641	6.54244937590807	6.56932602705878	5.75979693001879	6.40379629536347	6.25553303926682	6.45361917830573	6.20331352366563	6.66500388701882	6.73635129458517	6.93746484838169	6.58887921510526	7.13748700689329	6.551254685944	6.35105090215047	5.51728000318274	6.30233070688644	6.67162022369329	6.89957229279298	6.44965006471526	6.78104526440203	6.82653083557989	7.30216297266781	6.25442235135873	6.56344094768693	7.07123206196955
ALAS2	5.97076824129697	4.25233625790456	6.1312055899736	1.71660431979821	4.02309698869485	2.27742779961845	0.979724498080531	2.77031188876417	4.00445836234095	2.90385845875446	7.2118963348347	4.17063583352577	1.25305927632333	2.40284254586085	2.6637608322635	1.95879571009073	0.813086822391443	4.21844218851309	5.00960328238045	7.34240657294452	1.43209423687321	0	3.1364848692695	3.88985935085425	3.66458768097781	2.40170100681737	2.59929967618215	1.9585935041167	4.28219882364103	2.41681491874325	4.39521709297931	1.63905899282084	5.79267011754043	5.29948053031486	3.18239329019298	3.16720475230419	3.50585556654154	5.01199170679311	4.80576008071631	4.48167046285816	5.36545446379873	6.33558490746148	0.886989817600224	5.62182705107795	3.66204815443367	5.72266100401976	5.66050583062734	2.48331049803101
ALB	0.03274663639245	1.00165419905216	1.03800107475881	0.00686991246981544	0.0158129416843345	0	0	0.0115273000017733	0	0.00622950267750325	0.00403101463731392	0.971099270518589	0	0.946127205411572	0	0	0	0	2.02205245684646	0.0019842124370651	0.854825637971378	0	0	0	0	0	1.59075972991985	0	0.0531449628202704	1.03722074080441	0	0.00714905606464043	0.0206566882427614	1.51281037779443	0.936498000459324	0	1.15110255206497	2.10499512867407	0.067981331830551	1.56307199956601	0.0334052283802224	0.0247001764140534	1.55165062610797	0.0857703240995388	0.929447251597268	2.33380646137202	1.06110347216901	0
ALCAM	7.3283436759264	6.7186395087365	5.8595857855421	6.54884846647982	7.67205208751646	8.00067978113921	6.70243835620752	8.47633484961827	7.74392588530266	7.93006594700188	7.84491239187502	7.65320095203227	7.75609476037925	6.8360237596542	7.44015933986509	7.25549521818573	6.10193513302975	7.20949078503417	6.34561381634922	6.31111316399755	6.67895261931087	6.53577385919596	6.29254446243178	6.64455675984455	4.56303796313649	5.25013707967797	5.81907840425634	4.92232487725952	5.98886866516427	6.3770342289757	8.6516368216484	6.05908011862816	6.31595192887105	6.14458779507991	6.18050422275457	6.41603719011865	4.85612575233006	5.14334437446348	4.86207275540266	5.47889400382864	6.17570557621149	6.61828772336047	6.27449162142261	5.97655918301736	7.56937568857812	7.11223378881717	6.79148847440527	7.85404197797385
ALDH16A1	3.25555534071411	4.09135610410764	3.99772129382997	4.39759295146261	3.20915250174225	3.77622939802439	4.23765281198226	3.72485780710354	3.546987106253	3.53618797978903	3.50905217156387	3.51173501770717	3.71170106555852	3.9592189265716	3.05049981734064	3.32487863137446	3.70881672298579	3.4310510510656	3.2292856006486	4.48087333455822	3.82164721102491	4.14003004109703	3.78056881344515	3.57893917750857	2.67211997320649	3.97073699894496	3.71062059589336	3.14125337704159	3.08258483248587	3.76495098200136	3.69070219060046	3.83898264574056	2.43691315493839	3.68215186919592	3.697889185961	3.57279157528135	1.38943771117661	3.65679434773004	2.95039853341517	3.28125751990651	2.50818900330848	3.91714979850549	3.94376662135528	3.43427025165232	3.45934175310434	3.60786263852808	3.56876675997914	3.628268085984
ALDH18A1	5.99926771767991	6.13357465912172	6.03039909415982	6.19510675260312	5.49689465974762	5.6387009162452	5.9656599327661	6.2550114830913	5.95022587570323	5.50752260661252	5.85865215697256	5.90184980429607	6.56767491455242	6.16542863463768	5.83882181551632	5.78240894558472	6.57115357164842	5.82895588771383	6.43238088747883	6.21452667300641	5.95087217011462	6.19578958159977	6.5112751646966	6.15584863126204	5.81374701749734	5.9484211936816	6.16105433240729	6.05805959948793	6.03628423008306	6.41137816772896	6.22923754591039	6.24510352780844	6.14933691644105	6.44866589776743	6.83642134946864	6.75179463355311	5.89023023325184	5.58333069360212	5.54667770735497	5.54123165740921	6.10318197364197	5.55631000595441	5.88905418149722	6.02666294587635	6.15119531883027	5.27423022066675	5.97838827321151	6.14974027475865
ALDH1A1	9.26556929296696	9.61723981232437	9.48698463465568	9.71963298043286	9.57464039392701	9.93375553979675	9.77942864145331	9.72756677936748	9.13915427140875	9.1219472015655	8.46549383945056	9.1210968029718	11.6630476706272	11.6426924868466	11.9370247698357	12.0590930089105	9.50786746188747	9.86571544529203	10.0162245885556	9.72568665972498	11.3320617223835	10.8889789619441	10.9796837372518	10.691157942171	9.93071159713009	9.89467542666349	10.2677183377427	10.1513612863397	11.0141809834505	11.2333576600572	10.812526253556	11.3153761281675	10.0002125612349	10.808999924158	10.3689073561117	10.8515406418433	9.48023234889497	9.71330767146666	9.51684453858399	9.73651354354665	10.6798412587595	10.9617638649485	11.2689773106094	10.2986478370528	11.0890222679995	10.68816722423	11.2691120446514	11.1039969689168
ALDH1A2	3.12262233999346	4.39670341610315	4.49270326602117	5.03768502540553	5.32063551610603	5.13850749775333	4.7960193539557	5.3473487337972	4.79975473497198	4.77783402729679	4.44380060985083	4.44771873778194	4.10744761505954	3.85001283578596	4.4695572604862	4.95898433158815	3.79445620529077	4.67198833613333	4.45138213076556	4.88216493797102	5.56420279314697	4.72209440470484	5.36574635084449	5.59470639467579	2.95829466148983	2.79185405165593	3.59719387636621	4.43075037197954	5.2948465494749	4.39305380272844	5.1675615668938	5.35405003850632	4.19294125436118	3.30478046740939	4.63876040478768	4.20443145201517	2.94586961787043	3.06417661437883	3.8420924741855	3.76249391645861	3.36267791520573	4.70474663502657	4.98464365420835	3.94593632509753	5.23538720798094	4.0257138250697	5.23721518125284	5.81387113951802
ALDH1A3	5.49983732216705	5.36199883772328	4.02161099909346	3.90893612762759	5.6995436412133	5.96703520781371	5.74320351287209	5.64214179953107	6.70549341086877	7.26451973992276	6.63416398402423	6.19282157164002	6.18998826235841	6.43388991398351	6.27993337238764	5.82745182322488	5.67652359480225	6.99490649450489	5.67384634539832	5.57995173742574	4.69119956027671	5.74780197206792	5.61493732408196	5.35301317073667	3.99393347021448	4.90381079311943	4.09930587075819	3.96890558755221	5.0723199501419	5.38890159663806	5.30583603803622	5.28137530425187	5.79458290683042	5.33058134764501	5.13324360496381	4.79637334521469	3.1665523098385	3.70088741335603	3.57949980558315	3.2727637570773	4.75313790706772	5.28738785889377	4.5205438477531	4.47166222494789	4.62180993810002	3.83444925340281	3.82969289731608	5.01177696451615
ALDH1B1	6.04334124522704	5.4637569896377	5.3486672745056	5.57873962989123	5.45397707624435	5.80038860670616	5.27363798994266	5.73098799712189	5.86778685912452	5.95956648804426	4.75416514937526	6.09735938896005	5.77536307506015	5.44521236051874	5.34390425784384	5.67408557786024	5.89866416936083	5.61529830341983	5.48475584267299	5.97843943084471	5.5619748746666	5.21399514866191	5.58636912442958	5.44222106547131	6.38265841610948	4.87535781082631	6.0335812735594	6.43093595900946	5.24534945998392	5.2450517352308	5.67733140455319	6.03548373407013	5.96235884228323	5.21434651637375	5.96712627526679	5.87549647157759	6.64687167548128	5.35524978316906	5.88702115975187	6.55885270730568	5.95256240110294	4.99129032279243	5.76821590351123	5.92653687456462	5.95385859615436	5.23550068324338	5.1690705318495	6.03010957545272
ALDH1L1	5.75993375425732	5.17434839451922	5.59133733463457	5.13421730487359	5.49163089023173	5.92180179208207	5.3458079928934	5.87323438780427	5.84472718584064	6.30465532144331	5.09687018572339	6.13677863051759	6.02887441011269	6.09352691473929	5.76965073498116	6.03265081015918	5.54011531546391	5.32838339588602	5.70175981481555	5.69713985416123	4.60662744938563	5.92158766914773	5.7266882636421	4.64141360270921	6.86999954380416	6.9528939514235	7.17104379450489	6.80365115820365	6.32891237775011	6.2436877774682	6.36134582782748	6.67975834174553	6.06201126965688	6.08747791527079	6.26927914421147	6.07990518291289	7.4240921465348	7.37464333903263	7.54481432906975	7.32460089415253	5.31316520284175	5.34376969610794	6.16307298674697	5.81171098565135	5.97038816655954	5.34860430837201	6.23033318975529	6.08889796154211
ALDH1L2	8.04543103334479	7.95852747386059	7.82143064380175	8.19586858192965	7.76150798861849	7.77405565373659	7.56571995736603	7.60907602360848	7.52002386574046	7.86084357119461	7.73776646884923	7.76369222013984	7.7536108102252	7.64091211681511	7.80975312151416	7.91973168976437	7.68995390957753	7.91363146147193	7.70994121547263	7.44309594428225	7.69890788458077	7.54377918014626	7.79788313984739	7.84027444144161	7.20214507843097	6.91802503719629	7.42075429152524	7.10993180410137	7.48041415164826	7.34893930705871	7.48558141454215	7.2840050652768	7.56451980380019	7.34501223563014	7.37023938661975	7.52031461128787	6.76754713997613	6.83812741347145	6.76497267625089	6.72484502168447	6.80503372173753	7.3265600261337	7.52797303871469	7.07578994544504	7.1405015887836	6.27394574249242	6.46302068393226	7.16805662596907
ALDH2	11.5470327415434	11.8957621332941	11.7554071789798	11.9348774697485	11.4074155942868	11.6583263606418	11.5245360243972	11.1484712425785	11.2636998471628	11.4280901027429	10.940979698354	11.3394199795814	11.0648710089671	11.3725568336911	11.1180168114569	11.1760104933342	10.9826838106111	11.0322966202544	11.2495161286613	10.8212586155067	11.8648677149828	11.9973873266348	11.7525849425069	11.6283318541629	12.0850919773136	12.0601453881051	12.1672665779279	12.2933022321669	12.1002461620108	12.3218003603662	11.6841428136773	12.051122136806	11.8658159400713	12.2588616926857	12.090220236282	12.1270056644958	11.8278444258005	11.6859620932325	11.760045297869	11.7092625533989	11.4892014047398	11.4770129404298	11.7702463405011	11.3921241540775	11.6600582193801	11.0402547750907	11.607347534713	11.889382923722
ALDH3A1	0.102897798723266	0.00109765094218829	1.05602797182771	1.04913071596278	1.11394062718146	0.98111774893671	0	0.036534883984929	0.908612347715657	2.04182954107122	2.02703884696724	1.95938226799322	0	0	1.93768524545988	1.43444796523921	0	0.983594487150887	1.03298994780052	1.0141318697533	1.79020912088488	0.980992696508122	0	0.800282617027091	1.43745449590621	0.851550469957105	0.00161393833316608	0	1.12478976532828	0.0102011139259052	0.940416794132296	0.0050834434305337	0.0146988924326144	0	1.52885415045519	1.46530444344336	0.0406077281252028	0.0299969977925007	0.0484982972416247	0	0.0237868255160284	2.63657233950215	0	0.0612487011768355	0	0.00356943560248253	0.0166774966529451	0
ALDH3A2	10.7404269454105	10.7922586702389	10.5207348251847	10.7010614300115	10.1386264338384	10.2496496208601	10.2690545937221	10.5029108536986	10.5480462192056	10.5019525516569	10.2886599413862	10.8191146501757	10.20009895339	10.2845146811719	10.1570073571155	10.4663230937917	10.8510568331923	10.7547865015058	10.6672686842319	10.3893288576995	10.4436261221062	10.4165363673649	10.5094124709335	10.4878862062356	10.0395824929798	9.83659034545679	10.5612778462818	10.5429595651299	10.3749378868716	10.2220918060618	10.023912454646	10.4103471931963	10.7983452166902	10.5429031591194	10.951441480282	10.9988159480898	10.5543666926226	9.83056299743578	10.4856762864694	10.5201164126421	10.2823104929968	10.1395016968519	10.6600332076645	10.1959634949226	10.4173303783643	9.68198518385802	10.2063101369289	10.6978048380196
ALDH3B1	5.05384435528328	3.91141483326233	4.34742040833791	4.60831673462383	4.52287705993331	4.55263589333969	4.51219120770933	4.39495897210389	4.42871230531044	4.66129674252644	5.21663302388768	4.38484845481168	4.44102467447471	4.77350491870068	4.53177391718197	4.05516205148593	4.14215960288379	4.97299591512721	4.22899102896672	4.02579100083568	4.68629899332587	4.77551183065565	4.92733464441808	5.17796850233611	3.23339934984297	4.13887335302679	4.18136768107384	3.87620465411253	2.92287198741674	3.98183268792703	5.52872603376752	4.28372899667752	4.42521153410139	4.02796480136872	4.79187036501184	4.97130856007288	2.01180912631538	2.85180652323057	3.71339200667737	3.27386454623336	5.11213923696586	4.58139559983758	5.02762808858491	5.0163708696094	5.43369084413298	5.80323481815745	4.57506987871698	4.24248461054654
ALDH4A1	6.64165617247127	6.15404634151384	6.62094073209318	6.51190940006099	5.96146103047965	5.98915480372195	5.98836246569964	5.57839249944871	6.18278803656994	6.39983583072829	5.80645621884251	6.38541450151305	6.11725390630376	5.63914813021017	6.05543682759233	5.22138013057331	6.1253993042013	5.58523702403056	5.91685836534323	6.17456167323352	6.3342481546223	6.09601656056613	6.61600602932439	5.96423376769513	5.49422211329911	6.04871768559401	6.27770473393768	5.67124666452908	6.05384449938326	5.56447495615947	6.12256021853162	6.50990705710007	5.65928124054566	5.2511409252903	6.13019409364452	5.55241778178529	4.41941429416854	4.15418363196531	5.13209124009512	5.2419576246175	4.93555630404996	4.38659451830879	6.3474374882953	5.82022273767257	5.03053894532033	4.78149590789389	6.02352208277951	5.77961545906344
ALDH5A1	6.89610890590886	6.07047340819285	7.00475083316417	6.73033098084298	6.16224848212175	6.28862229625728	6.41465186835463	6.1723446654318	6.774564901106	6.45413054057715	6.49377909600259	6.6669842165129	6.77431137638301	6.73235963148104	6.37709109127796	6.7431946039281	6.43539021959661	6.1803745315591	6.2087780864458	6.87006910457694	5.42135318895217	5.94326342833968	6.14107060578364	5.94081341161806	6.63302210829901	6.4916680301452	6.86914589181314	6.49427884769569	6.34765934775769	6.33961105056789	6.32986498546671	6.85552731455277	6.40909169032839	6.18225229447578	6.70006677570951	5.8690017999471	6.03543907784051	5.92512671530687	6.29795653230536	5.93386526110812	5.9575708563196	5.88437330691629	6.66395361591554	6.44727849469168	6.40448268332342	5.72639480099064	6.64230599413587	6.22385855693751
ALDH6A1	7.11442443242317	7.17421430279688	7.55759654222146	6.94532177908792	6.86418942232815	6.92108377918978	6.68875731798127	6.41760030100786	6.34706819465184	6.84749212359896	6.3916671334723	6.80731694753162	6.78266702919529	7.11872250649928	6.46889693897651	6.70486602577854	6.81480114856958	7.10064053407296	6.83998617967168	6.68334480474897	6.59219150247237	7.18607486224238	6.84178419953464	6.6479376928471	7.67551023695024	7.8926103442269	7.81873097317996	7.5553820386412	7.14363359789628	7.22339547678834	7.17275530047822	7.6360381710498	7.31605283844509	7.06871427049754	7.48499536260129	7.36479378820345	8.24323312657823	8.40300491566757	8.45501955192014	8.09197001047434	6.83512924832385	6.74456068201553	7.11431496741052	6.48906641719056	6.73238027127927	6.41838218573147	6.9552254937136	7.16742266848069
ALDH7A1	5.88040878081164	6.17426534323709	6.49132622355556	6.39082312850568	6.16101139035295	6.27064044806626	6.3103354554007	6.00820924445714	5.88371771073169	6.07986786405652	5.60720469318044	6.38462540573203	6.38041751351204	6.60368186251814	6.66844871297045	6.61395581111902	6.52653059302963	6.46326355632648	6.5336544730042	6.13364554278456	6.52758330525678	6.40976909008516	6.63006319454242	6.19975445648568	6.29955694983898	6.18654709650817	6.79264284769108	6.82881185064968	6.47221065776274	6.56460130435263	6.27866432964879	6.47904696427855	6.62881539036776	6.57562320236886	6.66018315381805	6.60315922902952	6.89904591454584	7.16985739725355	7.10052831382291	7.11798443060902	5.85080745506021	6.33727183947068	5.86423854381869	6.06751062468956	6.41902611379391	5.41885930692312	6.07663107355614	6.37942850848531
ALDH8A1	1.83789335607864	1.58759069168166	0.0307366253092708	0.0269886059612536	1.706219418565	0	1.99324100206849	0.0451710052292431	1.4863583152657	0.0244812487592505	2.61208411582759	1.53869994232116	0.868627279696139	1.49819675444594	1.93216821037208	0.832867126185841	1.52074519844228	0.981979052533777	1.62025026123295	1.60009757667005	0	0.97912015280238	0	0.779970896821601	0.749358393676305	1.33793917749585	1.00870195812716	0	2.18734959882701	1.63791617589755	1.90734349327728	2.3458042633821	1.66132190279079	1.90052818150569	0	0	2.51375655438888	3.12772141024791	2.55137474459802	2.29325107126015	1.12920923852056	1.09529795193906	0	0.203177847037452	0	2.01756422820424	2.88023757207003	1.52556337217359
ALDH9A1	10.0632246790552	10.0253310708552	9.88200692245823	10.2629147667063	9.93525047803726	9.78039289475652	9.70254249602663	9.44679323773784	9.86599032318647	9.95474040087509	9.75701361154566	9.94533295906201	9.45820085143843	9.52466910223919	9.35806058984736	9.33803381701759	9.81129944207716	9.64338373604915	9.98671456636333	9.39371802281568	9.29152999770282	9.24939407721474	9.06917652845932	9.19167161757902	10.2303310743421	10.0705856844536	10.2123637474814	10.3179648456132	9.73983506329384	9.73706476523722	9.23536084223008	9.73680117585928	9.52246460361633	9.36951848525297	9.43358388062936	9.68346988452633	10.132255271931	9.73236054886123	9.6349790751993	9.73173179134704	9.56302642534938	9.23429233609468	9.48342794000125	9.33341047947384	9.12079361436322	8.42228457621787	8.89667245396367	9.41747177268501
ALDOA	9.26071657110085	9.2897387235362	8.86874561661184	9.33803414875761	8.05442535478977	7.92054006779118	8.11751588400003	8.05153626608459	9.04576340859457	9.14831999814344	8.85221708520412	9.0119399646542	8.85677213918578	8.89034859036388	8.99334953052939	9.0199790262803	8.49883503806975	8.63629158430256	8.68105896902432	8.54484047721267	8.58076786855513	8.74775975607252	8.72613648930711	8.61314056243003	8.97509593047719	9.05114542538448	9.13816701148343	8.65322281923791	8.69005717329738	8.79463782081177	8.80594751378658	8.73683414315249	8.97378302954334	8.95812694502169	9.04985625520972	9.096066330439	8.87225210381119	8.85192905333494	8.77995863146466	8.76749001996527	9.16310992041055	8.62415079526247	9.1022225905854	9.09110652041558	8.78856639857269	8.73630633029489	8.75802949981277	8.77456210539999
ALDOB	0.29205653230492	1.58887495535031	2.08376629231383	3.23105560882543	0.144461344083193	0.968036672916961	0.988843661087005	1.13865911802736	1.86079756410896	2.06666522851295	1.04844479742357	0.926980334562163	2.84451476306664	3.06840807072505	2.22673932898366	2.10021832188021	2.72776662605601	0.972236393292038	1.63740531314725	2.82604849639056	3.65630085921061	1.97131595995194	3.43997075159387	2.7373205484571	1.73366936373904	2.76916919496608	2.59329337863399	0.973531310654811	2.99701155678534	2.85822898894685	2.48766635259536	0.0233209484466811	3.07115542123475	0	0.88896015846959	3.14758159797833	2.23019319748078	1.18993861935715	1.87628065349578	2.55342099750275	2.13465231795885	1.11102494868132	1.52930086924864	2.65344854546853	2.21606209977803	1.02247547739611	1.10530528124367	0
ALDOC	8.17010702797661	7.79222618007469	7.81413678642667	7.95761539587981	7.2633577177546	7.53655789882362	7.75656348135998	7.31979676684176	8.11413700718801	8.06185742058111	7.68045135554417	8.02315022024659	7.21870972928489	7.32690930364879	6.88330918969978	7.02209013289096	7.3629462799728	7.33726450637752	7.76593400870073	7.04772275599563	7.40841101658066	7.38423667618656	7.12082853402774	7.15754268971984	6.77900878323088	7.38057959350389	6.9888618186991	6.46147066646698	7.66636134031552	7.97353591647305	7.74062031470942	8.09116745312568	7.30640308335335	7.31930305223624	7.55718766896581	7.37920027569821	7.54342835378737	7.18922482168298	7.47785815127877	7.28779995304656	8.32664614673411	7.7636521738294	7.89531424822461	8.28237885689974	7.17619208045961	6.90838050321853	7.35015391530553	7.25047896094954
ALG1	2.74889816364674	2.81150648647953	2.90169514815373	3.08030042692857	3.35025180508577	3.43049111955104	2.98915582874256	3.13483520666179	4.12185588068543	3.24083612718211	3.21579169687382	3.52010034567768	3.52232985353748	3.04023543435343	2.46835730726247	3.35391161707595	3.36767347772877	1.96821167405209	3.74904811215308	2.02727125086127	3.58648188486099	2.55151837532281	3.14389692646596	2.84413726479417	3.31080329985749	3.03178206595489	3.33176001895389	3.43433841038721	3.40768465379382	2.65488213957564	3.05256033571775	3.20164566258692	3.41169434103864	1.84724092513541	3.21439584498129	2.55634481001887	3.57117847795563	3.35792298196477	3.12972780856357	3.13183993086729	2.96493284777425	1.72638798818106	3.26527666651436	1.53122302873972	2.45029612216616	2.3474520342124	4.00052790337182	3.09846241018358
ALG10	2.75812897152639	3.46326365021935	3.26097244005272	3.77432218303735	2.53246247699631	2.96827671784368	2.5731232046406	3.30410337952491	3.44368416067206	3.65305675169324	3.9489775967796	3.39193668155683	1.76020384819057	3.03751093921326	3.35583071147745	3.77777367943147	3.7182745528052	3.67564846174031	3.22364364175893	2.83175791993876	3.24194598861031	2.55081482589533	3.14334448954393	3.14173883817777	3.30858244106618	3.30415846338131	3.18007271043794	4.37008229287675	3.55628174634749	3.06596124937331	3.20638473568847	3.72998342974842	3.26255865219046	2.17597672026786	2.19439905799502	2.32233996146021	3.2638616517922	2.79270174124741	1.42466974872648	2.27787327166084	2.74957951884836	3.56554693870066	2.25480916238859	2.76556737117937	2.4492056716007	3.19237567992441	3.27506506058796	3.51733748145923
ALG10B	3.0746899805488	4.17400246705867	4.26299286584617	4.47187262579198	4.27837582084483	4.05573441132955	3.98879455207605	3.9510064998183	3.74948159820443	4.46442247507834	4.13573546084543	4.3225429464018	4.05068677622038	3.55803036447858	3.97657297488619	4.57166057952284	3.2106964099849	4.22088797077443	3.96350891581795	3.34818532022795	3.80290613474314	4.13830378675846	4.36597471085775	4.49704111421187	4.08820094915069	4.61471848651121	4.53404858513555	4.7282690472601	3.46642472292774	4.15742263445446	3.18045480640441	4.42588732726328	4.10209860255914	4.03427766956454	4.05126928327055	3.91665842310567	4.37021747170063	4.59301468277144	4.42651190641557	4.41958165610761	3.50315440676347	4.43970121840787	4.33123682301365	4.04296711387817	3.77065519881993	3.93183653804997	4.3605432741122	3.50181340338267
ALG11	6.49189806480828	6.66252836450485	6.81351110946909	6.68719580414426	6.74407230660232	6.44238626784626	6.67490954377143	6.90194116344343	6.66231113514345	6.10316148976357	6.60560076343987	6.28150098730975	6.90486697842877	6.69370555258631	6.43929061079182	6.64751908110612	6.70379329558928	6.86623426751702	6.28807740927987	6.71140033753982	6.97294050826827	6.551523697445	6.43070192018922	6.48018205633671	6.54561857385409	6.26479501931107	6.33339102467227	6.55554239442391	6.90701845317745	6.51577698534411	6.49975184129018	6.44551779262264	6.39153138950784	6.56183343987011	6.43252959263586	6.49933569276303	6.5127137587189	6.30974291722339	6.57515360615359	6.80322903425562	6.56519300214256	6.23679421928997	6.96962996579793	6.38203057260032	6.41910342213857	5.95656485340604	6.51251639999105	6.56442888894829
ALG12	4.07438807461611	3.46345546584327	3.78896236937712	3.66388887657413	2.54290995567734	3.29025512058101	3.89671523727246	2.95634909846841	3.66372917760945	3.77084208241592	3.36999456758772	2.92400836657579	3.9065135891122	3.87689416501488	3.21095326246939	4.02216933902531	3.60546929347382	2.77755034693459	2.38647874929574	2.61149812218324	3.09305860605644	3.97103273841601	3.88181630019526	3.12649474947041	3.72203622041912	3.51720949068805	3.46981595535447	3.78161777566791	2.86576644329484	3.52521004955784	2.44607994696918	3.03509661002277	3.10167645947838	3.18944947325994	2.87823218128626	3.86506074071594	2.63588442067205	3.20813845623879	4.00589554601458	3.28184462522668	3.61334636836546	3.28847795865338	2.93584485808126	3.04058931202838	4.13489751617379	3.60752534675511	3.5671483965748	3.24674212571427
ALG13	8.25382551130182	8.03776888020167	8.22432551865488	7.84975561367789	7.97535881980211	8.20037586674986	8.14821542122773	7.80801596389374	7.95469654886194	8.18276639294106	7.83931119452303	8.03298497513529	8.03196992035426	8.1546177026777	8.00371180279731	7.68627599762905	8.24019567259148	7.96536404302168	7.9837126124696	7.94400567384732	7.86048300539802	7.78012206799782	8.28881589427968	7.95876690708514	8.04702010539766	8.11099255595309	8.23544977004084	7.94754393454658	7.92137076980654	8.32583179297821	8.03435910038479	8.08615471076983	7.75082717319869	8.01993419280842	7.98054486508838	8.03268342743798	8.31041451198912	8.35583635961316	8.31102787629185	8.30585528847049	7.86165719369376	8.0467805434849	7.91190581630857	8.09853918457716	8.11672814270563	8.36964326934656	8.1816632491752	7.95313857838477
ALG14	6.42609086829336	6.41355420137377	5.38708102513508	5.54755724627302	5.72862726452629	5.72184250562428	5.63221910202479	6.00364753310077	6.14947067952834	5.25125073093987	5.40935164896931	5.8080613588097	5.81855116174051	5.97118850251364	5.34261585982991	5.9924944380516	5.80380155700352	5.29245127128784	6.24660266355478	6.11185377422845	6.11285797472826	5.45807412797141	4.82781165485493	5.63819006525484	5.98094883545005	5.49009742286573	5.81850925907119	5.36263258626838	4.99260881483072	5.56429151119755	5.48521489621566	5.67944405978851	5.91023470074835	5.10567857058739	5.78734638031276	5.99957221800245	6.12409877717407	5.80086915662191	5.78531070595741	6.00298357404836	5.92336484171693	5.29834831614907	5.36102547770361	4.74966632031852	5.8218048768072	4.41970631346202	5.16721034789441	5.72896171478525
ALG1L	0.0444889773500354	0.000469429064967684	0.0106532528122675	0.00934993948753355	0.0215083299678153	0	0.99515564795803	0.0156836932730484	0	0.00847870882792299	0.0054872525897302	0	0	0	0	0	0	1.98823389277934	1.60938463235935	0.00270139671890819	0	0	1.98834402617146	1.43780303350066	0	0	0.000240106175473375	0	0.00566884056934774	0.00151968672028266	0.96015038831481	0.000756679815112164	1.03242101321575	0	0	0	0.00607923341078974	0.00448296555216502	0.0072699572248565	0	0.00355130238919125	0.00262202158048161	0	0.00920080768597484	0	0.000531189943184685	0.00248705825887446	0
ALG2	6.00286964170106	6.21376142174993	6.03113848663621	6.35343216309374	6.31265544526553	6.15671394529887	5.96557737680619	6.52101773771302	5.72154319637203	6.16655585676075	6.26015730875934	6.64059321570618	6.38156607723083	5.76500210510273	6.501793488091	6.13269767717472	6.18176817051856	6.34648751912435	6.34341027197847	6.00240867754687	6.49229543613427	6.05398084184066	6.03742288035508	6.12071711826891	6.4327853456001	5.82850059742303	6.38628472691632	6.64360967987137	5.95626437026557	5.77447160341086	5.89157575490383	6.20579149027834	6.17138052362734	6.21940943510512	6.12634629042538	6.1545154575123	6.36552508224627	5.89520413732264	6.38396256406779	5.88762755380123	6.4558625945638	6.12671496853799	5.84134135251722	6.02886497513914	6.01418327409216	6.3999625342198	6.1200909532594	6.00755163347902
ALG3	5.24808232023019	5.17423460033527	5.18695521105571	6.01319581005317	5.4109060476113	5.55277595682445	5.15833494975886	5.35540930784263	5.75507508304719	4.98700771737441	5.09552411597465	5.13431024556778	5.11625202069507	5.4484337582955	5.27889866189147	5.72727423787092	5.25460648204239	5.18074528167944	5.37941223830297	5.31005368725397	5.1534232489791	5.39351938276345	5.29371892788549	4.60197853763493	5.36696743434972	4.62676899356517	4.86951139486979	5.29305499404244	5.31930921790481	4.39895796082121	5.04052820230563	5.49422520222046	5.191687415311	5.10996761588197	5.63826912468155	5.36526350735271	5.38187977155842	4.55203104227225	5.16928915157231	5.12758318510332	4.98117644537264	5.03364602840396	5.82134820091508	5.36542367013668	5.45400064575474	4.66987423984548	5.43833704632052	5.4463927399474
ALG5	6.49099938597969	6.8497728272704	6.40430499420753	6.78726462495867	6.95793151874487	6.56676937293112	6.43127462094969	6.60767422147221	6.78552739453595	6.43714012084744	6.60550730179115	6.43228959113423	6.82968214342796	6.41433958726322	6.48499235466341	6.59864511264288	6.59669921500561	6.43048104115399	6.46814233730508	6.84492478610887	6.76083991800995	6.49011009771547	6.3287631848483	6.1484867386053	6.77465076399786	6.71532180284396	6.47093740002257	6.62859735870537	6.85100218947704	6.78708904263602	7.24711068840509	6.70855321269363	6.89968102063889	6.54661551408577	6.84427483843894	7.0316636037713	6.51571154755764	7.0388854147879	7.04993787518992	6.58640234223044	6.81691316227932	6.50314743244577	6.7680973577377	6.79427870074132	6.92076526711471	5.95677119345685	6.05426170578628	6.36225291931187
ALG6	5.24479854863434	5.6765588922054	5.68034839767356	5.60750009111402	5.06346611767079	4.87328596882723	5.31054343283179	5.00690369952763	4.69542152455665	5.32545171588843	4.63774603144658	5.38611336108059	5.35354703851348	5.53759895793119	4.92874014932393	5.44783018318719	5.14484074855201	4.92510720221119	5.2670044455882	5.30988436617607	5.64328021711966	5.17641975842958	5.05894880762637	4.98175738455213	4.53276758300209	4.92801563758659	5.09878722012793	5.52616711292514	4.46687071344889	5.15955707907168	4.77467248320667	5.16494003075009	5.14901970484964	5.29002419391694	5.04837002677832	5.7791336296446	5.00429487935881	4.68669351043192	5.26612591388717	5.71421213492405	5.4159634356031	5.76406803013681	5.55233291538412	5.05607924561859	5.67820484830457	5.23430760846471	5.16330209681853	4.61810556283927
ALG8	7.94262170118501	7.72541797917764	7.80702465971593	7.74557543946272	7.66527261662588	7.56670615537956	7.61773290394825	7.86901417343458	7.59659878882385	7.55511929364431	7.54296510046713	7.81986360867057	7.43758332772138	7.36749173875489	6.8140567824387	6.93632550949795	7.45799061253985	7.39730284570188	7.36268159554987	7.13377910715596	6.80304051489227	7.12613992740284	6.94830135073021	7.29585668015816	7.58208748949759	7.38874961774555	7.37775717062247	7.87758121509375	7.58554608827451	7.43938879646463	6.92388124029452	7.23597974757728	7.44580140933475	7.2088223800699	7.03674289031777	7.24270485293753	7.66035242432041	7.18826895958549	7.51696947619664	7.67163290008114	7.07011626269217	7.0353684044136	7.13429959296468	7.16400686170532	7.46455511978441	6.83304665001256	7.14376148846049	7.68211934178237
ALG9	7.11792524935502	7.15406861029269	6.82869536776461	7.26711376206555	6.85136358261253	6.58105122236768	6.76963159680513	6.99453395538546	7.35047497092661	7.46229623287007	6.59094576400832	7.17283975294361	7.43254580343551	7.43885867292384	7.20751765527224	6.99691871097465	7.24514676791619	7.36366064970979	7.20818601767993	6.76669772969074	6.93141389118921	6.93224419757427	6.51010821515559	6.53895166960422	7.56063140352221	6.89027211272458	6.93030546280433	7.45458856619463	6.83866753236676	6.61307145589448	6.35947583921441	6.88175664964609	7.31455169741949	7.03079146460419	6.81985762159981	7.16270167862088	7.30171689466847	6.90828175219366	7.31874850030859	7.28841789814424	7.3321147937058	6.69827235070343	6.95734809259511	6.46046336339483	6.82974110865397	6.29267827101016	6.75082018073529	6.94243947540927
ALK	2.70068808406856	1.00479763647083	1.68645936859663	2.08370874411074	2.50491955639289	1.55040530133719	3.79883889669213	0.137754623345751	3.03884994346749	3.96330401082129	3.36170133718139	2.9369232788396	1.79192743023067	3.20937671902035	3.22988639478178	2.57470853592849	0	2.2951557974227	0.0559928853193761	2.34490202660608	1.9540245567892	3.29551552571957	3.14680407269959	3.64823607847714	3.43611957869316	2.26353514196995	3.01013987290724	2.97356802238134	0.289907544735054	3.23241098026044	3.05478720998567	2.84030699658518	1.70086363295394	2.872995537328	3.35615576154934	3.09532315825442	1.90510250432878	3.35427758497686	2.91231984276529	3.6659668146255	3.46462363060458	2.70324528092733	2.74705548448223	3.20727909167298	1.42938693036328	3.19176557384807	3.90042837771129	3.09982303675174
ALKBH1	4.6708093488152	4.39656897039012	4.34666451609726	3.9969058429479	4.01865732992508	4.77596822394327	4.51227764289114	4.78391195540992	4.16241136045165	4.82937277193323	4.2210310655051	4.38540085426832	4.18555541034768	4.67373351061792	4.53261275924735	4.19847956188777	4.21777569410791	4.67288511569045	4.75590303257565	4.88137606164401	4.21296565460412	5.29174162015382	4.78033908546054	4.57901376216497	4.59887414329635	5.34968673897503	4.53482747652629	4.87866514025637	4.09992203501049	3.66459487231828	4.627761458071	4.037623145167	4.9080875841957	4.02499876447419	4.40146356851756	4.38722747192931	4.75227256627558	4.31076992157426	5.1476927672847	4.60189319317637	4.62902737883799	4.92807239262106	4.18145014309933	5.4694164274235	3.85631221750869	4.88214355719195	5.06714744228873	5.3862916498682
ALKBH2	3.45436491141872	4.46331854245531	2.69960567107267	4.60082265018229	3.03157743334784	3.6675471332864	4.38177489030932	3.73081468753058	4.09911286947293	3.25326053225752	4.13505790644421	3.83388713422634	4.39786161168574	3.66881715648872	3.69395245012784	4.28381067223632	3.59635065144598	3.67186434436754	3.64321534362817	4.19308853747506	4.67030966514508	4.05596472525877	3.87934109458853	4.60403075005557	2.82660999691282	3.12577735343376	3.91761283484657	3.13897581713028	3.85128010669597	3.53166261884615	4.40819577527909	4.73123007711637	3.90679600718713	3.77334042745363	4.28238146111064	3.44350185696791	3.12670890666083	3.67332645922273	3.6767081083169	4.4859896867481	4.84579809557703	3.58423422208901	3.93909937917512	3.77196945098914	3.67579999934037	3.93062277576711	3.57778960657269	3.73044637827296
ALKBH3	5.4453193774935	5.86219890693415	5.38575770185211	5.84029637314275	5.52669037005344	5.82556924628025	5.57343820803901	5.43403120779519	5.2319998283137	5.47142230934332	6.02655915270713	5.13269541669111	5.82120395658448	5.10521123491837	5.4704916114217	5.95690234778382	5.38758493401375	5.72655392001738	5.93948783254326	5.83176183550399	5.84662244579703	5.25159808767414	5.14078132872675	5.77595087402217	5.71182229122196	5.06484982245208	6.0771652379839	5.90180103865159	5.83190398419506	5.97808552947776	5.6785171484337	5.86833162779012	5.59738365431182	5.38305476738439	5.66018901741057	5.91897633431273	5.69335931792844	6.16723035789081	5.61371904725347	5.62986576913316	5.89786535493184	6.00640293768306	5.2916185214027	5.23933706885704	5.32225081532767	5.34755479695275	5.89931291791624	5.50502398590707
ALKBH4	0.358010446330186	2.81095165619787	2.09294452460531	3.38803192980952	1.78445762141879	3.14372859657721	3.16078179498603	2.4519792777638	3.04212796664939	3.23129098801751	2.04787553432059	1.50804389231051	2.12944546083899	1.86407571366173	3.49879792338769	2.78023061080118	2.71921531117646	3.14717072732261	2.85557748331144	2.60642305965476	2.47665405456039	1.5510949624585	1.9727865461947	2.27336240302253	3.33629208640079	2.01132644564376	2.01100933915594	1.97128317826123	1.29487067831839	2.06960654878864	2.1997047879139	1.62186965569533	2.89549497090686	1.86177187519096	3.07007089037184	2.95522767191073	1.31610667350328	2.51662182715084	3.59172708280005	2.54702155679792	3.71163932315484	2.69424754850148	0.927489713792293	3.35845566679843	2.46281842271372	3.60389714700911	2.90738027586864	3.105136409559
ALKBH5	6.70657421295597	6.32626577994096	6.45729635384329	6.90613235426899	5.91093178883265	6.40979653127752	6.31026942082783	6.39648596106189	6.67623731324475	5.91381480167318	6.39088099462774	6.0735790064558	6.62899345386663	6.41508468069473	6.62773508047684	6.57471958738351	6.08463541173568	6.4630966293916	6.30671517311722	6.4843407576607	6.72051113743036	6.56673877325577	6.67216341930241	6.38912021776489	6.42897010645838	6.57917211464521	6.38643569822743	5.85247424795305	6.23805557172612	6.61144652025318	6.80292776215391	6.42832887479386	6.33477704041738	6.66977294052749	6.72510886697615	6.18537093836426	6.0890364418726	6.22223938801194	6.32224157958178	5.6282514176643	6.66337959572448	6.29738002811374	7.07622247406674	6.28258100375517	6.7735346991758	6.13406083156756	6.49483793336818	5.96335924620135
ALKBH6	2.99387561677834	2.32641400315463	3.40886050153396	3.0801489072013	2.52767194316477	2.96899101129892	2.57338907597637	2.72869846725326	3.17823085077169	3.65147890866634	3.74274664588437	1.91648391858185	3.13368890210999	3.9743475225348	3.48559055017562	3.22437488468985	2.47970486064103	2.29184635502878	3.0539017835202	2.83120780670537	2.97252757176476	4.36674999918707	3.56056420070554	2.84473254960942	2.68618865982344	2.47815713774984	2.59650435281245	2.29049987844989	3.69767014724404	3.64754405743826	3.79703518139518	3.61610935866799	2.69024846736897	4.4147872773383	3.05494198465446	3.08084424002102	1.92663097605706	1.27378696465623	1.44165654994885	2.2762917431786	4.71355510824654	2.92892195189481	4.19600013824775	3.23386718384195	3.6911278157727	2.8319849344044	3.56379010188266	0.894235936925959
ALKBH7	4.79469603112478	4.46352265197711	3.90817381843706	4.88646472153053	4.01223331732083	4.36058208143391	4.31075049967213	4.3892488770466	4.85569327209657	3.54328662922042	4.69092047541499	4.51413164839047	4.50624228087745	4.45247446997169	4.84964107350839	4.33497794890267	3.69980653154041	3.55453882759995	4.14485554474315	3.34907566845515	4.39989214478952	4.1371637532991	3.67075749740196	4.12587134006396	4.70946768477089	4.65778148308919	4.5955908756671	4.67313005867768	3.98205146188298	4.31794598284665	4.19538862916892	4.12291069843929	3.28601128322358	4.03174174702272	3.96538550509909	3.82700782345402	4.29151479113522	4.37989076807053	4.34962756988747	4.12794278763684	5.35900252929207	3.45799284274739	4.74773670956289	4.75092764881436	4.26136945971667	3.72653136453992	3.92839353494042	3.82571909857971
ALKBH8	5.52980647188856	4.91137943363495	5.34848679312012	6.0615953447689	5.66228305795333	5.96785686092406	5.54304876968116	5.2794359171	5.79932587369653	5.03572238895444	5.26107293491418	5.65372127800633	5.88709811777687	5.74557326472376	5.52985528272811	5.4686797094161	5.9867848699974	5.4305959783807	5.67241134436096	5.69701153844378	5.88598464437723	5.58163279512446	5.4633462765526	5.44277563394651	5.88688191765444	5.1711178378861	5.59615026188601	5.55593005567223	5.59828691052955	5.71487423123072	5.75644692142517	5.32145911905216	5.65792222413341	5.18168507878118	5.30433948716928	5.26706643470539	5.38933374977972	4.81462794040479	5.22744984947979	5.60192063844015	5.66118082272855	5.73816806121129	5.71817188644359	5.4231005958276	5.22152252589177	5.51678864423754	5.47652646389609	5.31265142793959
ALMS1	8.75313594549316	8.95854667833316	8.89503534330724	9.02758614399452	8.66716628491279	8.84926589615849	8.79565481890769	8.77172933747814	8.75661277141099	8.73092196210941	8.91241924821915	8.74124574906919	8.80996610398313	8.6634606676275	8.47671635689574	8.90371539931141	8.97235247636173	8.75886721272065	8.84687164711887	8.7081806337652	9.2555918502685	9.08799618762966	9.23107961879993	9.01506257652675	9.0579231198536	9.01334104407474	9.24268355201569	9.19191652936167	9.29494909560863	8.98636609104219	8.77006070479528	8.84051831899031	8.63825215488991	8.77569842843212	8.54221081181447	8.73647175122594	9.03053339947698	9.00708360265688	8.9477207486387	9.12442235035715	8.75631361573587	9.1584995645482	9.03012523169812	8.87853862299959	8.86374739806065	9.11290621814063	9.00083330196221	8.95592666752448
ALOX12	2.96702500781921	2.81123156999529	3.085403533018	2.40551909242126	2.51428793285419	3.14168670941623	2.98987502595362	3.44163413682396	2.16367345031366	2.65759409032795	3.04396184508974	3.10541837358246	0.74715384001394	2.18275980552638	2.47603407816456	3.36918064554678	2.21904774249452	3.43597590016966	2.37816749767288	3.19098847175807	1.93527296942007	3.8814323237415	3.67802271782947	2.68682230683262	1.17789393182602	2.67666925930025	2.59667077151399	2.7779169030649	2.30319244729844	2.08154205877445	2.87230609194732	3.49162430097472	2.117513339293	3.57724094326432	3.70127894748634	3.7786494846895	2.32504613197953	2.23997668398895	3.63854406510934	3.54704617152901	3.73358070381628	4.49085813005963	1.92554704630043	4.52801324663132	3.46318393278612	4.34201546064613	4.00634932925225	2.23501817559212
ALOX12P2	2.35063362045489	2.00369611945082	1.09428040754665	1.66303448520358	2.16941446998651	0.967981111369239	1.99004166891895	2.12352121488346	2.88120377962159	2.06676752300581	0.0375968849563533	1.51581339200248	2.64666459472744	2.89551561140198	3.08678897634373	1.33754647516881	3.38758311797136	2.97885526996969	1.63748817865541	2.02127064171533	1.99805099005991	1.55450645449578	0.972449077411594	3.57594811956738	3.06404093855951	3.45344422406919	3.59347797765694	3.14626630447923	1.29324181545002	1.6586449493519	2.20031495622513	2.83765547918511	2.41676457328357	3.05623311159512	2.20784019982594	0	1.87845960561559	3.17390819853397	1.37558107654285	3.13557448659514	2.94941681678908	2.43537277693212	1.93677890669337	2.71830339903319	0.847500151621144	3.19000253302278	2.90688251292924	3.25898566381198
ALOX15	0.106674309802353	1.00249078250555	0.0257732354418882	0.0226279214181505	0.0518860430939409	0.980818369300797	0	0.0378930209199341	1.49334545878627	0.0205241548202938	3.34489698157202	1.95880483454944	0.878678017735444	0	0	0	0	0	2.03144219474349	2.81946195069228	0.776999500435723	0.980691327228958	0	0	0	1.41294083336818	0.00237471973177814	0	1.14314119375385	1.03788018042618	2.52391680886455	0.00747742526159488	1.63893934986577	0.926113444446545	0	0.862381781732974	0.0595458948605833	0.0440276713711414	0.0710669730220807	0.977521673994345	0.0349317863903026	1.06558150771238	0	2.22126599049186	0.928166816826953	1.01319998089693	1.06217975351406	0
ALOX15B	1.2919015991034	0.00173712783314368	0.039223545821277	0.0344471790142418	2.70267988460326	2.78829148684268	0.991872899298233	2.89027986514602	1.47515758336886	1.63783623755608	1.03537189667407	0	0.852347502418413	0.900613500856471	1.92475612071152	1.82514498475036	0.926386848397578	0	0.0232129141343434	1.01739084038662	2.07857532135218	0.976580449688539	0	2.60223951365812	0.704141538645371	0	0.00747755717131722	0	1.24120201089485	1.06457953030032	3.82745181022445	1.03214696001199	0.0675141597643364	0.872449017468119	0.888506740528978	0	0.183448141840637	0.136425753555097	0.218019457453552	0	1.15101207880568	0.080595695916791	0	1.95465196670286	0	1.60638932751505	5.73060481631119	1.5161218843659
ALOX5	4.59053329653167	3.00502119159077	4.7934376746948	2.69200264454096	4.99471920922888	3.87270196860124	4.31054219435245	4.05668716096134	3.74132182306196	5.02632881309196	5.90127720498275	4.62911580308571	2.93032535191985	3.16425246955692	4.34742261757513	3.5285403685145	3.8931784902066	5.14388756178672	4.6403397922415	6.04339592673939	3.16892262918755	3.54910612902032	3.13744793410192	4.67892252438312	2.60463900059919	4.12804383244823	2.82152659454954	3.28772903168446	2.68576029838922	3.40542383162828	3.76578966301519	1.64054276085746	5.00830278824653	3.29916479266361	4.12050987712869	3.62482241611803	2.9597493535036	3.25933093829026	5.10257809082811	4.34866413866378	5.85583476330987	5.32797309346374	2.50046787920826	6.55065384781134	5.29920644632059	7.11928921002266	6.21407727336595	3.72011914509474
ALOX5AP	6.38067826209529	6.46378124976095	6.71437460701153	6.0203520464418	6.86246391929673	5.58010456248832	6.19765298215015	6.45325502428816	6.83152795237943	6.83359054537535	7.77732651075596	6.94792872140578	6.18367209788784	6.19817148513753	5.78851836070948	5.90344650546496	6.97402249932661	7.39807805150391	7.12375309802459	7.61675380031019	5.52060747840348	5.84824621462374	6.4470016077482	6.46701018293422	5.4024167284244	6.3836809455568	4.59751863885339	5.3954672258102	5.34124349833509	5.28619562857949	6.20971954391268	4.89688820575229	5.63272232402009	5.8809247582376	5.75792155312252	5.82678621966429	4.25510100820507	5.31981899062949	6.22624985248521	5.12460488219931	6.45765553459985	6.43009066639685	5.97869211676133	7.70637877768227	6.76188117739723	8.43318151753359	7.63077607033434	6.52093649069721
ALPK1	5.57968496245719	6.00426829561858	5.93187528010246	5.67288657096802	6.44656287803574	6.23441631536583	6.21746994855949	6.21105127861298	5.48335142814903	5.80692592901071	5.72351847279003	5.87951006198456	5.86170914005697	5.94926972343518	5.16674157678825	5.97186145846399	5.38578207037417	5.94875156853276	5.38180213558886	5.93164026408827	5.60373479390917	6.1169838558419	5.67175776640457	6.284055157026	6.04590046749265	6.47032724962948	5.86942370349133	5.6705197086844	5.77660787608183	6.07247033499513	6.08057232511936	5.7912537562149	5.19795817186108	6.07126490877727	5.33354501194211	5.78675866934884	5.63110764189843	6.62318174514968	5.92214775808888	5.47976254809759	5.95470515789704	6.00925010373414	5.63456943799653	6.46044372779079	5.97351399496727	7.2334643730384	6.62446236858357	5.47292211868007
ALPK2	3.34408783195152	2.81108035841003	3.08205652753912	3.39040905245909	1.79189029226716	1.96721724271784	3.45037601562272	0.140509206006739	1.41419948101983	2.39475531329811	2.36905746594225	2.51681564742971	3.54070927351399	0.83867945318195	3.61270827270972	3.10586585994379	1.47401120626078	2.29489167719986	3.04843411139354	2.82879727180153	2.84743109847056	2.77840619337156	2.29514540479819	3.31076846140383	4.59978570463988	1.59628403542671	3.59549982242325	4.78383525433055	4.47737138169263	4.9636070972693	2.66919789691029	3.93867455592047	1.14472657884966	2.85622547139709	3.04755100395177	2.73022371589821	2.64627648372214	2.81437040368175	3.16690479777859	3.41886799801724	3.74129495044019	2.71913044051765	2.24791950437173	2.81253427551785	3.78467020169146	2.83357843387414	3.57077377387857	4.1009342782354
ALPK3	5.82049091207643	5.04879331646953	6.11722056224689	5.57763042812832	5.92515720623567	5.72265514224075	5.82166474774767	5.5382038518375	4.88164563133914	4.78281644825649	4.80778773020845	5.13347790504901	4.6923782843405	5.21734782524569	5.34525536839785	5.16449364854344	6.07079973997938	5.4633773348987	5.22871777890262	6.0011684741741	5.35886929292763	5.490645589079	5.55692162692517	5.08310552502531	7.6851185339004	7.23004901880966	7.65510906213767	7.6503514586958	6.62613028172434	6.91878063565448	6.95730261408849	7.18574731348701	5.83836841710825	5.87792892156084	6.6044165041217	5.94477194442082	8.48434868862402	7.43798075490381	8.01716923843106	8.43006001482941	5.82525733619246	5.34535916339772	5.86326727214027	5.04394835185441	5.8819010889772	4.61317950290057	6.18999656588936	6.72688841769325
ALPL	5.18514071756924	3.00485611756712	4.18309293392156	3.26458742900054	3.90422665359629	2.96256051973352	3.98860516091586	4.52869617794041	4.55458066845692	4.46571139126706	4.9518301091215	4.25037849860417	5.17863071580793	4.82900883839752	4.21228270260191	5.01818590752616	3.20895246722399	3.42901660616049	3.23353354514278	4.92897293212412	2.74085513850719	3.66633114709301	2.96778081818087	2.59916450120697	2.67106248343608	3.2799411132387	3.8174206203436	1.96517019923776	1.36486286664162	3.52642201735406	3.19630312991564	2.04205902268985	3.67988769363766	3.18708547920697	2.67952947594561	2.02350175136102	1.39090804387904	3.21196156372537	4.60965755832892	3.86935657775736	4.3890388499502	3.29064783516084	2.93470219006766	4.61626698442672	2.43749226408025	5.34061227663536	3.69272621126407	1.90500849500211
[truncated: 16,242 more rows]
