# Supplementary material for: Bioinformatic analysis and experimental validation of hub autophagy-related genes as novel biomarkers for type 2 diabetes mellitus and Alzheimer’s disease
Source: PeerJ. 2025 Oct 6;13:e20143. doi: 10.7717/peerj.20143 (PMC12510248; doi:10.7717/peerj.20143)
Supplement: Supplemental Information 1 [file peerj-13-20143-s001.zip › Raw data/Raw data of bioinformatics analysis/3. Constructing WGCNA network based on autophagy gene and T2DM expression profile data/2. Output Data/all_color.csv]

	Rhythm02_D2_1530	Rhythm02_D3_015	Rhythm02_D3_545	Rhythm02_D3_1115	Rhythm05_D2_1530	Rhythm05_D3_015	Rhythm05_D3_545	Rhythm05_D3_1115	Rhythm06_D2_1530	Rhythm06_D3_015	Rhythm06_D3_545	Rhythm06_D3_1115	Rhythm10_D2_1530	Rhythm10_D3_015	Rhythm10_D3_545	Rhythm10_D3_1115	Rhythm14_D2_1530	Rhythm14_D3_015	Rhythm14_D3_545	Rhythm14_D3_1115	Rhythm15_D2_1530	Rhythm15_D3_015	Rhythm15_D3_545	Rhythm15_D3_1115	Rhythm03_D2_1530	Rhythm03_D3_015	Rhythm03_D3_545	Rhythm03_D3_1115	Rhythm07_D2_1530	Rhythm07_D3_015	Rhythm07_D3_545	Rhythm07_D3_1115	Rhythm08_D2_1530	Rhythm08_D3_015	Rhythm08_D3_545	Rhythm08_D3_1115	Rhythm09_D2_1530	Rhythm09_D3_015	Rhythm09_D3_545	Rhythm09_D3_1115	Rhythm12_D2_1530	Rhythm12_D3_015	Rhythm12_D3_545	Rhythm12_D3_1115	Rhythm13_D2_1530	Rhythm13_D3_015	Rhythm13_D3_545	Rhythm13_D3_1115
ABCD3	7.04493227625025	7.13359440946856	6.9076190547692	7.1206953605327	6.92072335143185	6.89747507704988	6.97705572067677	7.18127389200199	6.95011590824641	6.69470034369765	7.03965870383746	7.09490084137725	6.97420712337178	6.92619754393852	6.90739930864212	6.82651528862465	6.9728174052027	6.86587786513551	6.85324922468129	7.14384293311482	7.26070991643049	6.72123565125787	6.98264961252415	6.73576376393297	7.09592204813922	6.80882678307322	6.83167746891092	6.99274427432571	7.03794644060072	6.95596400256399	7.36276902944749	7.35783346570345	7.39975908935168	7.15561697482151	6.89972522495142	7.38216748073903	7.42052173554828	7.01602121217211	7.44117645775942	7.35835162630171	6.86137950908447	7.03433260069655	6.79253067445929	6.93575906858579	7.09341994945385	6.29272627410411	6.5487678328127	6.80224170421471
ABHD5	7.90818428807772	8.037767477769	8.28000524964325	7.88902341913743	7.67571607377867	8.18107800943464	7.84004642580497	7.69692271325297	8.09395954051012	8.67888550300435	8.35480945198464	8.29542567129072	7.8699949670381	8.1955029787419	7.98280561008196	7.84710016824699	7.55312519375247	7.89580334969841	7.78697561566424	7.96764037159728	7.62007913104732	8.01631441436005	8.01570450103768	7.92158720365897	9.1183212915897	8.96839517825172	8.86945074970133	8.70159800932044	7.77940990551708	8.84489551196977	8.07804439628127	8.4027810433641	8.97671231014256	8.56373628977801	8.2904311453996	8.21306947386236	9.07668145472191	9.41601356249073	9.42057531597103	9.35804276973859	8.44673331890939	7.81578389486273	8.42236588538596	8.44447420868033	8.62529503546293	8.82957669999383	9.07511331953281	8.67795631153232
ABL1	7.31776684174657	7.31722430058689	7.20912642636435	7.43636541366427	7.21846121802556	7.49040060708341	7.70952953488856	7.32898808053405	7.57680170981395	7.28905547118611	7.00577814658439	7.1434223587936	7.18553129741343	7.30282724589242	7.32790739697325	7.13071284055708	7.37968567179986	7.64368503764364	7.44233777008492	7.16472055024108	7.32155588540679	7.42600777383535	7.62973189577504	7.33983843219476	7.02502318085351	7.30438780082998	7.20124665285442	7.0578018385199	7.34776837414191	6.99233208466386	7.09856707242114	7.10233000420843	7.30539034598743	7.20949229562892	7.34591428367468	7.13576266355192	6.87697713129905	6.7631047867012	6.9849077585312	6.97932016678183	7.39216874350918	7.12752670964501	7.63608841824589	7.07585108476209	7.62063090615022	6.54934889127275	7.25997452222967	7.10983415314467
ABR	6.70013178559272	6.54356114727302	6.70122011242653	6.7180098712031	6.7781449991144	7.09605403553671	6.89518667011902	7.33779001704977	7.22570617685581	7.13462679163609	7.34543394560395	7.10458282230488	7.03217496675425	6.76583716954275	7.22531352248528	7.15800066172977	7.35594988912369	7.01544976237248	7.13545441064109	7.34681941088466	7.21447751931914	7.29762984346882	7.54153056074758	7.39756940657134	6.92303840906159	6.5594610422804	7.35122283009241	6.95897157974823	6.66202420365833	6.76038776629171	7.19206089716984	7.20604399123325	6.93951375174713	6.64019054548462	7.14463605648975	7.16163519275022	7.35811665510266	6.92314857367701	7.76348478506691	7.5722788223618	7.20705491554366	6.80099388791231	7.13466545976566	7.06067471550012	7.25714644613237	7.61753292972721	7.30011280520428	7.06974018515392
ACACA	8.65393253519701	8.73906392480453	9.31452753759486	9.28005388471639	8.63388040072388	8.5995759194115	9.34150399680814	8.77159591116073	8.45516131101623	8.48937028978027	8.47774864526006	8.89308334966558	8.32384508769522	8.59406719959246	8.73322614486297	8.47282911942988	9.13176078524152	8.84752701296908	9.08117563160251	8.87687823442213	8.42052265561546	8.3456583428913	8.62586288949074	8.83697587959587	9.29768024711695	8.75044206857716	9.52124735624832	9.55151924201793	8.68667549462586	8.83860133163815	8.37631623749467	8.7980324329735	9.44636215747665	8.88476957476177	9.41649337321472	9.48420812049048	10.1766642548988	9.73375367844465	10.2325677786075	10.4619994149197	8.80116777239782	8.49948309670418	8.81712674622608	9.13261222044785	8.60466761607202	7.81369465062553	8.83249989046666	9.2371271738246
ACAP3	3.65056568171608	2.00425565342295	3.66016270360413	2.88179014107352	2.97876176359742	2.77852754865727	3.45035396108122	1.73626827149791	3.03724782476336	2.65492352831781	1.63792495118735	2.25060696706614	3.42202573231661	3.347909855939	2.48001765168641	2.3406176761683	2.22283286537683	2.29482593784188	1.06517414188301	2.34518521070905	2.22865861112571	3.14254410647921	3.14652021491281	1.98385545561111	2.74401586326873	2.53884554384246	3.17847221441318	2.7837397932196	3.0207601315767	2.64434402603709	2.47527494979667	0.0300487512449727	2.67055711363102	1.8706633803231	1.88699461140767	1.75657966454728	1.86076900308535	2.50430313212278	3.08090599864796	2.966759817267	2.46648859489966	2.11231515451419	3.65502777849415	2.39215659898711	1.45145087631713	2.022790159579	1.69811558758118	1.50713190528199
ACBD5	8.27309160820293	8.09710110800349	8.20878841817487	8.06523928972343	8.15508073740865	8.22414164051213	7.93081965374274	7.95043136878218	8.04075348352889	8.39670564778582	8.21103088195588	8.35937067041414	7.89641413143207	7.73566517791501	7.69801003655129	7.63243985909672	8.03000912179642	8.13093645381992	7.60616013063258	8.02512269687676	8.16730523838575	7.98879835532678	8.09026089329348	7.89758858047404	8.20546454174819	8.50864844858664	8.08827879397366	8.33675201104431	7.95683995703051	7.94386213477522	8.02432424389787	8.19105274251907	8.23029712845429	8.17329357740064	8.15372184849913	8.2027597510557	8.11279122313441	8.17599540852429	7.95518064812519	8.02308682581277	7.84751898078442	7.75046428729894	7.94591942638907	7.73646691213508	8.0735166537814	7.77373052811661	7.93509485582792	8.02836517289825
ACER2	3.21682054052217	3.70418570856986	2.9048690107459	2.89292182342603	3.50425529600223	3.87882062711753	3.69035181038398	2.95102830942683	2.14681973217366	3.24324026070059	2.63698091720712	2.23998052457834	3.72812238356239	3.03592834974703	2.69122284118373	2.91543155243146	3.91219156310177	3.88250663428088	3.63608388779922	3.02395388439518	3.57581310649558	3.97209889103913	3.14302323352292	3.13798972200167	4.03284063211102	4.52976964564916	2.59784987709497	3.55613263668972	3.10182419667867	4.15317669167183	3.45631296464728	4.20227163530028	3.56253075651059	4.52312268037558	3.97461678634428	3.84614567228291	3.61485019605017	4.43899698692105	3.18536677459079	3.41683862385471	3.86237570290385	3.81984742396603	3.63776273697446	2.83763678931146	3.67721614450446	4.02318715121299	3.57648732944567	3.83182006001678
ACIN1	7.73368035207366	7.6978381079405	7.88163878106662	7.59602247172491	7.71498086769422	7.81219658864366	7.87708959845454	7.88371231400686	7.39472065090646	7.9123450559601	7.75171637624211	7.9076175476268	7.85994220098623	7.88239055164677	8.0751619123863	7.72195491802235	8.18165069670625	7.69210132399963	7.29777016104908	7.56435677518771	7.69876522973718	7.97779896449943	7.67170273025995	8.04920909821433	7.78276912916593	8.02082006095446	8.02825623124775	7.9010593413708	7.97019586961641	8.06756044121723	7.86383311551814	8.13421359347677	7.88781746054672	7.93707932235549	8.07740507877403	8.01001420927691	7.67325045271497	7.76186796484628	7.82138544256188	7.86988259242881	7.57640088597169	7.78628049194113	7.81734613007982	7.87760584067568	8.00376728615006	8.41757586356492	7.84232351860429	8.18226632616159
ACTB	11.2676818566432	10.9468724744864	10.3535565560356	10.8514423767255	10.6773687724518	10.5941020622258	10.6491743592086	10.7187017551977	11.0212648102413	10.5946411240116	10.9635440994313	10.7860986793855	10.8380802929471	10.5778412682661	10.7943736000272	10.8132369517835	10.4459844889832	10.7416115324983	10.5348095087232	10.7908881458898	10.93226780049	10.5681164296744	10.7640104725726	10.7595969401518	10.6993878555852	10.2512995705581	9.94520777639945	9.84670690790577	10.7744481696886	10.3108269551619	10.9259962592284	10.6372259090898	10.5118550745394	10.4429167300323	10.5888298881506	10.4896021754419	9.737836227477	9.29257352902337	10.1126684127286	9.80543955475421	10.85435744438	10.5793597795747	10.4334597850837	10.8579414715571	10.8048356109456	11.3275222483127	10.7981808927926	10.5408094595942
ACTG1	9.19392103525005	9.20157172023081	8.51905171099953	9.35719134232133	9.25722010487749	9.24507402492173	9.2338574167265	9.19128294285373	9.58598508568744	9.03989762757524	9.10397057625677	9.01168168511531	9.52316286679972	8.71079503756886	9.38655205671033	9.47544596958418	8.83474563766246	9.3525488190706	9.17793124579279	8.80330876056429	9.52396573883994	9.14629277698214	9.20726544312574	9.1348618537468	9.13244479288989	8.69643287840826	8.23072142538313	8.30998178769935	9.12311346179008	8.96523217447554	9.28547043900595	9.13432002884646	8.77911184207707	9.10339253376248	9.13722912224189	9.03510523557327	8.29665511978755	8.17827131970598	8.58563125306204	7.89318516377259	9.24848493464345	9.07911798689286	9.34003961870392	8.98470501529579	9.08803418682846	9.25902330445335	8.6913464745814	9.01522583439831
ACTN1	8.39475231560802	8.29895846623881	7.97107221200196	8.50963411307699	8.02751477418451	8.00004292921117	8.0968434324366	8.06831113218992	8.36116036798002	8.12950587384705	8.31793685977019	8.20063857116956	8.2242177351726	8.28207500398938	7.93435242113831	8.43346918805887	7.86678635019256	7.90168109389898	7.95382928055995	8.03077295465131	7.93965691343681	7.65273073171134	7.90785537994095	7.99017242765047	7.862071124813	7.35212546552127	7.36022619543651	7.26481099639226	7.63189453289433	7.44848283335273	7.431656495669	7.36730676579444	7.7923278465118	7.20816074515003	7.7545252000474	7.83177659691318	6.81855271349252	6.79575118252786	7.08742064261665	7.0755879180638	7.98673661253856	7.48539200025116	7.81167381263609	7.91524002305768	7.85923778356821	8.05860758377687	7.87513001679513	7.7146051630244
ADAM12	8.29783763198553	8.36187889570559	7.91440612309143	7.84308586975646	7.92155333483338	7.58851761187587	7.24556577878195	7.87073012783062	8.13136565819708	8.23422795213055	8.06246057973419	8.2420900012107	8.4776794599626	9.00339065961116	8.40893097658702	8.29843382683597	8.32228601699521	8.39324033212699	8.07562167354561	7.40906044010377	6.37159524845073	7.13589369521876	7.26557785733893	6.97626071322749	7.36589791737589	7.16416636320123	6.6409880581429	6.64233423529867	7.14227793803947	7.11789375445296	7.61890451483563	6.91918274981205	8.25902171683956	7.68816034657058	7.70527267328738	7.68197619519255	7.68584078344747	7.03041916924554	6.33377871341484	7.34086910019093	6.82009646556865	7.0231604418264	7.6077891142045	7.25691503313308	7.3073348749706	6.58043226824437	6.86357561699333	7.6822353829333
ADAM17	6.95611623026891	6.70481947511196	6.74500285122581	6.77498005944546	7.21690605155046	7.03281638855137	7.31933981599782	7.1598061749279	7.22574992455935	6.91268161212362	7.54242673952809	7.54014181504401	7.30289669483606	7.31208236591069	7.18917993235104	7.19162411458504	7.05569018019837	7.06913531995462	6.64439302914535	7.0363014441532	6.95838934065195	6.70767660392755	6.99368535075701	7.30617484478881	6.65131761815289	6.4994796882232	6.61138508819685	6.61417287811296	7.17377561761177	6.65825478286555	6.93685333779252	6.8174345090836	6.83361765709168	6.68063318901193	6.92292632151728	6.62553673331597	6.87291155666354	6.47131401092251	6.56029432550289	6.86422591036199	6.72850629168977	6.7272880588141	6.48909252194236	6.84757723720386	7.06542616984923	7.31954646256044	6.77868880985917	6.6882197804155
ADIPOQ	14.4059795500018	14.3134117994285	14.6008080189093	14.3208635652099	14.5271081800257	14.6334555790335	14.5152727811752	14.3711430819834	14.0506330751715	14.0998788588237	13.8885909017196	14.3184573322821	14.0879185729226	14.3914719721079	14.1941752887285	14.1680075845159	14.8181324522472	14.6621890047449	14.9197683383866	14.8000899183432	14.2836992187714	14.2959996354075	14.3482808996488	14.2459718574386	14.6568094590025	14.2849247873813	14.6450679459461	14.5385424078689	14.3713071512718	14.6385452757981	14.2296564558518	14.5007088750328	14.6044457342269	14.5273857442122	14.5685385680668	14.627386585627	15.1180366639738	14.8103091179141	15.175739627445	15.1156512074309	14.5134646620261	14.3013903021854	14.7909634545022	14.3780499749279	14.5201513693756	13.8364928698023	14.5414688028253	14.6433347516267
ADPRH	5.93937144671453	5.32641863778726	6.00694011297799	5.58144492383481	6.33219401612812	6.28915925609921	6.19792724244294	6.21328249301998	6.83545780371442	6.05640399741531	6.15921406736318	6.55583317836715	6.13533150510207	6.01007765339829	5.30725664290546	5.3159469506396	5.96189695588052	5.87786291027191	6.18740646449935	6.38214380676206	6.24729143127744	6.11651119778425	6.44769924727991	6.42151072227686	5.9176007945863	5.85301172977804	5.36923657709426	6.03695155119847	5.20011198043103	5.59731448244385	5.67684985473361	5.76406070208713	6.70121984314514	6.20354622237236	6.06961099305587	6.30472555837827	5.66360092784412	5.50996465110803	5.76016899826456	5.95762669543161	5.75875092635667	5.65162875412705	5.76796809536329	5.9602001043931	6.15253040539389	5.88314238339541	5.95221062507917	6.26196434171284
ADRB2	6.17460008212073	5.86237879858835	6.24963258540542	5.81715953266456	6.72533454190281	6.59666785412814	6.29219225603965	6.21473035736778	5.7453277632467	5.75347934632523	6.80478097300905	6.33451930501515	6.39569868449291	6.33673655686294	6.32873835539156	6.13157927745968	6.33950119203159	5.90148865972049	6.32512360417582	6.76594519507429	6.42627933345548	6.2334124017742	6.01557048333765	6.79711526717449	6.47630998882696	6.1329704133407	6.65539505406832	6.94767291993397	6.83878835523494	6.1412599103441	6.5827528944454	7.61305919208998	6.58308514856807	6.23251942190461	6.78406584057378	6.57370186294786	7.60337804022821	7.17440220233875	8.2091808864248	8.67965217100438	5.90860619510552	6.50432134025948	6.54889287442724	6.74516248157854	6.46234048128135	7.20511210798111	6.90232415689074	6.63358312200853
AES	7.26333831876437	7.59673046085987	6.51107993696506	7.08752009283574	7.2709875024456	6.88553013407393	7.25521814312494	6.76461803934794	7.15500199523971	7.17708751910373	6.87148755145197	7.21968699218401	7.22142652701098	7.16447759373158	7.2782007169199	7.13291089930021	6.83795434763601	6.93684890753237	6.85335722669816	6.87062337485424	6.84631661549611	6.8243707797339	6.57094124433052	6.52680557012889	6.50324332658773	6.74658288032032	7.15088932972598	6.64265574348228	6.74343350228678	6.81469275007262	6.92549738221397	6.9668020293669	6.6303829733388	7.15635398595054	6.97626093256891	6.95375224151903	6.64657364191194	6.27037838574974	6.98148943561878	6.41599376751755	7.05556007565176	6.75713442264227	7.29329027073962	7.37399802612129	7.04505089966474	7.26347593248776	6.69116799235231	6.93151972617605
AGFG1	8.7934651905705	8.92916374579471	8.83875553674247	8.92727718866499	8.95874903185525	8.76101590687306	9.07047380554011	8.91105008098023	8.97027466742988	9.13218330573074	8.93701755989783	8.98780263127147	8.89920736555015	8.89024880101153	8.80939436995332	8.91875115234413	8.82319997829412	8.74574925646679	8.89183635321755	8.69407348279268	8.56292912758714	8.65983837359406	8.96846295035379	8.5533884702133	8.6305544999427	8.2337632108675	8.67680578419807	8.5210236960919	8.53711067589981	8.6432705552528	8.59395935583292	8.54414580663743	8.85446250733182	8.47463705017791	8.5777589030628	8.65568311289691	8.30136239662598	8.0816792533956	8.37655189719094	8.6223249902953	8.71367216968903	8.44102993604985	8.72597136825437	8.4493401771486	9.06165386224557	8.65843707197696	8.82139807396628	8.81477225340793
AGT	1.94361333225102	1.00398440808698	3.0691963361376	1.07948914392525	0.134640173099869	1.55581216885416	2.5761946964532	2.69380677701149	1.86554524427565	1.07207083743637	0.0348840726257661	1.51834564931203	3.31972090366427	1.45979064153424	0.892191817930602	2.98323937646658	2.23873654154252	2.29917200842593	1.05345423274921	2.8254309171145	2.89791031628433	2.97633890615507	1.97631475484284	2.03826975386722	2.68270510339956	3.89933705648292	4.81589787017787	4.56214651613855	2.6090224292686	1.67189855300752	1.42363489032251	2.84284050664214	1.13629104280202	0	1.43364665554753	2.74339946645637	5.34037307231801	3.51631302636425	5.06877092473506	4.66776963433555	1.78755548568763	0.159924238039817	1.92577456397981	2.48938573789437	0.815500048361138	0.0331438871883075	2.13293405653241	1.4869281864565
AHR	8.33358670452262	8.78571224665735	8.66297228902052	8.73559580961615	9.02068595751331	8.7114475233704	8.73984857270084	9.00100162711256	9.21860961566273	8.85779084160564	9.10105930740955	8.76669142985608	8.85138252771114	8.83117635316416	8.58142372996657	8.57123197949634	8.61642757866931	8.853654925424	8.62127468829608	8.62509585593994	8.74342203069254	8.75103954360192	8.69575857341777	8.69812408421096	8.56184030536572	8.38045035391472	8.09898719482394	8.49778782891903	8.71809010160292	8.48281814178723	8.73706995744682	8.54012705225839	8.92940152385069	8.40304289613278	8.28651732911923	8.57266380589383	8.23753972195555	8.07516681558397	8.03733638900329	8.29229483963802	8.77033860732867	8.9120043641429	8.57505392760243	8.54258187472582	8.4068817332701	8.36533127354118	8.40205710880425	8.16272254824802
AIFM1	6.90673763934093	6.8623269853998	7.249157610355	6.71770131575125	7.05133164818092	7.0221108429083	6.85869000325723	7.34700450989582	7.127602129045	7.17698692212072	6.47814157904721	7.23807383208276	6.95393679700025	6.80206484256793	6.8848900717406	6.71539561044987	7.37267803544396	6.6713168971545	7.22820334757314	6.75311034875957	7.19282057664789	6.98894799040728	7.02671969305055	6.72474683644152	7.35165031979478	7.10620452472554	7.18139483760395	7.19915100868589	7.12989535849978	7.3115746165945	7.16411184657305	7.55956816250351	7.44565081127603	7.26984470329196	7.38575847526056	7.38051264430991	7.83262764105807	7.24423374567407	7.45463967131317	7.70566775241509	6.98281818742708	6.68414443605094	7.15390753652213	7.40452050667004	7.34831650555477	6.69818184093524	7.18719191098433	7.51287755209446
AKT1	6.68241059578667	6.28970039436524	5.62616287099027	5.67455314620661	6.01457056842883	5.98897612354698	6.2363557275276	6.43206716364149	6.01085372285453	6.20830403775672	5.80672952750936	5.99038746320527	6.13425418688175	6.78260970982319	6.42580801218292	6.28084912160682	6.48247570997541	6.25671668408829	6.16703427077419	5.97937517276525	6.47931765764189	6.50627302514141	6.10067259403579	6.33624094105011	6.22637027419511	6.05533156342056	6.27815080420102	5.72472138753091	5.90110908583448	6.6565734282288	6.09853912651308	6.32130535111335	5.91457056843368	6.72164075953599	6.4026618774342	6.69126258302066	6.32435828030636	5.83946238400937	6.45044731522332	6.49692553563217	6.38155631250811	5.82976897177607	6.14445499062995	6.14692162478229	6.45106915961591	6.31057025588622	5.92926995739553	6.50624177810491
AKT2	7.98729116390221	7.81171346169269	7.87545121146629	8.10465200486078	7.94864444625069	8.1316460591378	8.3415239386876	7.88427871350105	8.01105490635595	7.7381796002032	7.49462438938788	8.01722895177632	7.45723580177702	7.67288786350252	7.44607693367332	7.71538194054938	8.4314505280564	8.02632822046834	8.38049482342939	8.27768495971594	8.20219223465678	8.297507444849	8.17104392065019	8.01747456973915	8.39345635724869	7.71766769153365	8.4626367713733	8.25576417972673	8.35467974630062	8.34932493701981	8.07889315400695	8.39374491514453	7.98319124222396	7.93127157979449	8.0916707144271	8.22690696185695	8.54729798256689	7.83791659586384	8.23340015364581	8.50794121406259	8.22423231033328	7.8008947589697	8.36540665496753	8.29567508957611	7.9351173934391	7.32953593110246	7.79414973858265	7.86207719843652
AKT3	6.88136928769362	7.38806040139525	7.40445196751021	7.3361960725018	7.41682788419275	7.59609591415796	7.71629160934965	7.48028318087559	7.62937309656619	7.53902051794014	7.77892495186848	7.53921880908138	7.21871190603639	7.67397815309518	7.82797277164144	7.58499132445624	7.5962367244355	7.61495317836135	7.44263517102841	7.64709547872333	7.73233384697293	7.63187752056894	7.88438867579772	7.73260378316354	7.28418108083614	7.68170031034416	7.76629029607426	7.37966958372707	7.55021587237436	7.47423598230376	7.75899690263138	7.67277630183367	7.49865643953743	7.6420277569584	7.70453473898321	7.50463841846616	7.4655125002784	7.46056951480334	7.74246503409725	7.54204782453102	7.42260417235873	7.86830310880118	7.36093015186861	7.31103160639021	7.43382624250758	7.81968055120453	7.40663222795872	7.01716151954609
ALB	0.03274663639245	1.00165419905216	1.03800107475881	0.00686991246981544	0.0158129416843345	0	0	0.0115273000017733	0	0.00622950267750325	0.00403101463731392	0.971099270518589	0	0.946127205411572	0	0	0	0	2.02205245684646	0.0019842124370651	0.854825637971378	0	0	0	0	0	1.59075972991985	0	0.0531449628202704	1.03722074080441	0	0.00714905606464043	0.0206566882427614	1.51281037779443	0.936498000459324	0	1.15110255206497	2.10499512867407	0.067981331830551	1.56307199956601	0.0334052283802224	0.0247001764140534	1.55165062610797	0.0857703240995388	0.929447251597268	2.33380646137202	1.06110347216901	0
ALCAM	7.3283436759264	6.7186395087365	5.8595857855421	6.54884846647982	7.67205208751646	8.00067978113921	6.70243835620752	8.47633484961827	7.74392588530266	7.93006594700188	7.84491239187502	7.65320095203227	7.75609476037925	6.8360237596542	7.44015933986509	7.25549521818573	6.10193513302975	7.20949078503417	6.34561381634922	6.31111316399755	6.67895261931087	6.53577385919596	6.29254446243178	6.64455675984455	4.56303796313649	5.25013707967797	5.81907840425634	4.92232487725952	5.98886866516427	6.3770342289757	8.6516368216484	6.05908011862816	6.31595192887105	6.14458779507991	6.18050422275457	6.41603719011865	4.85612575233006	5.14334437446348	4.86207275540266	5.47889400382864	6.17570557621149	6.61828772336047	6.27449162142261	5.97655918301736	7.56937568857812	7.11223378881717	6.79148847440527	7.85404197797385
ALDH2	11.5470327415434	11.8957621332941	11.7554071789798	11.9348774697485	11.4074155942868	11.6583263606418	11.5245360243972	11.1484712425785	11.2636998471628	11.4280901027429	10.940979698354	11.3394199795814	11.0648710089671	11.3725568336911	11.1180168114569	11.1760104933342	10.9826838106111	11.0322966202544	11.2495161286613	10.8212586155067	11.8648677149828	11.9973873266348	11.7525849425069	11.6283318541629	12.0850919773136	12.0601453881051	12.1672665779279	12.2933022321669	12.1002461620108	12.3218003603662	11.6841428136773	12.051122136806	11.8658159400713	12.2588616926857	12.090220236282	12.1270056644958	11.8278444258005	11.6859620932325	11.760045297869	11.7092625533989	11.4892014047398	11.4770129404298	11.7702463405011	11.3921241540775	11.6600582193801	11.0402547750907	11.607347534713	11.889382923722
ALKBH5	6.70657421295597	6.32626577994096	6.45729635384329	6.90613235426899	5.91093178883265	6.40979653127752	6.31026942082783	6.39648596106189	6.67623731324475	5.91381480167318	6.39088099462774	6.0735790064558	6.62899345386663	6.41508468069473	6.62773508047684	6.57471958738351	6.08463541173568	6.4630966293916	6.30671517311722	6.4843407576607	6.72051113743036	6.56673877325577	6.67216341930241	6.38912021776489	6.42897010645838	6.57917211464521	6.38643569822743	5.85247424795305	6.23805557172612	6.61144652025318	6.80292776215391	6.42832887479386	6.33477704041738	6.66977294052749	6.72510886697615	6.18537093836426	6.0890364418726	6.22223938801194	6.32224157958178	5.6282514176643	6.66337959572448	6.29738002811374	7.07622247406674	6.28258100375517	6.7735346991758	6.13406083156756	6.49483793336818	5.96335924620135
AMBRA1	5.490195786866	5.58926503481057	5.05730636910683	5.67157992325457	5.75720343513997	5.61091154670251	5.68895052941493	5.92612276836021	5.45609012615905	5.6331968110155	5.93238133072581	5.00976720779885	5.72780166415914	5.69484064068884	5.40823116924056	5.19476062558205	5.94303164566286	6.05952735613901	5.70171716208994	6.06858826614577	5.67707739746566	5.5814893643588	5.75322353982411	5.7533012889444	5.61670302091796	5.37738952856858	5.36916503552013	6.10043565363908	5.77228007327088	5.53298879933808	5.77790454967251	5.86858321718278	5.62961799489355	5.88489188268599	5.80975634457177	6.21021899466864	6.31526916602018	5.74339336805712	6.13853183554319	6.12819235431521	5.56691475837407	5.7701796310476	6.08629251367831	5.43514778795223	5.35410676383635	5.69767416427445	5.92600022365785	5.62052469424018
AMFR	7.31150854583871	7.16417596813226	6.86848603428356	7.14243434600176	6.8069457139178	6.8370701395723	6.85870603875875	6.87692431163554	7.03186432252134	7.00992851025351	6.69530335967145	6.56776040906582	6.81594848004666	6.82560930478924	6.80364708671668	6.96901112937946	7.16337036454182	6.93692300495293	6.81374518324764	6.73941162146312	7.2086203979538	7.04349120593199	6.93719260351074	7.06286113471304	7.01859090790199	6.77898413346957	6.65534967005418	6.72521124247025	6.8676246577155	6.6585004142511	7.25508897213278	6.72280386161497	6.98822827284696	7.10002951057123	6.97633611223112	7.17209689658919	6.55544358897717	6.79155469058811	6.72715554173186	6.52660182069521	7.05544162929765	6.43287786639814	7.11540326679744	6.91626949844135	6.99432894236302	6.9559983757566	6.75036353987059	6.98655078735615
ANG	6.46773444280852	6.60421607056136	6.89287805611534	6.33589071277028	6.50932999892561	6.5519096920174	6.6749694433035	6.31931225919591	5.81499838009149	6.58668026281807	5.91018257760163	6.09365843818234	5.85567721567317	6.26881523533494	6.42434857802364	6.26199873860719	6.5546541178232	6.73963637646896	6.43367385330768	6.3105373693172	6.79289164734657	7.13726770521568	7.02725480401428	6.71935465514308	7.15632329177765	7.37905724031889	7.26868392376422	7.02586187008131	6.9116199010134	6.85444997624476	6.52697648901254	6.5283842533968	6.5826562368326	7.11908194164437	6.83201746979985	6.82036135074083	7.07053213123028	6.8934085071838	6.90654207749649	6.82751129757731	6.69826192185995	6.69779196917428	6.94643033902308	6.60780148936575	7.11339176250725	6.45192638954962	6.75036131483492	6.62005123290162
ANK2	8.97734488908693	9.26879605037503	8.44112339011738	8.58041468126218	9.15589300370106	9.06461660707651	8.61396172210496	9.07159552237252	9.23529961913165	9.31337711841154	8.83940373135886	8.66211805179831	9.41912670298648	9.46704051098266	9.47160229637669	9.36641406278622	9.48242099337546	9.4548370036037	9.57455352365134	8.81313361128521	9.36371566776519	9.71970774374485	9.35065290333482	9.29785742247303	10.1366528899127	10.4088759990081	10.0694561169991	9.40487211517034	9.24222904015011	9.4355188872429	9.13112100810925	9.28672274848108	9.64381525726046	9.38142229719642	8.89636056853282	8.91897428685174	9.9423854461725	10.9227109516571	9.61826271115866	9.72845772164049	9.84708627917574	9.2931789617136	9.29652071935022	8.62036554707726	8.91314966594253	8.2736296241097	8.5015642268266	9.01751460008828
ANK3	5.28084301607042	6.19418391655022	5.88356838869323	5.70498689115264	5.21873984137002	6.39310880987936	5.63184100761926	5.28623501985992	4.68538188530846	5.72550040698486	5.57650702132136	5.96790369303147	7.92191290613252	8.10039505674372	8.13385331805996	8.20749629934976	4.79419631880651	5.58483412019629	4.92122205723929	5.54952658082548	5.61770001937532	5.60930609990129	5.85343275682052	5.97798990629458	5.37484360536293	5.55511500381298	5.89422842193818	6.446456887059	6.1168405050254	6.59550526783355	5.75003006773641	6.54346177403126	5.35864989553243	6.46200970937974	5.4279130140564	6.08235898558849	6.38930771425576	6.99579115661074	6.27369706042843	6.92408362684621	5.95722705605387	6.66410950804725	5.86478409868483	6.06268176596936	6.49539737316993	6.99038935124427	6.51139900044246	6.82888370798863
ANXA1	12.1531670049114	12.1889255950923	11.8494470089383	11.6366462774637	12.0695962325912	11.9739482622705	11.9359229634225	11.9913906456292	12.4216305599471	12.4687114311589	12.2393993968813	12.3811036238882	12.0449997784446	12.1961351442959	11.8928589276082	11.9029037198647	11.7030109888811	11.9492924228648	11.7398763141513	11.2100938168889	11.7759243947111	11.6853013755791	11.8139501155839	11.6566319361948	11.5196744398784	11.2379367766241	11.3897999737251	11.3272298927802	11.9018085431804	11.6983885385807	11.4088066345904	11.515181435306	11.9411794852623	11.7064951581672	11.7862685739517	11.8147081980527	11.1005293126934	10.8323292827612	10.6206113242923	11.0522573245924	11.9278229974657	12.0016010326246	11.9465531152523	11.3624860412894	12.079859759668	11.3614656395102	11.5829555701377	11.9908023915895
ANXA11	8.2421702616616	8.29436027843681	7.76642464388936	8.08246112301179	8.03403273660685	8.16633905747437	7.95407216014023	8.2153625635611	8.25483989663348	8.38780294976652	8.15458428262573	8.04843404131309	7.93242958519369	8.16805513570425	8.05953532931263	8.3979011262498	8.22207425035017	8.31537202784693	8.07576607467469	8.10195944317718	8.25358087642966	8.28390741366303	8.26134653210634	8.23742521446588	7.88029316367706	7.79934174757889	8.01143501818489	7.53242628254493	7.90562604491845	7.85469989287928	8.15093560258473	7.74370369028512	8.11157671486192	8.01541427023881	7.9383536338732	8.0611345664071	7.19215457330074	7.07097299729887	7.08949911138667	7.04387044903869	8.09266380803575	7.72049392253075	8.32326075596674	8.19453323893359	8.04437758955621	7.93228035339778	8.01554887095828	8.03386214389789
ANXA2	10.9270673708463	11.1767824359643	10.5926594938222	10.9407205375187	10.5126843184275	10.4989239772957	10.4680649373614	10.5367662637247	10.6358740137341	10.6657961616701	10.174318146943	10.4681972323706	10.4732457953197	10.7017278120046	10.6072672048935	10.7923987226403	10.5154971186219	10.7490320134824	10.7767052037039	10.3082997400883	10.8895095088199	10.7237552048063	10.8841236534193	10.7398105199315	10.3092369935075	9.98314663109846	10.1369213943698	9.86955444668965	10.746029812603	10.4945764009456	10.4476140473851	10.5009343243036	10.8208512141193	10.6543509119235	10.6602077709677	10.8941822852424	10.194030608781	10.2768328831556	9.81240876768085	10.0509367382876	10.6261471985197	10.5343401503903	10.7315233588591	10.2464305061934	10.7863963456931	10.0113744731154	10.0508306484544	10.8069618153286
ANXA5	11.6455907190725	11.5666023695893	11.461658901769	11.2246465653171	11.3466778990924	11.5392774536254	11.2509663283794	11.3965674891443	11.7229336929495	11.8259703283976	11.4329808336722	11.6973787582552	11.4653587951561	11.620915335211	11.3722765881568	11.1837892498387	11.5870509143545	11.9039114510255	11.5598914481473	11.11067973669	11.1504973678887	11.2905260372761	11.298198956009	11.0702122815201	10.8549733742855	10.6575120828686	10.7300386093988	10.5589325036793	10.9197019835796	10.8343301230709	10.8036001429815	10.7202923817417	11.4035681448571	11.2777578765209	11.4370667265862	11.4032806039376	10.931463023754	10.7765680374657	10.6793921094098	10.8824459712799	11.0407741556414	11.053730547536	11.371367589647	10.8180733690665	11.1134112036276	10.438103910661	10.6263609688516	11.2634343135846
ANXA7	9.30676333209938	9.31041430153086	9.01669688667265	9.2148582233097	9.01188136710769	9.14401931018273	8.98263770327487	9.04460965894271	9.18951301150126	9.26466190548799	8.8523989296924	9.21432700126788	9.10818858016517	9.33735981732078	9.2222139282111	9.48048888206422	9.05518274837779	9.35038048170118	9.2363945111629	8.97064767006655	9.62918761387657	9.20001095309442	9.38702063880845	9.33011823967858	9.0113948620975	8.7018640017564	8.69450357294262	8.7613993238824	9.12955567892603	9.06495546174908	9.04936758310976	9.10777704012299	9.34470224189926	9.05731996016755	9.09655727284889	9.04874276914452	8.68197440306117	8.36328714117969	8.56142695512099	8.75778832351834	9.10536346187069	9.09367566981647	9.15152883387852	8.79992862884638	9.15404085229673	8.90506517063813	8.84931348612528	9.28406575870102
AP1AR	5.08538212660019	5.39651254691335	4.95822282340032	4.94584200530421	5.28844476397207	5.49159947215471	5.31058838301879	5.31467273967059	5.27130144520478	5.16561479581559	5.25940899179858	4.73053377560387	5.11830384099135	5.44988739527821	5.38040330654402	4.988080693232	5.18299075178368	5.39830218395485	5.18695318892464	4.979211261327	4.98655214789774	5.05424673635455	5.25741939783576	5.45305281635988	5.71667932116006	5.71194468337355	5.29681295499458	5.25578869874942	5.14370797523818	5.6562339525064	5.57287823286376	5.49506536034949	5.65791308780141	5.2527642636848	5.12449585394191	5.79587309036985	5.58310957774154	5.76851641132413	5.07447946641861	5.34969729252811	5.6290973953645	5.3362441616817	5.22016361248299	5.3774024331613	5.32434841424657	5.41741494630117	5.25015422318102	6.03222610864285
AP1B1	6.20583647285124	6.37938108846258	5.71806468297755	6.54674769147308	7.00945272010113	6.65354161912001	6.55826978777543	6.71710896760211	6.91009965420154	6.26972917376807	6.70881115759846	6.61165675587424	6.93697690597085	6.23419205414948	6.42427509735724	6.74245781046531	6.54017904689993	6.72630711621465	6.59748020294671	6.36494836159224	6.36934205419355	6.32397851391736	6.21908614831766	6.13290302239753	6.14569430443631	6.05537367896547	6.25929908418896	5.77727221629253	6.30316123376493	6.2625635172512	6.83909640146975	6.28388149252229	5.98945326593711	5.90357861954142	6.27080567270189	6.25258036255649	6.03407471407445	5.97801596078308	5.83359880957793	5.59988845329635	6.49320413090451	5.80192159913823	6.34494003072248	6.85192502272114	6.73785612049679	6.66867094204594	5.8771016237759	6.7800382318286
AP1G1	8.83676860160324	8.58556237769	8.71543313738707	8.73922215788835	8.99494388064038	8.8308196292562	8.82751214477406	8.93729769860336	8.88808833004689	8.75224325859987	9.04277720553612	9.01191784840094	8.97589528272009	8.70806453641913	8.98807530456201	8.9460159069423	8.67670263864484	8.79116458806508	8.46853034587905	8.82604945736211	8.79450600422832	8.63169338188	8.77538373197597	8.74401296072472	8.76192827942578	8.50621532965693	8.65534169269102	8.7904939884056	8.75585605394835	8.45733780107954	8.53812258397152	8.69097951315735	8.9486690170878	8.79385570265521	8.75388740776692	8.85667102008026	8.78962243182976	8.36785662246772	8.3257991550898	8.74162004371875	8.8112003470361	8.56692536813476	8.59286861957091	8.94356267069286	8.86970143817934	8.73281393330408	8.84218724670765	8.65446179923297
AP1S1	2.64618614292695	2.32534153092745	2.39942419880588	2.87031999055928	3.45586278410612	2.55969107897273	2.57614344282792	3.26977498714171	2.19321446639851	2.38360004548951	2.04193080166832	0	1.3972064420069	2.20873458257951	1.48198981657493	2.60815734227683	1.49184158490199	1.55948713925398	1.63589125576395	1.60682749670125	1.23546024653067	2.29539919674071	1.55972619312787	0.666478207081271	3.07537245935938	2.73602288893176	2.81654708304386	3.29984712414746	1.27888184169301	2.38480402370792	2.20572056957952	3.02808150528512	2.67183881641058	2.88830499197769	1.4630296103233	2.59062841071982	1.29900657711254	1.79177170616655	2.87245995548296	1.54285799240009	3.29817971826773	3.0972610354946	2.75433692861538	3.15853792879574	2.20066713347287	1.02621075234317	0.100608297387543	1.92559959153208
AP2A2	6.06063913013793	6.11284350219446	5.62589456310008	6.27658087202264	6.22686748665468	6.39354638636283	6.09691455202927	6.19215702436438	6.66561047454122	6.55338318428003	6.07339920633356	6.35194052061051	6.351336078482	6.14621204665551	6.24369453494313	6.09801420118688	5.91769452707728	6.34654385919086	6.22810562193248	6.0250546862726	6.03796885938166	6.01090803810976	6.10075252794804	5.67756231794787	6.23158337214526	5.72487032875308	5.94207414633396	5.77776472517405	6.00733545905885	5.5974719754858	6.10076788061809	5.65115712699257	5.88683407836535	5.99133602678683	6.18393004100355	6.2244801980913	5.59350466960198	5.43558380426875	5.88950121756653	5.08460572934987	5.87351328578931	6.07960761321046	6.36302132367929	6.08105248820133	5.88752233566097	6.00234461388794	6.11859102677548	6.3144312384071
AP2M1	8.26990031504968	7.84982437784759	7.55192334182919	7.80887881960213	7.68273910511788	7.36737029693759	7.42289903938911	7.66504808644427	7.64837816509165	7.47227203835321	7.40026189639996	7.31627480411485	8.08480183081835	8.07492133785433	7.82170499708808	8.03969762842622	7.61660211307016	7.71924706491412	7.58252884083245	7.7324497165325	7.95554592241978	7.6459203457103	7.60062268360094	7.63689881446149	7.70841163576881	7.59958487799535	7.68386712708786	7.09933451738167	7.6841460798063	7.48287498071387	7.8359529971464	7.60612203928608	7.96983881853084	7.73715006844756	7.94969608392785	7.78823144674261	7.3836277633694	7.26792575454191	7.40426803229327	7.0546122788875	7.47859821026737	7.80671848647297	7.91245930373491	7.58471093443604	7.80122918139253	7.64744326342418	7.56402743211089	7.67492414483731
AP2S1	5.5149514662071	5.78545981196595	5.14341686079393	5.40693850168645	5.33021365324594	5.49150865657712	4.63184774061624	5.35419413891435	5.70696563966877	5.56796534007597	5.09512386447946	5.28379137566309	5.4731876330063	5.10920509489232	4.8840592091037	5.88345697193324	4.47616618992813	4.92513933300892	5.1026040870319	4.93206882538658	4.98564661075114	4.55021609603659	4.9254111714341	5.01863280984332	5.34520472553701	5.63324221804323	5.18088776424272	4.97112864566645	4.86317633599386	4.65832958442078	5.26820531084518	4.84304487349546	4.5003713068867	5.03447630157588	5.0103291398968	4.54762652020038	5.04922567390365	4.97053143327506	3.42917707566619	4.47984976526372	5.12149109862094	4.71209701618669	5.66767454481661	4.39664246939112	4.82011193552042	5.11190657560153	4.97558794171434	4.82794760467831
AP3D1	7.01649022000779	7.10235734805307	6.84216000758097	7.20623834146147	7.26035074418522	7.1763552279726	7.26455261944163	7.0910985223399	7.38201513658003	6.97434026831936	7.09541631975722	7.27385235182706	7.1522874567998	7.07951070825719	6.82704103049318	7.04370702467586	6.90681299118417	6.77827781248414	7.13533621771781	6.76668756822114	6.86557423838346	6.84904025955772	6.82921685056453	6.91723228168645	7.09744503262004	6.56142143415698	6.94214118268436	7.19950808301044	6.98232927992244	6.48341166011953	6.37582297534148	6.88164742925552	6.69158498742337	6.96957591035492	6.96564226264596	7.17190932858636	7.10962322087885	6.29191031764877	6.69228426786064	7.17668691333582	6.80360544146462	6.74256256303512	7.26660515580349	6.81522111544955	7.05498433135154	6.85824161194683	7.02699386653059	6.94267489934095
AP3M1	8.84899949328415	8.6190657635051	8.72265681078598	8.68430601376362	8.5023576037367	8.7643127323767	8.56572307754321	8.70027796901487	8.48444853763031	8.76971493638349	8.49852247488786	8.66241668731117	8.70016733104075	8.71446086395169	8.62604164899272	8.41762647011217	8.98846980219361	8.89288215104498	8.79699174566036	8.79331300144044	8.74364769062617	8.7312933511619	8.86004709903854	8.79151315671283	8.85779282668007	8.56860171754271	8.82524875774168	8.69139132711843	8.92756270721048	8.68817557884788	8.61416952715774	8.56386010432023	8.77888949941005	8.54638103723574	8.69750105066462	8.81163801414754	8.83313078448509	8.75757936650821	8.70543618184622	8.89073254782314	8.65459387132095	8.19471524519152	8.70621692887421	8.54929865716464	8.57455820719576	8.68367530226225	8.8318948215347	8.64426509875383
AP3M2	5.49851479810119	6.09172393112549	5.80039200772598	5.91984692373812	5.95897496881835	5.69457594843419	5.96576222933923	6.02933940458415	6.14825238043952	5.75187483356329	5.98125996681227	5.75754308971317	5.31251311246333	6.23834323485386	6.19127985149922	5.80647264145575	6.14577980044481	6.01588821295355	6.03512824219623	5.45175396340765	6.0078357161736	6.11689783462048	5.72622181093197	6.12576416035124	5.37855731986901	5.40157387138282	5.53520865053521	5.8031926695984	6.57721347728475	6.42881981073731	5.84702672297309	6.42758617963071	5.7506637387214	6.6063676216562	5.92246533810518	6.03078047003504	5.97540696711535	6.19511218744681	5.58428459063174	6.00180164067625	6.00569160217746	6.59892684083414	5.66217724150745	5.93257326668521	5.93086743946289	6.04750886566842	5.97806169982921	6.20673284388559
AP4B1	6.22463464253157	6.47999526644869	5.98329658774012	6.40839369129989	5.82380928647845	5.92072034876918	6.15832244157014	6.3564732760415	5.76998884474332	6.05679050832292	6.29855880605779	6.48047930133806	6.57939994396047	6.64455963629689	6.24345538428703	6.40125918960068	6.40507764856186	6.03714662346641	6.24808243577471	6.21471779272497	5.66614569585507	6.07506761923311	6.05881869102825	6.18565961413566	6.17682916817687	6.08848692595619	6.09898073773017	6.11997117899387	6.72081630007515	6.28257841381296	5.91235138042979	6.51158400933468	6.03793385879755	6.12656885704529	6.43312719684879	6.25115736692308	6.74177167865653	6.3902685773859	6.66600737695071	7.04574875144675	6.64712346912455	6.33653596752564	5.97856278981604	5.8082303074423	6.41976252636581	6.83219100380422	6.52887137002999	6.45983272690179
APEX1	7.85990892487318	8.17927428503315	8.13400864673874	8.24276424683202	7.95596235344245	7.92655652262877	8.21714366359018	7.98267325123244	7.79444679124626	7.67272192782303	8.05699893601785	7.96861097694514	8.35993296468229	8.47487780281546	8.32789672374451	8.46773841914327	8.40363142641878	8.03166310781183	8.29721092427322	8.19504497087175	8.67646355801828	8.26568748773378	8.16604430861387	8.35383096720603	8.31788121911423	8.04110415240419	8.29688884781479	8.09949221785598	8.73428538118431	8.3214080024497	8.41641886106889	8.37171855320027	8.37329634642755	8.33578208645121	8.4811186147428	8.50790568255069	8.62698376998205	8.60548301168392	8.46230676398951	8.62598086528032	8.46911828656619	8.40400485202415	8.35679453502301	8.37774736416219	8.3477141879511	8.31087307337691	8.19826342971362	8.19111296558757
APOB	6.40272485688236	6.39666937636596	6.5263825069366	6.57934704251802	5.99226381604331	6.13622692979342	6.07562503576579	5.85348547448908	7.29635730161839	6.87285297679823	7.21990355102581	7.03442490003952	6.54925558731552	6.16215122681845	6.6801865916123	6.29245102347065	4.6405581803013	4.92301198105414	5.52072796458257	5.19653893433145	6.79157980124723	7.64004746782682	7.74054857491208	7.18279898977822	7.61313826059701	7.52226685531666	7.63339166795863	7.32801706190984	6.45965521227771	6.61356543204089	6.89119905174067	7.8171227510898	6.48341122062674	5.68671833189869	6.00266435914405	6.05713776117015	8.40605765289995	7.79620253902441	8.00599914713975	7.84029673518889	6.96966111072605	6.68395661415925	7.09461926243643	6.90577797997008	6.78175087266692	6.62568740042581	7.74877519968065	7.09973819485769
APOE	5.44535941468553	5.64812719746628	4.43021964494177	5.54638702344077	5.56185626198292	4.82332860632246	5.032441438367	6.07371786514227	6.2917604649918	6.26542089081002	6.13646224114349	5.65367742795097	5.43824273528192	5.35144036904082	5.20547557406256	6.07076556665347	4.47335199290089	4.77712044237592	5.34436633142773	5.45124415569431	6.11757136287872	6.17742536491904	5.92643784948485	5.14689767261115	6.70176101062572	7.01062234942978	7.46220976947536	6.9368767326178	5.42527113017511	5.66027298564991	7.10226936097174	5.89479607277082	4.29001417893507	5.06145103862542	4.44955791558401	5.64345078787025	7.40100124596582	7.0605448393351	7.12461548515521	6.9468219889663	6.36323502490035	6.21526052989009	6.53550825398948	5.62114161872739	6.11140597075391	5.15612957555365	5.41146404230464	6.14848161854678
APOL1	4.72317099141855	5.28979327342965	5.27158262424537	5.44552442062046	5.25416650263127	5.58166507329907	5.71643444454244	5.73158495380925	5.48532324028706	5.4372434488687	5.93245053591562	5.00967853974638	5.86436427030886	6.27517388529813	5.95413533569271	5.67314644754818	5.56880248355131	5.97189851554909	5.91521820498733	6.2138761753315	5.11187065692712	6.23467099214768	5.7266714838804	5.77432187393002	5.07960428060088	5.49857887684514	4.3340792206254	5.21877275705866	5.44354244885836	5.87624281898923	4.7742159913297	5.49438264819354	5.10539425940002	5.41904152797381	5.66441595532927	5.42289673074932	5.20684254799076	4.23856312653893	5.01243948311836	5.16705932233369	4.70246394008955	5.33382463612749	4.8409118447609	5.41328087009225	5.07437130591313	5.51630843644189	5.92062822491919	5.16889228310965
AR	7.65351862531344	7.66252414458843	8.1702365021506	8.05819132115953	7.22962711051162	7.25206199867584	7.80222637881017	7.1830685133313	6.91662435464331	6.75313250459065	7.05154181833365	7.48701831909033	6.69765031164058	7.36781552880695	6.61084698517624	6.90692224598627	7.14323142143064	7.29297178836374	7.90988076619577	7.09131101054593	7.58391422370464	7.18555868938221	7.00454672637989	7.50046261304662	7.11166865737508	7.00176676011272	7.17131752946746	7.33681461941456	7.51938438937137	7.77272362030924	7.32968547864902	7.37590824484942	7.52320928356122	7.53395423485907	7.25293362009834	7.59727139528007	6.99303206475586	6.51144320054244	6.60401327025001	7.32356845940069	7.02036852562309	7.39368173232471	7.50524042712873	7.13411163249688	7.15886246992859	6.25488493015806	6.72225333363047	6.98575008131291
ARF6	6.69150447395125	6.25230565034936	5.49717777743782	6.37361104959748	6.54605681795305	6.34159343667642	6.52751840355834	6.79131852347025	7.17549420399908	6.75121767272854	7.23980536020718	6.11332773158532	6.40799919005163	6.31856679176087	6.70598512556072	6.46723094749157	6.32141581436787	6.93728520183117	6.78608871906221	6.85765297768628	6.9732119448074	6.2329802057773	6.73977742718675	6.55586501369244	6.55896705276584	6.0878819868455	5.79306379720285	5.75102031346716	6.70501241963343	6.16112382754385	6.57152076154974	6.22616247370901	6.68959516090057	6.06862168141765	6.41736807873523	6.53989796647333	6.06324161594311	5.44096527423014	5.98899890997826	5.83888474915054	6.88461028270963	6.53576291113843	6.23853504279813	6.53646023032731	6.97587309511013	7.42534114123576	6.81895204768693	6.57905236210175
ARFGEF2	8.57264925257545	8.57420614493048	8.84514879615413	8.3920039742353	8.64170443506307	8.58136169969488	8.56574222649341	8.47603298841926	8.69601000196393	8.74493031500555	8.69150307995221	8.73506900259869	8.339810942384	8.50701407353975	8.40415217613459	8.50692661941253	8.5890237502189	8.5140238827072	8.51016797056896	8.64350497568572	8.30592414154347	8.33703711500058	8.53732337086792	8.47946607151863	8.63377540975515	8.39073880524063	8.57752298392562	8.6777098323973	8.41380829515757	8.34502790826284	8.56998235478549	8.44997722237439	8.56177823042536	8.29443272691754	8.61895159619839	8.62561111326571	8.52987803712726	8.63568790749384	8.70008950490501	8.68156979637484	8.4966374773442	8.42724338122808	8.42252552967122	8.1724318545572	8.35156398948934	8.5092685986281	8.52205907971616	8.51227163072759
ARFIP2	5.79801065210478	4.7047763428901	4.90576365786554	5.08485963871385	4.9565495166082	4.96750365817139	4.98863591531841	4.79156245018948	5.13227757606234	4.40374622321609	4.69504763140684	5.1754400044888	4.96831005945119	4.71818798487978	5.64796606563521	5.58907030104737	5.02791709154527	4.67145118170724	4.2314750351515	4.77977190579097	4.9575374827603	4.66685786739614	4.92611482973872	4.51274969710839	4.49543139396344	4.19764801399877	4.96505170343315	4.49418545284622	4.91272615877811	4.2444817720252	5.08695331469046	4.94130939386738	4.85647528529196	4.77198048481903	4.63514013459668	4.79645686728615	3.90863989475226	4.03866378456099	4.74762295901029	4.95925608896355	5.20565946079858	5.02697115811598	4.69153967096981	4.55453597887059	5.15843741566614	4.93103285284792	4.36930839473454	4.24050015868823
ARHGAP42	6.25010144088822	6.41366429484541	6.3657164587271	6.39031656648952	6.7702471346054	6.2524188478828	6.25523182130487	6.41345884149478	6.5023781495377	6.32648926406007	6.24058542089688	6.5843869916531	6.31962599556422	6.25345763215955	5.97200834397885	6.24932783910093	5.87217080456901	5.61430144844314	5.84074429097658	6.00241514179141	6.08806155007068	5.60962542081495	6.03741556226502	6.01731721823955	6.55395583153026	6.34710513449176	6.31493052888216	6.77902822286376	5.80644647715172	6.18027328689713	5.07379657828728	6.12306138808725	6.27350363062303	5.81491230866344	6.04920881227575	5.91492237659608	5.88803917249437	5.43580895495903	6.09021900974799	5.73836676325843	5.60223395294429	5.77146433939766	6.08564381048971	5.83129920699744	5.72186253468113	4.55113123631542	5.70630410070346	5.89778524738488
ARNT2	2.38995311299179	1.00468396398162	1.68428458600518	2.39981476995983	1.21450968528109	2.7794595988499	2.31139413541688	2.45259336783887	0	2.39255603951001	2.04810421547747	1.92735049021954	2.82703125001832	3.59641379418306	3.91853872401213	3.61286239456231	0	1.97239728887554	2.63518385179471	1.6101542096433	3.41276132675785	2.97277910765728	3.29981470157676	3.1881641312289	0	0.653105665447332	2.59437017184837	0.969550063891102	1.27494117330958	1.07385207232963	1.87928769809839	2.03252637664981	2.67073165669289	2.46695781345708	0	2.79269255287725	4.00481135949177	2.5046763749971	4.54290955203445	3.55456289891556	1.17240804177026	2.906366720652	1.94041252617201	0.346749612191321	1.87403696085214	2.34363836421845	3.09108573878631	1.92656763417341
ARNTL2	4.0117604708681	3.70477783264324	3.68544736456195	3.26333429909938	3.90134553200715	3.96783670165824	2.79405535675411	4.22662989154362	4.49920811060269	4.39482578212097	4.36902302573206	4.38998435105086	4.12587201276107	4.32945368061952	4.2850739926823	3.99622664810846	4.22409109091941	3.87861847633924	3.86485798659204	4.02405252460922	3.80193711762642	5.01552635219958	3.87888337549117	4.20257463995053	4.8520453471969	5.10957900199408	5.89340609214375	4.77717779884407	3.78131371577412	5.07283716332407	4.67360682639322	4.73748914441323	4.6940449121428	3.93368214716457	4.26186729291838	4.91137368858627	6.66522583083096	5.9350232001486	6.40003592310484	6.42018022234378	4.82079802355376	4.38289384996201	4.45535317107893	5.11435755881857	5.32682356111141	5.06964981706311	4.58481992102622	5.44608501637089
ARSA	3.2990804700159	4.25212439760369	3.80284061680264	4.60515966112399	4.36662044053762	4.21560638343477	4.38120318099477	3.85163943806689	5.06758308968409	4.32412975246451	4.44075456077692	3.62165808363656	4.50583643539917	4.51190788206058	4.59299601395356	3.90735723758201	3.89481309516608	4.78089276336129	3.38538788124931	4.9294723581722	4.65290952876561	4.36030432783831	4.22010918428914	4.19171746853791	4.23021653801111	4.15924778256627	3.33386763226169	4.1421463414203	4.26011758173825	3.77230919702723	4.46702108587991	4.12148199891952	4.18626579646514	3.76963120894635	4.47426221359713	3.83681890478741	3.99024753141159	4.01755999277692	3.54288849077251	4.35304959049655	4.47814942871998	3.58776646715924	3.63531862562714	4.24253099928456	3.31761163420269	4.2713436352493	3.92354697471336	3.92288388898575
ARSB	5.45902212104095	5.36201784735951	5.88164959674996	4.79451013023358	6.22540689218343	6.17665354368546	5.94257717381141	6.57054917625309	6.2012067785486	6.28741659626202	6.29809616332917	6.1735350623815	6.32138229779014	6.10939917812928	5.90751087076661	5.84763422559293	5.84982340655852	6.47964948794949	5.91663273157303	6.29137277117766	6.2634903138085	5.79926825643998	5.99388081418809	6.1233527712141	5.93841672656293	5.37689749825738	5.76624911768727	6.01537128336433	5.9223758011564	5.77309527624348	6.42929556219476	5.32233624227587	6.21148166254275	5.81599299660207	5.63253276169332	5.93702189191039	5.94326512718412	5.43401861243631	5.54097154897252	5.348671988397	5.95238711588087	5.4147286288775	5.60723098798905	6.04820112241388	6.03698740474814	5.88301760293183	5.76380481781282	6.18903990386961
ATF4	7.33083781443975	7.33516214721337	7.17530332200033	7.18425007821888	6.45560159425967	6.13610533514541	6.68882175308806	6.37902679492991	6.73689484015233	5.98828400049411	6.18124567780306	6.73227261584646	6.77228732975635	6.41374932088345	6.64006001311762	6.14495395738592	6.53946251455346	6.61496255105485	6.77265533666877	6.43459882032402	6.69541720485017	6.72154492540164	6.84194598477343	6.86266461168265	7.00292315864973	6.13613623315244	6.79270748990195	6.29204933127838	6.7885539112888	6.62758417746877	6.48429077506306	6.22647182607978	7.01144346025387	6.65542598709554	6.98789263242233	7.00423740900322	6.71240210288304	6.22444951239989	5.99231750655791	6.2420433770675	6.95307685907494	6.21659756115106	6.60749801184719	6.43158742760793	7.09537153494338	6.34748506632832	6.59632140873716	7.20702036909281
ATF6	7.96996804412962	7.65540648663629	8.0886573251707	7.71011432160874	7.82153900537205	7.653116564984	7.6817951209701	7.97535243595548	7.9342534015934	7.78007531456521	7.92765532401275	7.78245055454546	7.85450829072386	7.69881423250713	7.6461296337154	7.84268635606342	7.82644416925281	7.72590228544367	7.86612666403669	7.94390702335985	7.68245515078891	7.76087122178469	7.79149466647356	7.57172043732696	7.74681760239654	7.56306571214158	7.95976106481042	7.66385731574691	7.79061318347883	7.43989560058505	7.95250157518475	7.39397892412158	7.799485557809	7.51827172324195	7.47714002564664	7.51076989012715	7.28488888300613	7.39293558578192	7.58870807791834	7.60089143157943	7.64193597227176	7.57078186492123	7.72285684195721	7.61563501214645	7.8070676196827	7.99679699990935	7.71325365276977	7.58521806962056
ATG12	7.40479828747904	6.97010328241739	6.9328173107842	6.94544376117881	6.86448272553455	6.5958758425703	7.03281266290504	6.83541445459322	7.00206442049151	6.63453477073093	6.75170729441448	6.76998468338935	6.53368187048701	6.60059977249529	6.86244932453898	7.15969789990717	7.05636086263599	6.69890939500542	7.11353518379053	6.76656843537841	6.9785362667598	6.58099223379564	7.16145487447764	6.83048342840286	6.70839847139761	6.66959233081321	6.47095924455888	6.85317671220302	6.99473361638907	6.9674139816036	6.71541270303728	6.91861094121773	6.74984254719033	6.66774436249635	6.78493110322593	6.83186679632462	6.73080067119747	6.79077614953406	6.37321752789076	6.82765066976793	6.71317857514329	6.894894953411	6.88950822269818	6.58568449225291	6.74718205504026	7.05852421634409	6.97773101297841	6.72748127004987
ATG13	6.98363631387705	7.04870328937343	6.92013151446146	7.06443814207784	7.06300600226965	6.78689734199728	6.66071901330847	6.76393894447325	6.81870440550664	6.84759125899647	6.92136771122959	6.75736478763	6.6129133874193	6.90477682887044	6.83930352369323	6.76158118653346	6.67675251018682	6.72590343724085	7.19766738961129	6.91980318139086	7.2319588198851	6.97790811148865	6.81685421465323	6.87040040602918	6.51712629472918	6.87252042489641	6.86936214311355	6.27374250760319	7.00830250418166	6.84105939470869	7.14759937404484	6.84340525897401	6.6911554837174	7.01150461111984	6.90081104630198	7.18970207350166	6.35324900968841	6.82062659087105	6.28153432818513	6.3316242540572	6.713185300268	6.37688697613454	6.86600272954656	6.72265047142356	6.95279288548886	6.92001971219895	6.83452417105736	6.96507015689288
ATG14	6.57547840539086	7.02663773267757	6.60779422323332	6.65726372778615	6.66500218971642	7.08625650358136	6.61773889464599	6.67181256129446	6.45570571874067	6.79302678914829	6.62086116449964	6.80791392084525	6.64013366905011	6.6550072572216	6.70585388009599	6.77494884347163	5.91571165964289	6.71273345868719	6.41654367013889	6.50082369366098	6.61795056540128	6.7216243689768	6.21895836940143	6.48006361897651	6.5180999886638	7.05155866797396	6.61134661136415	7.14080478584528	6.47433383792122	7.09442326707255	6.70319873057761	6.65085174869379	6.29715430306205	6.85030288699897	6.74868607044087	6.76713756995797	6.74613697395606	7.35589305163563	6.59738056678695	7.01295006095483	6.0110858468197	6.79904595740876	6.64930554771223	6.68292481382613	6.22012641201787	6.25450493167745	6.47884843554365	5.94045391059088
ATG2B	8.11462779996171	8.43060550538158	8.30993411464694	8.31678881130862	8.30506750492937	8.48637994572154	8.472161558674	8.33908427800504	8.04027548161653	8.22947729150668	8.50236899292971	8.33386287981357	8.11501914432697	8.30684017482892	7.97179862773767	8.26646613140627	8.12901140915285	8.1308437637233	8.0534081378705	8.33798859640427	8.39281866220825	8.2610606232672	8.15115962209905	8.21022659409033	8.27780713743499	8.4658233338666	8.12522867050179	8.54406733838834	8.17909223806983	8.54886535769609	8.20934145518596	8.19619730713852	8.29125446963606	8.14078880003324	7.99079527215802	8.23466970640271	8.21275710850807	8.12343219355446	8.36907524681505	8.40003140294458	8.03304356422563	8.35167483219132	8.16353708945641	8.19796978601632	8.01338570625269	8.34281995346955	8.22443617650115	7.85019676513638
ATG3	8.17809496248743	8.16927166522191	8.33911693396082	8.11078384345296	8.37735067980153	8.18086567706488	8.25038211700896	8.3687802787411	8.43337535355336	8.37442414020536	8.35058743373565	8.56108264558389	8.51114122183017	8.47804653580792	8.73987038855514	8.59407798002387	8.54665731672397	8.71927331109526	8.64001512830153	8.58352671574063	8.6335229603544	8.53250630901458	8.54873242717096	8.64310220474321	8.40895091842147	8.45126019579151	8.47501890455829	8.37961987780864	8.45967721894867	8.44861210494491	8.66391504184393	8.45845481304401	8.68011144650892	8.35559233483987	8.80531377688367	8.64358164337429	8.69807213419964	8.76510977972228	8.64139019410144	8.75144519352964	8.61766164557171	8.51609347018041	8.31824527628687	8.65670584071547	8.84717294733375	9.08605118009888	8.64082689353118	8.80257135263805
ATG4D	3.44195066735816	3.81145031975922	3.10469572414106	4.39873016309266	3.89252255083055	4.29234760030484	4.07682899897404	4.04287892141178	3.85056779054741	3.40131186440214	4.43693331233252	3.38385257243795	3.24875278722745	4.04120419152833	4.21850146950814	4.15536784519445	3.90258833780681	3.67261792438616	2.6508756775016	3.72437102263895	4.11882242958293	3.77557865857594	3.78018855669218	3.10515943244396	2.97414563165572	4.66611502794266	3.91805682001913	3.97128344644505	3.60956475403825	4.15676507162499	3.87207492666567	4.20403720670613	3.69162267951708	3.95167976488144	4.20644496768907	3.99925087975023	4.2828835883652	4.44986827795182	4.42312420317918	4.82013788798106	4.07315670345291	4.20731826238611	3.25246307013315	3.64923020433209	4.39812295463243	4.48258572975459	4.20111596974638	4.01024083799
ATG5	7.65082542456077	7.13362316445841	7.14469030994822	7.51333163096044	7.36536758326872	7.35059876025752	7.20753119781655	7.13774448215726	7.2764644237282	7.1774749665836	7.51018074091373	7.08434433686781	7.06027031081307	7.26978448477173	7.27766319009112	6.89789765503906	7.04528909672737	7.19028495377643	7.03620067467908	7.04749749967014	7.02814183350233	6.88516095509613	7.14127761184535	6.73388937332074	7.55857152763043	7.10683397537214	7.27820513246466	7.36282406493923	7.10409764753815	7.26290737276701	7.05927108100575	7.05870131250811	7.3725059801221	7.29545917678455	7.44824731567099	6.90157010930186	7.100069340667	7.58589612703673	7.1373880049716	7.32356465090822	7.20747494858319	7.08206495691313	6.92319385266077	6.80267243616524	7.19525950825156	6.92036594819199	7.39635235787187	7.40423988233094
ATG9A	6.83264603239362	6.37938919236674	6.77156349782081	6.4453703412445	6.54568380081888	6.37604202721636	6.57336048341863	6.31970037567533	6.87697493792075	6.40156937915445	6.60547170593825	6.432338727878	6.31650120415223	6.6940444964326	6.51462845185051	6.66019403015301	6.51073418920934	6.51031033371962	6.20905322002704	6.62482207216702	6.43543130211292	6.58138714891102	6.94910817674509	6.80364093096264	6.09195412799817	6.33886465535432	6.88160916910576	6.27404789995745	6.60270384791155	6.59618708202513	6.59874670527507	6.37607531607443	6.35422130594141	6.58943406311646	6.69922104990773	6.79119204028342	5.77322831302309	6.15453168533964	6.59427144307827	5.97877261283371	6.08324824729869	6.69588657450453	7.01310007406919	6.9403845656757	6.3560467698081	6.29225163423411	6.80545623595484	6.49021479736349
ATIC	7.19020983730107	6.92324391081502	7.07817196980276	7.12166519730702	7.17318812726004	6.94371850654367	7.38923948501124	7.40616560102355	7.198480364779	7.21925854510579	7.1175166617939	6.87798625811915	7.6901029736581	8.09071364597746	7.85191177302657	7.70713189214243	7.36346870015979	7.31092344351203	7.28763336360045	7.67594370488639	7.41673099628834	7.10590071268552	7.2000918198228	7.20643679814682	7.23176004152068	6.79596162998689	7.38648561860066	7.01452797641244	7.44289458370115	7.24339326998877	7.2617818222261	7.67987381306996	7.46359293213428	7.20867251685638	7.79147633931362	7.78405429507848	7.57985382803011	7.45976366981243	7.13928875730957	7.6646893200434	7.60800423282465	7.34684886088833	7.62870539736929	7.37041127490726	7.31529557707914	7.215304327207	7.01673064589189	7.4592946827562
ATP13A2	4.10759205722614	4.25185481250134	3.90200705666493	4.16758651340475	3.37954726283381	3.77536169765647	3.68910340567344	3.728822488978	3.84856923001179	3.66249077103617	4.13439427165098	3.6264057501016	3.49425729925349	3.86670019617928	4.14213396768345	4.22117087275701	3.90127165956445	3.67224491825087	4.69432892015016	4.02332602842463	3.53670766493015	3.6677697128261	3.87971391365635	3.84466646075462	3.80079640706794	3.39318592870973	3.81768163983237	1.96429156964708	3.27505487308188	3.07357855360103	3.88306137197524	4.42254154041911	4.72907602373866	3.96339574554894	2.87303651847592	3.76507351315769	3.73542299946201	3.66266018739501	3.17078487460408	3.86838486854317	3.48599606207766	3.12702116055002	3.84827673461609	3.26762643777184	3.68213873807296	2.83385063642938	2.93148357845895	3.38256492352353
ATP1A1	8.81076233412676	8.51611687132846	8.69319167660855	8.23833777818943	8.91451947795603	8.90034528783321	8.79566121412301	8.97588325500076	8.83243165030016	8.76279849480403	9.01126506262555	8.78230843936963	8.85132056942299	8.71432806266247	9.00634600479744	8.92633755491883	8.71556376724375	8.75233843347307	8.79028252726071	8.64723761455175	8.92437495441516	8.98882528180972	8.81361438976412	8.8616474565186	8.5482973794138	8.51528239818024	8.88799960483322	8.47002879061222	8.62491082831978	8.46176651486314	9.23165890892809	8.49589988469029	8.782615306391	8.73639085361483	9.14196118018456	8.86665959714713	9.08041841964791	8.83728609090093	9.3346102452849	8.86984670913873	8.7969674664313	8.71689185224954	8.9403595128216	8.90755991872282	8.95933779241106	9.27805937228627	9.03101722828977	9.13666167443162
ATP2A2	9.42639389680825	9.1667532919242	9.41584577708882	9.55366506616576	9.42663909833333	9.32634356122051	9.55626529155455	9.40231531646747	9.42951580287855	9.14334649861696	9.39123495632695	9.68428969802004	9.7256671541427	9.2559687504947	9.4372550481711	9.37337132785402	9.67032295504086	9.43040877816245	9.36050517848418	9.43030576159973	9.28492559646926	8.99973071319493	9.25199017982857	9.27919695493314	9.43163319006016	8.92735208718893	9.69795848515276	9.28769633742515	9.30120492236533	9.06794307201877	9.15468618107836	9.26276866525356	9.54728522823792	9.0044357232596	9.60881433447602	9.41337723893089	9.23109664982074	8.40892764425508	9.22213676224149	9.16149588096688	9.07893165076791	8.85970666912997	9.40234945608107	9.1607052609964	9.19693548735789	8.8520918432917	9.26595239099697	9.47059147879073
ATP6AP2	8.03400265671213	8.14900658932623	7.95254033418794	7.90209313239931	8.10205907579454	8.25211072804095	7.69560540168479	8.10366003129926	8.01570709695418	8.06845364432865	7.87166391404652	7.81890946937069	8.15102839619574	8.42239392718656	8.30704099085472	8.42280315426204	8.22658794503556	8.52573971207334	8.08130928182279	8.3196910357468	8.21273713556201	8.32846310327188	8.22871005388254	8.23748800014206	7.44453460020792	7.48573922410516	7.54292278423828	7.41301408011642	7.8693006646054	7.94989312193263	8.66835228716273	8.29822017376431	8.07201441188346	8.09889550437445	8.13514326612798	8.20724543513609	7.32043561035931	7.46244197886584	7.24495169942237	7.30529404214307	8.14557741641962	8.47563243346854	8.35720376064589	8.06797093079716	8.14516352425824	8.12865616900864	7.63740319854963	8.48265667149082
ATP6V0D2	2.48616593972468	0.00631777993532591	1.13634290575333	1.11973364709308	4.86043751057327	4.55796078505205	1.57014407183698	5.28074955774815	5.00575018428571	3.53291823182638	3.37040979242167	4.25836085363091	3.71987769963775	3.45339500510121	3.21001506092699	4.02020266977334	1.44976832058378	3.43224129111758	2.06868456057874	2.34987307684905	1.07136015046581	3.28977260720324	2.97112271660485	2.97907361803072	0	0.563631849667496	3.59462758387144	0	1.89664744935908	2.65643029253179	6.12549552130574	3.20235270748371	1.70595561139655	0	3.05738374756415	1.70580584365755	0.335788484373845	0.251305376151094	0.397298082732434	0	1.78071161133267	1.1568401188727	1.92821259390763	0.494491399461361	3.97810347572441	4.02017187977716	2.92018733948042	5.15352646956717
ATP6V0E1	9.12386769676474	9.11808781532537	8.98929680545245	9.05953731101368	8.90775648920413	8.85840611963785	8.73312677095779	8.68119114589557	8.88253235410968	8.89675129694773	8.81292908955977	8.89012854350926	9.06498052937718	8.89023406534704	8.83879232735915	8.90621057381199	8.6060337127661	8.85362727013149	8.87913788263032	8.64358761561463	8.82666445879853	8.80559203438882	8.81673671370209	8.8540669928721	8.74801718886285	8.62790988834201	8.74958677312689	8.43369949245029	9.00517324754547	8.95912405584842	8.93285221687782	8.82099736245684	8.93940227406835	8.85153146811109	9.01441174156158	8.95460704791792	8.95696409257626	8.7579860846433	8.56601829845098	8.63635919163202	8.97230721203009	8.76111241051171	9.06922797898814	9.04632620727516	9.1285556222041	8.74659229023508	8.90913204221797	9.1269317011029
ATP6V0E2	5.18509872238366	5.67647536715992	5.22586749452248	5.8880475181638	5.0097260605561	5.29000113163091	4.7431924258307	5.46276312158055	5.13110382671332	4.98499374877404	4.69543252763501	5.01347626119534	4.83919512908295	4.66591883602436	4.74257143774833	4.78388438889289	4.80285019021942	4.82918268647909	4.75931482365616	4.88282963261654	5.02729767255923	5.13741029556695	5.18173327429622	4.34780820543168	5.15706942341289	5.24966695866077	5.43700224243359	4.82878728296996	5.22327230686494	5.65252189869201	4.87206998916353	5.55723674192297	4.69091689720856	5.07458116328051	4.83361361416801	5.17983332074798	4.22649196907657	4.68075927797953	4.46398064467186	4.47989469140898	5.21025377456723	4.30225670823882	4.93642109066864	4.98360298859692	4.56341278586514	4.48526088354776	4.44543818072267	4.921769158547
ATP6V1C1	8.24172886213331	8.45141289863676	8.18255904040158	8.24266546013479	8.36120422511748	8.43847785927637	8.32820339359884	8.16604691473535	8.26762868057864	8.20885269389533	8.25575772761106	8.52098677662144	7.64394845115337	7.90374502450584	8.00874559325189	7.81488346167077	7.74054933574609	7.79107800659762	7.8073275905896	7.93207203689014	8.0366223564274	7.99982453557356	8.05342515919554	7.89247612287203	8.3829505276249	8.47593301565644	8.60760063421188	8.4216221940368	7.72058032548564	8.15021953952216	8.42452093870456	8.16042782186123	7.75092515227501	8.02485210199847	7.94855736035299	8.0913505636772	8.21839891406503	8.32502775660242	7.90253493783179	8.04440823792231	8.0513596540099	8.20991491412635	8.18272323798103	8.10632971769235	8.05365472056862	8.15472328441722	8.01617958468113	8.28191649720708
ATP6V1C2	8.140725315842	8.31266937747617	7.60099396321105	8.1858141445917	8.14330554942805	8.10626647283559	7.66774271720167	7.9696131367562	8.33756835941682	8.24933479030097	8.19580894205326	8.16299311163059	8.10664170295817	7.77215732739084	7.80926865229222	7.96290405879134	8.08551929272953	8.00994727526722	8.00140033971147	7.67629707637991	7.86047965198174	8.21447005086498	7.75255087010805	7.96335631127244	7.84019215672285	8.07821580071151	7.97144312836145	7.91288223824473	7.55214778755379	7.79450673909856	7.91414019730608	7.81765933526491	7.77891873941264	8.03055660350459	7.9274926238489	7.79808469687018	7.85240173016974	7.42345920768102	7.59994805108757	7.61508793053433	7.81840077002119	7.65174492676688	7.85368878728075	7.37557126544938	8.19116870368466	7.99690764148827	7.90882666018944	8.50556647269554
ATP6V1E1	7.67737073895605	7.96433277861426	7.93304165627039	7.82930406919324	7.71488829386361	7.78688609922681	7.68180136291753	7.68859088894881	7.79544890219022	7.893224832689	7.4003077157016	7.83145861162499	7.75940877710311	7.7787227545226	7.67911573774154	8.11990412581633	7.56064637867572	7.66448759107334	8.11920762159547	7.77329038617136	7.72562020474997	7.8119910135006	7.54864255840923	7.67074062921326	7.78874142514747	7.90520670521575	7.71191500827013	7.90113258658583	7.86835364610449	7.69549945124374	7.86414253050945	7.70874983137981	7.63020900279098	7.83767339371864	7.63210123398701	7.75972166281587	7.6897322391484	8.00259500993896	8.08174727067026	8.1764567542201	8.06845972372217	7.67488386134223	7.78657694053665	7.85060972890997	7.76493241483805	7.30176480833839	7.51393007011159	7.78410021912799
ATP6V1G1	6.31077140753024	6.93503399260615	5.96088346744344	6.64234267439605	7.02408977530993	6.63918153018163	7.06531682371098	6.90254525817536	7.05279412883418	6.47223988084806	6.79235990492677	6.58269795400902	7.03471718284124	6.2155924302218	6.42339968255272	7.34441459946579	6.69043178062499	6.58576078096225	6.64367810538258	6.65439815331133	6.82012145330582	6.53627811486761	6.46305426724048	6.87222783522313	6.96308891928078	6.59792835681378	6.96559499504921	6.46190016067951	7.13863928432348	6.75987298992681	7.25496216017414	6.66575865289568	6.90037772002561	6.33407815110143	6.46129258072663	6.82013297207139	7.59309826442397	6.79177687951229	7.22227229612851	6.8997086239224	7.09166573529909	6.82797970242399	6.75496509174816	6.58791555328333	7.02489912035263	7.14409795014305	6.90192470650042	6.96473319230502
ATR	8.37709073279906	7.9350946492503	8.04893848363865	8.37770021413205	8.00177444093759	8.03810751963672	8.2737502971076	8.10932514047351	8.42287338307489	8.11856718682845	8.3730304419741	8.34251393371438	8.48790479118854	8.43772066047752	8.25568871689965	8.01023987593477	8.02477363297625	7.64326403418064	7.98378430383364	8.03636743792459	7.92138994303133	7.49753467816511	7.54091904726287	7.53374082988713	7.90989585820987	7.80996057785686	7.69096327263891	7.94194673121987	7.50457368059802	7.73875503656673	7.61069407232606	7.9903712703851	8.18789187183942	7.7427875606548	7.98111677290293	7.89307746702906	8.09194512213629	7.46185634898479	7.61862045142823	8.05523275447156	8.0004396384186	7.93483610865486	7.41012225397995	7.96662491335174	7.69676595146969	7.96199532423164	7.65272889023652	7.48935009474447
AURKB	0.0636317364053477	0.000673834661265849	1.63114645664105	1.04069598777528	1.09464355556907	1.56939542433057	0	1.65319162268735	1.50955641965232	1.03687536241233	0.00787340669831469	0	0	0	0.945646900627942	0	0	1.57143754597445	0.00902621229332576	0.00387698112993894	0	0.984298998051984	0	0.836075552946692	0	0.847767887215692	0.00173079243690193	0	1.1277150335531	0.0109384458841538	0	1.01672428870029	0.0157603679136933	0	0	0	0.04352490938967	0.0321565682005703	0.0519767124924693	0	1.07934343011412	1.6430413636541	1.55463626029543	1.79307807985566	1.52117596766326	1.01173033976787	1.05533671895609	0.962665836037023
AXL	7.82592829349247	8.50417906982594	8.05491247440908	8.02485640314039	8.20709685772312	8.10105009495752	8.34589202983246	8.03235791161803	7.40151878517493	7.52341982647182	7.5275248747067	7.20870515709304	8.32513474794629	8.36379244481861	8.74961402622586	8.4642622135976	7.92863500941028	8.51415822901808	7.85358320056106	7.69772434736768	8.68456283742671	8.69454831706938	8.74295261843844	8.54967374489812	8.01999999512166	7.96964725459433	7.78631981557711	8.13520667036073	8.47773864024733	8.24326817583711	8.20047371533656	8.24085379449524	7.69216382644628	8.29498169346676	8.07200738088357	8.32442057634643	7.99311134200824	8.66387942265172	8.22128659469418	8.17617129003863	8.21890511278404	8.86158311295856	8.66304002560624	7.98585079616833	8.09748024920024	7.9142739927787	7.44442054640611	8.18194499577057
AZI2	7.92307003473292	8.11807061770362	8.1056875487409	7.95199960491152	7.8863207057714	7.77400277913074	7.95989055012776	7.83580650529525	7.90195665592683	8.11273867131096	8.01113220892348	8.23776256845531	7.95881921907268	7.74832457468363	7.63934085043458	7.78879161050441	7.73465692523312	7.84755761012205	7.71718889547963	7.89545428393492	7.78726837762165	7.38405592646746	7.518049850285	7.52866358395605	8.10819849574581	7.86024964003402	8.22573426838788	8.06315256772855	8.03822753554745	7.90625903626334	7.88635036942472	8.09688993583054	8.20398191514277	7.80252882312931	7.71632124731291	7.88750209459987	8.16857271238068	7.94311001054579	8.20700813774119	8.17150063017695	8.13969083051529	7.47746417330488	7.79266978461804	7.53503124066274	7.72788097201761	7.46024511533764	7.75074069900514	7.75258795769914
BAG2	5.50198282507538	4.7047719718108	5.09670416056388	5.1288526972767	5.2409723455611	5.52348587589504	5.41528612984839	4.73331718698139	5.63376103213197	5.20528464844624	5.13667390634468	5.76343809651354	4.84087875220697	4.02047219102772	4.74352297929195	4.95454418549103	4.21285186816637	4.42980051801201	4.70253042024021	4.83209799039127	4.67194160171175	3.28273393883534	4.29216582929313	4.87481020825448	5.09856357129638	5.02185318734812	4.59609977227017	4.82978393990344	5.34342026322264	4.32122783260634	4.830065112304	4.73520560005277	5.30616601053783	4.50671071666182	4.88394556372272	4.92679682756834	4.81289183194234	4.53852400729351	4.27761943347449	3.86166302720013	3.98855332031927	4.29791682839139	3.93196487086496	4.28467517797806	4.82473242469368	4.19568586073746	4.12368363854512	4.5063838230379
BAG3	7.54355632935978	7.08118461758418	7.45770673442602	7.91347762150771	6.976904823012	7.47458784021861	7.51975699085672	7.36827833130677	7.69401207225564	7.48873570373766	7.38210435617106	7.72596217573021	7.46660861912802	7.56783278529034	7.79875540396745	7.46097524227743	7.28788476493299	7.30194744874084	7.15709968376932	7.01396933206351	6.964859605484	7.03233907194825	7.16103629606376	7.18255267599508	7.14901171863386	6.70352110731834	6.77959872994778	6.55521313023349	7.03510120706013	6.53305636673989	6.58360824345591	6.83048754693273	7.529999898651	6.88361048163577	7.16467979383543	7.09484481348535	6.49702135151053	6.0849137774427	6.0509430309658	6.18516057866251	6.92775832740631	6.60367623861929	7.00159051990912	6.52285248057491	7.09463378363163	6.48499093330603	6.58074111231573	7.05012846158469
BCAP31	7.32149937582507	7.18419368501118	6.60852440675678	6.90754534303192	7.02497460038372	6.82480197693051	6.80854817539273	6.67292573604487	6.86429569299352	6.67957548191388	6.22203097189967	6.5089924460507	6.9549763946629	7.01080090785299	6.7050544303549	6.82762534657071	6.65039103149263	6.90196035822658	6.86588880797712	6.76651580778246	6.62702771068948	6.94399688142142	7.01597705941195	6.69334493096955	6.65163017363463	6.83245620455553	6.76629030907404	6.44591315035277	6.37377807878035	6.80079412229425	6.99003840730663	6.91856635253357	7.04740874311919	7.30591137072011	6.83254768683036	6.57564851267768	6.60924035560728	6.64797709879624	6.74259414400254	6.2418911667571	6.74348234242174	6.94652839553027	7.00168459849475	6.68417990215376	6.49296093943478	6.40064077529984	6.82061554242511	6.72757342349634
BCAS3	6.42595392487524	6.02678895491038	6.79973721046354	6.74531309000808	6.33730774612369	6.39286160126924	6.67491094299913	6.37859889884159	6.39532696576635	6.43727298383707	6.77863092510859	6.62531289872531	6.6018484336229	6.87281723546652	6.61331211925271	6.57294072323096	6.74206558502696	6.80425512672376	6.6434482401097	6.76631908028711	6.80133603263195	6.4742694503468	6.94903739649507	6.82340430663559	6.25223232819228	6.87350555912971	6.59640451650468	6.55531280058904	6.9239217306756	6.56514168868086	6.82495509357634	6.94270886574639	6.59802204584368	6.51836139860829	6.65931663022832	6.80024353878188	6.49589995637656	6.6803992147229	6.32685146664602	6.51157877187416	6.80225783059691	6.60322256481475	6.94686117174227	6.81119284480034	6.68488510706087	6.72570678894406	7.10754951833831	6.62054946124044
BCL2	7.88271694562444	8.20399952749017	7.94587945999463	7.73205210396387	8.16614133498073	8.32442961165214	8.15829464213505	7.89748030554718	7.97057131587402	8.27396792469074	7.95208604267515	7.82524896191642	7.65080425383072	8.28256328882562	7.71104575705309	7.47218673799989	7.50230745438997	7.81649339300511	7.55104569615071	7.7186673578762	7.99448005319837	7.90310485234215	7.85393342298305	7.49075353853453	8.11224318555431	8.27802461022908	7.91836161384974	7.93032434246921	7.78454096630831	8.39484956025513	8.02453775511768	8.26013864819047	8.33944744727857	8.21386297498286	7.67787933840308	7.84584817414592	7.67338410978884	8.16393037449944	7.88563944541305	7.83959944939855	7.4705534592052	7.55489101930768	7.888942210698	7.71675863171115	7.81800149742784	7.99695453830393	7.96025998419181	7.93109262718946
BCR	5.35714617084142	5.21345854906202	4.85031005413072	4.5455341580853	4.59370291414331	5.09825610148886	5.11843512379538	4.23846590459424	5.21055110332524	4.98164969060707	4.29943294127362	4.44881149544932	4.60599010903196	4.50583047454403	4.34421409672152	4.79407384898132	4.2161128979152	3.96981218850787	4.38055060495957	4.48417666989766	3.85614606640272	4.77521390846152	4.83062570943728	4.11102392730884	4.60692560499923	4.65090009987332	4.59584978707386	4.77966961249846	4.90370201998119	4.52950871285536	3.7710033077952	4.35725744885176	4.7992541621327	4.18307072201811	4.40468967898739	3.73110533529695	4.86559408187519	3.0641306815977	4.80052054686922	4.35041957205539	4.33989442450473	3.71925812150287	4.58178519415161	4.27356044658552	4.25836497644355	4.02570896166284	5.27745672889817	4.78317315600191
BDNF	2.72686515023652	3.1736452823837	2.89688737068174	2.08952150125914	2.98831959890731	2.77693428828232	2.31043473420537	2.1501516972903	2.43096471994874	3.52380514740255	2.85344700994665	1.92063548059254	2.81146861674389	2.44952502631616	2.47422962278881	2.7593893161799	3.23298953920881	3.56155672123305	3.05124966351537	3.19134112078412	3.38679841065584	2.97031208219773	3.43580546817596	3.81812324632276	2.86292351299974	3.52434525863125	3.9163883437243	3.67497530326513	3.82038632189574	2.65841197063508	2.87338989416987	3.03422588407873	3.41630866437045	3.46075914736128	3.05428323692195	2.31152295464756	1.92867857013942	3.01640596793351	4.37008106572995	4.05242058572877	2.50092934870603	3.28549466355585	3.26240683902585	3.02898684635254	3.04133119085528	2.34874076143352	3.4290598755862	3.24860483896297
BECN1	6.83657333658026	6.98157653625043	6.59237854012327	6.8685912743381	6.54729998442703	6.63914002767873	6.63219090684276	6.37935682365675	6.40993805373285	6.55552212864539	6.39150509671887	6.44761517850513	6.66427469264502	6.90540290094227	6.83981584961457	7.21096425367814	6.72890074789809	6.89015187940691	7.01231998361051	6.85780353250836	6.89741625174962	6.92097916217025	6.87843742196419	6.79090994433146	6.21994234957624	6.74725493784835	6.79278486422383	6.76482521230337	6.51440298668975	7.11680571088357	7.08050362953729	6.73666507807801	6.80640834435453	6.83816316117759	7.29735774316334	6.98346899918381	6.59195535268376	6.49038661193709	6.81077623501266	6.68495440735509	7.03057349768605	6.81374139966418	6.75513350461813	6.68566415492684	6.64528038926651	7.19497605412922	6.82096316256893	7.01870167253988
BIRC6	9.76448438386907	9.75590150820551	9.94143547687474	9.65429611756761	9.63395769997196	9.71142472504038	9.83535715884952	9.76807833910683	9.57362200142057	9.66485014798598	9.92018550467695	9.86388252295698	9.70591658804333	9.64072309633783	9.75025934598142	9.78840273281158	9.79171036547002	9.56899183609054	9.71902013163105	9.904743878555	9.9089651739068	9.73290254497769	9.83388119910032	9.76238566574925	9.91356853605311	9.62212587492819	9.92437832247017	9.92155582047306	9.74830498876382	9.68830052076064	9.73342257651901	9.7557805663231	9.82605895624221	9.72093822565546	9.81676086379006	9.76466192058886	10.0204275855513	9.74439070604746	9.8723203290145	9.88322914850079	9.80068563796798	9.68661896761302	9.79262091783728	9.88273893758089	9.64664501382908	10.1195387640497	10.0281700938477	9.64415124658062
BLZF1	7.19695081629714	6.64822002458304	6.95792074775964	6.64293714477917	6.96073677706429	6.88564638473753	7.02182842840129	6.65767614557195	7.10928527092571	7.13412455209529	7.1382104542976	7.01240754764667	7.16191603317435	6.6923066131045	6.9940133912414	6.99800651319655	7.15405009141199	6.86592680336248	7.00099730018548	6.56444018386168	6.68195634966422	6.40900924015743	6.79149590611192	6.99262643446954	6.8047522887135	6.85136031636806	6.79280991171236	6.5700790874591	7.12609276602043	7.11697797586873	6.75224476047578	7.05833518999794	7.00041876288844	7.05121132376143	6.79650413946523	6.92404841422857	6.81275132147278	6.35450259267264	6.58116890257738	6.97967745548154	7.07965932802572	6.63605173194711	7.31081549196147	6.77958670896395	6.88696002399888	6.90795089943471	7.07410433812902	6.82696087861255
BMF	5.19576496578879	5.09178434822782	4.4277979596163	4.84412609106544	5.15878904534356	5.4270917888944	5.44811881165908	5.56947506041693	4.3556073450216	5.46931012248353	5.2203930543897	4.67721781336758	5.0798542274788	5.50833453350968	6.04194026636594	5.68093395065184	4.84840608887593	6.08152349937965	5.41468271107421	5.416695355012	4.46939589542932	5.52224337649761	4.82884724293682	5.42376274870672	4.53212282110194	4.96572263864538	4.81896591711741	4.2161747223225	5.13781608373873	4.88126652749453	6.21940098062524	5.3207317364587	3.92519744850721	5.03076816054069	4.92136552949186	5.61173245438355	4.13930570223355	5.07806267456377	5.0118863276764	4.76363913586397	5.52470598883081	5.73546573896196	5.8454963612791	5.6964318360704	5.18815153511844	5.66802990404721	5.66950537638104	5.47735642543597
BNIP3	5.55551055724868	5.61885426772251	5.45431446335017	5.17397410250992	5.94746192521	5.1766706463586	5.41497595077196	5.42936414848915	5.23654562548603	4.98639688383846	4.80683935765344	4.96886102770975	4.4856549752485	5.32279901536925	5.17197554192704	5.13456294503334	4.84882259740476	5.36420603763834	5.10261097280524	4.61085105708294	4.91143939266531	5.61184365542585	5.29393935498881	5.25144264289532	5.32986600151915	5.81928913207676	5.86903959061103	5.21810598621311	5.63462430156007	5.8780273216434	5.48589162617425	4.79257146311221	5.77550774252591	5.74669352565266	5.96974608332554	5.83839116158093	5.26046320864219	5.94071378226303	5.6455098968324	5.4811165327683	5.03586702289257	5.41211803965337	5.32727051803378	5.59471226854254	5.14812086567421	5.07022994823982	5.25070581435399	5.64959260005996
BOK	6.26366222310923	6.25213067316894	5.35004895895595	5.96885602887098	5.63295875307313	6.15744749105964	6.32859765273194	5.73316307732556	6.18547863005251	6.20641182750295	5.37394388911586	5.67963540863932	4.95499804783081	5.76784684669633	4.96751511244164	4.67738265637923	5.4797879299379	5.49439978667422	5.96460022759753	5.90734278804073	5.82135228599175	6.3600286481415	6.0163201714209	5.9880088315479	5.79390987715882	6.36077974787948	6.11980179244988	6.03678632466432	5.89685821583421	6.79799836180618	5.54027946184044	5.68036168978925	5.72150201927919	6.38755235430411	5.65799042970029	5.49386587833094	6.50403011977286	6.57123911078274	6.42334341693002	6.04503349726712	5.49940577917569	5.4522456033875	6.20287547436497	5.44131998935617	6.24194721392301	5.31154249355095	5.48079547756156	5.9649816390991
BRAF	5.49670065264495	5.95846887874815	6.30647261852993	5.58014621695237	5.87659588669239	5.55146820490916	5.63217469839375	5.01367655579593	6.09259524299167	5.96089322256856	5.72345312998599	5.83211547076077	6.06463518620764	5.79161236732843	5.718168536013	5.19171843024922	5.96344397583009	6.23869266457012	5.86548477966353	6.45037858985213	6.02670799862305	5.74801647909337	5.8785630192117	5.98740239080734	6.19525356631911	6.37133642220805	6.61110194409768	6.39706215875567	6.58056845363178	6.48131490233257	6.17419049079035	6.03627587982476	6.03708576461809	6.30479668832576	5.75856376325438	5.78450828837833	6.1858428172521	6.67527414460379	6.04164258326109	6.33262795961446	5.95646837243056	6.23508913841625	6.18317631027195	6.2262737906236	5.90771435515996	6.19516057266421	6.22847125324814	6.06978557640501
BRCA1	5.3911856857416	5.36181487099112	5.79610764648063	5.17488757817509	5.37251251785776	5.42688940899666	5.31043550537621	5.23513037105601	5.42966026302881	5.88281744235625	5.54150349779141	5.83493792453832	5.32026328001304	4.94564807804858	5.05437853017028	5.23339679702381	5.10514046160203	5.87939449951401	5.34318841356209	4.97953378765633	4.82992395362983	5.17611465738092	5.25704665851477	5.01543300993209	5.11718204897849	5.2746002948154	5.47037991972053	5.29322134775913	3.50103339929827	5.28042818172713	4.7754193437903	5.39238741807352	5.27288499560439	5.18548391679994	5.46772307050067	5.14031377494792	4.88992158626058	4.97492434272889	4.55102910584439	4.20221212045468	4.57169172405812	4.71454074993007	5.3967907756494	5.40806603748871	5.51416510423025	5.60900810609723	5.36425804289514	5.56775969376798
BRD4	7.36387789550008	7.05963472605853	6.97121121248429	6.86989777461597	7.10189268242894	6.77374237007351	7.38071404945251	7.43356378844686	7.24244660465815	7.33661305446971	7.32713279266073	7.17248616271064	7.16884674669865	7.1545193816383	7.24269754114908	7.24767297010016	7.07542975280976	7.08995991276332	7.24849660891215	7.43431870236792	7.42440344717664	7.07495320893687	7.33777598608389	7.54542264077849	6.73847870094771	7.19757678828608	7.50318673005634	7.06840453814739	7.23638961766985	7.14992104023312	7.13676267898216	7.02496514942514	7.40914198099507	7.00996905730091	7.2705309297697	7.36698809969834	6.95002771258827	6.9092783043446	6.84712137331643	6.81478063399229	6.9561405380931	6.97342179460881	7.211241387378	7.16077698579304	7.06390179851389	7.30137241922832	7.45068672109018	7.15857643660986
BSG	8.20436417961882	7.58177537064382	7.45826906272118	7.77416909140446	7.42683054964275	7.52889009137053	7.5956582664354	7.98744144051852	7.66788748208374	7.74475045902694	7.53512852229774	7.73200463777958	7.58798842418093	7.6346808809602	7.63310152478364	7.83291667147728	7.22582638550224	6.94793559226669	7.21916376587226	7.65443652064687	7.63921412658712	7.81208289501711	7.71283868532666	7.74820251552753	7.97603873308578	8.16584218349974	8.29215831524685	8.04189241977185	7.79183817082664	7.84811506144485	7.80620318709172	7.70878138939165	7.77181815804626	7.77302863254618	7.71648392109451	7.83043635480165	8.05927793350799	7.6902232429114	8.11588148083434	8.18125284331772	7.45178248870415	7.17374068807149	7.63505287237368	7.42266220416094	7.89764545278085	7.67653839754113	7.96627782037701	7.8972634772881
BST2	5.30179591398861	5.00440739043267	5.26981263857589	4.34249073026526	5.45097972346618	5.6400850679945	5.31035102153016	5.46825790338	4.92548149211635	4.83677153894422	5.37253529056642	4.87685976636758	6.12645029268989	5.64515602788549	5.20685136221071	5.02140699959616	5.59880181100654	5.80505576679237	5.72919047085459	6.19352536196335	5.08435395602167	5.55222923448997	5.64458379292733	5.84250871784751	4.92626318139761	5.94079932608354	5.50312354170044	5.21819399069813	5.73374233299844	5.32091400451433	5.70614945003473	5.78992581541777	4.20388273896539	5.77155564792466	5.46413352253441	5.47441230187767	5.58359326970211	6.0184264935309	6.25246546895189	5.08580577519418	4.82430247116744	5.411716625349	5.49042239111191	5.17926709346941	5.07181913050117	5.63948742578184	5.57778206084401	5.47566172279696
BTRC	6.40259340746619	6.46377173689324	6.20985199764337	6.29785506884762	6.37731131963692	6.70847308598715	6.46407572093945	6.6077119251181	6.28324571791249	6.43715928362638	6.62075960717062	6.58308444466082	6.77314557652577	6.89530579834407	6.58588669874911	6.56046844520873	7.00606524760399	6.52572987307689	6.56635167815708	6.41743578659198	6.48637100844559	6.84958053519655	6.79184233299481	6.91275404336123	6.65382336258865	6.64903672324267	6.1613146480171	6.61442772964349	6.78737376442728	6.71634773465557	6.13512809358814	6.55962253745874	6.27678849112542	6.57539134706115	7.13772613803881	6.94705914154293	6.32870684287939	6.13141657965889	6.59520090544008	6.2787788408789	6.40320334467241	6.86707516098954	6.63581206840096	6.67998839862034	6.35576202021608	6.40045376940763	6.54660236880455	6.44361485677569
C3	10.2706099454959	10.14263962839	10.2957011711226	10.260816995978	10.5543904924832	10.6687332933204	10.9351955302011	10.8098257186342	10.6414533442465	11.0113659352553	10.7105561579271	10.6410028404139	11.3346766158343	11.2169757613641	11.2557617832583	11.5030744090159	10.635023655054	10.8770828128368	11.0161416901103	10.5180677371332	11.39715439556	11.5532326526995	11.3511589483781	11.4413623221198	10.2672706962355	10.4707091084098	10.6777246664834	10.6567407680549	10.8517576222424	10.7740166126239	10.7068443355066	10.7549301217014	10.6075979313484	10.5144132916796	10.5468487990888	10.8933361524495	10.4540404974557	10.5957664754339	10.4250032946195	10.6433943769041	11.1019451334674	11.4023897920396	11.1447333619948	10.8188634144996	10.9129004720131	10.201709999127	10.3765790446162	11.0457696334439
CAB39	8.40374134188171	8.62273515679678	8.51005541869734	8.44574781655342	8.62080614769688	8.58869744052476	8.55436315106066	8.73046410463743	8.81854595401281	8.66087961405056	8.81608558908035	8.76684889783665	8.43330124561025	8.64760454693689	8.62281939286087	8.52989819210222	8.52480460661838	8.51788027958963	8.34447610095198	8.59878399330039	8.49428282599049	8.65993479748147	8.47507028346118	8.35927591744291	8.45967793913074	8.31265819453251	8.43355158016449	8.50557389053011	8.35085523748259	8.45286583241638	8.76760606831742	8.29850697632192	8.54111351287567	8.50754733850288	8.47722042185398	8.45334687688231	8.18978859889262	8.18322294859698	8.33077279402331	8.3406108956431	8.63391159346097	8.28811886141507	8.36927142802315	8.57985740673742	8.71905244359874	9.11807432284977	8.83163405591115	8.89162381880009
CACYBP	6.09016934813512	6.44721082695435	6.16588249783023	6.33466056962286	6.54203324814423	6.07528747630795	6.11765963160038	6.29714581670057	6.33502938825366	6.6474049554392	6.3359529391417	6.33485556966594	5.81397690080288	5.96795767474822	6.03462470848821	6.0431404380427	6.02491767201386	6.32897374791859	6.43284532793241	6.02510691355046	6.10463192780591	5.82412644818412	6.0799078223359	6.44675654142269	6.2417720146814	6.32730783535532	6.07756144525994	6.82914840708214	6.25892105181588	6.26263092114209	6.17382196474319	6.3027452605137	6.1720949085505	6.08903941876744	5.96424968805628	6.58050717887124	6.62037328426838	6.53968207909508	6.27313247370439	6.27929716592562	6.08146394900414	6.3358594325239	6.12472384338373	5.5778678394585	5.97187597273085	6.21511368396095	6.36752935116174	6.62199114396199
CALM1	11.7105349519603	11.6273269931687	11.6462447276567	11.6438015263891	11.3524436241839	11.2929925683807	11.2829043978355	11.3948006662351	11.48807190081	11.4866547941108	11.3677290396111	11.5333958613675	11.7734845827274	11.7328128003127	11.7747464218449	11.712817679921	11.5791682296764	11.5497879102594	11.5307329672509	11.45093767511	11.4266355439753	11.3216949628909	11.4893738574003	11.2994745495513	11.2913482660813	10.6857167349989	10.9780117830775	10.8756088463204	11.3926894171543	11.1390258186233	11.1967448019004	11.5227227893998	11.6090206370997	11.2850454073432	11.6760564019344	11.562484862296	11.0574828108552	10.6346397704992	11.1440517636162	10.9889228553627	11.2998333860058	11.0351446963618	11.617196039921	11.3720573579547	11.4197207868242	11.0276283884747	11.2371606867387	11.3306375192999
CALR	9.20281946465979	9.15409421362908	8.84555992801841	9.22749187988746	9.11099190195427	9.12906125510742	9.0968433649358	9.27847878538165	9.22486446092815	9.15647432052138	9.10386090923159	9.00118040577141	8.99543344185363	8.55956820734221	8.67555130231732	8.47589212198868	8.85248125910018	8.66789276031432	8.98078695433672	8.65820741416178	8.70061845480257	8.67369355100277	8.65067255166116	8.65016147263004	8.72189776029177	8.99224536385955	8.93326923530138	8.5515238856174	8.44923121973534	8.22339336634207	8.90338373167328	8.47512155069132	8.52431369294249	8.48215749043652	8.54986384255405	8.48078863092243	8.20782078125641	7.7941658507584	8.01601058366315	8.15158884799009	8.27837567747602	8.27287962511058	8.65595063851829	8.19972186697153	8.56448383227953	8.28289503243665	8.48313799651207	8.81184162707009
CAMK1	5.51907999624981	5.43049811116482	5.10020348795578	5.54438446282721	6.02640764190385	4.72062575377856	4.57279966877278	5.31636650512957	5.20014914175137	5.32602991982314	4.85948355141234	4.87752884020545	5.28853891688358	5.10809829005254	4.73978631318804	5.29775383435891	5.45298006369492	5.83047008929425	5.64146080549745	5.3465263430392	4.90874145437907	5.72282090365556	5.5572415966264	5.52773721383642	5.07456073364389	5.862228342308	5.79240437110541	5.55595527411416	5.40908325889183	5.35803520193895	4.56331779882695	4.84469810986034	5.56330298122831	5.21776693778629	5.46439875985083	5.50233784470424	6.01718280471434	5.88462982227544	5.96520144925961	5.71327143861716	5.45690342389018	5.12864123071649	5.18256416948696	5.12371238275212	5.32444790027572	5.45128601981626	5.40485601663372	5.56554829544773
CAMK2B	0.0783390438447222	0.000831864214455466	0.0188509085470762	0.0165477882937593	1.1021067381859	0	0	2.65067512020083	1.92186738670686	2.35844736110024	0.00971686535096935	1.54680105009386	0	0	1.52645829885068	1.4497839357287	0	0	0.0111390283624885	0.00478555688422837	0	0	0	0.822223419214889	0	0	0.00094132236471963	0	1.10702624509439	0.00595370747879573	2.27335320495899	0.00296568995530186	0.00858176020488631	0	0.952543244564439	0	0.0237566946024532	0.0175343712859419	0.0283907744797977	0	1.06626227817721	0.0102661529744392	0	0.0358916362225599	0.947302608315942	0.00208217155009117	0.00973844476870729	0
CAMK2G	6.47289039068961	6.61905594691627	6.6549332070822	6.4284029599588	6.5473660231715	6.55157154250961	6.66076729095838	6.80657287857973	6.81935182505443	6.77966396807682	6.62111456453301	6.84384346242754	6.67657012242897	7.17484745084752	7.09584671465948	7.26718461006896	6.85055131102433	6.84160292589907	6.74511651793767	6.72546362807566	6.8589674478376	6.610309894621	6.54109013290337	6.89126789096614	5.92630705134671	6.62373876618574	6.33348419177496	6.59973279234125	6.56914864595448	6.54910946116663	6.87085131161005	6.88139869948056	6.8865951830675	6.94935573688053	7.14636724450685	6.94551023499674	6.28614253816504	6.61395540028624	6.41593268320141	6.33172924728799	6.66567068131259	6.74168392052231	6.66295494586409	6.82895220687571	6.92085148320608	7.08029720021549	6.93972240126876	6.75328521607372
CANX	11.7321598719522	11.6701402465865	11.6071194927943	11.7703653128098	11.5178006174413	11.5115343421206	11.4726050701949	11.4479072693224	11.4781289524943	11.7407874191768	11.5745098277959	11.5828729415281	11.5267758886554	11.6431589736962	11.5014436118648	11.3843917876644	11.5632839214432	11.6894787097149	11.4551384279132	11.4361812009779	11.6627869117815	11.7623990309154	11.6668795388124	11.6246644903539	11.361250650472	11.4494953589734	11.5713550345394	11.3452738503438	11.5982926417204	11.5201600340415	11.5830334281742	11.5643674101546	11.5970776706384	11.6147309532417	11.5771276235325	11.6017671206067	11.3429130195025	11.2970730749864	11.2459679872261	11.2737295984064	11.1863875788456	11.2432976096597	11.4958948779485	11.2807837121236	11.5312226027614	11.2899571114619	11.4405805059842	11.7120520167923
CAPN1	5.13982742634706	4.81174498589182	4.80202431813859	4.78947935683007	4.90781486875238	5.36006391981569	5.27403301872991	5.3146626146967	5.46175917913653	4.98616834689396	5.22002585888514	5.09533665853253	5.15447348163985	4.85893648991152	5.01482725160785	5.16984407906285	5.48470071335531	5.2937582004175	5.22741332569042	4.97920964231057	5.66750819267889	5.5529238154636	5.78034485242197	4.94550119773317	4.42733518674445	5.14518403151799	4.81891382294121	4.49277524763921	5.40186682856153	5.62412398876904	5.23019288929002	5.24480902426488	4.69344862008807	4.61151872720162	5.66516653642806	5.39535753625807	4.56377475585971	4.47927168712963	5.06486747477186	4.81464432868441	5.48863946313022	5.61296164303048	5.58175375376027	5.16573785332031	5.54247380797922	5.5478058332571	5.40188305315142	5.27962570344053
CAPN11	1.4124929427022	2.32558300821049	2.40489284539725	1.66623721567357	2.96246802836638	1.55345664025968	0.988319007685873	3.56158846628619	2.18407419482085	2.64826523525511	0.040760041284071	2.52314659081741	2.41177544543787	1.44959663628124	2.48999376231083	1.32713329464576	3.51173633288334	1.55759787434394	1.63964667429934	2.60512573719596	2.26245736641312	3.67759692409557	2.29764726141829	2.7266436119929	2.00730503063193	2.27907553255037	2.81730158637885	2.55807163378395	2.57516380516093	1.66129429122571	0.847877228692507	3.48772635289665	3.08797750119498	2.45563109731671	3.22159982571368	3.10631259211645	3.92022074127739	3.8624011239972	2.89615421022221	3.13439495171172	1.19118472986487	2.43928942358164	2.94439610073014	2.97846419907338	3.05564120594537	1.02870702355271	2.91030614803371	2.24539075212079
CAPN12	5.31308162332216	6.02659675741311	5.74307535407445	5.64198504932576	5.41803668385186	5.58148141046262	5.63224843545503	5.01277410950177	5.59654134777268	4.72822090260207	4.96019710794121	4.72753406232396	6.47517902620599	5.9715437633318	6.61865147381948	6.62236489717259	6.0276322095272	6.01618995440634	5.83918291123541	5.97868618667461	5.60629004016135	5.77427325749923	5.55630454730432	5.35680581763913	5.57509696024016	5.06999289324047	5.18140667390773	5.6149937972399	5.14311024034464	5.85163089653262	5.60083390309057	5.39335425766175	5.71742018208163	5.81971240157301	5.55267615001319	5.58183712020084	5.54572316289308	4.40792668449505	5.32014852676112	4.65560590345312	5.89440762654085	5.82296859651185	5.49064749422834	5.55074293388424	5.03233500398018	5.54839199467277	5.36753528919638	5.24203990207123
CAPN3	5.54984832933629	6.0267308963885	5.42602536771463	6.23723107339774	5.8817754222604	6.47496511242612	6.68902859256421	6.29781163621144	6.21682778106268	6.01075563251017	6.09569792068579	5.92381869793778	6.18648988812142	6.63071630318232	6.37789264874994	6.68706492946905	6.51196787474053	6.57147856295381	6.08131135047035	6.45102391755835	6.39978493153331	6.56698072836973	6.55677832294852	6.51028587123455	6.04059155407009	6.25067538482995	6.55048081000016	6.44631809235747	6.19125393743347	6.44774992511647	6.36211447745111	6.35802697713993	6.08434766190369	6.5342465334272	6.36999523485336	6.13430599399014	6.58636362078437	6.57646987508538	6.57343208861461	6.73919296497837	6.40203736154086	6.68011269695076	6.41100203670272	6.35607381152788	6.13031356937893	6.36513638971489	6.38705576449022	6.6353422902404
CAPN5	6.00215933686006	5.17423542509535	4.42814950975913	5.47763708629933	5.15957790526697	5.01093683197719	5.19789494160411	5.66642584472744	5.05037762193012	4.54270417533117	5.05131594121744	4.67695873441036	5.15236511638693	4.85751988249032	5.37918770192563	6.05819619726146	5.18190431268817	4.87749763470141	6.05508550963873	4.66979827919716	5.87426426255366	5.25232473197669	5.80560233672221	5.47614996941534	5.15508915178979	5.2786878568443	5.25888804896826	4.97096517116212	4.67726870552247	4.39760206036088	5.26748869326963	4.49649297139674	5.01055723661707	4.50129199704785	4.83282760783625	5.30883236988041	4.82588985839285	4.31874528922034	4.69221890850007	4.76454793589834	5.29522923078413	5.4421789423007	5.10679944452844	5.10238928803936	5.1910572210499	5.02476262796541	5.32442114213535	5.20842966798044
CAPN6	3.5878847122757	3.58905831348583	4.40672054171357	3.08917332129672	3.51817810225834	1.54125938417124	2.572107933551	2.48873464259376	4.02808908573579	3.65915506285822	4.21431416049403	4.39511989409624	4.21183125404661	3.67638780590418	3.4743990659892	2.51816497199384	4.30237452315137	4.61987386013847	4.29835004438843	4.92695022953153	0.403466422027547	2.54789183045154	2.55327449649025	1.90546325125847	4.88961714961121	4.66348286041326	4.59537747262998	3.55439008531738	2.65871089035895	3.39920234483688	3.67509524214655	3.36035710314459	4.95088772938311	3.8615333923058	4.20540412862716	3.1811253272179	4.79290688732108	5.90540903003268	4.58075086493043	5.00687028647718	3.50310802840845	3.93255648731666	3.74180963014275	0.713729375865766	3.56050510873253	3.02827125727371	3.44859106161647	3.61859516731196
CAPN7	7.76935252557375	7.99301081514343	8.14415500217805	7.61948012177889	7.73825047947416	7.61048547694994	7.84633414537981	7.68849429774293	7.52715134720377	7.74492278404709	7.47773787111428	7.75106659813378	7.54792802731137	7.60100566892087	7.69214762578697	7.75615486099581	7.69001476425905	7.85985406780731	7.86605492064641	7.66175379351411	7.89076973032244	7.793060218542	7.63661094364454	7.76346241170068	8.11233714593698	7.89473381660785	8.51520325458959	8.24192086017659	7.98410416767456	8.18162302637055	7.96240637293003	7.75748659859407	7.69924899470448	7.52470795861724	7.68438217994156	7.81935414624818	8.09921334275476	8.01623804309223	8.10993136224325	8.47696772200843	7.68300480815296	7.55485212480024	7.97924456095623	7.56703786462976	7.74634330387511	7.73974761276419	7.98515664265539	7.7839026723605
CAPN8	0.0125206287539982	1.00138122085865	0.00298416428793914	0.00261862263121547	0.00603377139712145	1.57402646947671	0	0.00439627615982176	0	0.00237433972951018	0.00153600818584606	0	0	0	0	0	0	0	0.00176121110076545	0.000755901222933169	0	0	0	0	0	0	1.00492965958928	0	0.0328044818848891	0.00882731506951047	0.943243543757337	0.00439828527051553	0.0127208074284199	0.939124307220946	0	0	0.0351660772778816	0.0259702225329578	1.7385935404484	1.98193393746828	1.07397805231632	0.015215280051923	0	0.0530692248560881	0.940810726144404	0.00308822209103371	1.05156481132708	0.965283501054652
CAPNS1	9.56289467012995	9.51413184941166	9.02878598005335	9.45890198131571	8.95644543404774	9.10095264541725	9.10721235327692	9.04793627441044	9.45541505155476	9.31355019149708	9.43511710390648	9.07891943413801	9.60536076182085	9.52123295866283	9.40804505002167	9.8356343919686	9.81587450049023	10.0044550759142	9.84191089643721	9.66539897052156	9.77321242697217	9.91042304186264	9.76243532260683	9.7147103891978	8.93195106056766	9.08891619222807	9.01432770581961	8.82504129974762	9.48888358884732	9.53900512705915	9.54012086201954	9.49986026363653	9.42173144257781	9.56575256513016	9.60019962595306	9.58509945561538	8.73811734110831	8.68309941630264	8.78976594068308	8.86069059019064	9.52343484699817	9.46337202759	9.94888760955745	9.6060060483053	9.43181366081187	9.46633273767423	9.2987874543048	9.47628987679047
CASP3	7.26015559158564	6.81168716513112	6.95767775580468	6.61180011879093	6.6828897110456	6.83717762201144	6.52741748578397	6.84905648872561	7.08115404364786	6.7089927256845	6.89645714358781	6.78261257903346	7.135781549361	6.77893661277645	7.17167981451752	7.21831716740153	6.71583031861358	6.57082575417605	6.58265809688829	6.77994134570535	6.97008641901976	6.50540492180268	6.87834523951978	6.70423799364129	6.37055959408377	6.87396522930456	6.0560544423428	6.1988247416228	6.21784886353233	6.6276060581922	7.19420598889941	6.44574488296129	6.6137391637126	7.02234762303328	6.60584682914871	6.37122805953821	5.74238337190434	6.69621299964426	5.74010397556033	6.08564447994456	7.25769011606244	6.99602273108262	6.71664336989195	6.73853063086247	6.61951135510283	7.57153290560229	6.91377268074862	6.45894972429718
CASP7	5.47081453952444	6.27116266523624	5.88423982586008	6.27838728967656	6.1636578836208	6.35888369504376	6.27364928985427	6.31999835607541	6.58326830181423	6.27003235152953	6.26109574457977	6.38369983554905	6.39304058010795	6.97055584514295	6.99528639036851	6.75279710904575	6.99542571535934	6.86624840808091	6.91592794015057	6.76630990073012	7.29439581051401	7.12703950436328	6.77897506643079	6.98707944422784	6.01984501489817	6.32251916405596	6.01168521061845	6.15977639461357	6.80435760486536	6.49963369336478	6.74095137488245	6.94266203346988	7.12663650188439	6.62899768124456	6.94523730056222	6.76738124156433	6.71260287394942	7.20567871834682	7.00670643951541	7.04521413364354	6.38473369048421	6.44996555859898	6.79340034495237	5.9155728527072	6.59238636808146	6.59520112590488	6.42519685792316	6.898170051825
CAT	10.8376676471599	11.1200514701266	10.8141879740589	10.9219178215465	10.7303298047294	10.9630604835354	10.6607102946812	10.7225280321875	10.7460032320751	10.9594642119883	10.4079306018624	10.8542288497353	10.6399368647873	10.9395349592018	10.5550544723959	10.6786195578794	11.007127381637	11.1181677916435	10.799677198504	10.8212311557792	10.9598757623437	11.0885554039306	11.0142556458679	10.8130886677741	11.2119923765245	11.2023044567582	11.1833018604045	11.3657870962328	11.0605176392094	11.4022347612749	10.9399590752464	11.2119479144692	11.0681989660785	11.2996968731761	11.1268198633002	11.2731601162968	11.2052112761533	11.3188371322047	11.1965273235069	11.0938859243478	10.771381671641	10.8587356685806	11.2800307737059	10.9325686919528	10.9570456744072	10.5303545879874	10.8054038549681	11.2489016572917
CAV1	12.4673863790301	12.4201008665246	12.250221309747	12.4586480094413	11.8876817595616	11.8545503424319	12.0820358099288	12.0786947441997	11.8798626386697	11.7291938102058	11.480349505328	11.8932343113383	11.8169930443011	11.8868783744307	11.4856934724658	11.9511332722114	11.7265676643816	11.6561189802333	11.6829597939744	11.5497487289282	12.0937059990958	11.8254932176281	11.9199434241564	11.828112755455	12.0351572063027	11.5667841638992	11.8868669849905	11.9557275349105	12.1412448905462	11.8865785236308	11.5816837420225	11.9266693124871	12.0422634704405	11.7127126663051	11.9225270171712	12.207319093953	11.6207964519818	11.0834212765477	11.4317684370214	11.7968808847163	11.9876462059429	11.8338518323896	12.094173374827	11.8034759393927	11.8174796460808	10.9570143551302	11.5181248972541	11.7984540639404
CCDC115	6.3471430822371	6.51204774252713	5.93371372653297	6.70011698977771	6.27048686653463	5.60987418181896	5.94248698814038	6.0072625063897	6.14585281049519	5.57330518823875	5.77976227230189	5.44584489909274	6.07961232504586	6.53518846119647	6.32932921072561	6.74633030195702	5.96149508091254	6.32899537209036	6.0130360217677	6.00239542567665	6.8580235672026	6.27063214827301	6.03743788255553	6.36507373439676	5.89347425214256	6.19100433224732	5.6840665508023	5.82808310102571	6.01145915717233	6.46414251350537	6.36350146756476	6.1235245360111	6.37133790327576	6.64524345490142	6.16381863764579	5.82853183023869	6.1852102059145	5.61890479788473	6.14780812434602	5.76391155295256	5.90316443129248	6.37347221625498	6.41171286754938	6.27650117467844	6.58155630624501	6.04772356957023	6.16444901855115	6.74246834339547
CCL2	6.80749625592214	6.39659827033812	5.38944081158659	5.87007377683288	6.52450596283386	4.87128783719809	6.78308171379037	6.21420416511104	8.00532699454498	6.20833257476674	6.50968418169134	6.31764901113845	5.94237846272847	5.13841967387321	6.0345072593093	5.82404373216142	6.14399816059138	6.47935570216733	6.54945871529011	5.45215316386109	5.13443861563636	5.63821571296747	6.18093362277238	5.20029318689798	5.69301700712933	3.63350372777999	4.59704611463606	4.05458184482797	5.97122498311474	4.66191297336828	5.70594459260294	5.7076965051699	6.79812177673096	4.6611436934132	5.85904290711994	5.32878786339685	4.49657799365058	3.71735647964967	3.88245828732601	4.71005963587891	6.31336941038982	4.0492597386984	5.45916618475074	5.97639003373113	6.98386085270739	4.41955163823179	4.82574679521327	6.82099316681289
CCNB1	2.80484505815634	4.25174530839106	3.42039802885986	3.09062812750764	3.52148935421709	3.96964544513796	3.89615876256354	3.94316432170909	4.62026281326367	3.88055175935946	3.63372923489484	4.32636717984916	3.10967665362377	3.56534409203424	3.89380800982108	4.29348435897764	3.48330730133701	4.29659478169655	4.13979387279181	2.83428844683182	2.92893492559118	2.96476097437605	3.97387702995816	3.10965373491541	3.29866351111126	3.01904705818179	2.33398400726747	2.77832540921881	3.81905171103303	3.38700341740018	3.79699937314413	3.83754269531512	2.90898628960663	2.4402734985171	3.05490553875839	2.03741817741809	3.0892741881793	3.20176488448654	3.14448385276946	2.54125798459301	3.15981425096324	2.13857339855042	3.94632297581072	3.96572066493614	2.44433534073055	3.72194950358889	2.70448875941569	4.32950329425619
CCND1	10.8863409367886	10.9172487956079	10.8943939004902	10.6457584859784	11.0444604320653	10.9616453922139	10.8785538989907	10.6928786107373	11.1214892544089	11.0945829402179	10.8204443504475	11.1325000173988	11.0830601071502	10.9763788926959	11.0329789309208	10.540735046053	11.4170061720945	11.3246696043265	11.2251711434478	10.9055375178226	9.7716492631049	10.1084056038454	10.1510796743108	10.1819960796207	10.2014830799587	9.53881368938323	9.57756911851597	9.43779195133448	10.14100344516	10.1728621374351	9.97515971588168	10.4998513036195	11.1507145479657	10.8019999687812	11.1623855297613	10.9371221898273	8.41785587670079	8.3176826302291	8.90805402859503	8.75107606335055	9.8368832082224	9.51857255578547	9.99398034400807	9.69766275720733	9.95910070799886	8.89599185247338	9.14147191477108	10.2166593659226
CCPG1	9.54397642540897	9.57799743585108	9.61229995317142	9.3502587755697	9.37737143957953	9.43015003963122	9.16819722104479	9.33204685548513	9.45374752254766	9.64764624621891	9.36652191821543	9.64893209856047	9.38938110547698	9.40642355576399	9.19053175833237	9.17924694606609	9.16207804582334	9.42836873178437	8.99575879739844	9.20011405183668	8.9412733466739	9.08268100453019	9.35926490658854	9.10998803134348	9.09645561110128	9.15194569650682	9.1612236244104	8.97869471255104	8.76892106896861	8.93153714087805	8.88882041202587	9.11582247970311	9.26882025628116	9.29901900306714	9.29108747670047	9.25657850869988	8.74576181334194	8.81166953014814	8.98516168976988	8.94844497531571	8.99188316504232	8.95783301276294	9.11711868294729	8.9574720604726	8.94055428015853	9.12085632963901	9.08992124510059	9.04387246532475
CCT4	8.03309131279584	8.28973494815342	7.92083828538673	8.1102630778947	8.04621736728994	8.18590966764159	8.12788921246565	7.83627751715257	8.01597073170732	8.06262442187276	7.63654869193385	7.7759156553049	8.02712160585691	8.14070745474267	8.11853450128567	8.01046565609942	8.04026547433775	8.26573848630146	8.33476480170953	7.93204386528241	7.83611479430003	8.1808387046016	7.91376740282643	7.94945935248959	8.46993841372755	8.37720963575725	8.50731750278239	8.44199423099734	7.9792256907164	8.21313741226564	7.97738341458852	8.14495428093426	8.41481828056045	8.50050592338092	8.54998015872907	8.4708220013265	8.64933881990485	8.89006938169716	8.84783127059281	8.72199897135633	8.14674312006056	8.02935304815935	8.42662012175487	7.96356062986005	8.44521350321809	8.05897442791257	8.1713572606811	8.78120392454988
CCT7	6.90208445162058	7.05956445155938	6.77223620316372	6.68754815067347	6.95924225599686	6.63917637460548	6.36327824043143	6.21742071498698	6.83102927359632	6.60313125898516	6.11823714676434	6.58268652485884	6.68909628937499	6.70583359270937	6.40772365097397	6.89126477057212	6.74165429038381	6.60041716296938	6.65860862058313	6.48462209872914	7.07563407544152	7.09626821308145	6.71290170739231	7.16508618569882	7.24323324371244	7.28411202483572	7.04481279771931	6.77765929211724	6.66034116254359	6.67358106494966	6.70207920570066	6.44610243783676	6.75044642506398	7.49920911123775	7.12642472369588	7.21310955378716	7.25576904812837	6.83663467780567	7.05318667216553	7.05534903500326	6.63490825425315	6.71313458759765	6.95744088337557	6.68780627892594	6.7464646550386	6.68373545818186	6.79355314812351	7.28720175766857
CCT8	7.6097420721338	7.88698531859597	7.79401257939049	7.78152143740496	7.97468872941545	8.17630291493507	7.8586960969288	7.83577747584526	7.60875956519299	7.51470109966513	7.6880067770135	7.47861414119662	8.04686174943064	8.02003388432728	8.21185985401931	7.81053175022181	7.67015116150856	7.60755813235137	8.14073299600086	7.55660664066369	8.04235596913477	7.87937803814026	7.87822028443772	8.00497808263061	8.28236306526405	7.84964975047048	7.7462266592475	8.11501312823991	7.76902048028125	7.91899632264134	7.76994246027605	8.06970713356804	7.8002907450347	8.21365975061685	8.24408486222465	8.05125490916575	8.49850550122117	8.56492302566087	8.39563364997229	8.54599671390916	7.72229750782749	8.02870843328474	7.83547171437845	7.73634056465655	7.80022643071997	7.92029391551219	7.61375617934904	8.14398214774019
CD209	6.99081352824451	6.67683827069566	6.52877528097529	6.68923690847646	7.20741979669797	7.36761424171753	7.19775454776367	7.24748486086353	7.50712620487243	7.46305542098405	6.88466035936244	7.19107835851428	7.76113925903727	6.95675381027961	7.44741753842744	6.93680185282941	8.14987607787821	8.82661840718773	8.13474404288746	7.27304977950256	6.93779839931386	7.19520877793593	7.24740341206488	6.78539999000268	6.44159585357292	5.71727680542118	5.94238421326449	5.90054858356512	6.16837621687538	6.35863582367007	6.36166840395221	6.24584471562735	7.01067539435268	7.05340315848665	6.82210343194214	6.70043474662286	5.83615096655037	5.18976212211099	5.66703949271735	5.91049213833643	6.91213301579831	6.75504428015785	6.91341381833642	6.06693933383246	7.24304966791127	6.62504760331933	5.98081573634247	7.43043024195774
CD4	6.71898417989989	6.3619824640957	6.54480142946747	6.3186734557766	7.50820830076868	7.55955668361192	7.20755063480738	7.74663704166696	7.43508667150607	7.59424947608063	7.23089205985179	7.40087638882694	7.27051743025808	6.87049389268912	7.14256365412052	6.85707611438468	7.32264532245451	7.81074631686007	7.21842504716254	7.31032997636563	6.07731785016937	6.56595365782652	6.72597103516553	6.5506677587149	6.09034497452593	6.15259029521108	5.84465673016808	5.96972783893081	6.70787289799927	6.20345354772725	7.80483429078191	6.6360200215454	6.39219036579942	6.30225373906444	6.61946304280001	6.52456862472456	5.6038214966147	4.94110205170115	5.43354419137924	5.50979879214248	7.17062323412728	7.03239149020713	6.39401417129843	7.42681241164159	6.93201181213704	7.78606562989862	6.88762192115153	7.16945406185953
CD44	10.0139722323043	10.3024198208623	9.66891992119269	10.0293251069582	10.1531112882443	10.4270668824527	10.2562518385672	10.3431999447763	10.4276324747631	10.1405889560036	10.5077194304631	10.0777721186287	10.3370966007367	9.8995481025622	10.2843395877361	10.2669597246557	9.79756919284574	10.2447551951162	10.2125807266603	10.0654842796761	10.3107198186428	10.3629892801563	10.296540647714	10.204940717335	9.79025594331592	9.95819100230761	9.8348710853979	9.79040735952069	9.93946946351602	9.79472485407968	10.3236876457373	9.68029277471416	9.77390681505354	9.73164203142058	9.54405131995706	9.77137257138247	9.44174148261321	9.55187819424372	9.50337915607902	9.60789790065538	10.8425269327833	10.3865480892685	10.2878410929817	10.5062330528685	10.2984718711333	10.8100680333445	10.1575186437869	10.0783085297975
CD46	10.9847421041212	10.8293184786431	11.0614707709212	10.8589074791748	10.8765531628861	10.9134918810478	10.8891580057705	10.7855163701081	10.7757988701004	10.988264386296	10.9225514818879	10.9754616172568	10.7887189381536	10.9554515459585	10.6780380271012	10.4796760954996	10.9814765713536	10.9331274133186	10.7946065700018	10.9305715407819	10.6640828849276	10.5615975180008	10.4957401061545	10.538318930316	10.6950446905976	10.5857947667152	10.7647139283517	10.8165277750868	10.6717827861347	10.7766066403234	10.6039097072074	10.7220207964597	10.9300330054214	10.6288387874287	10.7202735693328	10.8191243606533	10.7233803116034	10.6076532691236	10.7424925419524	10.7674818807685	10.6966442644572	10.5291135892893	10.6411069185561	10.7019863352324	10.7240052141979	10.6216965259424	10.4976245887518	10.467477731267
CD84	7.45317299436789	7.52794565192898	7.10218186783807	7.25910725276305	8.38115929412742	8.60350280935165	7.94830297543597	8.71042717198298	8.62995929091594	8.73725399681596	8.75131319847683	8.42459650414433	8.02216999721574	7.96805200212295	8.29871459101149	7.95782633764335	7.77779927281503	8.65421803836357	7.65916062827188	7.71873805900171	7.45095449401553	7.65973537207388	7.53330804342224	7.78260973556744	6.85142782473926	7.01769567977667	6.93046159122381	6.8768437100574	7.21619080809158	7.24361441516605	9.16032713647063	7.05897031809915	7.20500380314017	6.93552692436498	7.0056110529392	7.55072246698647	5.71526965754488	6.31648825674424	6.26496655504341	6.14538825244874	7.62511439744937	7.66641807027158	7.27441917398422	7.61419122300322	8.27098229209707	8.77979818597216	7.74244933822999	8.5174034947402
CDC37	6.30348178176071	6.91112187795749	6.10085836069065	6.08835644953164	6.48975050544355	6.50625506712246	6.44787813265047	6.10405513203385	6.50119600211213	6.03438721421515	6.52630397238182	6.58380567973751	6.18585219426865	6.38439925838568	6.22482999838816	6.26343346277328	6.42012313062431	5.97076131788438	6.61246348194487	6.45111004677385	6.15067563337307	6.34170929613267	6.47943100289439	6.4706456627184	6.36066363573403	6.5181486068387	6.73910769272441	6.44646364297283	6.09158372527966	6.6110424943381	6.01878592625706	6.41088268499696	6.33420876055008	6.56307356556397	6.27056182758638	6.33001355299618	6.11299110546785	5.97848023977675	6.29705313050368	6.1469074506105	6.0816696081595	6.12772210168186	6.62258846932193	6.32929645997187	5.83966321277301	6.31061943403557	6.22898459640294	6.22402960163248
CDH2	0.0246976564056285	0.000259627071488837	0.00589698307078013	0.00517498548793681	0.0119165733570988	0	0.99583611290337	0.00868518993022706	1.52654369036572	0.00469243724875506	0.00303609613583701	0	0	0.94965322996841	0	0	0	0	0.00348109279636888	0.00149433698755276	0	0	0	1.45821883453737	0.821113515761552	0.818303416403948	1.59114734900939	0	0.0631215430635494	0.0170560163115652	1.51314150066892	0.00850481559266726	1.05764110709732	0	0.931824185670424	0.854776015152206	2.72605679833347	1.11868161447696	1.77445748485634	0	0.0397036755098881	0.0293662787863622	0	2.23092909466461	0	1.59865133755521	1.06547515029366	0.955641648025519
CDK17	5.88410574759641	6.21381992835853	6.50916752709797	6.56292316939926	6.2520765291559	6.39302484696156	6.46411767999012	6.33906881699366	6.78606557761587	6.16764249802191	6.87046318807261	6.44834802126863	6.48115190091	6.31914140319176	6.48536928765943	6.30877158000012	7.22949055752909	6.51038852640741	6.59743055617624	6.3470236715125	6.42323062133969	6.13612540251773	6.71316504317565	6.96107899409226	6.49349710588266	6.3379274572519	6.27831175943055	6.55544211606718	6.45338482847777	6.30250021554034	6.49932741916562	6.70834120604087	6.77745350046049	6.43016368152948	6.46263918483581	6.4575368341626	6.97181855475596	6.41196435232382	6.83925285791912	7.01314058364034	6.69624938926484	6.3946769597677	5.71424436679355	6.51861507585231	6.52278002111165	7.04726735008164	6.93905463025753	6.59280808993437
CDK5	2.42358989415269	1.58973229652142	2.6772676934329	2.66596799174474	3.17462830754336	4.06251144763664	2.57401220754146	3.4430045227001	3.68099171267984	2.65841556948205	2.63249040036479	2.93297854237691	3.41389634476864	1.85158128958915	3.49099842484057	3.36674984666314	1.46784119896342	3.29770195732098	2.37880501793191	2.60835639512421	2.65131373970102	2.77689359934959	2.55796389177713	3.02136864172291	2.90209017934812	2.51848739052887	0.0111552311603181	3.14594476508861	2.57004867595286	3.51511488529202	3.35685727168557	2.03498182698218	2.67709793427613	3.8038873297757	1.45519583361413	3.98374136267789	1.88258990945613	1.80477441343476	2.33429260338348	2.96422775513072	1.75924916750039	2.12102950592694	1.51670483547118	2.72372598488689	2.19329488120568	2.60731579857654	2.90823679151352	2.93285941595908
CDK5RAP3	6.00208726272829	5.93509385527608	5.23407075344248	5.94611215402275	6.06414716138211	6.1764235287069	6.23638521550339	6.35618744042277	5.69690637981956	5.98652481161642	5.69587558723451	5.83079408102459	6.56649835228902	6.52105030694593	6.09483189103156	6.60334706323686	6.58467075336894	6.23815125632506	6.39762902389642	6.3466354301722	6.0719344359721	6.50636035520181	6.1810151329675	6.27857791255217	5.430799222644	5.67494589106218	5.62642793902136	5.69771811185171	6.36743426337235	6.39426210600303	6.37901908691274	6.14469399535581	5.98944832277763	6.30452324251734	6.55222379144069	6.38998243069276	6.42979590741255	6.78530141722724	6.58955322685099	6.55778487664523	6.23922820313171	6.27635001861973	5.84100158664104	6.30360815716279	6.32491243727451	6.79288786614969	5.92924670280092	6.38034520726618
CDKL1	5.56139929600322	5.5277836275932	4.90947023768088	5.21656466369696	5.48665287970825	4.42414519302743	4.84605961799405	5.05684261870878	5.54605930808942	5.43534671401694	5.74950911360698	5.21037928004558	5.86916211488208	5.82018697591983	5.77229404306275	6.07557239903399	4.59163698958812	5.25673719880276	4.64613103707349	5.69654891827597	5.11954975805634	5.176066740868	5.10056045188939	5.4483940731103	4.89791295154296	5.00831116276392	4.53527417551246	4.82846772906531	5.47646329159908	5.11559660511543	5.33465943444975	5.24433356522877	5.79860940434401	4.86130310543254	4.96692343405506	5.51143021936044	4.82727351413891	4.23440535543909	4.38421835606559	4.54109848657657	5.41315931779362	4.93324544054627	4.74200819565279	5.04814387108752	5.29583193650953	4.83263621750084	4.97680819491408	5.38310322112761
CDKL5	4.29323613190912	5.04876961087541	4.90964745598616	4.34216337745029	5.62599308887613	5.89902778998307	5.48045526322193	5.05711262111653	5.23448074384368	5.50384401874693	5.63448498531603	5.57049091597362	4.96080875836959	5.21809987834602	5.09388918899394	4.86315652231218	5.38926349733971	5.46354053674488	6.00977911207841	5.57894029565447	4.70326730587026	6.15835585859374	5.80543548616153	5.82329725559715	6.6866559573683	6.06070722312795	6.09870378555166	6.31103660698348	5.95245324823598	5.65855994000413	5.45263666989676	6.26411703445018	6.23285935321612	5.61435691498315	5.36689306093713	5.85318185194972	6.36118620820146	6.71912112182558	6.21712995341744	6.06631283529257	5.42552930106868	6.00841181204995	5.39302517131595	4.96245047664748	5.21765602293164	5.80666103484646	5.64511956828869	5.37776356058582
CDKN1A	6.71567267121393	7.3705994837796	6.88150013860702	7.70058786895279	6.79183568345898	6.17546649280213	5.37998229724726	6.7042113097158	7.16467619057081	6.42042213629737	6.39175843673726	6.99100719326124	7.46236827570835	7.08009832238957	7.34593913152103	7.36495483133754	6.28631036295328	6.47856296461055	6.77310539685255	6.56443505507763	7.23918700832064	7.11652699550098	6.54095589669616	7.01065456231626	5.48196876214874	5.73971432278266	5.59678878527289	5.49280543368408	5.61527770801309	5.46856182984758	6.63947831844461	6.55945552268748	6.79083972733712	6.08801597451122	6.73745130983119	6.67719970931114	5.92537088336451	5.09471194258373	6.27634912552023	6.26078509779979	7.08823109103274	6.12858809796728	6.42703781673562	7.04651416539011	7.134646747848	7.0471127136421	6.92553415659214	7.41460528635124
CDKN1B	6.60164496415592	7.05960399693572	6.93312344921977	6.93325148033123	7.10032385835113	7.22439429774477	6.84630487032675	7.05531383859494	6.60819558119186	6.76634766509499	7.16976267893922	6.75714525742213	6.65038458334711	6.84844493255773	6.91844295823246	6.91949497207551	7.18191081053733	7.22871050048718	6.92909481181089	7.23430918591587	6.97754252931046	7.04345185706654	6.93715951689329	7.35028435795453	7.09420606327386	7.75553388059112	6.89418779092353	6.92434851749897	6.91524385146429	7.25312979804201	7.32946958837306	7.28412363895721	6.73698780532037	7.46844162694089	7.19040809994521	6.80683507187575	7.43292335843724	7.90506625546733	7.79043293447418	7.10670867199659	7.03310107368804	7.08227201385305	7.0113724120624	7.45016464423778	7.19505187208776	7.93792126240554	7.16548292525597	6.94181545243503
CDKN2A	0.116659523266422	1.58749921445933	0.0282255693348293	1.63564927509441	1.12028552816886	2.30399619823785	2.57892627427442	1.67018437077213	2.23469288777108	1.0470416606065	2.02839866383912	0	0.873656042909534	0	0.930283496005709	0	0	1.56797089471351	0.016690376958932	0.00717473255516727	1.77906512683281	0	0	0	0	0	0.00128127304847428	0	0.030116923372705	0.00810111712592464	0	0.00403617745257178	0.0116750006934349	0.940767734273406	1.53265241157947	1.4736013817971	0.0322862340147944	0.0238400323810028	0.0385717761317337	0	1.65722335723586	0.0139649330447089	0	0.0487370084238378	1.52684429405441	0.00283391421269771	1.63536465101111	0
CEBPB	6.75247603409153	6.27106665011873	6.34649256346499	5.89550451085161	6.67586599469936	6.41031611188969	6.58856270444608	6.48539996450022	6.31945144938397	5.98633878803958	5.98188831699903	6.43386804720062	5.62329078410027	5.50050580945957	5.55500048805895	5.54144820132458	6.34039191584479	5.90172468998462	6.2478321331832	6.15413824746507	6.05577523170271	5.28718760142699	6.05893467363987	5.74431778587363	6.83318352789953	6.42619490313144	6.48700559648533	5.72471382793519	6.38838785390952	5.77489741901148	6.57252979416496	6.20601464383592	6.15045198302765	5.98895434898636	6.02692995087574	6.04632968019979	6.8195259497781	6.30725888019581	6.22486526768944	6.10682294822026	6.62986068933615	5.48933555196392	6.02209677186667	6.11917999049734	5.92923657724502	6.46795921242762	6.62610492029533	6.33010919896903
CHCHD10	4.56702816781087	4.3259412295576	5.25393052972698	3.67301508484095	4.50809273924092	3.87437858288483	4.44879671938048	4.83029674680477	4.01735073042217	3.77903731216221	4.13582767294046	4.01498685044281	3.7006827295158	4.19000865169902	3.0439565447622	3.54136481228595	4.60671693623665	3.55549183082641	4.37589395360254	3.83197731994769	3.80226418289024	2.76904766148582	3.29163591908229	3.56094161859079	5.03204184596628	3.99693930591718	5.0978805577705	4.77957053950223	4.84730826254908	4.39328758182858	3.17457205085101	4.28366748565652	4.85354342773963	4.10745486410632	4.12502405285887	4.20365564869969	5.62057899612983	4.95820117172168	4.6692038812699	5.13093325673077	5.01701309690271	3.59638864078619	4.10438460011108	3.34008357168333	3.94834372948841	3.19867381002752	4.12142013881733	4.16796235202467
CHMP2B	6.80283359805009	6.71858045929208	6.60836117571386	6.9818413887537	6.94637699695191	6.88579790197205	6.80856719657823	7.05423620310239	6.90846164046019	7.00946556954129	7.15899429282559	7.04429661009495	6.60068526710066	6.65426364259232	6.76791391935468	6.96065742675592	6.40260910021279	6.67150859224326	6.73110566825925	6.32916164638273	6.71595358273279	6.37555581409273	6.90227644269854	6.45237586635469	6.6186404195922	6.85532447304756	6.80570625415262	6.97092778481832	6.3713250956821	6.61185979499081	6.36140708075121	6.52792870950118	6.96217520611338	6.06806329989431	6.57881326353794	6.45795843484098	6.43404903299812	6.43100599313224	5.83832099517135	6.24222015033808	6.81549195914007	6.60239527351081	6.48967969092892	6.53891658112993	6.67283172687078	6.63988726595508	6.36899432718552	6.16719302347331
CHMP4A	7.11478929962032	7.03773106077398	7.12169468520745	6.92035742074317	6.63394676191591	6.65310044715937	6.39758854687111	6.67314730641315	6.59534770583331	6.64971136015917	6.73775720106176	6.74466388747885	6.97483271758343	7.19241046567332	6.88531457722233	6.95989126674905	7.12556056018871	6.92539602282423	7.17705472967179	6.8579067972503	6.95170730377309	7.08573697851813	6.65774142221303	6.52823001283364	6.99794013764677	7.1324634322526	6.79290021431618	7.04715523024659	7.31523543269599	7.46492724968951	7.27971781463839	7.35793718341882	7.02529372877474	7.41602058936569	7.48603502449466	7.19506509688816	7.07347309217682	7.17549042290651	6.69535490850625	6.94561166528641	6.65219747924004	7.10484183309157	7.43524873730339	7.11903185159216	7.04399767664697	7.23475646907248	7.23938669226766	7.0999224686786
CHMP4B	6.42119181602746	6.66248556162883	6.3288481865804	6.64112286011634	6.31470450553133	6.23348082554334	6.23625902022634	6.67021719040904	6.36553159031055	6.22937290304706	6.05164913910774	6.1336298803891	6.1681422590166	6.6031858627526	6.32822175915608	6.66197167827043	6.14320301308904	6.21895820237536	6.45064113144824	6.11269340242706	6.59818633312222	6.55184496764116	6.82991911887626	6.40350267030154	6.38691896947714	6.47711324698158	6.45433310370702	5.90058237077946	6.32774346414744	6.75856794177717	6.8834744685712	6.4789590575902	6.67466578128603	6.46106023958952	6.44807553845358	6.52647003347125	6.00992696164482	6.26666501748376	5.9304045260657	6.16627680358657	6.17531173354535	6.37523824800554	6.79395986183646	6.6190980014694	6.40383016457415	6.7931410538495	6.70409111390421	6.53534371561393
CHMP7	6.28777853274637	5.6481896652036	5.6547112267963	5.67253601692581	5.63278976483521	5.49003113590719	5.98857221429707	5.90155600142949	5.97348461127061	6.0085688662621	6.09428469688718	6.07608644119917	5.62676544240526	5.61478898013808	6.09721167313406	5.95324456986589	5.67744178418129	5.46265675884681	5.51857155993119	6.15365560333812	5.80135845249279	5.32345010752183	5.64380874535643	5.95115973429026	5.71278296086892	5.68524660259575	5.68370443917668	5.82902841899522	5.28654251000275	5.49924034653692	5.5989059352011	5.42858374431567	5.80430713734292	5.5336212792486	5.94717869234397	5.67740459702629	5.06852590272334	4.98422191931744	5.5362955587272	5.41645184509089	5.87004006699206	5.4847742430458	5.60797829777492	6.15414850347163	5.99768269904022	6.11189179165693	5.81851784631075	5.37911705862873
CISD1	5.59264053111643	5.78544006166583	5.30679333838299	5.29476859708153	5.51909687666858	4.72102502420952	5.94333772754253	4.79467674673344	5.36991138298433	5.20704866481175	5.44152634178695	5.17389739076376	5.47406685691671	4.9040499726824	4.637001847693	4.82473084966925	4.98365767946673	5.21965028486127	5.37867819797121	4.66950008249003	5.12503774034265	4.77342263253434	4.72573760885386	4.50648265559048	5.69555790894608	5.57135566006204	5.25930674630017	5.49457902197407	5.18993771697947	5.11795935317484	5.07830635704076	5.0808878155726	5.56278793486178	5.38595677231872	5.00540017676812	5.29993401109452	5.46822356940855	5.93828733510093	5.48922342229768	5.79167066774677	5.26054698619908	5.08269156314586	5.5213660076578	5.97171209829576	5.53990233182882	4.02811599368836	4.82475519152432	5.99006610440565
CKAP4	7.09899093533377	6.32632027552098	6.52709072122789	7.00580511363748	6.3985747458818	6.62488741846823	6.55815360501877	6.74861825163913	6.71187315456445	6.10357902636206	6.66591430118899	6.46320168521071	7.04388232398878	6.60111171950132	6.88568853375727	7.01805630347375	6.66391415349452	6.60036544976976	7.14541543311499	7.02481096926698	7.34167405926686	6.59578103065355	6.65783317621132	7.18045961975986	6.41274326893705	6.06843889239962	6.65524463172356	5.80241998654369	6.95136181980447	6.09679370468521	6.95907594814988	6.72246499500248	6.77765100379278	6.28562049889214	6.31979564026696	6.57677011075884	6.51441878655241	6.48867026619408	6.6152109122473	6.54210950372161	7.01669491991886	6.92020480891461	6.74276851611023	6.97485765965115	6.83145224627829	6.73943114117128	6.49595552111098	6.85163737149421
CLINT1	9.11428397551954	8.92023937721295	9.11188629972726	8.93999053813928	9.0992069076055	8.97781889745068	9.11500940534312	9.26316903960623	9.15603756274154	9.28427232320478	9.13615915300712	9.03542262185624	9.2772376262931	9.08833004915919	9.18616329216929	9.07403055426732	9.1024466269112	8.92223175202254	8.96892174529	8.94405011889607	9.21036933999891	9.08793018604619	9.04805915842615	9.13712826024535	9.24748253313742	8.76959626290398	9.23788244052957	9.06831791032031	9.20891468756046	8.98341802963138	8.73945500792163	9.14746407345561	9.3661004708221	9.18656509577185	9.42252399162463	9.28980476443562	8.77854506320151	8.41357573656754	8.53181831812712	8.99036056166386	9.08765705424956	8.91930591065665	8.91477473347456	8.82694877604842	9.04623619817205	9.14957464580142	9.16284629651806	9.03349059880753
CLN3	4.69474809666539	5.21360631147882	5.00443985904414	4.99239980269994	5.44157593567217	5.42808711505612	4.68877600669044	4.73344472470215	4.79689074379736	5.16378876863574	4.63642626603334	5.13676024881854	5.15892549847887	5.11263293362757	4.58424470182111	4.82977950775917	5.22210676971238	5.2578088660406	5.05692037732823	4.6102340120802	4.75921803882709	5.05499315775032	4.77891824592302	4.40641160822341	4.60014209143593	4.26337867380033	4.33338168587296	4.77899710253785	4.85305991465476	5.02265284781504	4.57318880244162	4.03746914812808	4.80171663317938	4.61909469398225	4.26905101813018	4.55583853333633	4.61748497641903	4.390260323115	4.45118992833329	4.27874330080314	4.97062784896704	4.87563071595214	4.58032094626309	5.08188266174998	5.04276772712182	4.93083671193768	4.36837251016907	4.7813712656797
CLTC	11.0939833513263	11.0134858522974	10.7925195647644	10.8330607016473	10.8029069871639	10.6704798422401	10.5760634418992	10.6694380648694	10.7802497635957	10.7707597848339	10.6550602187549	10.6350232527072	10.7303462504666	10.6431547069033	10.5840084726188	10.6661443423368	10.7961931205743	10.7927268794936	10.8205842785065	10.5912512575419	10.66964225525	10.6458340354563	10.6276383767251	10.6354360101636	10.7879914182569	10.4261769280418	10.4993394645745	10.5895544441794	10.4857477622067	10.4594551466362	10.638276256138	10.4927546828323	10.8027434664957	10.6189385800921	10.5801887859348	10.755006364197	10.5366059682337	10.169955105934	10.2794201141738	10.4921762993116	10.5446276781564	10.44674822482	10.4581714540198	10.4808576860449	10.5813839466778	10.3496941786746	10.4160932766312	10.7454593364466
CLU	10.4122784708655	10.3319113323444	9.81002891958719	10.1664235209719	10.0006577944442	10.109948699284	10.0797189146149	10.1735755704085	10.8770754612012	11.0548598466107	10.5412309552763	10.8267202548838	10.5021908360321	10.6652590846263	10.342907435068	10.3262265290909	9.67318727224408	9.99190453683603	9.59834167009021	9.64729428434541	10.3444198481135	10.4165558244756	10.3964475337505	10.2864964025357	8.95987343525936	9.14688478966547	9.2258308801824	8.67401281461166	10.1308857032357	10.1040177434487	10.171138787031	10.1910908819116	9.6360383704677	9.59805344891882	9.70065563309102	9.75104300093	8.03112264883144	7.92592353421391	8.06136889934635	8.21864653877888	9.84001461228065	9.7334619828771	10.3389484491484	9.71560277225725	9.80936776107246	9.39182970230059	9.52225929739331	9.84759586668304
COL10A1	3.55184836420538	4.00354040183785	3.26073827590936	3.7741284425759	3.87053440410989	3.5560182414698	3.57485687745841	2.94893863176245	3.67090953644215	3.3925260393832	2.85681792227269	3.74335149169978	3.40041905298584	3.33310344183315	1.86897707024169	3.07696556115962	3.36595968207925	2.29123095961488	2.06470149179617	2.61019546620451	2.80479286148112	3.29162760069416	2.77927544136454	2.83824187768462	3.53987922909603	3.30405488172044	3.01042572760241	3.67601237888891	2.84765185207372	2.39553372506133	2.45481038564265	3.0328558564379	1.70427582593473	2.67265917082412	3.48075175297469	2.93133948040426	3.82699171644728	2.22824995395052	3.7542629812172	3.13151381446726	3.46871913214759	3.28081433132949	2.25478419160405	3.21879489731266	2.87311310128017	4.10712421707483	1.72032916226846	2.50575274434589
COL1A1	9.26094092329768	9.01280070310699	8.6597493544712	8.7361266058969	9.97874018686284	10.004195260378	9.81485322957461	10.4472651879014	9.85907310166497	9.85621097732943	9.61745946712061	9.39991504461856	10.2864270809966	9.80935682640459	10.6720454724719	10.3685706346674	8.85492604968879	10.10416129175	9.47057598956422	8.95896060104512	9.01374047814866	8.8273135439616	8.89295865138517	9.15617803496857	9.11852899983414	8.61774951958349	9.4230158780467	8.95883841025051	10.2027810354457	9.61658083679995	10.7669095758981	9.24346648058652	9.18106418413902	9.3150312569568	9.04925453226932	9.36226851397474	8.88902417405438	8.67111751176696	8.63509207455554	9.33624083153514	10.8509549018329	11.2878630115926	10.2074342659204	9.11946289886507	9.75864472664884	8.726061930327	8.69948189621673	9.37903546905307
COL3A1	12.3648405822035	11.9093728997253	11.7174154883645	12.0974107512566	11.8762560541404	11.7516013348258	11.8044661660389	12.18600277816	12.1868441645521	12.0869555312612	11.713686859193	12.1581273510227	12.6917748504476	12.5746805713964	12.7022639153298	12.7898099534725	12.3889018917904	12.8178146557027	12.4408649040903	11.9279546394397	11.6697721774069	11.2083002205916	11.5045226719382	11.8821609575774	11.5322015980464	10.946713556758	11.5345771014738	11.3490597734912	12.3873581218479	11.5212242307132	12.407457069641	11.6775607585958	12.0169923326618	11.3882048950392	11.7296227063805	11.9722489757114	11.3139129985696	10.9502137652911	11.0463417937046	11.4422016009201	12.5125883701633	12.7921000613444	12.0954391799445	11.6481521096442	11.8480790582568	10.5569354826062	10.9337905774269	11.8358982319154
COPA	9.09965465176703	9.09710843756943	9.05190838295741	8.75718779717227	8.88355957930777	9.04077227413629	8.97698707731088	8.92446097840104	8.87962389227082	9.13228732204516	8.83278579249611	8.99846382885329	9.1039630965832	9.10518059350494	8.80628880238548	9.0148441026421	9.03756979212746	9.13088195569724	8.992664796351	8.84536619446343	9.07845731137777	9.02710340645791	9.14120819214637	9.043107254703	9.20079923316245	8.99733389824977	9.17386862288147	9.1526914870187	8.99542508249204	9.07349120752156	8.9514182262744	9.0889180254568	8.97702845206319	8.99178911481578	9.01164820611274	8.97838451642303	9.47774919611864	9.26661834603439	9.19645378486852	9.34073256614131	8.82978449370961	9.04690850922129	8.97631127739925	8.8958806632709	8.96440463200543	8.67659949220829	9.02219956068658	9.04644544464045
COPB1	9.44316708941424	9.31269521563116	9.15065767953564	9.23796227333304	9.34445827424496	9.39498252234151	9.29207860853607	9.34684106730925	9.35848258913166	9.3038369507949	9.25352562153658	9.41418164328008	9.39498647597073	9.38308623057239	9.4582991890436	9.40405067313682	9.4823275587959	9.34166395589352	9.40990301475868	9.19260537598897	9.2488481041657	9.18794897434424	9.39542241088037	9.10380680191323	9.41643054558924	9.29114507237725	9.33115261215913	9.21820045261215	9.23869372444386	9.07076348262114	9.03661278861651	9.18865605173244	9.49014814465551	9.01207660860744	9.21931440821373	9.42046450115165	9.09120237505784	9.29662622360146	9.01118453759838	9.31891205741477	9.24093699191073	9.28787324324785	9.16347414590441	8.96624610232278	9.29640895656809	9.17014482424467	9.14375109578753	9.33975090658309
COPE	3.47302646469307	4.58896020294926	4.1839982506816	4.83360622909941	4.10736641700899	4.92453393366185	3.68849659655998	4.31112390328627	4.5532019578431	3.98531207072346	4.63184860073316	4.38831799228367	4.76667213337679	4.67910447037574	4.41536279490214	4.5653699799183	2.68410692065336	4.22016563702949	3.86619644084448	2.83640988887057	4.28787220704901	3.96687267518945	4.2204256798547	3.21545298641713	4.46331152318108	4.84400450348304	4.0111164492188	3.67038875863526	3.11924593454027	4.38986057320587	4.58158231000265	4.3556919145798	3.43327997272889	3.66567503977272	4.05151146645496	4.40448089543937	3.14197598226252	4.20947217707544	3.20805082530206	3.65683357885659	4.67960317591249	4.57517321432863	4.26048636234186	4.25184104439497	4.26409516691491	4.48275995702716	4.20195999880359	4.00969252214268
COX5A	7.53303251892737	7.71167034467353	7.12326698911483	7.54695285862513	7.60652910436021	7.5889231515919	7.34588742036259	7.40635459748292	7.80257887118756	7.61052175878648	7.35499196458621	7.50973067602059	7.54941142210196	7.36774221230763	7.23336153036468	7.16463763386058	7.20828399908867	7.37195615182044	7.36256982559589	7.27305762274345	7.17358107909173	7.28837668446163	6.87790933833251	7.09302105442967	8.11736876748759	8.13756980087612	8.01141906634776	7.73187288251056	7.42525772071234	7.24398561677226	7.4910769024406	7.45433459677985	7.69895467270442	7.68663889861821	7.57059633526256	7.62506732621164	8.22210186028781	8.42438743006952	8.00451165905855	8.08136173671652	7.83247583505146	7.43232155050148	7.92366225749381	7.82442144933282	7.82421648674595	7.30176040107427	7.54777779886051	7.65447066653013
CREG1	9.57392642106303	9.59868529191807	9.56639719973421	9.50405097335617	9.6793322496298	9.70636934010401	9.51966439522079	9.64364132094515	10.0257641490877	10.1200288516601	9.70962302460577	10.0078217261761	9.79872056395342	9.88463743520871	9.69506616718956	9.85104594382136	9.88409696926271	10.0925345149927	9.95832387391699	9.62696278249668	9.73792058759393	9.7753424384171	9.69914660390674	9.56269508938352	9.59765089505716	9.63130842353206	9.5291622893357	9.50553332483052	9.68103334711323	9.78253529184618	10.0001305263647	9.52421974131731	9.85636375184403	9.48193808763072	9.52644752881054	9.68359253426886	9.40992117932059	9.14800411993057	8.99750512637562	9.16873138100077	9.42060251792808	9.49008146877721	9.78959978976564	9.4637247426474	9.65987654590973	9.17528507402914	9.60514171586036	9.73034981675405
CRYAB	12.2515423960724	12.9532741124308	12.1912808703478	12.6452440622449	12.2429200520368	12.3983295465413	12.2509674163395	11.981186176688	12.2866459750863	12.6292111218551	11.960601710382	12.7581065460986	12.0416787581655	12.3880213990271	11.6755357201153	12.1029572846241	11.9334777021415	12.1034336534039	11.8676505000884	11.4467569525451	12.8687935871048	12.6754403214978	12.5868449105004	12.5238323371057	11.6020260696434	11.4171010177935	11.6467726865873	11.6149794631527	12.1374566209401	12.0813380269411	11.318231034143	11.7145844860264	12.4410041697819	12.8173368955211	12.9424093361162	12.9955693378737	9.78971241219663	9.67502562014515	9.86215321417547	10.1867991900318	12.3178221941595	12.0637669056845	12.9388557356941	12.4128473149457	12.7737861106261	11.8943388353297	12.2546106780032	12.7790144793602
CSF1	5.57242205426106	5.43060942814055	5.18956581222771	5.89284764835862	5.63045092276712	4.91969179600708	5.76992582092749	5.19607591602682	5.77501657618657	5.83256110228633	5.47735460292912	5.73318440567513	6.02905107132425	5.72014752905732	5.31023225227945	5.09111899491121	5.94304777613018	6.34749795306905	5.86466421513028	5.23488476247883	5.65466636250817	5.5814944354922	5.58630185188961	6.14795897634988	5.04940435484372	5.21443625685355	4.65544474652004	5.10040673866149	4.80646992236532	4.77379801098792	4.87061272236149	4.8938932947943	5.38653297218972	5.25774942172041	5.20350596331071	5.17697952471975	4.13412093315329	4.68339406843665	4.29516481924888	5.04544904196411	5.0285364565118	4.98340869143049	5.58256812006874	5.44770530584531	5.68020980531432	4.54951862621468	4.8748505585085	5.56845400924018
CSNK1A1	8.03303391717452	8.2331540004045	8.0371158419649	8.15392199061451	7.93525479016402	8.05415007643684	7.94250581924625	8.09754658492771	8.01598735373773	8.1722596123292	8.11730104005675	8.06914402657953	8.10205847542144	8.13606801793213	7.96684575430173	7.92857662679992	7.93987068008416	7.94827929400781	8.01888156337121	7.9016785877489	7.83614976771568	8.10091477520646	8.07460772762475	7.95411436584797	8.37315008489357	7.9611113314305	8.20126147616554	8.30135830675094	8.21382326064563	7.83511077354508	8.00912871609804	7.89433602901439	8.17225766489492	8.14123274925699	8.19969035285093	7.97641775775583	8.28739570092231	7.74663413680566	7.93984230681323	8.05508151080063	7.76016263752554	7.70583657268737	7.92340523726056	7.95258604900616	7.85812173883501	8.12342235193346	7.77971968907551	7.76509147572598
CSNK2A1	6.78660681049623	6.64821083829878	6.56039694952115	6.46373441941772	6.73041495074834	7.09633118778454	6.88320410184439	6.68855583984538	6.76021328088731	6.76600246556329	6.60602438139066	6.70580974782811	6.87131587449849	7.11873050738782	6.8853974762646	6.45134510759691	7.01546320145598	7.13125366856435	7.06946341360192	6.57980487190389	6.92439333985431	7.12672870424982	7.13152100046249	7.08098081031548	6.72895991453896	7.1259064905889	7.07747306338263	6.99284137452438	7.01017227473222	6.58170420625161	7.12802613511033	6.76427193319167	6.9885226145618	6.92672779956636	6.87766606953109	7.1111326184803	7.04496616822944	7.34810862246301	7.01115310099289	6.95719039706641	6.84678563852128	6.93471380018614	7.11522824257788	6.83366303606329	6.81825097144828	6.80679742872333	7.02723595959093	6.72702757889164
CSNK2A2	7.66930452741336	8.02670815051085	8.10583918011248	7.68822282711944	7.84391841437243	8.23828408758841	8.11763927158483	7.89085993720001	8.06540492327697	8.10181537270457	7.87785520476252	7.95238662294275	7.72368453352615	7.82534453764245	7.80346132472937	7.71561809910129	7.91240014407598	8.17570584139842	7.73851810043985	7.78671831821197	7.94968046993482	8.08547555114668	8.15130395217125	7.91718871423554	8.48394337154502	8.38162611579909	8.42928675317555	8.51733427602328	8.11081450808251	7.98046820260689	7.78177088389809	7.83088907528994	8.14539544003343	8.33212344353901	8.29968000245857	8.13505372960404	8.43395827152504	8.45502216075477	8.29386898518267	8.37918210602635	7.9694768554289	7.88324152534868	8.10965709174619	7.7923337999926	8.05858520939437	8.02548539787117	8.05204885748909	7.896855581551
CST3	8.86153704517985	9.37065105208445	8.33458002572876	8.99173792855659	8.89689299353015	8.70811164442115	8.85869236384181	8.81466568021728	8.91802992061477	8.5555845794872	8.37341769568541	8.41602622666504	8.91780975094641	8.81685169360703	9.15655268580217	8.89912418206911	8.18500460499591	8.63632208202764	8.36290636653334	8.42608653232491	8.17631045845704	8.42166253832496	8.27493658283147	8.07119185814112	8.2243639731956	8.48217838275435	8.34684462387461	8.05771886248342	8.17300160270782	8.51609149247771	8.42056221126514	8.2889457148168	8.10097585876243	8.51525158363397	8.54673245607043	8.45769939122959	7.57563182844216	7.4632480924498	7.69468193627297	7.62908466956978	8.5314967984477	8.18320595513133	8.77435853041117	8.56193508009293	8.08778204334948	7.90818807442411	8.01021822967374	8.00177995940947
CSTB	9.15343384025223	9.42220445097843	8.91791874501044	9.31214578247264	9.89674831392849	9.90335798984576	9.14057587361062	9.78944479934118	9.60925746336702	9.35124738373022	9.00856746415602	9.10661738325413	9.55167291470913	9.35740312914441	9.47341528887072	9.44102116951268	8.62627272956029	8.95390972651055	9.03349595571563	8.54885692235622	9.02732552142562	9.11356231713336	8.95703013897897	9.01406401418492	9.15854933720476	8.96276712136254	8.96278568114955	8.81883297934836	8.84357134070019	8.94088541194433	10.2752404043696	8.59492870837034	8.94280709053543	9.33182238915363	9.52138113209162	9.41177058923404	8.49772406661135	8.4235629748558	8.6433136896263	8.60783303522151	9.31675187981558	8.94520514633813	9.53846503434803	9.25834104612542	9.2562341424446	8.90510068914228	8.99180070090408	9.70627047250871
CTNNB1	9.11407363887153	9.12588550636788	9.08647725213057	9.01889221801648	8.91842657756468	8.98062563408159	9.0408717033839	8.84331027120265	9.07208422411408	9.22944299536521	9.09300415156097	8.89290679384301	9.04112553358834	9.02441216893505	8.7516424086102	8.89830527036347	9.02984825064498	9.16329941819224	9.0645890609195	8.99383474445994	9.17616934298973	9.28160198403906	9.06401513382742	9.08984750200086	8.93980806195811	9.00881534029034	8.91838070522012	8.96179990103732	9.14206207581055	8.96831383235154	8.88051398309709	9.09431478745547	9.23309687850849	9.34011796970941	9.0142955031145	8.9248309278225	8.73727488006505	8.98738468039246	8.97018689701374	8.58981915983735	8.97572249288556	9.02581893107197	9.21092423269216	9.10977484405597	8.8524050446186	8.74661614321566	8.72885994116551	8.99390660052489
CTSA	8.30617249807371	8.40094791043702	8.21436220228265	8.2529639481246	8.23517120895666	8.56295285785265	8.26444037245137	8.34404139034819	8.44863445722548	8.40601038919856	8.20109516129799	8.49063811390811	8.32882083261854	8.44113121314646	8.29414941232807	8.32406121565379	8.11452136012669	8.30641734629441	8.15702058726153	8.11264224211931	8.04858134004255	8.07488164725484	8.13110895422039	8.13079631089094	7.73419520140631	7.91396253205841	8.04487576940187	7.70492450216623	7.86182214797417	7.80146788966202	8.41335209160248	7.93112786796981	7.96438526637857	8.03028064901998	7.95960992702482	7.93263766678496	7.33152446625579	7.54563207299696	7.61025220364776	7.39125952496042	8.13407684020437	7.84228283359973	8.40277522866725	8.51678296639307	8.14050023140704	8.17001423097035	8.16512170897147	8.2101664602063
CTSB	9.43090442775051	9.67324951652236	9.2017947700354	9.30038924509118	10.5592958841658	10.5656282400666	9.86326710746265	10.9306792560154	10.4757207240561	10.5934566407569	10.1690300510905	10.110385917714	10.2587361574076	10.1915083457743	10.3337617896659	10.3264748217673	9.54619587700251	10.1283128769785	9.77847556450701	9.23715627114425	9.61347248684584	9.75912487565645	9.77533097297277	9.67401229707313	9.03712598204875	8.87610112658283	9.12003942252369	8.68436554338295	9.25941891425572	9.28793182099812	11.5145066271954	9.06988351185404	9.31376543454244	9.05436590605612	9.29915513182415	9.32716179375305	8.23411505606328	8.19060290362176	8.50243108824974	8.56401391137301	9.48326312238174	9.41585495511882	9.61594133727584	9.15461589145856	9.90157567374601	9.73108677928253	9.35266724432955	10.6891083264268
CTSD	7.86617151596737	7.6696983259901	7.03284522181039	7.31768950214264	8.28266095455175	8.31116119606289	7.43944745084262	7.98201209252933	8.42713338726228	8.41893011849692	8.23093720567231	7.91315110347573	8.24981220416959	8.26131396856112	8.13309896189485	8.01096294895139	7.40257283436544	8.06913660971219	7.62137360938677	7.39165049049706	7.6872373564513	7.78658037829373	7.81046977802055	7.60678883421856	6.73552186864758	7.19423368663772	7.46269470589761	6.37889622809084	7.24000592477866	7.53281267874037	9.36242179317703	7.47928083877547	7.30658937245948	7.55374202912595	7.42409361903254	7.44290585302623	7.00984565760726	6.92571894352252	6.85155851985891	6.67043698833821	7.62544507352797	6.96232494720456	7.96868862439294	7.2347012815057	8.16917541362104	7.94411548147659	7.6047511096082	8.62505984053708
CTSK	8.27763317122615	8.5780061918463	8.39097999179495	7.96533453619	9.15788202821561	8.93246969354696	8.61765255875398	9.04093168387742	8.85226222360572	8.87733356654662	8.25125792898564	8.21399568327385	9.09532130403234	9.06204704595133	9.30298006966222	9.40886635369646	8.11401977045973	8.57086412018588	8.45142531546899	7.99112507161852	8.86353524784914	8.9466089454284	8.89611467837404	8.64785732551541	8.11391703569913	7.95424253864402	8.10430013951228	7.97571341290097	8.43971235584817	8.17709532124583	9.29005306009559	8.57163455490353	8.20505066707555	7.90340971834301	8.19421340915307	8.33813623122756	7.81689690499329	8.31065431017621	7.62288981522197	8.32316559633406	9.31327862721257	9.34152573350061	9.30793468814046	8.58584180463814	9.4192910866051	8.62537512476467	8.47015779592866	9.89347647261005
CUL1	7.65017399718778	7.67679050753485	8.23962611312995	7.6275938632077	7.60909245418557	7.80580982374418	7.79565208570601	7.73479526414193	7.99092960809035	7.95616628285711	8.20083944129249	8.02781738837475	8.01772287984058	7.92579689035561	8.22951667957885	8.28708406683499	7.93998563045225	7.83517007059387	7.80047041192441	7.92599078091232	8.14816315335479	8.21924508224555	8.20980938229525	7.94984068766689	8.26722846048092	7.89901432298633	8.12520053486756	8.04713455158598	8.06532810535307	8.05637900963087	8.15047844083816	8.04753387257828	8.28601634716193	8.08424724767686	8.20409478186582	8.17367623888936	8.52293909696204	8.22728416301302	8.07690389967205	8.18590477661124	7.82621583804747	7.7936692117543	7.59255590140458	7.68898432822155	8.06861696336893	7.8772488835661	8.08107020996542	8.09483095092297
CUL3	8.203017529828	8.0542041137866	8.19326498111213	8.26284943473706	8.00204560432977	8.03806686572543	8.06511818134958	8.17176337943268	8.12169725172723	8.19341585656586	8.43051541230795	8.10425859244308	8.28556410044675	8.25214088900875	8.22466639836618	8.26281386823708	8.24880057558753	8.03166320884599	8.00739310250172	8.26827119794539	8.32504175022208	8.2191262406032	8.22397341266048	8.1832833764984	8.32938327906958	8.36033539368707	8.27356023983698	8.4174635134573	8.01285314138519	8.32124782609103	8.00359378014574	8.11850979403469	8.38238511437313	8.31974048193894	8.42070460476735	8.29373407589074	8.22467381969345	8.6135363246094	8.47187281325378	8.02298345714454	8.04539378756593	8.00475916637054	7.96798138710625	7.92181564719361	8.39171881643939	8.21032240530637	8.12692232113204	8.14858905457523
CUL4A	8.26243762196668	8.22352219643215	8.2554264504448	8.54722774021714	8.16174108764047	8.29757126751021	8.17317427009855	8.24755195400452	8.25029866588316	8.23459115247916	8.30868941757323	8.26421882990304	8.30120544063987	8.20381161533633	8.16066512076187	8.45359681639296	8.46937703929122	8.25176861550307	8.29253357641128	8.35603250160827	8.47667175345406	8.30628776307215	8.49098085965611	8.32860770791119	8.36789096663122	8.46832257505959	8.33341592483496	8.29218902729163	8.45902504599719	8.33089898743771	8.54558304763076	8.52814005411169	8.37335346162369	8.63847428561854	8.31184478326832	8.65614490679761	8.31197900673113	8.64388396472222	8.35325379736736	8.33632407694115	8.31445472593001	8.4632569434611	8.45832790369236	8.24617847425885	8.3756235872231	8.42205778424802	8.57221294224176	8.56016764011843
CUL4B	7.78590082448827	7.98159615863522	7.75834168820343	8.01211315236764	8.01912238968869	8.15682023190795	7.56575304462098	7.81397206328094	7.69318945908442	7.9556301253698	8.05084962001861	7.87320765655798	6.94075102769967	7.2075337526369	7.16002120105743	7.10317740803844	7.36282053284789	7.32845366482548	7.10382499404107	7.19522636086316	7.42766126441344	7.52101901095271	7.69246738017392	7.42054012112538	7.70970556972174	7.96927723218506	7.82514207116738	7.68477046949867	7.49245113667997	7.5568641935853	7.16370281713187	7.22621334532399	7.21524454816577	7.40729027732748	7.29518948984711	7.37239855806139	7.26045242568434	7.39183366223722	7.05875107002616	7.16631049828632	7.0337967080669	7.20502523984059	7.73618403860809	7.38284244996246	7.49380279420393	7.54888640235524	7.44275723675473	7.371134953434
CUL5	7.18556628411501	7.14386954916543	7.04258392198128	7.3443351482159	7.12454015039397	7.1860974894873	7.38078401094614	6.95640509134842	7.42806637405816	7.13441874200481	7.31749587346056	7.18239232361073	6.37539252966679	6.97900608672953	6.46832410006084	6.82609979706407	7.04576524195247	6.73908968945574	7.00120854222695	6.75313745871173	6.85608123554785	7.02185438365686	6.89016341053226	6.72441988266607	7.07923506396651	7.31318254528415	7.16112456372864	7.31939684609999	7.2000846990459	7.07295647598313	7.23710071367683	7.0019455219203	7.08305564689009	6.60061875495439	6.79607687465746	7.10193338781295	6.91987323077838	6.74655173445734	7.09495130211233	7.08655342579292	6.95543986937561	6.65221984816762	6.66232963566635	6.93480174211892	6.81805575106736	7.22486363295759	6.84907642762819	6.90865077927925
CYB5A	8.05802040832884	8.8560809923377	8.3813845675889	8.71714230781928	8.16205624273455	8.19056735998699	8.2920790348669	8.06298224379642	8.31653524268693	8.4975093098982	8.00576257601766	8.45579727108096	8.79126397149458	8.51799443451588	8.70839473330839	8.37177530130335	8.55029640884954	8.45079908714178	8.64749382885322	8.0252515255178	8.60525665521465	8.39687453471606	8.46314609410426	8.14244011823875	9.75121628170394	9.58248780098984	9.78296189760681	9.93467452561845	9.37485944539338	9.4871458464067	9.07605451731567	9.25558212902486	8.84851776390287	8.8252139792962	8.8824327104919	9.17875063104988	10.5609806654062	10.1804127777039	10.2500768633939	10.543968884022	8.99559456704216	8.73970636681226	9.22920308685387	8.56828636140335	8.65101858960404	8.01444076116099	8.62584390650782	9.26170630573515
CYC1	6.51828747877053	6.13355572671119	5.88133850475806	6.62375075407965	6.06197238410252	5.87371452594366	6.29238527968719	5.82145915857515	6.09129784685692	6.07847166283399	5.93352487864813	5.78240643499622	5.72359402174133	5.99041268669473	5.52703418107218	6.18671350975085	6.18295594610754	6.03748198370089	5.94104014077925	5.3832544419754	6.04120382582635	5.6099900556691	5.9022083822052	5.83039957957857	6.48347014998865	6.77478320949001	6.3333100417272	6.4942894416681	6.06649425550092	6.33958470437361	6.07860597262455	6.2456088282345	6.48001342114415	6.06916586055993	6.16289673300956	6.48752390958945	6.82076829016384	6.74037448008241	6.68300826419146	6.86503484246773	6.12892503381528	5.6853572680592	6.10458046032399	5.94111399956652	6.16789543207369	6.09159083611623	5.98004626002149	6.3298341255411
DACT1	5.82748451517735	5.46376317244292	4.85948344166284	4.73634628854838	5.37737495691275	4.77248378652027	5.23611709646378	5.01163196309942	5.48567932946738	4.54454593032391	4.51433370604265	4.67525426338064	6.37344197022131	6.18750085875762	6.31654225172314	6.14131663161522	6.04904712772317	5.8544336662978	6.28482230624642	5.6970943816169	5.96017436362337	6.25339915994345	5.43077486745827	5.61795640035454	4.97574950776834	4.31142556092578	4.4041782341524	4.55471865045306	5.39789812492091	4.97889642861289	4.38860172181207	5.49366907362352	5.95515781372693	5.39036287087568	5.20359191750181	5.42763620917242	4.40433422887477	4.47637272969673	4.5474624620803	4.41504201682795	4.92682697698587	5.33129256521701	5.06568033985539	4.57298951872112	5.32932559935107	5.34618036984988	4.87476318391302	5.68009806440307
DAP	6.67134930770776	6.89908656263083	6.69919597691343	7.07457331476451	6.29514960148983	6.47459611222035	6.31022422163796	6.19480583471363	6.57009648058315	6.45444622038744	6.46049272046858	6.69347143416774	6.18441258055297	6.51868379508182	6.36047674394492	6.4678596725522	6.54007975375875	6.5257828697055	6.41632239119851	6.19521657700881	6.76139840628975	6.90957772957352	6.38070260786815	6.62840490544385	6.55803365742757	6.66123701651262	6.64069446116141	6.44618729687712	6.30661990543673	6.59620647081472	6.4090945952722	6.26521171496781	6.25648999939708	6.76917907836362	6.95678978133418	6.60322509052578	5.80520066745956	6.30981811736403	5.80534108217853	6.52718370587036	6.71117424239215	6.66536133987902	6.98059959549791	6.8069499450467	6.6336577951451	6.48471608802409	6.14440847959722	6.22331967075809
DAP3	7.0633126670516	7.35304996498588	6.99558659551314	7.50501746675425	7.34534251052524	7.30668298726674	7.20752114152451	7.1035202903717	7.26793955823066	7.02233828895493	7.09567799239906	7.38435487701829	7.24538886038375	7.37629498458802	6.82651159193664	7.21546344037614	6.96133091584	7.21903856753832	7.43345764721012	6.85816570294155	7.2285007625926	7.27947674226504	7.53381878457401	7.13578211854221	7.22413677245224	7.41609875015243	7.31523767456663	7.42985594405975	7.65656812593577	7.33066981325362	7.29589399106443	7.02519341571365	7.39154166983992	7.62271925728802	7.23490397590607	7.43719814281434	7.38169498218963	7.54274754315471	7.60515279181439	7.60836270261256	7.52230076979879	6.96168168442893	7.38615916696395	6.78686427261708	7.49400040473665	7.52514308117696	7.2087379913281	7.27743388775868
DAPK2	4.79632490546658	5.9349834018929	5.38676129840528	5.44595611876735	5.52884766722389	6.34312236848937	5.51187849623691	5.64006618137556	4.83375154264938	4.98950040320327	5.80531011422208	5.00934274609306	5.46525700864514	6.29143828010494	5.64045981932839	5.71913023299698	5.75495080422443	6.23890894550981	5.96427982583299	6.21400806361668	5.74032447439881	6.41091337133812	6.08069446912817	5.70750940198097	6.37311361093726	6.93540254951959	6.77943128252579	6.72572459901032	6.54725970214242	7.10460988845749	6.01805155752352	6.55943264205151	6.06151056488204	6.84031652822306	5.82942566745741	6.00716103619594	6.64062444393531	7.46086978235523	6.34535258382077	6.5273182187667	5.42982362370604	6.12851101151641	6.0216223532528	5.97491875212292	5.74367812032037	6.27334016517138	6.56255862859533	5.80093713792774
DAPK3	3.19702816615386	3.17378573849963	2.42242397081883	3.24694133953962	4.06651848753398	2.96940097976487	2.98931946750226	2.94422130078143	2.15500521514907	3.39015441351453	3.50265786436413	2.9301024355767	2.80447501618064	3.33728683685256	2.89266487357542	3.87580583385732	3.07543129005549	1.96869808250047	3.05318429830657	3.02282513200525	2.63664699834619	3.13993659585339	2.78019941984284	3.4048669779128	2.89767769514308	3.19529251471764	2.33265164670779	2.55817204414141	3.04089390997067	3.37974129901734	3.06080449691187	2.03557396224904	2.41966944126714	3.05278020709038	2.20435152573681	2.77374773669289	2.28453874671384	2.52158798394583	2.33993845442725	2.28131589529197	3.14200710577103	3.42168199701419	0.925327411637567	2.42954750915577	3.59552392670563	2.34564736954781	2.90992027324532	3.10349610469152
DAXX	4.26721271143928	4.2673127897897	4.13596635805858	4.08835500193318	3.70375348162033	4.25994863258537	3.85583865018508	3.91862454941655	4.61439541860669	4.39914544676934	4.37179439234586	4.48802789754783	4.68249676395281	4.8514554523065	4.55663024181249	4.75468644447584	4.57851162193851	4.74897132683215	5.10633667335862	4.37492183548766	4.38088653292042	4.62354059566629	4.75974504764139	4.70506128112242	3.7450749713636	4.01611754040477	4.11568307239831	4.02342451680797	4.54455783074432	4.2883627521726	3.88525047951027	4.23704150915178	4.75343517845353	4.6236824232777	4.5961938325271	4.77958849443783	4.12912792502027	4.36683756376679	3.93417885256383	3.67759398423965	4.47291926544428	4.42930095911641	4.25840903499436	4.67170491955917	4.74175093072846	4.70167823745472	4.53370417377354	4.89954623498536
DCN	12.1888180552024	12.5601480605445	12.261968233108	12.2774930958426	12.3836251641294	12.2977638437849	12.235915526658	12.3172617841924	12.0606397441591	12.1026570223858	11.8859351150085	11.6512312635798	12.4903204834619	12.3128379104433	12.5980512304897	12.9791969485746	11.9583007638661	12.5023226308878	12.560647296665	11.8365839267647	12.8735356576375	12.7755222199349	12.6007985353226	12.556899922699	11.767798299607	11.7249346197897	11.639954057472	11.6457378317356	12.4706621289026	12.2695884560836	12.2793820167564	12.1245376286331	11.9721246902405	12.041872512489	11.939114033847	12.1534078394502	11.5928837733062	11.8013536758736	11.4018871370602	11.8997600986151	12.7758663145449	13.2235289065608	12.540789464462	12.2192059160237	12.4813706196245	11.7431974072746	11.6761288221012	12.2851449858596
DCTN1	7.86042399165195	7.35307123249636	7.44891579738463	7.22769977836937	7.51896778926097	7.4505884097982	7.55823828103428	7.66391288060077	7.47094991823217	7.5222452028046	7.14949281819021	7.21891838439352	7.1679581354396	7.17222349793443	7.0838984703439	7.17298903545875	7.48843273624367	7.44684732872159	7.38070940832104	7.35600809201527	7.51776144568522	7.55158263058826	7.36365197620859	7.31086611985454	7.209153969344	7.60209671076679	7.4376618954915	7.16014876415522	7.30531658943793	7.45659099885412	7.28777701372711	7.57512869387899	7.25593030246469	7.10796379919459	7.50037636405986	7.50621871767031	6.9796137216849	7.19923960852051	6.76617153259731	6.5108599990136	6.96982772347486	7.15022394335293	7.77480969248338	6.93896221505387	7.20401410389615	7.1852902127273	7.40581084239623	7.51293019487869
DDA1	4.9171251517962	4.00427996039249	3.27897534241924	4.085704241751	4.82887329326936	3.96703184800675	4.38131148631802	3.85020864855359	4.81038762764306	3.78107767422812	3.37676165075975	4.09629502567064	4.7663188606472	4.32613936381596	4.41516304885798	4.2078250189232	3.47497500703069	4.61722260701808	4.44732955791793	4.34568058316357	4.16221947161866	4.42796205502786	4.4968406704901	3.55266100631535	3.86457613415459	3.68302865202585	4.1805780026943	3.97169609719579	4.4242514193742	4.06901423449189	3.67803452760756	3.84251910761313	4.34464670308142	4.57574021255117	4.27943694195674	3.7470630724305	3.62609470778336	3.80086093910137	4.14920696129575	3.41528946239605	3.7557306757058	3.71085334585656	3.63545395131203	4.24151821156593	3.86843009604967	4.02407704831811	4.43083398069694	4.51313557332237
DDIT3	5.98275715935665	5.67667747709579	5.74169235300689	6.128217585507	5.29498917894074	5.42631696047214	5.54307251487752	5.66953455476304	5.51532368797569	5.57024950446302	5.4770361306896	5.68095928488559	5.28475925437418	5.31907127298973	5.99770889285354	5.85529711881513	5.56957943168145	5.55641264899078	5.01442106655462	5.4842920139978	5.58722951190253	5.17555277764579	5.4951700968768	5.24287299608056	5.46841468771845	5.97619465565784	5.53490850892396	6.10083799205389	5.63631862005422	5.95344430199489	6.06440245865004	5.35825396256946	5.42792723794325	5.18038366269415	5.43251061396128	4.94501975673895	5.85055688133579	6.27633807239306	5.84950636690172	5.48088261313532	5.34474952463833	5.73951146777745	5.14324166253011	4.88785462077101	5.6738462734075	5.48467454077489	5.70346613276898	5.24111497157374
DDOST	6.12585422663308	6.5892778412034	6.14587050026532	6.47999144107325	6.31615682654946	6.74845141703535	6.64664266616023	6.27925380050685	6.45618170250548	6.12490228924613	6.37322914230706	6.62551350970626	6.67815931054539	6.70674755782207	6.963750879977	7.02024569185785	6.33835800613115	6.71282743931733	6.70206119175574	6.2540645850346	6.54839671738526	6.90955689472093	6.60087730371864	6.58079960539322	6.1433486461993	6.57882992510318	6.36896910024138	6.21820554010605	6.68838217383273	6.07395692341341	6.65276997869314	6.65046899973389	6.10711236175044	6.47604619410602	6.69955537811782	6.4864350368843	6.06330835080955	6.41055424889729	6.0732527498099	6.27898225055996	6.75613165610971	6.71055217672644	6.5938142351208	6.23187540338163	6.52357378933612	6.54871007664148	6.09920849668263	6.74143887880292
DDX17	10.7493970611164	11.0036577584747	11.1783090426887	11.138812630401	11.202105801605	11.2168698752603	11.373073256808	11.1526553708032	10.9922076023585	10.9808174359925	11.1775020020705	11.0675776245665	11.3942761665141	11.3931784885058	11.4936657525842	11.3604374162781	11.6249630924537	11.3638013362908	11.3651099517542	11.5516832083543	11.4372467522829	11.5122950601823	11.3974845960508	11.5393429299338	11.2702434815257	11.2191742203773	11.2899552260984	11.4755513870365	11.5823784450511	11.4556929521866	11.3534834046124	11.6716662197132	11.3811513909537	11.4717491569831	11.5263551974495	11.4581210899886	11.6745952922186	11.8448462959211	11.7106299191037	11.7766846662047	11.4720241924202	11.555526087331	11.5256562094662	11.7194004883569	11.4052104396783	11.778300300711	11.6494206037472	11.3516421890718
DDX6	9.67031735538511	9.45144030881517	9.57233950279979	9.29284341968895	9.37756703304932	9.39495028101103	9.44156689237568	9.54835267280199	9.50077714442651	9.51653170968157	9.59051594065818	9.47695488531543	9.44950830733359	9.53192394198776	9.29807343213183	9.45793795216751	9.4576166742881	9.44467055534126	9.31644141761924	9.39804657049309	9.5172291604771	9.6120653647222	9.60425422022809	9.59450220772897	9.50500710391693	9.41122029771059	9.7188331226821	9.41527912994684	9.44193158999311	9.42226028723541	9.32662414416499	9.63252361596731	9.59438980980926	9.57084626401617	9.63055222629345	9.57230782306708	9.2608822340365	8.9614136204502	9.16226936773573	9.24690861925943	9.13233257000602	9.20774016457226	9.44444365400921	9.56466085683108	9.43363514076776	9.58961249840271	9.46783924379059	9.56001454772748
DEGS1	7.99353595252742	7.84354856645369	7.54389530454189	7.774536766842	7.90714728695914	7.45028954877344	8.03821218143869	8.29289767068919	7.71121301250512	7.67229977675144	7.67344191842632	7.79479215557639	7.95382436449993	8.07945789936396	8.07010005601589	8.05739158805292	8.22263657088582	7.84756562777945	7.75241357039586	7.71864023758344	7.74098452888885	7.45006827908986	7.63655731909885	7.69265675922342	8.02316664061318	7.33053630863438	7.85688717341963	7.64282291171567	7.79019853676298	7.29287133302926	7.7280396481413	7.61365669218513	8.07115741881773	7.3755573513126	7.88946143606269	7.68615758590072	7.21459625987223	6.89777079053081	7.35953823071696	7.2605871433729	7.73602544749816	7.05981268270613	7.61439527571236	7.66468982981833	7.85351231422635	7.17535506956967	7.78580919016852	7.48207321938361
DES	0.0560659583917674	1.58690333349174	0.0134480372086051	0.0118035646057305	1.67531710012746	0.985079123280075	0	1.65054647456384	1.51264451523579	0.0107041604821772	0.00692853313935014	1.55091530492517	0	0.936591448333827	0	0.880766233722852	0	0.987034666974238	0.00794319660839608	0.00341140808768234	0	0	0	0	0	0	0.00138986152222697	0	0.0326544026449258	0.00878674848682135	0.943328338898525	1.01554758480196	0.0126623902655821	0	1.9481058184795	2.21507211100628	0.0350052659548435	0.025851256175514	0.0418159121099317	0	0.0204960423051786	0.0151454400977664	1.55663796947533	0.052827375838476	0.940899225869922	0.00307401487101034	0.0143675990073796	0
DFFA	5.18438978695246	4.75922907362753	4.8543749288504	4.41275420705509	5.24252998313463	4.87393494519834	5.5125747203093	5.05216436646199	5.09340555599386	5.36107397092253	4.5118346297133	4.67888127666072	5.44805303075784	5.32541643022455	5.28192069056029	4.48802834830337	4.47800145940691	4.92567397881416	5.01171053520182	5.15354594566781	5.02779526066738	4.87371691071972	5.10142939821016	5.40369422525666	4.43906713847781	5.05332449854397	4.59628812231647	4.55553353489327	4.79789028030776	4.92819274453054	4.96267876571381	4.49563527391825	4.90931306331196	4.44478140649831	5.20700893230323	5.11411209547854	3.91114479016766	4.54230114005012	4.18875600913486	5.16908653119175	5.02331473979632	4.37697258809209	5.29690153307603	4.7113044462253	4.67393514105543	4.54879510322096	4.6425356703891	5.24708853652366
DICER1	10.1363686831658	10.2211064221821	10.4909005177951	10.1394981618776	10.5067577846755	10.5914035215922	10.3491390574007	10.6955375576669	10.3082668505271	10.3802276585701	10.4870664192732	10.4605152610888	10.1809252021886	10.1778609769236	10.2265260519518	9.94515217055328	10.4822059629041	10.4128656682813	10.3409662617067	10.4088849351004	10.1471337623084	10.2735592620384	10.4347561214582	10.4055504437336	10.5939045763326	10.3662985050857	10.4657922624454	10.5748231422496	10.0907573052369	10.1261865046222	10.5792750875888	10.3171653294988	10.4070350898415	10.2283321003564	10.2346656465622	10.1757520034811	10.3966052104939	10.3661460728384	10.2005895939069	10.4834267648136	10.0547603750565	10.1055353333128	10.2095650152252	10.2312991310694	10.29727634363	10.6160657606408	10.3811473470122	10.2472057179145
DLC1	9.51251754424657	9.49620899184634	9.23270803561058	9.31226070617441	9.66878036496816	9.42192335273114	9.76145440327262	9.32969476886768	9.65147259092579	9.57963663815348	9.01730805086546	9.38163204295836	9.69721235322788	9.44440537160435	9.39626228846067	8.97629091700325	9.91796857548526	9.92085833066889	9.44055365710122	9.21503116619391	9.34778015354309	9.63529701945412	9.27499113808999	9.34545320249955	10.2118263767242	9.15691224190736	9.71712162867009	9.98989570943542	9.64441443021537	9.36366655976924	9.02622756699688	9.65476309416802	10.2624683382879	9.44286852072521	9.66183549436689	9.60340617434287	10.1574473906874	9.50363039994566	9.85396761879743	10.0733464629133	9.43488157961023	9.31320953550809	9.4304401293189	9.21027265944617	9.93269448172731	8.50544459134676	9.2483328772259	10.0033018008904
DNAJA3	6.10405188522902	5.17436993867049	6.1194715161748	6.01622616202531	5.81792158878847	5.69494034977086	5.87120075534018	5.5750365982322	5.33113661084513	5.36583816333639	5.18170005123867	5.59722062764855	5.70250993197226	5.21464565342416	5.71899047671209	6.03130948731442	5.94240481340772	5.14024136715188	5.94009104572445	6.21400132233766	5.6971622561575	5.87401931719635	5.82979238116344	6.06126004265625	6.48829620974147	5.850797238606	5.96558224488363	5.85301188209981	5.74466760713219	5.71765467844557	5.51125231966019	5.86910358652076	6.0360014084865	6.1661963708973	6.45068103468783	6.13881317053078	6.3202064344005	6.63986981438022	6.03760209256429	6.14750697938739	5.66791949826761	5.52233975713733	6.02288413282801	5.9643150713457	5.72130372226435	5.90796648243237	6.16342584671354	6.33111558521221
DNM1	5.63007573144206	5.04868521117023	4.62643320299272	5.08654975881901	5.01214848889666	5.55324817328844	5.48068922901514	5.27394534316825	5.16631441279789	5.16533841749869	4.57628230809158	5.28424833913797	4.69711165860482	4.90428278227118	5.38079316745457	5.2374572388618	4.80172061822131	5.72763287674767	4.86633975053425	3.83523711339948	5.83960072338598	5.35996368273651	4.97149207246663	5.15812867997213	4.38123729086163	4.58892582662488	5.25867741926021	5.3647054859175	4.91684631934946	4.77210503252673	4.82721011158879	4.73602097331322	4.56544231721551	4.44399247835455	5.13161076187567	4.55062601118196	4.6243461693713	4.13867198050532	4.6138719726296	4.60116682904819	5.40904290256881	5.78729814381795	5.22402064002673	4.29609054121662	5.03989682387515	4.11402366401693	3.93657781819115	5.13346465507301
DNM3	4.47925996786417	4.91133888735259	5.18816670708831	5.08883235810811	5.72340077507158	5.49084420823949	5.84676566012378	5.5038597711795	5.26786510092955	5.03495476808581	5.85653704231861	5.65447059437515	4.95964882837439	5.79542416243287	5.16979625370292	5.12980753858896	5.67999886834812	5.52621308238401	5.88924595669122	6.00118251687431	5.1812148114258	5.80057566230965	4.92486681577123	5.94033887592187	5.40748403574888	6.17844698934131	5.6553848180902	5.61395700606577	5.83712738437183	6.20100002993123	5.65021822740771	6.26420250948492	5.59920263204432	5.24849271333742	5.36664816021313	5.05446987433957	6.34057195441689	6.19424462225342	6.5442850962123	6.12773872356572	6.05435034404496	6.05649987257324	5.45727562839122	6.80842271935841	5.14459659459563	6.77915936263783	6.30755025856302	5.56290041282511
DNPEP	5.87196193634479	6.43048121108182	5.93259503998713	6.0176621566769	5.95995028395211	5.66690281778811	5.7162006258631	5.92952290059261	6.0913076933027	5.40337084958199	5.30067792598242	5.678904532942	5.69950483139076	5.96952550741651	6.03593394831075	6.4042588850474	6.34120254614563	5.99370189917251	5.84005961418196	5.90759984048973	6.58207801557515	6.19593757212929	6.12152101078681	6.17339373428355	5.51768120402217	5.48681247974354	6.14038296561202	5.64292297748316	5.77171755628784	5.90474667787758	5.72888630559265	5.89355746175069	5.42911880565396	5.41371275520562	5.94617648711668	5.57620758283117	5.91340067433352	5.5791847471796	6.13775513980001	5.51152378837846	5.75721859851445	5.85340120823166	5.81843464153997	5.85881824916414	5.99656849404631	5.69762731145047	5.67471182605253	6.07185979478408
DRAM1	5.54436451453866	5.86232823593854	5.71599196646569	5.51595517834609	5.9341632261286	6.23403731079307	6.07590651470041	6.03067824812193	6.57373982642825	6.10108739361625	6.27908231089914	6.01244786921894	6.22306898605105	6.18371807001279	6.07576053871334	6.2985327817081	6.12569329730004	6.0373652891422	5.94127966079345	6.04725621813773	5.93250266116884	6.28904155234749	6.20057495365209	6.07228653991255	5.592508266477	5.09775874450375	5.36916278374003	5.58506074145013	5.45599770934986	5.90487118055885	5.91635688372234	6.26379789141451	6.36874820149783	5.83951066834904	5.3997669706088	6.14240274137278	4.2476604906574	5.7120502331042	5.50054668331677	4.9997947006864	5.87186315157869	6.00729423934933	5.89012525413251	5.75586706228569	6.13473091330136	6.27242914506821	6.20438032319248	6.07172642872886
DRAM2	7.50458470733413	7.48817421638876	7.33946453557899	7.18679919278578	7.69062944929594	7.66017916634066	7.59564644748662	7.51597675180857	8.19557418938579	8.49224081740249	8.10073028619436	8.3682151092386	6.95071729946585	7.38269189806005	7.13163190069143	6.9933865297841	8.21845836337349	8.30224539543293	8.09185022263663	7.88919301035338	6.85105491035586	7.19499421782617	7.42240353161304	7.0572052242393	7.55407168187754	8.0648894817612	7.81883698060419	7.51703784896097	7.92770573801183	8.11753957832203	7.9411013286714	7.96107841648815	7.92655933719915	7.88808970943902	7.41566573070224	7.71949983726114	7.76581439143639	8.42017251592571	7.44953838409778	8.01778623211171	7.67504029460796	7.95426266692991	7.96827796592035	7.26393118010195	8.27409838144763	8.28268560987374	8.13748176672845	8.52784584580196
DYNC1H1	10.7326148662721	10.7091273455685	10.7319491077559	10.5435985486825	10.6202731593446	10.7114187468829	10.6712850349536	10.6476351242856	10.6711746533158	10.8855981599041	10.6670532973362	10.8243726284929	10.6763885951806	10.757996748924	10.5577563514322	10.3937777640558	10.8104793644018	10.7903385047881	10.663596981024	10.5120329316655	10.4184459937915	10.6263538655247	10.6837489606081	10.6757592147286	10.6019866077401	10.4387630980367	10.6215964924022	10.5286713725788	10.3842434499764	10.5603988206532	10.2985757290363	10.4689399186458	10.6925607456681	10.704633164545	10.7621507393223	10.669401753494	10.309565957559	10.3418434217105	10.280869394885	10.3045059299209	10.1933867211139	10.3867767048758	10.4234557593752	10.4161794957787	10.4626671219275	10.3786553439931	10.6615057461515	10.7262617789475
DYNC1I1	3.9748727691277	2.81191003616981	3.67721835752005	3.54181759565786	3.6497154087997	3.42762721594639	2.98809882499799	3.83434886429583	3.30473066658095	4.1560603668704	3.22031933800186	3.63030739091503	4.14190591823714	4.04647495369419	3.59284661749057	4.53709136950591	3.48602009254456	2.77682739548782	2.64829952856853	3.19471497789407	4.06266042680978	2.9656856795419	3.78129408480567	3.37151877667551	1.96430639343491	3.01444278428944	3.18060792462029	1.96630811224538	3.07441741588605	3.7630083248404	4.06217517142839	3.49166978796715	3.55286629090885	3.03630398670974	2.68359163132927	3.46915941174611	2.63113347945953	3.20496823560235	4.10364803427465	3.54699275362569	3.47655166978578	3.80848133901091	4.19513687129554	3.42107927486377	2.17268042470871	2.61089908274006	2.92450871104128	3.63040383869727
DYNC1LI1	7.49556049932846	7.51207471665141	7.18713303367027	7.31580950250546	7.33379721165779	7.54463494498748	7.10733313928061	7.04347765438659	7.43561433562874	7.33611101502987	7.55821499422374	7.58390385980363	6.69936813640092	5.96406489940201	6.66543519871573	6.36454536246813	6.63632708014318	6.75228097534359	6.36362975416257	6.40053580037302	6.39071432993777	6.82437865657435	6.67156357962674	6.58784047502773	7.55760590098703	7.16166772216084	7.24004614646173	6.9479840138708	6.53197780772295	6.51638217138508	6.62480726842626	6.30339806284298	6.58199779606847	6.16211265377869	6.85592490260526	6.39991495660253	6.66184566204788	6.22491970339213	6.41581539427372	6.48049218036713	6.56668746535766	6.4321026326177	6.53469213603809	6.70225144345717	6.68484160279931	7.06940844055036	6.40708828743997	6.88652139581314
DYNC1LI2	9.65150633428227	9.70652927788714	9.74275218159472	9.58807905343237	9.6772002745675	9.75940181032648	9.73145086752517	9.52484326947046	9.5566165459182	9.87743938683104	9.51495973003058	9.53155434940274	9.70898859865874	9.77537804628118	9.84751487112653	9.49154275942544	9.77499618508201	9.95113868524324	9.59236414159308	9.58551843370999	9.52596899766301	9.85514824236228	9.64188787953057	9.6219274449692	9.472441915996	9.56863281940778	9.36465134158175	9.61051334339496	9.71697045736939	9.63766412734957	9.45794192948747	9.7928953403293	9.86306649848067	9.83306584217029	9.92723721015391	9.85382211323599	9.35663117877936	9.4778232621071	9.46086381757947	9.23297682116405	9.36001357211132	9.58547668892878	9.68120327762868	9.36091849856424	9.5572382086893	9.37865967147905	9.49210454181701	9.64424762306583
DYNLL1	7.9218750170361	8.0757830638425	7.63197635347055	8.21138391396281	7.65013984804705	7.81849458787598	7.617665538827	7.83545120151262	7.99156100790122	7.73065616623224	7.58275381072011	8.00696581251253	7.98920568766712	7.4665450773324	7.81575974681282	7.55229010995962	7.65709552992008	7.54081186283139	7.93515080524743	7.01413785173398	7.53962117701181	7.52860373160384	7.7526914256174	7.44638266600679	7.53195525748143	7.29501275423724	7.14079831967974	6.93584393399985	7.04088299889784	7.12899119471769	6.96656121482329	7.16571232310962	7.55711977538357	7.57512243675158	7.81519340557396	7.60840055900554	7.3169819460315	6.76455929022667	6.81762078939128	7.26073782230668	7.69675495381206	7.33724494308071	7.90126970772424	7.6916003929711	7.85971243254435	7.3917205050527	7.62020373949038	7.88069600684234
E2F1	0.213258170866485	0.00232116715721817	1.66080784853813	1.06962380085452	2.46042329378291	2.78577457682707	0.990614802160615	2.42284885510692	1.88083553376438	0.0416820123796782	1.62400287124947	1.94421050940119	0	0	1.91430559032648	2.63128148252891	1.50323037441299	2.78860998339636	2.84486387794295	1.60417534171836	2.04476412246898	2.56246519203452	1.56279760533416	0.71230606355126	0	1.39916109788228	1.00645751922219	0	0.0673797078569743	1.04101145619179	0.925302857043916	1.02037873079983	0.0262321040902814	0.919857430819301	1.93369048277991	0.850584829543758	0.0721966498188042	0.0534143808178612	0.0861260726632294	0	0.0423945457274377	0.0313606205523482	2.96943485126083	1.25339610362901	0	2.33484487003927	0.0297546060739861	1.95692799113698
ECHS1	8.83073501475533	8.69434149012362	8.7333627218591	8.59974511468591	8.69470013214115	8.75462347991662	8.62495011425952	8.44420345654796	8.68354672987594	8.7125742188053	8.12835664655233	8.60392239695745	8.4478569238311	8.43316381441351	8.38837319905311	8.62482498179463	8.34654577127297	8.45480387450292	8.63628397641733	8.32439745902628	8.19984651383505	8.31065084213555	8.19034587920142	8.18201192865494	9.19743569708589	8.93301951355479	9.1913611021412	9.0630959714774	8.62922332559996	8.71379649517138	8.27390658716573	8.65478747865137	8.74327456581628	8.71477101879026	8.77508412086646	8.79234182566949	9.5735067743447	9.45982185507572	9.43176967379579	9.20974698040532	8.60141510399909	8.26823464385661	8.78017001611345	8.46202632840684	8.3947433625887	7.84589956614441	8.24089061939133	8.74626285397484
EEA1	10.0760602646403	9.63553570911238	9.83199525990748	10.0247143771421	9.80179425968511	9.70130762217808	9.79404475416061	9.92268781010165	9.98684679972483	9.74872077831431	9.59831666036468	10.0051830304137	9.77327416310475	9.56843646419899	9.61750423557367	9.48815717487944	9.6317348020247	9.63451345368839	9.6828997310155	9.49280613660733	9.62530890067424	9.23074300597786	9.44084184387821	9.3831477723588	9.5524579498781	9.16760362116055	9.69270207320643	9.66556031076398	9.45668147853656	9.31905650596427	9.07862447592851	9.40047742876682	9.42169188231626	9.04958802227729	9.34691387151705	9.60239256132293	9.04828929713003	8.877888918607	9.06447255876715	9.32763688632013	9.38666759762319	9.38302217620099	9.41450027617114	8.95847288672743	9.4786477357592	8.30179140346073	9.05520584225282	9.33549180060633
EEF2	11.1798040195405	11.3166719989593	10.7608140313114	11.1071053595839	10.6224966582343	10.8560823052059	10.8012673671585	10.5582224437948	10.7735706268441	10.9308578331357	10.667079196043	10.5797144429375	10.8097487418143	10.8394897732425	10.9158349820033	10.9618322023019	10.687245740659	10.8755826849761	10.9240008951079	10.7151964091689	11.0147556489481	11.0351477616953	10.8967748560716	10.8181324324465	11.1617476576442	11.3658635656668	11.3306042851739	10.975858801074	11.0727995289806	11.2334501126967	11.0259031203363	11.004357659416	10.9592988527022	11.1980250715329	11.0669276939678	11.1563807889546	11.1067528802254	11.2562247483815	11.1315340301098	11.0810156867801	11.1594776234518	11.0336083117369	11.4369762999598	11.1495886572891	10.9011632032158	10.8749225081112	10.8797358801718	11.0097477239693
EGR1	9.38406138271375	6.95850597008655	5.68945836650134	5.09445591084653	8.06991487253246	5.17393725013028	7.61066350194978	5.0192754040735	8.43584183653736	5.36957044156905	5.8078833729019	5.44424417607098	5.51228628967147	6.085746064606	6.13058276511754	5.73030415581491	6.9946034139448	7.07989872664353	6.71699662931638	4.98130693169089	4.39417483263276	5.21225384743714	5.42925948273266	6.54114944841883	7.52944283924569	5.22438156081731	4.65623669897345	4.96871665265598	7.33264601726666	4.60323401775199	5.22247160050862	4.62427223863935	8.84162018790056	3.41576656856535	5.42920395547209	4.17273932273108	4.25188967494293	4.25003244531279	5.892487376612	5.04238602672761	5.8748509036281	5.26168393329057	6.04388197431059	6.05610196077561	6.20600235558407	5.11403283016142	4.52482630945966	6.14976468598272
EIF2AK2	7.6819608768345	7.41372314411702	7.43992822450565	7.67965660187645	7.52769615480191	8.00606906148563	7.58831703989645	7.49724899661896	7.96728363587714	7.99139174324442	8.02205384009799	7.85605617220922	7.02128943287697	6.88090923617047	6.69057442705446	6.68988336754627	7.05500444184692	6.92500184663696	6.95411797008796	7.00254624150456	6.93799562595692	6.65245000882491	6.54063031741703	6.51187924825021	7.75313135069322	7.61172041006519	7.78595800490541	7.6921267828053	6.64249555146888	6.65853739829357	6.91458461821525	6.90648738219351	6.87418045339382	6.45889466602574	6.93338401652407	6.74287276607016	6.17030311747086	6.5093516983871	6.79522080731364	6.22305661846672	6.49791775430868	6.21766046452062	6.81757572390017	6.18748642174655	6.50690991846181	6.95601171426372	6.86212052058342	6.72718837228764
EIF2AK3	6.08414215427761	5.52797094227448	5.59342013304942	5.41182801848424	6.06192557279721	6.11696792280122	5.74318631859787	5.76418322081769	6.30428027736023	5.12730284874936	6.02791056995351	6.03389988756103	6.32205053726525	6.14755693769785	6.20902080013144	6.11810692566332	6.25545346898063	5.67129747144445	6.08034913051993	6.00211488000385	6.40545531261945	6.1765483447367	5.87833318759923	6.14092505392983	5.93681688354043	5.97004579472712	5.5351359240093	5.99314948472819	6.15932523718934	5.95499598837253	5.59677250581929	5.96651404849771	5.88665962756058	5.86138887305513	5.71042616086626	5.5218339062499	5.88717503724088	6.02543631400536	5.65587979432731	5.95760116128342	5.90044611304752	6.67643233041273	5.71622021058692	5.48314181291321	5.93174551033143	6.25354159072843	5.92691074213331	6.02974857969018
EIF4EBP1	3.43977547191802	4.58866782077059	1.71641519053352	4.59821909697244	4.49877877190494	3.77593930349675	3.57365127409578	4.13371634544266	4.31892662220886	4.24046330258707	3.63416813967085	3.73568675988547	3.37902166795021	2.42316111589092	3.69743925708465	2.71308731810258	3.48241647694156	2.96932876189318	4.69334347339787	2.83452082960542	3.64067490992403	3.87568096554916	3.97363832472896	3.85035497722787	4.95350238726004	5.52121635572917	5.13976598008684	4.83006569946591	3.99238577179748	5.02187198649206	4.45757352990853	4.55859099599493	4.19424433204873	4.565352154293	4.63730730991301	3.9034735689664	4.30262172784707	4.73358525827306	4.07647493828942	4.20483713704422	3.36488381924374	3.72086211101125	4.58099340717853	4.46224505808186	3.7635231590256	4.34702557859536	5.15463098212559	4.92520269563485
EIF4EBP2	10.6881454396555	10.9373112507588	10.9000490106193	10.6581297923617	10.7145267927004	11.046082198752	10.8966851237572	10.6967082027726	10.5650908593178	10.9088064673966	10.5119142307417	10.7775395515954	10.5053736688305	10.8996831679447	10.6526229331786	10.4813823564122	10.3790303766145	10.8234802394084	10.5226060267781	10.672654345087	11.0842309284367	11.2077743855719	11.0699259324478	10.9628222896887	11.2309003557944	11.3684482920942	11.3832740753896	11.2933006281371	11.1865009810894	11.4067245985049	10.8782672801685	11.1092117388788	10.9475639915343	11.5172101334499	11.2214132604879	11.0419269504264	11.37802388088	11.5127621292214	11.3515780229455	11.2469190302459	10.7899161056532	10.9332004457302	11.091312963554	10.7936315390959	11.1008549690173	10.9428895809842	11.2069300228145	11.1466573082339
EIF4EBP3	5.25540356840936	4.17427203424232	4.48931762128583	4.98773180682225	4.20611306027601	4.77603994651933	4.98924735155891	4.60177457168807	4.23435809139584	5.07264182317598	4.37207607805581	4.83623449408854	3.95835207284964	4.91398924808145	3.68532970158105	4.19901594631308	3.98072695092088	4.49557483278211	4.44941409517086	4.11275455737358	4.64379943890313	3.96563736384363	4.36420708514041	4.47698521914876	4.94904125896148	5.43552323346509	4.33343159272817	4.67166323165301	4.37094928216605	5.19703966571912	4.92057791400442	4.12471736592613	4.49721001080787	4.86665807486683	4.46360571509829	4.65665300412309	4.81460228707875	4.85483073843444	3.72204828668515	4.65870116618245	3.88493864758215	4.29860560281727	4.52077390868086	5.336941366654	4.95881304550689	4.19582025158761	4.8699054662561	4.50596560167524
EIF4G1	8.7652418346109	8.67677360415522	8.78691607140764	8.83607465144315	8.48827362684825	8.55534380030065	8.8085130653043	8.72672676219534	8.7895668727046	8.5835790910504	8.75860924365887	8.84339707519	8.56476230710284	8.60108628114628	8.41195506389577	8.48341734964569	8.56435369389905	8.36325327958045	8.43840419830125	8.35611952303382	8.41785643559666	8.02150010122513	8.6330609888105	8.50472279511087	8.81546573592712	8.33107787947714	8.93919664061834	8.63925527207932	8.46891085757802	8.09607649854257	8.34510878412947	8.26039071807558	8.50727955327766	8.11231461029238	8.72321283384947	8.65316656540876	8.21956676846628	7.70021728141137	8.49885295667567	8.26525524190015	8.59640217782159	8.09994387984064	8.43858486564227	8.34152505837301	8.46391858501379	8.14447173930876	8.43405099964247	8.61345893136212
EIF4G2	11.6176739413748	11.4116286583891	11.3534939730851	11.2879612822923	11.3975777570011	11.421384996201	11.4564022754779	11.5324243296334	11.3932760740571	11.3624345023207	11.3426157465565	11.4677322800969	11.5540890251652	11.4414731682285	11.3278899041044	11.4965825081526	11.6257811260878	11.5331877909133	11.5796675110642	11.4345866182514	11.516114997782	11.4681904261321	11.6418767077489	11.5874381866014	11.4422840440329	11.1250868889132	11.2997922547873	11.2217149003437	11.3388411554183	11.2732830025699	11.1609039913154	11.2831522590936	11.6846030405224	11.3710745361429	11.5727985663142	11.6126294917483	11.4000895003744	11.0902588410611	11.2702802552918	11.3588386457979	11.4430271497904	11.2497709629995	11.480543085571	11.4080969445295	11.6089506675779	11.3344176952655	11.4883181677807	11.4309080444834
ENO1	8.80340302734844	8.91421702378055	8.50973545874793	8.72790470300522	8.25176159759192	8.26125197740729	8.22192218065379	8.36367437091366	8.7545571083347	8.51416971218392	8.14417496689699	8.42830975291964	8.34804743538516	8.13549244452367	8.14658613339232	8.05103787361284	8.0500252178567	8.07945434545503	8.09249791589969	7.85183053871195	8.09000686805119	8.3501491206904	8.13612812886247	8.06808072948981	8.16499734935051	7.86912444411702	8.09894299861317	8.05242513057964	8.10446853770019	7.88745533365971	8.09824775506686	8.13435346805064	8.38692454924844	8.38409170539184	8.49993714522041	8.47841069830976	7.97901272221053	7.55523970476984	7.63027317627372	7.89937299458155	8.43608144443084	7.99850515700728	8.40256409882649	8.36398639712116	8.3601688590917	8.11821124010739	8.18179630220091	8.5640722888705
ENPP1	9.45386248507504	9.61352309397524	9.43144673653291	9.41670276768992	9.32361296649135	9.25434068678044	9.22431885947911	9.07454705441327	8.88489363834039	9.31815051566338	8.7239666764245	9.20276478448301	8.87757296713679	9.42384233557113	8.57409155106662	8.96952005046998	9.44824262055117	9.29742749996924	9.06745885555746	9.05860752446233	9.01247922107257	9.16851407693803	9.18313677855366	9.07899370879337	9.06228637266503	9.15011323245871	9.48920245308329	9.38822019674159	8.83548190652931	9.06778365914316	8.71463150777535	8.7812372121667	9.01942695183874	9.2802689636213	9.19035043615654	9.19619859074507	8.43179609707284	8.92648775990095	8.79703103046801	8.72506247830853	8.55046881488616	9.05570184201571	9.40249429753654	8.71200684718654	8.74627377851008	8.07007038042665	8.60545750302403	9.0822180484769
EPHA4	6.09334520855959	5.88704356152199	6.34760208323328	6.70080289979727	5.88222297787848	5.66634504595533	6.29216961198843	6.10388241574422	6.30142047817821	5.69614934926794	6.65018922285723	6.21001001709847	7.14010612734247	5.90259243812515	6.74526326112802	7.00386333550663	6.42024141322033	5.9249272169316	6.41579249616367	6.11262812534031	6.55162903197612	6.19532758856318	6.55671376596473	6.32006577142801	5.48259445387999	6.21980371362157	5.91850512164987	6.52528012456337	6.63640634641303	6.89168531357949	6.11701177470135	6.74979844852908	5.83617740959461	5.55648728841208	6.88034331057276	6.45949083506763	6.8823371759478	6.52299294932602	6.53420144682963	7.02433658956072	5.87768434096919	5.85781829285765	6.14407506456524	6.37943823821219	6.22166640303032	6.43459129455407	6.76234425152148	6.20526887158665
EPHA7	2.63530646475777	2.58812482779285	2.39678109553032	2.06898397083025	0.126726860291242	0	2.57644313556274	2.43215883547124	1.44692521499422	1.65116616337648	2.6219411413562	1.9389112851394	1.40401472073272	0.872536502447274	1.90614796832102	0.75797356329744	2.50746408138838	0.974163067576554	2.36612070262965	3.01703803368026	2.52686986423205	0.970058780174939	1.56063001611692	3.2303111010487	2.63108184672388	0.786047400264467	0.00387458531912146	0.980857994560032	0.0901025620853267	1.04668581592618	1.50162028384926	1.02320985558835	1.06740883406412	1.49550636298265	2.2504911486206	1.4172468274418	1.76707453482873	2.12784487450857	1.2258371273542	0	1.10953835955119	1.66329370310305	1.96066360684163	0.144810365373295	0	0.00856481911382264	0.0398824047084375	1.95154268730809
EPHB3	1.9242766494878	2.00337364276037	2.07660418414956	2.06722754721751	0.120076701907509	0.971109292559107	0	3.26409429838724	1.87282756877165	0.0478557569609325	1.04383663612555	0	2.43265024184952	3.37051653670794	3.38670868186261	3.74902550994724	0	0.97490378521413	1.63278875628034	0.0153228435971078	1.68961810779225	1.55724676826487	2.30058240050887	0	1.37702796757499	0	0.00390466524684389	0	1.75526891958516	2.62496665440025	0.914428133145837	1.02329262325494	1.06764753088922	1.49520564559319	0.919683914889352	1.41667713301148	0.0972516768575399	0.0720377510463894	1.22661553534288	0.972125030939296	2.41914542911032	2.39365509680782	0	2.57529189484098	0.910737612274298	0.00863125319804143	0.0401899655760589	2.27540478585506
EPM2A	6.72740121368696	6.09171868900026	6.22695122801375	6.47687717508637	5.45787658773444	6.03336352328109	6.09709479758581	5.76335080569142	6.05342971061588	5.86024472861415	5.66603783037339	5.92538821178132	5.81727640437897	5.66696258368155	5.46834445160392	5.9320588651975	5.56734396446635	5.61477368851192	5.83972702648495	6.04700737048009	5.93577910408943	5.32328549288718	5.9258629904892	5.38217397218639	5.46608005565424	5.13289504563666	5.62608681092048	5.7256126549203	6.05570039783521	6.4958195803544	5.96030929298796	6.32010739023443	6.08015744493873	5.79326459609417	5.96805032641687	5.8980767271826	5.17077267387386	5.35355596912806	6.00169724511148	5.48054096140198	5.46032132922893	5.5199237179285	5.48935565516099	6.10189252041753	5.32201430311582	5.19586086863921	5.61205516763167	5.20377829763834
EPN1	3.23377982253081	3.46346813780961	2.90877750659251	3.66414171173273	3.76781924978243	3.1374131570283	4.3122518044002	3.59491277787765	3.66327849684232	3.24620616832245	3.21925493475491	2.72874800635156	3.90594035787201	2.43186269148887	3.47789524931748	3.66987136744646	4.15939940169737	3.67431527106417	4.05029071264244	3.92872468825842	2.399069390015	3.55418981702459	3.14194817496873	2.98084637153985	3.29116857495394	3.62202645894501	3.8171932365909	3.78173036635027	3.26213345289826	3.23831021254424	3.69290378579385	3.73192426584278	3.26855827239786	3.57571689221462	3.34648202255881	3.2171374910422	3.58991419958185	2.2429577590724	2.94346300612346	3.42033153471836	3.47827490326202	2.71433044062822	3.85103703445238	3.85784543680408	2.66825180133783	2.61117881302227	3.11491283639589	3.24706190474752
ERBB2	4.84909429085086	3.811676955933	3.56269416433956	3.99231486634885	4.00767496972209	3.77405466479661	4.15880088080755	1.79013277139695	3.93161633922091	3.88575882093667	4.13639377834361	4.38923519005686	4.32996893552883	5.30682151640892	3.97511616912131	4.89786199702375	3.59361941648497	4.78156300860811	4.63802227277662	3.48551513732726	4.16719821677339	3.28611330698517	3.67137697595112	4.13280285425497	3.96557425987758	4.30975431715163	3.47033767253535	3.88020279664357	4.32563272660119	4.06419564845217	3.68663532733774	2.04336799448682	3.10674194842882	3.96266553860261	2.67567497464158	2.72600790466232	3.85783967034035	2.81812478895132	3.51630263912369	2.5377249197278	3.85692695809626	3.2944403123809	4.19150784942872	3.99930296724198	3.68141436863593	2.8340004784566	4.27288527360936	3.24303533402232
ERBB3	0.152105108831503	0.00163732796580452	1.06694167509167	0.0324793495013657	2.12478990783722	1.97908281716788	2.31494577861098	2.09087228743318	2.91203100893863	0.0294646425723575	0.0190950545997613	1.53482410650889	0	0	0	1.82961712439727	2.74837517130527	1.56588759335891	1.62316712185158	1.01690790658453	0	1.97894404620475	0	1.34900825669153	2.34379551932716	1.30143805651594	0.00729445259615477	1.5600090432788	0.167353624024666	2.63724893790682	2.71422855171727	2.34907142367944	0.0658784378809941	0.874141528514294	2.91529617413841	1.78656859470302	2.22835804442954	1.7633475164963	2.58199118185307	0.961925216232252	0.106000772765558	1.68937680215077	1.52976698321616	3.29677489093856	1.46835884315925	1.60613288905271	3.77254700512416	1.93568872277738
ERBB4	4.84600460765745	4.32653733915986	4.8564705288454	4.84392317437965	5.65613255593609	5.13698273729163	5.03275955789324	5.97205423252235	5.75600498014986	5.32552132226667	3.75830326792249	5.73562166538205	5.50116304465252	6.44152196990287	5.56178233960809	5.60766746421866	5.02517938255909	4.67069825240254	4.965859774993	4.6108962113756	4.1235492835894	5.35969069222125	4.97126513584624	5.25084782772631	5.70771052278335	6.06087769129552	5.84426957182822	7.02728027519662	5.05159720884959	6.85091673148401	5.89320341379658	6.57396357172071	7.0190651320067	5.71830474821527	5.83247146704291	6.78788444228873	5.76392419498386	5.31511720181017	5.23919287858594	5.57141331072732	4.77104884527194	5.08714627413979	4.93158944838812	4.75949163242773	4.90159628008515	5.19615349875857	5.64505105080556	6.33166858550483
ERCC4	5.84184318086265	5.95853092719776	6.07688945901136	6.47798950475643	5.73248987766157	5.94402645765567	6.11772675188455	6.50272339181163	6.33593453878765	6.1660994523888	6.44233298723437	6.19223867605728	6.04277531482056	6.03051523915622	6.19007845223706	6.13405547050626	5.89557611506326	6.05871302264632	6.32449740609135	6.29144804894189	5.81598467063043	5.82430970314392	5.948649523543	5.86875415542328	6.01021514615028	6.12810273143461	6.59601893774328	6.18032328993277	5.837903216432	6.094647884249	6.34853179601396	5.96672365277181	5.88727889682127	5.88314994356677	5.92258342211312	6.40780722320336	5.91830110645872	6.02679186083959	5.69382133286493	6.06610474633644	5.78933389197601	6.00905370872584	5.68930104014461	6.27127903162665	5.56277404793868	5.8582441974661	6.02655092712042	5.72692492350811
ERCC6	6.95467130854501	6.36196852661783	7.05416882531226	6.74652110693274	6.80735243538641	7.39337713807024	7.31038343845372	6.93042391775763	6.66033184317399	6.89977171100785	6.99361278688801	7.05409442891762	7.19606111029917	7.04027590566621	7.18032108648646	6.86835293099294	7.16317141139956	7.00455991520814	6.91677508312564	6.97923665637746	6.98620120154497	7.26141386516708	7.01580893830565	7.01858942500643	6.71681070007972	7.37698545225486	6.93033816550713	7.25595128544604	6.80877606713886	7.54805038863546	6.86927703089834	7.24548154184507	6.96437100111085	7.20980530610466	6.98607498173115	6.89223354606844	6.76686262212354	7.11597937324599	6.93962001041205	6.92276727461073	6.92954612309615	7.35531676434465	7.23903216958475	7.1461055317246	6.91919862749532	7.39148008485912	7.27993850002378	6.86219273707405
ESR1	4.8554498093265	5.58921197936453	5.45657720195291	5.94211547940299	5.48885612594423	5.35924525616557	6.07636331934879	5.89792458047237	4.78991899934584	5.40073245083708	5.40825577949433	5.09354150706486	4.91797392786283	5.18102597972487	3.95901025107502	4.58413135623457	6.00879227961728	6.14247537078511	6.26480446629601	5.63918149387893	4.86577536421624	5.55208622351221	5.64446025196064	5.6909083438573	6.34043770106718	5.93428361937277	6.23988316957583	6.34653489546207	5.33284634075398	6.02570500192522	5.2936633867405	5.7084241349656	6.03437312718166	5.71935545873905	5.60562907091408	5.49672607299814	5.9138917404567	6.71694519515161	5.72336829994889	6.52888657315392	5.26549991951651	5.48601564804694	5.3261438210015	4.60263501338865	5.41741790049051	4.27596016158387	5.5475031723003	5.92140442097502
ESR2	3.84620246477934	4.09115561085554	4.1715954410267	3.66395060951851	3.64510529692869	4.14175591869734	2.57253580571862	3.71772565707408	3.55452047534547	3.53233891422161	3.2191387353088	3.38853572752528	2.35736238202131	2.85727153328531	3.05625106270037	3.67042668641632	3.81453276507309	3.1417492076612	4.13706241300644	4.10873158075617	2.39998277850388	2.77278920117084	2.77780780935956	2.98161509979214	4.76401137454586	3.77045538399943	4.5339206962234	5.01884862679295	3.60885871275796	4.45903806684602	3.32221968243377	4.42548057091239	3.69136489016835	3.17172120855022	3.57589221386202	3.83443259260834	3.88218531705627	4.59048759096085	3.94115520923247	4.82023693812766	3.50109229145491	3.30491608001607	3.93675096974403	4.03731122409101	4.03956357704101	4.48252635016283	3.29794412281808	4.09365777987229
EWSR1	6.98713590681318	6.86234179394031	6.73056271239324	7.00678222303192	6.8079887207288	6.94392487972225	7.40629628053829	6.62662822615971	7.25999540230551	6.92526663928334	6.7098772438887	7.08451674415444	7.53753472438012	7.30376650329056	7.18916158624233	7.17490445356681	7.38845768077783	7.01545315811096	7.32514731129673	7.12305476165994	7.41901066579335	7.11631974871285	7.18090062822848	6.92616338872448	6.84345306458932	7.12380977803944	7.22087988597079	6.87706737726829	7.56590634153264	7.49051184299773	7.11763064762584	7.33069532675213	7.12863749852471	6.78994999758258	7.35396100510204	7.32927675547158	7.33698956671722	7.360104599191	7.01408110331701	7.11693593636196	6.9950804056992	7.14993347355345	7.36148902640023	7.22922527252641	6.94041330158301	7.35617883839414	7.15426744888535	7.19623140646477
EXOC2	7.14365855929958	6.84983103411408	7.05395502739466	7.0872685192424	7.05098781109373	6.88561875112285	6.76967229659482	6.73459998905994	7.2090716826416	6.96193011026102	7.15928966652347	7.26520842107645	6.67543314276953	6.84861617128607	6.29233486994705	6.93970261026355	6.84993955534989	6.80392358961944	6.78681787769102	6.66907351426143	6.98688129989818	7.20522284500861	7.09047040520827	6.96499984883701	7.20337554151466	6.92880617470812	6.85696569393589	7.08943035477464	6.47762596478043	6.34143600164629	6.52643923586594	6.79128016221014	6.86137114190481	6.71755620340213	6.92197521815153	6.94295322710052	7.67432064163034	7.46661946259233	7.35328740858462	7.35841071088214	6.91582942673868	7.09284828531389	6.88900131580045	6.93504567050969	6.99371849524279	7.48448149066697	6.70669679496158	7.12984118209564
EXOC3	6.30218531300945	6.55886044233896	6.10060254298391	6.25740254076018	6.27175344993367	6.42651472236039	6.75679073605906	6.17138035480155	6.53004609036771	6.45360323494943	6.42567097859742	6.46462263034818	6.07851689203877	5.92460512045656	6.1135484392769	6.11399059644686	6.12441230603563	6.43082274801036	6.36206161591184	6.23445186563134	6.13551582707529	6.30655822078296	6.5567554498073	6.24632431608821	6.37645497802338	6.31385737759675	6.40358364318411	6.61493366558231	6.34533351003762	6.56345240074998	5.86877512224882	5.89446286051456	6.01323589851391	6.70957518799523	6.32206590432986	6.1366775502651	5.76888921169053	6.10365080984187	5.6977444644297	6.14712850339193	5.84830042433072	6.5000248283793	6.12498362736847	6.19930142473472	6.05419178583912	5.9081868193842	5.92886698912608	6.38059969800188
EXOC4	7.3876750195181	7.14389800727213	7.31922866023176	7.06542850483281	6.93608807889377	7.36772651595701	7.34593052121852	7.26779902425253	6.99027821892864	7.2190584630486	7.28949814224925	7.44064317940382	7.26167991276758	7.44563181972323	7.32821622406318	7.24748512963519	7.35553134099823	7.38057983105909	7.15687902851573	7.0585890602662	7.28694027477835	7.29749380989066	7.04805411683327	7.24552339393812	6.83229042760415	7.17201469130639	7.35128533406256	7.30129327563998	7.13013739465312	7.3211424858913	7.19139990614544	7.43700787980653	7.2861772202287	7.54058795018816	7.64002155625558	7.48567876874335	7.04853996919934	7.39121498006853	7.37940995678224	7.32343417959124	6.95708287885545	7.26723989239824	7.14412778451219	7.29573153457433	7.15846255777068	7.4682410775482	7.67450994465472	7.79113315311385
EXOC5	7.61395533336125	7.48813971987001	7.27034290851844	7.55498796078823	7.44446521245358	7.33306596852937	7.38067688223338	7.29886566049025	7.4416583866212	7.4629711681155	7.38202886426023	7.60448669857958	7.18560744428857	7.05885689778513	7.36082081774012	6.94686526547984	7.3797269672727	7.54864783574026	7.56625330486734	7.30120574667892	7.22742657083494	6.77342713752448	7.17092999254081	7.06798255684893	7.29373618452855	7.18874345605951	7.45432543070855	7.26504365439277	7.490859642146	7.40381483414847	7.30471818455965	7.49542471087292	7.40948605615169	7.23560024294588	7.24410490352672	7.40975563506238	7.11311712519352	7.18758720298019	6.95632070951595	7.16651496205296	7.08161933356051	7.04693235073612	7.23874535309571	7.20331294712233	7.29080822096208	6.88356987351607	7.09845350795096	7.1390702460581
EXOC7	7.87226077977437	7.94096275720648	7.54359893841907	7.68781030888424	7.40763656782544	7.69463197202951	7.49608947626867	7.73401263496411	7.84725969700319	7.44626103219951	7.73066577377468	7.57542191773403	7.68243920593122	7.99497174125897	7.76769306177234	7.59066054387297	7.76619876155327	7.67841398172573	7.77297216625393	7.56430568450159	7.72086836254085	7.68072949935897	7.48692680459502	7.73179590003929	7.48606298430076	7.51977261832158	7.72566767802656	7.37112630451073	7.64947816440088	7.5889636619064	7.45439813323619	7.67281173992895	7.39207366707658	7.7495359029211	7.82062056871443	7.6978990378516	7.14112583310035	7.32108577350734	7.45748488769642	7.48055790286229	7.6253485064711	7.92127059125054	7.72946447065795	7.83947830617957	7.65881471037634	7.37422808816435	7.43415994550513	7.71458268884659
FADD	5.13774390093045	5.17417031799155	5.26728000928241	4.34044501004327	5.24510441057557	5.0546068108169	5.3462923737498	4.73617870953289	5.40168101620991	5.2068331602069	5.13766108049387	4.24186925891505	5.25868316889491	5.45048821917264	5.61871503397166	5.63500606628663	5.06705540418305	5.21972698548587	5.14506193671342	5.19441094010473	4.87527804651133	5.39401985214815	4.97151762929483	4.86887208581823	4.59145391781212	4.53619297055929	5.01106515230655	4.05605923177847	4.20352076479908	5.02486358822046	5.4012142740983	4.20773870927405	4.80491625961376	4.99398474245805	4.63253936406338	4.8777980564592	4.88239572820087	4.91611464059745	4.19416897349583	4.71229734110302	5.68289387480781	4.45178436742574	5.26019041587508	5.25427713857859	4.9119128871719	5.48307131319247	4.8730204610707	5.47992737731309
FARSB	6.984807801124	7.25222426680518	7.01877087432365	7.31561893668779	7.1591854454066	6.92096854782456	6.87098433778843	7.17019829026111	7.19133368564036	6.69466983310478	6.66622148525284	7.0334108500059	6.98425152375964	6.87118064285769	6.52765263893499	6.94943064611506	6.91825751108378	6.46256534233862	7.13516816826312	6.89542468168666	7.27546438512724	6.84912870019969	6.65766557746962	6.78882722458991	7.4375967145999	6.90970386879402	7.08821304788188	7.20899900893797	7.10213160880982	6.74605522207889	6.56890173765141	7.2550899707843	6.9390753983502	6.82585460886591	6.80800410315739	6.80860667724967	7.69127434499478	7.24215572476992	6.9829236399065	7.43336204030301	7.03166373991886	6.43336755035472	6.60673079631267	7.10219066851819	7.02448585292888	6.36568255436892	6.48012289129847	7.1102179716825
FBP1	4.13487258330726	3.58949877724164	3.27953130363507	3.55176191265429	5.42387618769852	5.99496361971462	4.94374795836763	5.76757152203281	4.55211353492415	2.89934300653195	4.21937537364257	2.22497217625715	4.81189956853477	3.85861372894487	3.78976741103446	4.45399907829691	4.14620974751876	4.364803337771	2.87555401463465	3.02839540025377	3.70512566781372	1.53601954912792	3.13804035297275	4.19303011007994	3.67467007945688	4.07705148921212	3.91839950597796	3.87695345949664	4.65288604497831	3.66107771656776	6.59608635776458	4.35651944666792	3.2862711785453	3.66251128240035	3.32667468612872	3.53687734701846	2.69063794112954	2.59360971536604	3.39877186955268	3.95705856052883	3.50695792816256	3.59327394085053	2.92505576229389	3.80656780871826	4.45642138739732	5.02264714616322	4.69602085248833	5.76550833258362
FBXL2	4.90619521722857	5.32612669543167	5.41822283589912	4.84316284568538	5.10987746079475	5.0965248514607	5.1585033696863	5.10076571102054	5.54897781224482	5.2865560448858	5.37126144595353	5.09562964296753	5.38590934344618	5.45044718182959	5.31475908848545	5.30146338414958	5.45453423930856	5.29387331316499	5.18671289157497	4.27449925934086	4.79487523176005	5.01119762628274	4.72580270009662	4.78642915318616	5.08627507794257	4.76901504027753	4.9181642258042	5.01544931318736	5.22544714400606	5.46136412965493	5.19636553733115	5.3919056954457	4.85998265833588	4.37927535429451	5.46930720012238	4.83255370855904	5.15170925818027	4.54787756062474	4.62112682994987	4.95787135062844	5.29533046974625	5.36892231002493	4.84234406821461	4.57111925073231	4.72196930176012	4.66941478221719	5.47131696251256	4.77822421447543
FBXL20	7.50737128379472	7.97013292216239	7.90152995602174	7.55620601997297	8.10153543171136	8.40564270095258	7.90119718835204	7.98224556730437	7.666889851872	8.10743962776754	7.85873264195496	7.78219483854475	7.56041775640049	8.62234249153192	7.89586113713885	7.70961084343062	8.04541971549216	8.29757595381221	7.7244498922218	8.31962860712835	7.8015965981446	8.57032135563601	8.07462108838405	8.03501863059133	7.91779448952754	8.56734520225884	7.93037402865561	8.14522468194394	8.09822661480748	8.53253823037924	8.14090789625818	8.19617976642333	7.88825942232107	8.69063233552979	8.03705044819503	8.20226831550203	8.23634343205557	8.62621020795174	7.97824413029851	7.97369321284679	7.92344449974352	8.41752583211133	7.84136410385164	8.0625299282036	7.76411043775982	8.68707716171648	8.40159559073643	7.99646711032699
FBXL3	8.18893070109911	8.41795757437484	8.13934814956612	8.21712521097022	8.1493981181945	8.25214440967461	7.89518214983561	8.16041898106251	8.19000260317888	8.02225399961645	7.95224262111183	7.86672638508598	7.74676877466346	7.96804387068423	7.85019917966385	8.16136213922461	7.90656848631228	8.12586156526	7.84044441260069	8.18495773768523	8.29377510345227	8.26114725223898	8.17590325945153	7.99479105278532	7.88464583138765	8.28539155007585	7.66257171646326	7.97033016075862	8.05832613364685	8.07887649288118	7.96232686311826	8.02494909901674	8.09489845714378	7.85435657410609	7.53487605852866	7.89239883693434	7.66476179194286	8.00337924637417	7.90908365941041	7.81490850970742	7.936154818576	8.2565662557717	8.00091855511157	7.96027087514734	8.22205401655263	8.13389527388926	8.13202278263961	8.01268906344745
FBXW7	7.49804053025601	6.86234983703554	7.56688215332644	7.47081286855874	6.80839190470574	6.78662069244281	7.21718882066133	7.13768078337037	7.42736962127224	7.21888027921155	7.63555577195643	7.31722744415375	7.24563821719743	7.20008103942317	7.40928090081875	7.33314305572839	6.67592373327436	6.61454004424674	7.23851017765227	7.18490542535957	6.8930121428714	6.93213654569421	6.84150843150438	6.98117540647104	6.86655957833367	6.93988566960014	6.68390099227088	7.014984640186	7.00912772181522	6.61275783429774	6.99992236214926	7.20570781311507	7.10516139887336	6.90539672920876	6.57740514091394	6.7086821541443	6.37547838293297	6.27010485763686	6.46041631623143	6.22310073255711	7.14949126606147	7.28555403966724	6.80534929242576	6.79681769941709	6.95244670835289	7.2538605159229	7.23816634299054	6.39480065104039
FERMT2	10.0279743028653	9.92768090317109	9.83708243795551	10.1661844581312	10.1155956256529	10.0273367884665	9.96844814431688	9.78627317307798	9.85623985568062	9.9408615231643	9.4199768173245	9.8371996460266	9.57102385542143	9.5317467882838	9.16267499969828	9.27328715911881	9.58355461880304	9.66444450644774	9.64399498481405	9.37836335183088	9.40277888697052	9.64760603169178	9.46905421211632	9.49641595573035	10.3794327390921	10.1799499989791	10.2968815600433	10.6956980161618	9.88466938777951	9.90644900666421	9.33655807711255	9.89902538886538	9.98010131155339	9.90837639478209	10.0345707138824	10.1603888863515	10.3172284778894	9.53600420014877	10.0197073724239	10.4245985660149	9.48593197375534	9.30840317096942	9.69447158489788	9.40976897939976	9.6580091926443	8.86167608860075	9.49231072390254	9.90979037595764
FEZ1	5.03669798780742	5.39658494966533	5.34686516397334	5.33463516180562	5.29201505471145	4.82383871111723	5.57363181321712	5.467653772698	5.6007246984019	5.95806192849161	5.05160816249698	5.38516620599296	5.1865134626075	5.74779886053172	5.56042792346601	5.60468535459969	5.02400553195153	5.72703930064598	5.22839582157991	5.310204191765	5.36073567757008	5.52192282814809	5.32924348922861	5.11872911445977	4.33128933826708	4.59753343618744	4.01178839145225	3.87589907510906	4.85089480547204	4.87618630246621	4.03629044186835	4.67858119425417	5.05234873519042	4.9131762697736	5.44449392185276	4.44807036695584	4.0148812462027	3.56422029031048	3.02347954656504	4.20470287733754	4.96931522925307	4.2158062032909	5.29839806368751	5.18472646858013	4.56868506002037	4.27330809025286	3.71421300976076	5.2489203813591
FGF1	7.17829989413727	7.64094966983347	7.20939694006542	6.99565784852447	7.59841222414546	7.63926681720609	7.07570819289643	7.41600292064518	7.55585462287183	7.60286575933007	7.12837720211667	7.4481060054297	7.40093222752714	7.84960789286926	7.57871102851293	6.90641949056263	8.73381093038087	8.39358602485647	8.08048823857197	7.8193231102801	4.76396484003627	6.48927757061715	6.27425546232173	6.23552848689623	6.96102257627316	6.46598556636483	6.3688985607878	6.60024875024187	6.50784123588856	5.85564343662776	5.72521011515392	5.89465331650133	7.03345967081256	6.69612978312673	6.73827321750186	6.43246010548018	5.31963093753731	5.62023579968938	5.47056342463118	5.91081485218244	5.76257961102744	6.61702418069241	6.45924998224633	5.9402682113687	6.71255289790151	5.41866029412408	5.70850910514182	6.98848118410388
FGF7	6.0460538893146	6.00421488602636	5.42269657542496	5.91852669097468	6.36650389782193	6.19680567780124	6.17860068134864	5.67094878321428	5.51394987433598	5.63341700068471	5.77823532668592	5.47909034271413	5.57617596365897	5.35059383773841	5.61370614678331	5.62401567942053	5.73007654816945	6.0380415525103	5.67283385789602	4.78125687940045	5.14390737656833	5.39256435903055	5.29290939990655	5.46712862332274	6.00265243413877	6.35755062497665	6.27755206599276	5.52550351495333	5.76513838867323	5.90310576267161	5.39456841994905	5.28407490520891	5.49673012900099	5.1816990624587	3.95089999774333	5.44686060888888	4.83907142468171	5.5391003205832	5.84532376873657	5.00070180124705	5.42000631543549	5.9796578481581	5.55088282715769	4.94709684880146	5.35706284538534	4.11544456856462	4.82538951961391	4.96272198412795
FIG4	6.65428296937376	6.69081516899406	6.44045884301287	6.75953499024858	6.7441646273269	6.87400200340428	6.48017976368248	6.54126235693207	6.60998978329828	6.64901811933531	6.54299819959815	6.58293970600268	6.72592118537251	6.65500476804501	6.69298122840546	6.466952902406	6.81561822883659	6.84174745103173	6.61316743866094	6.40022195075258	6.62938697694961	6.69462764081238	6.55634799038173	6.59180470258511	6.22302566687064	6.29460311315704	6.31526305402177	6.2556213958584	6.56686190495843	6.67241374057344	6.87182924659783	6.60580899719429	6.71967315259006	6.60291629193868	6.38540986454927	6.67640932389561	6.1413463422059	6.35141209200753	6.27762223845678	5.81402628821698	6.66428724900619	6.8260368954827	6.45861816838882	6.31011651550733	6.68579158857218	7.01354359944362	6.31109916358587	6.97681852322285
FIS1	6.9340912286497	7.50407963168155	6.60816538382914	7.39873600186564	6.90517209476049	6.98946698837781	6.91918680354171	6.37921228939041	7.12901083094694	7.05573745300894	6.69492371461889	6.2634724277366	6.68907103648089	6.56012423270771	6.69257782210602	6.16171823986061	6.23421222065654	6.03653951402953	6.56668076817034	6.27331629400273	6.420242821373	7.05440534673723	6.64379302945045	6.28601701183765	7.002478427537	7.18618193108482	6.965501726318	6.62864452325455	6.69157289900654	6.7731920953969	6.48411222200883	6.81730243834227	6.72039886522569	7.05224733488026	6.63278274327881	6.53742779169796	6.74609198756674	6.64740573319665	6.68917370940255	6.55698365094672	6.5835313636758	6.41372514318739	6.85434508901941	6.72064918566137	6.60587999738822	5.98016810246224	6.38847593693342	6.32872178634052
FKBP1A	7.06298865792514	7.02672043770934	6.74526463268403	6.85668935491869	7.58820870024718	7.2887693965715	6.95407129309072	7.20412711860396	6.88472964528404	7.03394499729029	6.90948060386778	6.97954432343428	7.32603991523461	7.17294336726139	7.50057184383977	7.36274100945751	7.12453733804814	7.27494755373708	7.68742375685175	7.58706935297844	6.96652104582597	7.32420113545493	7.09025212293889	7.22311916435287	7.0158764747906	6.99289078106904	7.0882753488378	6.84052074225096	7.15361957497188	6.90656683214061	6.78752226165503	7.06971288725095	7.49763403501128	7.32046549812392	7.4253434781185	7.60998389312482	7.3477722352559	6.93717001192352	7.02816161020082	7.13700731460348	7.16275991551508	7.36526606206777	7.13458075097747	7.4027157496262	7.40424080507347	7.06982087504175	7.06360104536002	7.29535019329128
FLNA	9.15515913452594	8.94686567945	8.53140004837651	9.02465569200581	8.68345723274253	8.69109084235938	8.43947366462676	8.80070662628774	9.01844720891341	9.15107695375279	9.23609043245475	9.01187467975851	8.795933013032	8.60408247636243	8.70784344980139	8.5389552404717	8.86698885855942	9.06378685035006	8.88232518152649	8.91084328799819	8.94697045234629	8.88228757446773	8.90495687841181	8.96563127707716	8.34990408881533	8.55382598987361	8.36022372352882	8.23700156731959	8.44432718683276	8.43981906885769	8.61104707927789	8.43723704950739	8.61815414402428	8.76127901887432	8.62231062060374	8.74037668450399	7.64047006183297	7.49222211407477	7.87290488805911	7.54143609290759	8.61745078524172	8.51163750902943	8.93780191120836	8.70949314580129	8.97037876810739	9.08331563797491	8.5599364342671	8.96725468134046
FLNC	3.48986526442979	4.52773518819785	2.70780691175582	2.43445384712206	4.20557218994841	4.42708824788296	4.15825642962397	4.53527057732683	3.74016387649237	4.39938090004333	4.05186876185572	3.50319727423684	5.48942140667568	5.80952650654378	5.45250044669761	5.65367949492169	4.42211028069381	4.43132985062332	3.64759407618783	3.02912091534396	4.73502537356699	4.42687409221441	3.8772516137112	4.80961200272825	2.46819672946178	1.94707259263257	2.33456123283591	2.97050460675265	3.43095839705374	4.14883481444859	3.88615642327413	3.20468195283295	3.42039276046989	2.43344238372474	2.67970467916827	3.77117728010576	2.33609234505026	2.81076352970577	2.40162114425236	3.28117808469981	4.72034293462947	4.79896373920392	3.74951413744194	1.58695263027541	4.64669871586151	2.83317235863261	3.43370303268369	3.8366178958241
FMR1	7.26898539088465	7.40521987640115	7.23000331940655	6.983525183958	7.3965670048721	7.60347990975913	7.1380207206904	7.58315977137121	7.22443857881796	7.57909790280954	7.61322300353148	7.1910037078317	7.37111303354535	7.40685259460479	7.63365261053036	7.54749050408094	7.37141862444593	6.92495751401669	7.20878011254625	7.63967064045135	7.79546641559434	7.54402754546247	7.54885596446502	7.59807480535004	7.23890837522286	7.47535403211374	7.57367094485527	7.57775830463453	7.3288257424927	7.60445937588155	7.34515673171039	7.52002677977508	7.35445294923813	7.60894508432364	7.40101357505813	7.52482572831401	7.3395238016477	7.57888094187102	7.20424183375344	7.37484887468221	7.1866077415615	7.58676306701879	7.30971162408248	7.33518479645976	7.61947943205418	8.10193030388243	7.61242866652927	7.66173354909115
FN1	9.88952311437018	10.173037228048	9.72128883483397	10.1450060713413	10.8870535904115	11.0666144199026	10.6712848889664	11.1517301555933	10.8755245768273	10.8213336176491	11.0272318962871	10.602822742992	10.2190204883443	10.906560441829	10.884527805074	11.4374729237393	10.4188142147019	10.8117366101492	10.8485533744703	9.64364949890267	10.5822485430294	10.7436218026825	10.4780110202311	10.6680705317401	9.93808753160275	9.47009443314046	9.53704857786531	10.1918289304291	10.3997182351069	10.360112101003	11.2666871297132	9.62706374764849	10.4586938190606	10.3131489881038	10.6009135378509	10.4660625388315	9.88065359527987	10.2493353933804	9.73998236517017	10.2549682254677	10.5455672112939	11.3512141700763	10.2107380062996	10.1470376779874	10.2699035614544	9.58780367487431	9.3215463579222	10.6425583144276
FNBP1L	7.18025057365365	7.98159853274921	7.89436830551377	7.69514752803602	7.34762047737502	7.58138011401076	7.38915879954328	7.20579479621941	7.15265996466618	7.41085283195696	7.52706852714874	7.55375221145927	7.23513345931682	7.8547098380374	8.12893612596388	7.60333026871635	7.7095956009847	7.6292631708866	7.90404177267747	7.806381077518	7.45969318042456	7.82457089864437	8.05898421527453	7.91414485499984	7.30525702184456	8.21411014648218	7.9597881475623	7.51712333690986	7.50424511879455	7.99784128008342	7.62427915032514	7.70872162869253	7.5076839274523	8.05075714917314	7.82018644579068	7.86762815608395	8.16128831881713	8.08493807561307	8.14158655645994	7.92871405771774	7.63419696287995	7.70524781812649	7.6963334389479	7.27532192198128	7.50019408828922	7.05917613799494	7.69098301737723	7.6340236478635
FNIP1	8.42671917741794	8.44314929922841	8.49728599751966	8.41465713373175	8.70287221161836	8.60689509615159	8.73987286660943	8.70389586446977	8.7540643862758	8.96820637139569	8.87455697533756	8.89899442729648	8.06372890799522	8.55654915243911	8.28094497972793	8.5364036986413	8.45379403043702	8.44263849229612	8.05926827432342	8.51299875757191	8.88555963239335	8.55137503546425	8.58598423076188	8.57236530154265	8.3140607707115	8.40813254103859	7.97154019663367	8.58505871316658	8.25062294976563	8.4870206894898	8.48055649894226	8.46676604490787	8.69118427457414	8.45259220461835	8.18537599827227	8.47071681040931	8.1649364429832	8.70149028958346	7.81600094912755	8.1217445611693	8.49198127317315	8.44079307142849	8.57869443101119	8.5316013862535	8.60225475490696	8.78025240627763	8.55149226807051	8.68488182785974
FNIP2	7.97208765363518	8.05962775609481	8.26004706635153	8.15929060353443	8.21771716631536	8.1664082495423	8.15826858756353	8.06214683850173	7.89608446306881	7.93774692141032	7.73098350350922	8.02246935929817	7.99310070529709	7.68561538879513	7.99848603697923	7.96769961925748	7.80216088113364	7.79748367438751	8.22362452311654	8.296491071902	8.39401149689086	7.84288388943575	8.0156905521991	7.94484992069869	8.14491695058745	8.10261660370742	8.20620738726639	8.23716749610227	7.96399291879464	8.19221970529228	8.50682182981235	8.13956268870212	8.15617642310499	8.04996148727076	7.88834842112842	8.21085506316657	8.56114685540886	8.35579843169761	8.27551932075078	8.29697923722235	8.11112885614709	7.69083054793397	7.90617346920865	8.0161822970278	7.9026204244011	7.22545963236077	7.53998424868743	7.99658966285189
FOXG1	3.97985501811859	3.17428080182907	4.25638475165026	3.66688057498516	3.51836047066176	3.87664667954154	3.98956521756038	2.96184151326145	3.85487102192882	3.24878492895107	2.8612796396188	3.73742005270873	3.25456908293259	3.44972440801348	3.20692288214829	3.19833481110565	4.302289142976	4.49922523377518	4.13895144921555	3.34644912709616	3.55142362996986	2.54785922351092	4.22301215909542	3.47968031473863	3.3876025203465	3.95256900631094	3.47066298961214	4.43374470335844	3.44795605818798	3.76929465370083	4.05135232121174	4.0329223389614	3.42670025562615	3.86996029686705	4.05864420572884	4.22978994177801	4.0806616841123	3.79209310592452	3.92205555671841	3.96056902179297	2.77508304709684	2.46837978388479	4.18975605468028	4.31721972810595	3.87359121744925	3.60938277214099	3.12475674087323	2.9147265128274
FOXM1	3.04925934971005	3.46367559595778	3.67995669477298	3.25837478621509	3.77757068561314	3.77617876053005	3.89614449938907	4.041130278401	3.54674457490984	3.7747932897329	3.37262262545054	4.25532987762159	3.80690493130214	2.65252332478875	4.54549875024273	4.29317822365801	4.4333410707761	3.67296014272834	2.87021225811757	3.72407390427692	3.73486915475493	3.28832329565363	2.96983788998924	4.40291259786619	2.47421524667082	3.28584699690005	2.59683846843915	2.55400329485885	1.91336622785756	3.5250674908254	3.7937667876111	2.36100341489278	3.89749657817253	3.45786154900449	2.87848627095827	3.77542382772527	3.44458268500966	2.55308237567479	3.33705366780771	3.66259945728806	3.16448628413386	3.28822265006476	3.94472508430646	3.7290985112755	3.88347111144147	3.4823597431086	3.2821274650609	4.25664033234354
FOXO1	9.21079981977359	9.26879763108074	9.80945897115085	9.56777704800442	9.21594951974165	9.00821988482	9.76147290269587	9.41626421228972	9.15131655845318	9.17525358191619	9.6286930587738	9.37350488400492	8.80660302234823	8.82489563736751	9.47904975188319	9.08044513926135	9.05262757220001	8.81951655398002	9.00452655757403	9.22238622259709	9.35850107013365	8.65275490123391	9.33976868603756	9.17675499233403	9.39443394338418	9.08514961420085	9.56604251423518	9.48210024531818	8.97126825591535	9.02773454783824	9.37539129055659	9.27948973668645	9.36850877327454	8.6604570782589	9.37930370714588	9.02546524329019	9.10712169440849	8.67863576234004	9.50367879905711	9.15908943599789	8.59340350971585	8.5590379961691	9.00610858460305	8.68854640901547	9.08781623149665	8.77707871239562	9.08997940494646	8.89117423877674
FTH1	9.37855880700073	9.34864143991515	8.84564684893346	9.34534283277144	8.85876290628119	9.0027852660391	8.62489158079546	9.04440381440865	9.40534358800558	9.34875730802883	8.9672686739258	9.00911356594532	8.93516593661794	9.05675747062075	8.92891187196447	8.90587444883892	8.65002047549889	8.75555743871416	8.64035684185942	8.49694253560022	9.16260614333828	9.31960854711074	9.37005965190208	9.01238911531998	8.45276144604547	8.35191927670322	8.26890636305843	7.73819100161805	8.61518088040179	8.78757559031321	8.92507191928668	8.71929193859862	8.97961894636713	9.1274492198606	9.19984116276882	9.02194157056791	7.51988648868867	7.46413078449485	7.6321932579828	7.35719862502767	8.42771608799225	8.39968752019253	8.93491174755335	8.72434814088018	9.13595059943674	8.80020078196519	8.66031986579527	9.11980598912099
FTL	11.8809522572622	12.0514813831147	11.2644897574684	12.0207886876506	11.263751973284	11.3886354807481	11.034040021947	11.5111975172585	12.1539113966448	12.1906531131326	11.6688892158453	12.0236150056332	11.5041809271358	11.378466671531	11.4070238460742	11.4018909790002	10.4264970706819	10.9517748788127	10.3855966234337	10.4430901831319	11.1680361117818	11.1443807487868	11.2920081888207	11.0304598483513	10.4181442333537	10.6519125144417	10.2934422837917	10.4110901668085	10.7473467463035	10.6735116532228	11.5480051500521	10.6557108500443	11.0277617625227	10.9333642353509	11.3056122315946	11.1005008579641	9.28256140294621	9.4477512434303	9.29151686551404	9.37246892569653	10.6799022658707	10.2982593083364	11.2599848964642	11.057925789539	11.3124535175688	11.0134643271566	10.9495304095076	11.3012843027128
FUS	7.71634375521554	7.36193805898041	7.47624270599879	7.28859579238532	7.90051209929211	7.86752871995945	8.13302127501374	7.66559352993739	7.84096389955757	7.47254407440022	7.97008015375194	7.46308107077646	8.0607756809153	7.80207356036143	8.26039483925677	8.1148810947965	8.18141213879327	8.1609644116824	8.27287604787781	8.26339123016138	8.22531865914154	8.1112167877797	7.83546241627714	7.92673945752199	8.42113619001471	7.94200212071448	7.96568423114892	7.99819334624174	7.95698616357621	7.77415833221254	8.09356427726991	7.92512707020408	8.19903105796345	7.99445494383458	8.01687789269379	7.79172448358231	8.4488633044607	8.35068406513699	8.41779162483696	8.48469671591292	7.86164073562444	8.23610193950139	7.55633486223089	7.8619801317547	8.07832826892826	8.60647713170259	7.801098088109	8.04394132106855
FZD5	7.21492970485238	6.32637318429005	7.61502662873843	7.61834667181332	7.05282428876636	6.89723723207034	7.53532958874534	7.50546951500936	6.74654904470275	5.89019140886328	6.44456209435044	6.75665781886907	7.91571201945592	7.64268185455209	7.8695595239653	7.92804398818759	6.82560607022898	6.65718636935598	6.86659567639164	7.0024616755305	7.44392105882765	6.78635771109616	7.44725597162914	7.14389870791223	7.13407149033607	6.35160276581628	7.24001754673203	6.77797721626823	7.13554415902451	6.53266024821964	6.93752420638708	7.02434124659672	7.12655064052752	6.46004096527167	6.79757361679791	6.69886504472935	6.37302560497675	5.78358212130187	5.93323502667989	6.27863490510788	6.68104193134382	6.08403447549084	7.04446848867187	6.49835790459445	6.55087533287164	5.41896565925218	6.84747320380665	6.1668813726893
G3BP1	7.67495109511765	6.93513555115116	7.64704482520782	7.46304256693592	7.59025213185714	7.51359588379934	7.77629066116041	7.78505628488605	7.41075773357344	7.24995719792151	7.46913102905464	7.61113784445608	7.91917860181644	7.30223120572303	7.44697780602624	7.38974423829304	7.86209211570599	7.34599819056782	7.49347603521694	7.67607180139766	7.78937951958385	7.37578264025805	7.60799926829963	7.50548971582376	7.65199115078669	7.17053001017742	7.64078919904967	7.31896023140472	7.70890263063316	7.30246151524575	7.52071911948621	7.41138586034859	7.89350824618285	7.3835220706986	7.93368007270164	7.74968429143449	7.61766934054186	6.97962642817861	7.63516483946191	7.4408033482903	7.44145850801892	7.28820048391625	7.60027530283551	7.41961040585045	7.86493900180347	7.48486092768074	7.61262964296814	7.9261166398176
GAA	4.54914735306772	4.95850538404056	4.49616065062326	5.13036084236418	5.2009345803961	5.3943059219715	4.74309929340462	5.86617492075631	5.73332838449449	5.24705458258068	5.77577215586508	5.01287069668886	5.44610127709194	5.59502828132179	5.53430054462833	5.06512487476499	3.97399926568163	5.49597929084661	4.64493409405109	4.19665071998798	4.52433089946275	4.92083798184345	4.555499037263	5.19157763152039	4.53987344706862	4.68097174975528	4.40406987672348	4.55499893314385	4.92058559235886	5.31726088626142	6.18681704327061	4.84304529039487	4.91131029206743	4.76841393327037	4.5769565000978	4.54762378240731	3.91692078137354	4.54649757281657	4.19585853826565	3.41010778097793	5.62031136583212	5.03043083577249	5.49361703551732	5.52656645721699	5.07817360205153	5.06892449602153	5.02400721277923	5.1711736398733
GABARAPL1	8.26467501071815	8.52005887031456	8.71529900866621	8.41924046177432	8.71108870052573	8.93537219167983	8.93670140942791	8.65735225353167	8.41036895311491	8.89978868788245	8.33228591816654	8.20012629932754	8.72113189513527	8.89324759591717	9.1588782941705	8.48654939649177	8.63352476930628	8.65398327225212	8.42103823308007	8.32901454015642	8.94760759424152	9.02450084852261	8.86612938719591	8.83225520670421	9.1174780771282	9.31533357867542	9.24269357644568	8.84981653999429	8.65612616796076	8.93154964812602	8.66014930155134	8.88815249354719	9.31099050774417	9.55911410464375	9.37135228319032	9.25455845723041	8.99638291791697	9.32018106174488	9.18373119907522	9.27215867713704	8.48855439946661	8.75769079351566	9.15873273851803	8.67377010645252	9.12362685114708	8.76362274733834	9.04612688589058	9.07962847732012
GANAB	7.77162087544608	7.98162666526273	7.76615092534093	7.86292212789736	7.88681059651465	7.88549558827594	7.9012003023278	7.80078522597898	7.63471629675706	7.74527822258746	7.84578987696434	7.98515038603205	8.27812296850378	8.34421681412897	8.11382252556539	7.95333018179353	8.10523625054256	8.0044662239981	8.02461471836799	7.91995436835075	8.09575944275301	8.33730190025634	8.02660474700653	8.20378396256162	7.7122237766223	7.57976756405355	7.64814353668615	7.77115283936849	7.984191662355	7.95599790177954	8.0986716722928	8.21606533059801	8.10051841576133	8.17353425093547	8.27459819829413	8.07426550367669	7.97084049113389	7.65782437438005	7.72848933949258	7.89363037598408	8.03845368209053	8.00420339436589	8.178181065948	7.91953157898838	8.0883208046939	7.79367161220439	7.81481107207447	8.11974774157231
GAPDH	7.96814804755111	8.08645897361933	7.63951788941298	8.10954901559823	7.83537509873454	7.78057883475394	7.50400916756423	7.88993006145418	7.62259161234757	7.72329293604331	7.8258291841445	7.62495820436725	7.40023555420477	7.36702455506292	7.3600799613752	7.56561814233478	7.20776243286731	7.43856623818788	7.3899940085007	7.3915242891991	7.39469095291077	7.64598154037116	7.55625744161524	7.47947472274055	7.75369225641932	7.79157474300251	7.85055796035035	7.77793330468828	7.05411908434778	6.93205528111928	7.32074102055334	6.62190669497269	7.30615922454839	7.44548024718656	7.2259024842436	7.57693045828705	7.30587887072452	7.03115796756648	7.12642157834132	7.08606702488842	7.66517897866653	7.56183181945335	7.76187102860833	7.5078839364315	7.69150223671224	7.50915660274179	7.28111031771023	7.39570749281769
GAS5	5.78750219342767	5.78555400379957	5.85135712942211	5.51255357053679	5.55978867806555	5.21455973896286	5.8956938138466	5.78767362063278	5.39736845889948	4.66827062247217	4.57759342766543	4.77982653306771	5.31821422105407	5.2865061909717	5.79564973146078	5.6029161006011	4.98116167456773	5.14076573209698	5.2288102544723	4.41915593267628	5.78908604432721	6.11795647880593	5.49536526058266	6.03225661178342	6.31890424248613	6.48112661885441	6.27810119448475	6.49453447350377	5.38141429440236	5.59840956236099	6.01953878974121	5.94325359013627	5.39527212822162	6.03044436054003	6.0068767439359	5.76267313723495	6.48815981198569	7.35997553896886	6.31756716979133	6.72649750567389	6.2596868121292	5.90962585525772	6.08484791341973	6.02967840845225	5.81718713227904	6.29186347725298	6.14252455912954	5.72623443594571
GBA	5.78560076283463	4.95861706318703	4.68952754863484	5.33493314728882	5.45086011505313	5.4266650918884	5.74363620288485	5.66786968696288	5.65316014259202	5.24918574716293	5.66432430725165	5.57022738465681	5.52595737288902	5.18166077999	5.3454946399485	5.41538205219352	5.35626377731237	5.80507214698367	5.48389663494314	5.57902995267956	5.15030249806964	5.63988992339287	5.10041365670926	5.2150569069073	4.3186132378266	4.48208322814935	5.01114338056844	4.36171564996566	4.46030273303964	4.82729866652597	5.26789437504695	5.3917677735189	4.69129013853086	5.22374765286518	4.87947399782135	5.14438957147335	4.88458375509642	4.47471362730259	4.46533092130258	4.60054161394183	5.07528770672324	5.20948782421218	5.61179241323548	5.91937392425764	5.54524590814919	4.93176744813058	4.58169766161489	4.67468411546702
GBE1	9.76148351990036	10.0350131467784	9.40227026442679	9.71562442001212	9.47435225531111	9.2817135724452	9.37199423126344	9.39768726162339	9.56531804153398	9.52691340345421	9.3229024883071	9.64714324281059	9.37793947121514	9.63103034367066	9.36424773685652	9.22604413995291	9.74412195714348	9.44871874253879	9.17805213959557	9.19012223780349	9.611480574938	9.53244189103132	9.77217651419359	9.34187905390933	9.89040912899149	9.79996323211552	10.1394785340287	9.98009505362768	9.41978436538118	9.86797808601542	9.61732111918874	9.74549070805171	10.1926960160467	9.98147500381451	10.1947170278769	10.278906518298	9.99982862044036	10.266801240567	10.3977606169396	10.3352808121146	9.43978404487231	9.39052229475925	9.62980042030853	9.31213911052683	9.83236802439992	9.09705095584105	9.62138304152178	10.188901771837
GBF1	8.15926243337509	7.74581544942905	7.6629089032959	7.79530051727625	7.79190914165615	7.74144995923335	7.74320689334925	7.66528655526662	7.75993814273951	7.76615909701943	7.81941339421716	7.83141366518847	7.89721712000334	7.62097758274483	7.59182764658237	7.52601362890215	7.84409650838652	7.61481554856395	7.84669594061045	8.06391946905615	7.85206365543401	7.67376477819039	8.12627506926924	8.03174473502402	7.71383480743193	7.62910068660781	8.01700964327185	7.7713211260114	7.70954908576037	7.76662588255749	7.55599919294173	7.69443858304756	7.64546146225632	7.77952494395719	7.77265280805614	7.86294880756552	7.52521943960854	7.25711710777535	7.49955892820778	7.43263085072441	7.71327978579057	7.51170320817529	7.64221639589059	7.6457715431068	7.65862442743064	7.59528359560278	7.46123738425344	7.68820036617668
GDI2	9.40010988624556	9.62822918847486	9.28061419938758	9.35023073456549	9.40701209968521	9.48037278336093	9.24332551055799	9.35903284926752	9.3644127487038	9.32536020425705	9.26327604658742	9.28623908733229	9.25252892397614	9.07362068584322	9.22437607292307	9.19790792574911	9.12651995380645	9.59124197367312	9.48099177624728	9.2515850570923	9.04217979448087	9.23316445135516	9.08234408432933	9.04027142242727	9.45974757791575	9.4011847914699	9.44610999562946	9.44196439307658	9.36398569579846	9.26830275889969	9.34912522122073	9.37397996543904	9.23854565479733	9.34176822281958	9.33666578623756	9.33115795987134	9.2489947829525	9.32852951701297	9.29826241143386	9.29678076755972	9.46936429910309	9.33507995481599	9.565932214958	9.21935452479082	9.1674493352649	9.28992944652376	9.02244003305626	9.29257515260979
GEMIN4	4.60963860712576	4.58925039957162	4.85148026738173	5.03737947255893	4.37849592400626	4.7750466936575	4.89569563029253	4.84398554668098	5.20875746514544	4.60200250765619	4.37361239585019	3.50079489083417	5.19866319188056	4.6699349823391	4.74589981451469	4.99910310521506	4.35398887935863	3.9694893091073	5.05559809067491	4.93088368636017	5.26609775305069	4.8746602532242	4.8302988629058	4.71181090934943	4.50480392907435	4.20709223303268	4.18129659009295	4.6157559987693	3.87709952875217	4.76873866630185	4.68445696322884	4.6779747381061	4.56055588586458	4.2546921546239	4.40482979505221	3.90676576734831	3.64638545271196	4.84832096226364	4.0712274871296	4.27975750147547	4.41623073431837	5.11496731227749	4.98473172702748	4.36714310986827	4.45388057562416	4.27288560210532	4.63767658729881	4.38164750924896
GFAP	1.27617875007675	2.58739366751026	2.37940019213748	0.0305032912567628	0.0698139293670591	0.978047936231486	0	0.0510313895303483	0	1.05167642915269	1.03339162170142	0	0.860828055467767	0.906283591138253	0	0.822888420426254	1.51725654081012	2.30500217377878	3.19988989659078	1.0164147442015	1.33254791165817	2.56608610720597	0	0.766723357713314	2.07138442710231	1.7326755427249	1.01002196385055	2.29955011643244	3.18199745348407	2.63704820454838	3.08239364530031	1.61499490039908	2.08215473788155	2.21429821105562	1.48055177828733	0	3.98092600305141	3.14390281689852	0.211155404490498	2.97082891787377	1.72576139284055	1.10955667245766	0	0.264666608548127	0	0.0159778382796004	1.1039115966639	0
GFM1	7.31584138138526	7.07043958263775	7.13383045724927	7.21701764201865	7.4437124994828	7.33317625573088	7.27377317484337	7.14914363421339	7.44217443929871	7.03399247101888	7.12805601386881	7.1241581322084	7.53009299472273	7.40758694458218	7.32832384554562	7.15726376185507	7.51860057371246	7.1999182095738	7.11413502147439	6.94407999277067	7.02787894990581	6.88513548000306	7.15124551744756	7.02555560917895	7.48140319588441	7.18819015684971	7.24027703573323	7.34545738639372	6.92991101741792	7.2230926521671	7.16406825249375	7.06983811412865	7.54855401813258	7.3117413118442	7.36167618648454	7.45151453543854	7.84048985212894	7.48748755146724	7.74003955094317	7.55725034215159	7.21887299913977	7.13924810930275	6.90010087622415	7.2700362340628	7.10213001457034	7.18531542416684	7.154665210724	7.23280627138971
GFPT1	9.49306125863838	9.30127265357173	9.13973454877628	9.12445150928231	9.37233715651134	9.35893326327968	9.13549181064193	9.34192057821807	9.32661593811749	9.42185428930065	9.21883048498287	9.45573257646228	9.16582165062297	9.39869575406918	9.18597392294437	9.07363249688119	9.78286362840065	9.69724946020032	9.33278535108354	9.16474276485574	9.25068353655231	9.39476254078006	9.26355627904229	9.26457298702667	9.79895318510612	9.44811798705816	9.53896228000694	9.74838826342461	9.44950580171212	9.46583847720949	9.00598398342602	9.32871750390983	9.6242125387533	9.39712494384118	9.42602300340124	9.40947501147493	9.80560465796923	9.50103147466585	9.31912375111245	9.71354669208182	9.1836166584609	9.19436595426943	9.28775491980637	9.11166985520081	9.54156148328936	9.01423378536014	9.43876852807463	9.70281593714595
GJA1	5.25596536082184	5.98144172778616	5.8780101182412	4.99671607486886	5.59476962511706	5.63987365641512	6.0763383742316	5.66894607807374	5.72805868417733	5.56994352708525	5.09633751533979	5.20949814314095	5.65622818485803	5.61759908628002	4.73813791519112	5.16338132685653	5.82981598795951	5.80486904404411	4.8158512172547	5.19518447405997	5.08229673964924	6.19704724166356	4.82831680738417	5.66747454744368	6.18464907775558	6.44631952608923	5.43788804924165	5.64271035851756	5.7094583287623	5.36015877917947	5.15090426121126	5.6510405296404	6.36941356568815	5.92816382845231	5.490939928159	5.49536421754595	6.25000901254205	6.51629457941525	6.35553857533471	6.68694023828563	4.98997726988559	6.07916361971291	6.1261256566615	6.36436797867293	5.32072952653504	5.02648985623822	5.64480889352823	5.12666106725765
GJA4	3.44874771368274	3.32637424638619	4.33766479596009	4.46970974496782	3.78304536388411	3.5519430873695	4.4491020735813	3.60600460394334	3.2961529974485	2.09937476053248	3.85606187376351	2.23013089662324	3.70611514824741	4.26510936498868	3.46943391761018	3.74745503578631	4.4927747277491	2.55157043185415	3.96203758490382	4.48154149505429	4.1805287333809	4.36232525326832	4.78285732037002	4.14504000876038	3.78204580510023	4.22933032550319	4.71036018442132	3.29122282398522	3.96690582653272	3.07839948469414	3.5705886594611	4.61665356202242	3.80286203518605	3.77133416764101	4.34863406940949	4.77685159873831	4.08940477028933	4.11171382961533	4.63975925503825	3.95936598865822	3.75389610795151	3.13541243957515	3.93816400051584	4.13542241497235	2.4243104901603	3.19661180905733	3.92203945145635	3.37753439475786
GLG1	9.53436033059707	9.49018934772675	9.68566481399753	9.66560769226108	9.65047650091351	9.56277917876125	9.48214395035936	9.52480712707768	9.36214196582042	9.6190111338596	9.59829674876119	9.63508398137057	9.63544032286499	9.89164413977201	9.74878440900585	9.78310124816215	9.51369982762779	9.66793838250444	9.56285463007116	9.42394367344494	9.76916774088085	9.79295273698386	9.68205007837068	9.88345913078921	9.51754311424149	9.50957826342061	9.62251225129013	9.56459163552585	9.57690299323298	9.44643806889206	9.50952658142344	9.59860809142866	9.52662382092737	9.58617580139929	9.80956541026564	9.67623074358417	9.07875619773418	9.34186647148203	9.1946583778667	9.29672442633283	9.38453609240073	9.86936371926812	9.69292721405118	9.60160685201976	9.44301472413631	9.78368064067686	9.6091617473783	9.72713306050005
GLI1	3.65477040982569	3.17349402730082	3.40115681889345	3.52751854726584	0.196954032543074	1.96671398463904	2.31090175941379	1.73826157408698	3.03557819194221	1.66786802379492	2.85157742715585	2.51578964123683	2.39119300503948	3.05175351204596	2.70489855338896	2.56893241251281	1.89425868255355	3.56251513517093	3.5052186067461	3.7193971627159	1.15974768791486	2.55449309816456	2.97565086878183	2.25743428548109	0	0.676111503318435	1.01094620381332	0	1.82818275854083	3.37198604880725	1.88604932256802	2.83438921771297	2.08885807415519	2.20556154958271	2.22024981856103	2.6050767549212	1.2769940287589	1.20429358234934	1.89655389585333	1.54581694785382	1.73753693365958	1.11950860445167	0.936896256242584	2.6755315479241	4.08504263420809	3.60177289986425	3.08613305267883	2.25598523793223
GLIPR2	8.06046943409578	7.73900029104025	7.08927683019968	7.4966347917264	7.32498267045006	6.77372626275734	6.61752039597906	7.25738178831804	8.0484370336223	7.59452782570931	7.77848084141047	7.5976242725635	7.35677335067808	7.23511988745777	7.34477196027535	7.37706574598378	6.23280877958573	6.49409106652325	6.89212224960662	6.80668650145149	6.72210755244239	6.6939949489388	6.67139635842906	6.60975016447691	6.51959570094994	6.71732446106117	5.81909731156207	6.05740401427839	6.28511774479983	5.93275406560329	7.01173059798092	5.52956644009869	7.04652364811968	6.43030244805698	6.86808858199602	6.94705199902307	5.18347896817377	5.09551059267759	5.25034255563846	5.95627519124923	6.77194587389512	6.85358815743481	6.30965389216018	6.92566124520141	7.11507010269053	7.68978952842479	6.77757654379033	6.87538226605143
GLS	7.49452362109844	7.31726165743792	7.50175922750786	7.40137834892953	7.43696093165788	7.45837878924771	7.43947762769005	7.36947504324536	7.34787858890513	7.24025219350243	7.87132184975096	7.13308400875637	8.09386576223474	8.3448083281249	8.43284042026812	8.47641868420044	7.5958340933683	7.73259094214102	7.7312813737195	8.0910578025222	7.74671573047666	7.68753924621904	8.32470535627306	7.76860047880966	6.97785709463121	7.0627303465839	7.07761194373232	6.61368312909895	7.28399470440475	7.44816207821114	7.54972187321784	7.82381542250828	7.26634425220135	7.2780339359249	7.3854906099548	7.29752207542843	6.71980177705356	6.9787735025979	7.27660220942474	7.16635688074861	7.93380219213697	7.9840383014509	7.76828886642059	7.2320236782496	7.41127394141947	7.98509546937522	7.62008823814854	7.11924890975421
GLT8D1	6.80552504928467	7.11283376294419	6.85520504311815	7.14241276087174	6.93409896148726	7.03298170929056	6.44762604256824	6.94309249200157	7.05160791111995	6.66495155572088	6.66619237837932	7.04389219615405	6.6876992065544	6.97937730265838	7.26120757034608	7.23375297420258	6.55304676025784	7.06928015030063	6.97742975446258	6.76660682006217	6.96003629534236	6.89728777816221	7.09047330628551	7.05430203579152	6.7415412869743	7.05041727076475	6.80582117757504	6.87743823369755	7.09984746405221	7.21167162316548	6.947578093889	6.52827860661384	6.74986847644671	6.84979312171274	6.49160268072977	6.84245419238565	6.59152652121374	6.52678325972372	6.25773822368002	6.55682488924462	7.07898398896606	7.28521329185568	6.95778991865324	6.74129671507409	6.97390558913153	6.45185374761383	6.44382669499143	6.31131892476811
GNB2L1	9.54339318128352	9.5180743859597	9.19344049454546	9.40544989432376	9.2653480034939	9.18820053701742	9.20262176760344	9.37826014914653	9.12845805556934	9.06002273812055	9.28974495455017	9.14587294809643	9.06447126585561	9.1238842269988	8.99034643599729	9.27209261921328	8.86097175121451	9.14838969514581	9.00742402948437	8.90785491643035	9.26194817790519	9.36517282173606	9.09017135963217	9.02742391703124	9.47765970510986	9.63159962221396	9.55257669010397	9.51718320366145	9.23905096726175	9.30717880136889	9.24425810266053	9.32870415079152	8.90786384774074	9.49120074501951	9.38501286619917	9.40778442643381	9.54446477870632	9.32076121382321	9.37609319187389	9.45280557879965	9.37948345205707	9.44545087114158	9.58398999792763	9.52155229396401	9.13972026383578	9.40052058251464	9.33570019392243	9.28818317860675
GOLGA2	6.37371338592803	6.52784068222858	6.14484454724909	6.27727123668805	6.2285334949871	6.32448644496832	6.25516855347348	6.21488651064695	6.23402759727186	6.20868936592092	5.6671552994378	6.07398785315829	6.6301696836378	6.49102625542174	6.31187064069404	6.1485924369937	6.62546586419199	6.93766835809766	6.34375574106443	6.53250873471015	6.24380297238026	6.44260370266221	6.10054009872378	6.05094993558031	6.11446384730868	6.38730991772438	6.69757780145911	6.07910471979192	6.03675300683835	5.97996604762591	6.19321911230786	6.01337252795373	6.03642081067589	6.35483038587245	6.64942901567343	6.18904828662143	5.48312222173297	6.15005747032156	5.33677216375193	5.44783008549385	6.05577525185344	6.4819332744399	6.25778097926897	5.80100506442956	5.97303518771417	6.13367102414362	5.95363863729977	5.89714779264115
GOPC	7.61721807668809	7.89913712543736	7.69264652684881	7.8947696495548	7.52898844345293	7.98373808030902	7.674854070705	7.57546815459516	7.27494439871717	7.52261983129276	8.01663003827938	7.83772952302754	7.55515624340839	7.50353012028245	7.59917266761546	7.45985206599545	7.48797239599341	7.4055892751002	7.5346035718102	7.36504893777818	7.45365175941788	7.21417097410481	7.54116179400895	7.51143257346465	7.79544703183562	7.8320926343875	7.71185760509152	7.97620701483587	7.6229672589412	7.76646750103036	7.57022457228116	7.86893097515046	7.17320497511325	7.41463300012801	7.26063604684359	7.17603916763546	7.45557052407562	7.64767027849244	7.45724265338746	7.58646237060917	7.43209276004015	7.75649400703577	7.37760904671302	7.31121607929377	7.52950293360223	7.36533988484572	7.58843744273496	7.38733953079312
GPR137	2.93649515517072	3.17329307108098	1.10477284357236	2.87848900229018	2.18617256064328	2.97329166293957	1.98905061535488	2.13575857118751	2.86966200236526	2.39167997228904	3.20931919914782	2.51967598291084	2.1309361415943	3.80722191533209	2.48466207846526	2.07800850654754	2.49425932581703	3.29988081807897	1.64286516310717	2.02338521420224	1.96609057647137	2.77962033889972	0	2.88924648146067	1.30552553248525	2.06599377281111	1.59454633635688	0.973731733963101	2.52510304412441	3.36856948947992	1.47305524755825	2.34910783822452	1.09208220332887	1.88637053397172	0.889811772992572	3.2899449707869	1.25581238614377	1.18854187362234	0.213464784703974	0.96186678914875	1.14930874371791	1.68952228920331	3.41786768684723	2.65129991455303	3.23230059485523	1.02230648146145	0.0748660668596884	1.93560070354388
GPR137B	5.45195555413248	5.61904697404461	5.34988832480447	5.0453663125155	5.95735038740824	6.21569632661763	5.9192787966673	6.09918892534203	6.43250868539642	6.6900489223904	6.27821908781768	6.33668197550718	5.54802607996923	5.90656591661798	5.52829846260601	5.85124819925231	5.65090196983616	6.31195748896362	5.55082691102735	5.11334685131442	5.04199393940184	4.87173531264404	5.72642803907437	4.8933294495914	5.08199309168972	4.3083675420597	4.47133456346357	4.92460977674984	4.92672387129176	5.24123283319479	6.04929210093008	4.89425907950171	5.19125313534575	5.35685219654666	5.04889820076426	4.91323307470316	4.56310965698196	4.61999934583244	5.06402543865499	4.27648993456162	5.21420865901726	5.5805218561859	5.42924932752171	5.21696473117356	5.72984962203932	5.2725958229322	5.20541917413629	5.83192657744389
GPR182	0.0710055327803431	0.000752958951578973	2.04615773261342	0.014982304403301	1.682347924163	0	1.99455932085325	0.0251136041456507	0.921554617018229	1.62303549312902	0.00879655710576095	1.96449937607071	0.897591727684711	0	0	0	0	0.985887419492332	0.0100842753681117	0.0043319301461633	0.812295509420315	0	0	0.829053439403137	0	1.83726928734152	1.00585375992587	0.984784505978731	0.0530780620406268	0.0143225361998707	0	2.60133183015783	0.0206305267848114	0.92746764912089	1.52188937303487	0	0.0568834688077832	2.10495079280252	0.0678959929423475	0	0.0333630212199954	1.06441574212271	0	0.0856630159619658	0	0.00501403951659908	2.05797133357521	0
GPR37	3.41498366076382	2.32483487054638	0.0481803576940323	2.64064711345776	0.0965968945597506	0.974229476433295	1.57631299711897	1.11230590539382	1.88526784945804	1.06055340707858	2.03563262422189	1.94627486586252	3.19931219440552	0	0	2.4091517918292	2.51659516123611	0	1.04489342332868	1.01925142211543	1.29096973665256	0	0.977822704855919	1.31791731102512	1.27711957485398	0	2.33137152552587	3.68062921997265	0.202183517777713	0.0556422420346292	0	3.19590286457944	1.68096751275423	0.859974773874643	0.877634433089752	2.3713653724047	4.27057577772654	1.78106220137508	2.60663541829654	3.87898211999076	2.14650965184888	1.69980454960933	2.95116553864201	1.98611050534557	2.20676812936224	1.02471678552852	1.1156742247889	2.52060549755745
GPSM1	0.264015950104106	2.58816641182279	2.0796570819696	2.06990842878732	2.1608930600295	1.97291022999239	2.57633103487286	1.70916795373025	2.69086720527671	2.38228230799237	1.62839124880509	0	2.42664343458477	0.870575904815191	2.23138017821768	2.11107021771277	2.5064407549863	0.973771923880526	1.63475568751751	3.01725968597781	2.0144205949079	3.14724758176146	1.56029200287219	2.04276180782296	1.76830664974046	1.76458173163225	1.59334441023169	0	0.12743831806437	1.05527609174729	1.90716884936911	1.02749795543537	1.66146779771192	1.48003850418874	2.92522552279244	2.6417101459806	0.136443000751155	2.14843778099613	0.162405455486735	1.5532453440959	0.0805088137463137	1.67650766513491	1.95413823088816	2.61297246836499	1.48298069617039	0.01218925756115	2.08236672720068	2.53317800023351
GRID2	0.04825539749484	0.000509531945916509	0.0115614826531205	0.0101472675545606	1.08646943109659	0	0.995032408196558	0.0170194197955317	0	0.00920186911449872	0.00595555052424105	0	1.9126101983867	1.52415965167882	1.53515323314467	1.88888910048036	0	0	0.00682790430042928	0.00293207106441824	0	0	0	0	0	0	0	0	0	0	0	0	0	0	0	0	0	0	0	0	0	0	0	0	0	0	0	0
GRN	7.40255658178781	7.28048470862957	6.65697254603796	7.01952964789891	7.9861839121677	7.8248986038326	6.99944166562502	8.03637651026277	8.10025097650307	7.93066433529736	7.82567797542234	7.64585212324174	7.64608290867557	7.51102104199954	7.74343099758118	7.52745999685967	7.15240124841521	7.7327476858806	7.37182220006412	7.57963018746043	6.94601226012739	7.13617510565178	6.99339897536794	6.90417298300406	6.53933508167889	6.96544875308786	6.9183908843044	6.72497160729991	6.99843999784995	6.78810489526568	8.5385113216991	7.06968115393579	6.66212018991709	6.75404070346386	6.98585005876383	6.79670389277947	6.12256287843497	5.93113862646546	6.21288592015201	6.44816208930573	7.5034077793957	6.85634013060311	7.3015385667161	7.62869790447423	7.80877976729235	7.88914200873051	7.39611527515684	7.67589915670104
GSK3A	5.30205895295678	5.43054177187165	5.22951933080759	5.40858471477673	5.29296543862043	4.96610134054013	5.07568259918008	5.43218219019599	5.48793369657952	4.93922568210645	5.54191576183839	5.44928275830128	5.49791608474545	5.59119961223059	5.27774080915975	5.79269843506138	5.32275660697968	5.49517561971	5.91415651438939	5.51642132713117	5.41389112414193	5.89865899979663	5.83043150133304	5.21472240202325	5.49918298578406	5.2675676768145	5.01159945649262	5.09946824370545	5.23646193028398	5.42954019715878	5.36316878102465	5.28390919236499	5.27545721338473	5.95433526345467	5.49483579748629	5.63296832705092	5.06297247592773	4.48361107207387	5.17642927157987	5.54307405089702	5.69167577124097	5.33564217455403	5.69190908870745	5.27902597814043	5.86992362366131	5.88224047775998	4.82485107690257	5.78098878540308
GSN	12.0109977789662	12.0173340145838	11.5070685536531	11.9227415386439	11.8561146122862	11.7771389694145	11.8921685276968	11.8209357146639	11.6366099078563	11.6493214771196	11.3147432698328	11.5138325531353	11.6941214787555	11.6344882502531	12.1132831401989	12.0185521039384	11.3980595026904	11.7374650610243	11.8185387591248	11.1133454605043	12.6938863943684	12.5154315076806	12.3246456850176	12.29920758985	11.6645250158931	11.9508537366907	11.8791665173681	11.6775918751073	12.0187182344859	12.1719394109381	11.9255022194051	12.061539726313	11.4088744668747	11.9611468823715	11.807832113597	11.8884416128835	11.0178537978113	11.1589860936797	10.9841985215836	11.1435892951075	11.8373192045897	12.0328273004779	12.3572227374083	11.9446744747256	12.0584352046401	11.3725909308003	11.6998663554573	12.1711477895242
GSTP1	8.28926630958404	8.55119119122825	7.43195525747256	8.38174664528888	7.44655790296866	7.195166253525	7.22662005217979	7.43554654202854	7.88037058580714	7.62669825027989	7.46091238201299	7.60376596536743	8.3651711835626	7.9316408903234	7.97798250458408	8.1836752445583	7.20750708144295	7.21868750055424	7.37213964880163	7.00275383906625	7.86673492012222	8.17124897174489	7.87223384099159	7.3300363387619	7.26969529368112	7.78613348474521	7.53498936195826	7.30120558463006	7.52136500428074	7.28295483833323	7.37740232342171	7.62856135049545	7.52391204765643	7.86710536398624	7.93398470865737	7.8217660323767	7.40341141622432	7.04403534396645	7.09993792487372	7.08604430056824	7.20856890017044	6.63796106945203	8.10557031503737	7.81150739865776	7.27318669085178	7.23495516184075	7.00474826236859	7.20501356790311
GYS1	6.05650452890914	6.07038086758666	5.82832397015917	6.27582063705377	6.03745012683891	5.72140261129516	5.87100131659036	6.03026774279649	6.11007326225356	5.9616870943598	5.69545610424724	6.05461093832776	6.33744654449201	6.37103510897166	6.29672428525045	6.16950078559334	6.04651902344836	5.55558829673524	5.84014558339956	6.39946713261097	5.95183306561868	5.94395592800073	5.97152923196098	5.63409499658291	6.36207555143926	6.0023249179584	6.42065496590552	6.6576087670957	5.87096293786961	5.77467630289882	5.77501826760999	6.59000002841641	6.35269915815073	5.78950981980704	6.30524859608244	6.06541651561781	7.34476153654262	6.17456812324757	6.51053380682213	6.88922131925551	6.15062601546081	5.38019685794451	6.37875860180994	6.03040751584628	5.72015181490146	5.38383708625381	5.29588384533192	5.91954023854856
H19	7.45570714108083	6.86235921450685	7.55897999169096	7.04240827646632	7.52710268511417	7.15650898960414	6.97695994242878	7.14931067665174	6.86237623974151	6.82180123670275	6.99398290336452	6.59578586790597	7.11531513859114	7.42282837487114	6.7540338850782	7.21521376160418	7.84543209548199	7.46308836863456	7.46783048495944	7.79295729748482	7.0275326386186	7.55921368445799	7.34647220353031	7.29018467903762	7.15991108932981	6.91610906338166	7.79272632968086	6.58448557075811	6.8573374830475	7.08502742174267	7.90432443317352	7.45406226849172	7.86021244050866	7.55428218586719	8.37140166681613	7.60835025203205	7.41366266661582	7.4408225449366	8.14489272416373	7.38332397282078	6.79164759012224	7.32751825823948	7.49724320100223	6.39702594261642	7.03307141917096	7.09166211918484	7.56346428885206	7.41184740803941
HADHA	9.47748789210254	9.43690214118435	9.51861395493463	9.24569962253129	9.67709499094136	9.62124230962855	9.39767699449087	9.55909628417625	9.44426532787664	9.6871373392008	9.25360731092146	9.64025850200085	9.51583037210665	9.76193036560591	9.80500544282497	9.45263257675637	9.86848280930064	9.87639141180427	9.65517825905823	9.57014017621258	9.65348819994274	9.7494039750708	9.6024166841443	9.62062103030072	9.98169840766008	9.91354150269278	10.0989459461825	9.84830897924426	9.43501788183814	9.55140574140469	9.45025926824028	9.51823525488784	9.64980102991695	9.70374329406218	10.0091105693747	9.78940802383787	10.4793740791532	10.2068155231885	10.2602042722566	10.2901455880903	9.61186649795291	9.63604168547422	9.81268676336421	9.56060935137894	9.83671287462047	9.53332152136017	9.56033655862936	9.99254057969594
HAX1	6.42306138544326	6.9700321177767	6.59125241267387	6.89348790863384	6.57984127823003	6.40974751559505	6.58835731816835	6.10482714396372	6.5975919159435	6.0347859027473	6.5898883352153	6.75852655772691	6.36379192506968	6.33562206291885	6.34437722667837	6.79856161738482	6.62469892438411	6.32860609903842	6.75834166492036	6.31051625791798	6.10049232076133	6.37593334961695	5.90154385915821	6.36085682127996	6.66292623907973	6.74773535974312	6.94209256709518	6.7118765663578	6.75835576946692	6.58127424482102	6.58364805122719	6.70862242516399	6.84711715523857	6.79165718026569	6.73585463895133	6.78851094228418	7.0953496426467	7.25126700781618	6.9651644098821	6.80274834203917	6.75870235247246	6.69735316235207	7.06491776845275	6.7594140710802	6.77154015739809	6.11337040578436	6.62886484176545	6.67489161705594
HDAC9	5.91036527981945	5.88701953585598	6.144343210732	5.70414445249632	6.35367922863316	6.82569277838363	6.54316144867699	6.37580524206497	6.23477610498842	6.24879160093196	6.37243174157559	6.28281619866431	6.15214103419521	6.63124086392201	6.09457330915718	5.9076146917258	5.98284411940041	6.21920118411739	6.16702426574551	6.09113371129782	5.70981623510487	6.15647010983951	6.12116742328361	6.70153822018575	5.78724546037318	6.48978587857391	6.33338637593861	6.50970273756133	6.16840901828246	6.4822845067458	6.2442626769811	5.99098917732423	6.1296072960426	6.68218525607359	6.08580350548653	5.94868122756252	7.05211688821549	6.80296699331707	6.88482984180453	6.93521235965709	6.51299223329618	6.99507160650747	6.66353074636751	6.42814322847766	6.46470159795123	6.59502004055685	6.20907797721668	6.59310961384983
HERC1	9.58160310697362	9.48616210309966	9.71362175447575	9.41477157358878	9.69546361746169	9.95814796928961	9.79081441670741	9.56768121036855	9.76555401818229	9.76984490525826	10.0069929112554	9.69409028867955	9.53771980427398	9.82092314416155	9.55685865541322	9.56963663561218	10.080373822904	9.95112730786379	9.58457940919081	10.0599431503691	9.73008760607552	9.82747517022789	9.78341612108525	9.89169450386454	10.0803662726569	10.0755776547506	10.0504063862901	10.0774954855552	9.50196978853441	9.57548938672985	9.64228629795434	9.76602292959805	9.85823657282124	10.0336507231708	9.86442927919948	9.84295477698412	10.1672057741392	10.2125441744889	10.1015775235912	10.1639776344739	9.42801007898716	9.82513144389765	9.67942237044132	9.6306658794345	9.65965251537692	10.0753228086728	9.94949746643425	9.70753651285017
HGF	3.13238527058695	4.39678869876708	4.42505056886632	4.33901131719093	5.51481111390306	5.46053462080376	5.19826606374977	5.38854452775192	4.9317026065185	6.07170555546912	4.75142887549114	5.32053119230863	5.12247872523441	5.45282594889347	4.74327459902432	5.03147433489512	4.89741999649706	5.46463862977108	4.45255230363481	4.0268685494062	4.80063087309012	4.96724817180949	4.21787484472739	4.7917206569827	4.07479577439117	4.32994081823316	3.81928342311129	4.87935776713273	4.59151091483149	4.97421352685871	4.39646470186363	4.67815024306671	4.27479321606567	4.77563853088455	4.63834532864388	5.29190282006415	3.64793989878208	4.03255207717417	3.56884139931828	4.27955275392929	4.08273838512886	5.15953484901155	4.18294425658645	4.76414607422105	4.67853060939592	5.02325762519896	3.45425453526585	4.38126783044824
HIF1A	8.6760064994486	8.28975912874594	8.31985839510624	8.3265576462878	8.38721523329207	8.23804502524414	8.24567935687488	8.58797813402625	8.36443452756787	8.48055542618435	8.68417424675081	8.30366862758795	8.51122681860302	8.14924930294199	8.38450385838086	8.09996331072233	8.63044406514026	8.35469189119915	8.51007620955727	8.74615416890107	8.62803032170388	8.36301269376225	8.2841190866816	8.47029073551581	8.5221509220151	8.3026812039172	7.94225247923715	8.07878208907177	8.20900248600984	8.02197462097993	8.67748017663448	8.23107081508192	8.80968845309909	7.75412325963543	7.88810532480893	8.23866007200986	8.42400708832282	7.93055371160958	8.30605984667949	8.31898822550309	8.4221369417418	7.96122473479776	7.94015190184565	8.50286579932281	8.37199173233889	8.33375159332812	8.10434180705626	8.02292381110888
HIF3A	5.06697927556457	6.52788042294915	6.42213443873384	6.8279444141767	6.29497234076181	5.87289854681204	6.66087910645994	6.70194324484805	5.59079710215913	5.44068070052035	6.26090941462303	6.47938895942303	5.7658973043821	5.98701324807353	6.82915959986038	6.68447629115274	6.10405000966421	5.69812737850636	6.70197315640931	7.22407392557287	7.43970224487878	6.40947370077263	7.33851248611711	7.29103249650789	5.80729662585834	5.99757307748448	6.79267846969756	6.47818847713291	5.71949505120538	6.90503373072538	7.18550527956683	7.22518645905848	5.15756000831156	5.90178177987632	7.01933337295858	6.49848561625572	6.9858206678161	6.91858728940357	7.64017812718672	7.18687457792006	5.64020097172718	6.58643153582439	6.80600953087812	6.51871409778542	5.58720874690016	5.51831501813969	6.61206546639328	6.25926009703353
HIPK2	10.1325491068117	10.0811754519744	10.4789613219864	10.042459817953	10.1055229617091	10.0881133600263	10.0516833762512	10.1927573913936	10.08501243861	10.26967449815	10.1215414828478	10.4798681692222	9.96781317903885	9.94543082959004	9.9798258956856	9.79070799598058	10.6980083401594	10.386717128818	10.1610075365469	10.5854843256159	9.94503095224001	10.0052689761577	10.1635193051094	10.0608471602994	10.4058833613503	9.91794684995661	10.4585695381442	10.2944443925405	10.2139723119813	10.0749977798349	10.0651970217567	10.35151894554	10.4564353255234	10.0133582255204	10.4929014232611	10.3074990387017	10.4069437053603	9.95765252830661	10.3290121596171	10.3384778452232	9.73180134094363	9.53785933626056	10.0843615235535	9.97010850443979	10.0019117334641	9.82965849269158	10.1915250139766	10.252854341699
HK2	8.92403923053531	8.64460381132896	9.2347182698152	8.85955620901323	8.15123539860974	8.35019975515183	9.49020240145971	8.7643005157889	8.61212642927184	8.02875668262014	8.72026655750439	9.01722675467535	8.46865310982484	8.11607742573224	9.00375925354615	8.49634341247225	9.43314534846738	8.732527075205	9.22115408943921	9.47417658438768	8.52723486126127	8.12101287956731	8.78183015143901	8.61892235465207	8.90619953403921	8.62755984937146	9.80746998041152	8.7646398050664	9.12970912690941	8.91590126833029	9.43576585255142	8.9700590524425	8.82442944565896	8.8052342547931	9.68672056156159	9.02793493519466	10.0540367940944	8.69481024723296	9.34377492135254	9.1244018783051	8.66317553273038	8.23220242371325	9.07170775842836	8.54552836552813	8.71840870971377	8.03692249843312	8.70279775991661	8.63719870517209
HLA-DPA1	6.05713425097827	6.37059417363131	6.13042437207292	6.40371497457509	6.51934106921671	6.18857930298088	6.22924707475386	6.57166219366919	6.5555938373249	6.66417294547881	6.70077387176615	6.43170952189316	6.56652637860531	6.49206513046342	6.19422315022144	6.33534002051547	5.26667409557903	5.23193568513606	5.1438561708608	5.52953320726235	5.53886156728669	5.93216753623315	5.94279803074749	5.68594550927873	5.47194913979184	5.48038077971863	5.6442577759961	5.53671213252368	5.68284999272257	5.46089858089652	6.66430254392771	6.02356423612843	5.34492692960676	5.15290048446948	5.41312917286141	5.06431967307847	4.50811804277578	4.47724783163229	4.77138294274347	4.85631420515393	5.99424435910383	5.43097013741356	5.40666119221887	6.12821738108203	5.65433517643892	6.65125129289656	5.77610856302306	5.42801270766001
HLA-DPB1	4.9554394315783	5.10758158187758	5.02468865854198	5.13652229350512	5.58078401812862	5.08075287005501	5.14837317393382	5.54773497558269	5.54455133096475	5.86574372552571	5.49628725302355	5.28827273245847	5.8772299490112	5.88228408888959	5.65521348923575	5.7207640895101	4.25531957856434	4.38740940951693	4.1924543011054	4.64050496319269	4.30078976634935	5.01100602963165	4.76526980238675	4.85694410848809	4.23693580280247	4.57661798783157	4.46251220690043	4.24620206019673	4.32796646450084	4.44743598805684	5.68802007127799	4.73524457152268	4.57123812642004	4.62582765153064	4.44882148619564	4.75292829414546	3.47012306719096	3.56592719915749	3.89696888587216	3.68164314542042	4.80967490053388	4.65477078233162	4.34431502112142	4.94397496334168	4.98067819225104	5.95285234362244	5.04924794245371	4.36313128619891
HLA-DQA1	6.35735014916156	5.75936519772136	6.14621753744304	6.25866751315842	7.14500407515145	6.62504736917124	6.80862797889858	7.08885977664803	7.157124452076	7.33496234953049	7.30736862553523	6.71944750052042	6.84019103261518	6.77993706796528	6.61320714442305	6.68322686233959	5.95959258182324	6.25619066476277	5.7331729458698	6.23480509738674	6.17835771812087	6.89764116156306	6.71298947226811	6.38664345045139	5.1042160776058	5.79427464889094	5.1410128887205	5.29189031393711	5.49317297371235	5.74464127565279	6.23216184376571	5.76361249469767	6.03377758496417	5.50423251997907	5.30233124051343	5.16408001793361	4.42085779106641	4.33137187302124	4.71464979570947	5.27838315991574	5.84311361723577	5.87966893699542	5.71703785913172	6.26086098792782	5.8440380740436	7.28077670430574	6.20366595209154	5.59281805956825
HLA-DQA2	2.20901501841861	1.70369817489217	2.2784496985184	2.45121555812599	0.468309691908536	0.147788160557485	0.162185945330003	0.815439164046184	3.34861451295311	2.95620594204867	3.25917593604136	2.44055216824624	0.533707706249379	0.886301467141183	0.371283349644594	0.376253982525213	1.82918109223976	1.97900625248607	2.08611646806416	2.33911614042061	0.0421090050128314	0.434000299209996	0.562650389438677	0.803312931959085	1.22639586017143	1.29128410554198	1.09326963350256	1.23280063888169	1.04506360627759	1.20686949178335	1.18060029657127	0.00691657071240182	1.51235773113753	0.737436820219151	1.4609684901562	1.11311379032795	0.445758438230719	0.806128816274883	0.874138862753589	0.440332061150859	0.229772358329161	0.213662987329292	0.147811990876033	0.0830206173881093	0.520871331634834	0.470711796196482	0.966804298277018	0.28947129032313
HLA-DRB5	4.87586170610084	4.7051430552233	5.31394397183191	4.90136752833337	5.67044872825831	4.9646315928554	4.79480927245321	5.61206983939364	7.39527667700004	7.67506296926515	7.68500938460138	7.35418636977692	5.03036116335139	4.93864032626651	4.78328291666894	4.57479980520094	5.13848736256399	5.21767631250066	4.81813254863501	5.27408353233	6.75610026323704	7.475920901641	6.94958367976496	6.82925771538375	6.54147422084212	6.77067605119137	6.35097621823082	6.68583461880441	4.62949497016171	4.25167759540869	5.35864829418612	4.36191865959425	5.5002016181912	5.21353289211736	5.30066777939649	5.43925183136243	3.19767754556209	2.8808734177236	3.45694857926365	3.26883102230301	7.44755845151434	7.28939270943398	6.89220473298396	7.83497507801003	4.98712180563591	5.31147728476002	4.71471587239964	4.30388521839671
HMGA1	2.04333278420331	3.00386255653858	2.41981774626352	2.66727838261778	2.20815711692243	2.55307940598039	2.79662366227859	3.12931307189337	2.8546049338165	3.06983909109007	3.62627895888461	2.51210531803433	3.52958118292814	3.58567505085496	3.81576538596897	2.7568339492057	3.07786467012084	2.5572694023832	1.64993572214926	3.19157328152903	1.92460672442311	3.67348008461067	2.78089828577415	3.72435253279456	2.71110156564754	2.27037425491554	3.00992106043946	1.552499567596	2.27420314518603	2.07376306429175	4.22669465807788	2.83959659205953	2.90068661213036	1.85348620976755	2.69528502586078	3.10016313944807	2.60129628602365	2.78265993336223	1.4021918259326	2.76861977855811	3.46150034389918	2.4426806879471	3.75679708170134	3.37975982743895	1.85760694172286	4.01890483952005	2.91327451989342	2.50956096697818
HMGB1	6.05788656154793	5.91122755499927	5.93302381173388	6.314919704651	5.96086210704615	5.42530348928271	5.89523189855692	5.98130841277522	5.79473213500368	5.91235326465181	6.11673174336234	5.6515314017041	6.18881037082131	5.8822291772101	6.36306131110299	6.48725065205127	6.27256130665967	6.12113214340086	6.14552855612416	5.97916915246249	6.44361484146838	6.25246034232684	6.25722619051906	5.96508428712715	6.19700130020188	5.74424151272587	6.40352592667512	5.77749533636384	6.11370555413481	6.46382227313907	6.06034094728141	6.41050044210233	6.14952561796601	5.83705186796512	5.92195990113946	6.01091428152355	6.23123956015036	6.12650310956616	6.24560558350523	6.1071800328296	6.39923324018207	6.05755305143933	6.04375341546393	5.86955348734664	5.95181840987991	6.3647458279559	5.84933950434399	6.00773761110468
HMOX1	5.8273795545497	4.86249902742611	5.42229488840999	5.96767603760495	5.66294813694427	5.58174975564919	5.07552089393762	6.1203037177884	5.77519235665154	5.75037662105044	5.47729686999863	5.24558234712396	5.82069430735378	5.58920725312876	5.84187362181383	6.49437977296616	5.21623902326153	5.87872489627066	4.86854845263131	5.51678946037055	5.5372123505973	5.55172442496801	5.75326064260068	5.56982364613912	4.76603180820795	4.30477743150781	5.36875051774268	4.72442728917183	4.54507096348782	3.98792860576143	6.52432968706432	4.99065595383754	5.88173017213067	4.81181936999683	6.24374827320995	5.42169929502066	3.8066819086923	4.62290651652611	4.55661716445347	3.95249627090419	5.75074700304052	4.88441535548181	5.71907539861796	5.77153188169832	5.56924329338792	4.83323026327361	6.15675566173009	5.80649369318534
HNRNPA1	5.42763909263792	4.75928630451661	4.7456850698132	5.72652936708151	5.11016562307271	5.55322350118627	5.07595228490963	4.73642296021752	5.05240244191435	4.54167746529558	5.25926880305929	5.31914309291528	5.00461999586351	5.18469398854287	5.09599480412574	4.94948958248836	5.54426200843219	5.01569881242605	5.86222671857464	5.51581467632667	4.87472907553219	5.21520558790276	4.97147166599751	4.82777364277479	6.00452572070076	5.26800067683423	5.68347987929297	5.72634356302839	5.36649871958458	5.16074224304576	5.11722914354338	5.58977832658525	5.38991308930456	5.50740992119278	4.73150111800179	5.06331419184643	5.75170405304596	5.42688740923119	5.31853182047943	5.7916998983542	5.52724084412298	4.93726806726134	5.39535163657688	5.27825255138885	5.03285044921509	5.45114930707798	5.2494080855333	5.27817618114184
HNRNPA2B1	10.9929118730206	11.0480722501403	11.1036372003623	11.0805087481764	11.3800836391818	11.3470443686444	11.1836601957581	11.2084699522607	11.3705898410459	11.2554506520553	11.3345102348997	11.1287842887017	11.2033960668845	11.0509874640881	11.318583968443	11.0109196100805	11.351674907584	11.2787182877631	11.3461753489454	11.2737106215824	11.0961966290299	11.1499879933131	11.1266632111016	11.17309937631	11.5055459019359	11.2980808981092	11.3032465083801	11.2831248121196	11.2222729530048	11.1070365239481	11.124796627235	11.1918592805985	11.3113038377819	11.152123478206	11.1950763025235	11.1980208686963	11.520246082375	11.3488895277605	11.3580360436588	11.2347628561765	11.1169004509014	11.1005011382701	10.9776054320593	11.0328891205109	11.2746471930655	11.5563898223702	11.0018641115196	11.3667437812933
HNRNPA3	7.30896581205602	7.48817163037278	7.53523612484237	7.81556497806561	7.58214273234789	7.70144581479794	7.83386086083312	7.61687687760527	7.41041498445125	7.84749363499657	7.68055420884023	7.67273628896691	7.63285294193608	7.48151480295081	7.43905396294095	7.29996467946133	7.9460411105657	7.59308127088799	7.73115598826848	7.85789334239977	7.89134506547192	7.861423227379	7.6787021624618	7.68820460121671	8.13404785525578	7.77870195147764	7.89408320151335	8.11004116922532	7.65945337407408	7.68078677601269	7.74608658227992	7.86277677065196	7.84770471720452	7.49626238557825	7.4159295269651	7.69689540419971	8.01847779171049	7.70613337858484	8.19964367643176	8.18129875909698	7.53276353869326	7.66714842063002	7.79903529609801	7.67675690502503	7.57101443899275	7.81981706846292	7.43466373763234	7.77165771685437
HNRNPH1	8.41002482446496	8.45557215662707	8.60450131788256	8.46330878008532	8.77695222664356	8.6739969974367	8.77948390854087	8.71169672434507	8.7236248260199	8.46792972929799	8.89672455678435	8.65566726544805	8.93839865631836	8.7300275674686	8.69847067920866	8.42475056549861	8.83814501803518	8.45071861135144	8.55486161232768	8.55655410766444	8.83959113714934	8.69774388507317	8.76245453964628	8.82728671994508	8.9113324612081	8.47349364068116	8.90630074806267	9.02288055484951	8.92459067259567	8.60504502504101	8.46512359945506	9.030666244063	8.79316768694188	8.89344265111988	9.03222339258212	9.00719314251641	9.37111299912278	8.8984586731005	9.21785149316497	9.16893171216483	8.60151580296597	8.65964504212794	8.51946355676685	8.9324234362939	8.91372185069846	9.15984551135823	8.69133890202404	8.98321042116676
HNRNPK	7.71054940730259	7.55121846454197	7.24016459216641	7.48849694799544	7.52789505382653	7.10608682139561	7.46409848638288	7.80596304148962	7.66877430965548	7.41929290426678	7.42616824050741	7.47161336128771	7.29336853042086	7.09755737447266	7.14180050939482	7.34668820967922	7.37960173355267	7.19013384692369	7.21884270982804	7.24431237448502	7.4359456403149	7.39279027143197	7.27507091451642	7.20610881213599	7.73261104140329	7.30304296813382	7.44604141402682	7.65006389842211	7.46229611408154	7.30207053352614	7.25334263342146	7.43701064289244	7.22536718178922	6.80131622590484	7.20831612209549	7.38030033954187	7.48372018512203	6.70108622731339	7.29967173052734	7.26994195651766	7.6884808643723	7.30748888987275	7.2567624539527	7.46229851168341	7.23911205641438	7.4003751181966	7.27072029938984	7.04882930931562
HNRNPU	10.3185399122066	10.2652806589679	10.5101459302093	10.2149959553405	10.3875923077281	10.6478418695887	10.4569163610045	10.3470137453094	10.4029039156643	10.5747101776077	10.4839528894843	10.4556283503989	10.3919590621162	10.3740742081011	10.5028938924767	10.2579505274982	10.4952547603355	10.4567839160602	10.4513513604559	10.312906709796	10.4675114206867	10.566289165544	10.4918470401318	10.4927061840478	10.7097808869869	10.6910697224098	10.7596854115175	10.7108830207425	10.3777073925047	10.3084435599466	10.2848869008458	10.4968571288405	10.5329857470148	10.5903383693052	10.5870933761403	10.4912524885432	10.5556952813573	10.6974418046303	10.5958980781567	10.5998650709133	10.324891940266	10.386797607995	10.426454951024	10.4192022341676	10.516526460881	10.6337505822613	10.5371792103626	10.7342829128349
HSD17B12	8.24170687086886	8.16421590474864	8.16112999717023	8.3356685783562	8.00180770895733	7.73468080602855	7.93666201838116	7.87096178973009	8.06498154160473	7.90644589435584	8.01712984718021	7.86670365257931	8.14231256999073	8.23933205441746	8.18867172562621	8.12713035788737	8.58965092181503	8.35481985132636	8.04761330651337	7.89555828787535	8.17860381283455	8.21442365642647	8.05342631692947	8.07749584940769	7.91708296552401	7.59622040722383	7.96573073156844	8.11486865101124	8.41854464320035	8.17165369074443	8.1358935785252	8.34922594274185	8.54511933902049	8.42621312948241	8.67211455353371	8.65022310211557	9.20426486270464	8.87584638447658	9.31771951475163	9.23808497117419	8.15246402049063	8.05917180605752	8.12437354162712	7.9873588852539	8.07778856282259	7.55711108160379	7.80158615147812	8.48213208201936
HSP90B1	10.71055724304	10.7642474618321	10.6601828550946	10.5980486999651	10.7869711944684	10.9244221600659	10.7671895508303	10.8159736111484	10.7970534661722	11.0734833067995	10.7264999505646	11.0606340501714	10.7587703975529	10.7157865778404	10.6584194213105	10.5212853586749	10.6733769145465	10.814090372791	10.6654583154163	10.3301351268499	10.7325725891195	10.627240058314	10.6647031250551	10.4995545163992	10.7740531539065	10.6979667131921	10.7428153121095	10.7864393759395	10.7380263147873	10.7344530499493	10.637409642455	10.8086987621892	10.7844055306386	10.6238845570501	10.7666687428999	10.7757395159665	10.4463190422536	10.3803239318581	10.3961569418702	10.3220981207839	10.4372325239998	10.4813808010564	10.6994990521503	10.3395087047241	10.8099107051682	10.4900576121999	10.5329839922737	10.9777110074478
HSPA5	9.16512958879698	8.73227671947315	8.56846424264766	8.96452378740619	8.86903986679801	8.69451607622645	8.75979121064042	8.74582997963474	9.02599827576213	8.67606167515146	8.72381362803829	9.03821089479642	9.21800455332215	8.82824102023328	8.49165187534093	8.68393069589147	8.91234603713396	8.6574532979072	8.99550944166156	8.58744395619164	8.95618323551854	8.75755590420608	8.75260673021358	8.57762450878323	8.81230404051587	8.50337253377061	8.52718499401733	8.54014051557469	8.91634430275085	8.64705285900369	8.56290628818475	8.5832286412847	9.25565837076145	8.44486114537193	8.78143085251895	8.95775400773427	8.6979656589636	8.21200615278911	8.36529522550513	8.60084039664997	8.36001033006705	8.24215831267626	8.29648827501935	8.36090368637584	8.69693923148595	8.24471525093005	8.12744933163479	8.82686035014152
HSPA8	9.79924961057439	9.47399759081388	9.2531094733601	9.74446905550577	9.62094775417567	9.27491294529329	9.51968459651388	9.63734967545233	9.81258188587137	9.41746988542958	9.47344358058425	9.73977900390508	9.71372759662142	9.22562078789911	9.27676883727542	9.19150608427474	9.48599466007017	9.17794114485939	9.5942297112162	8.97943635526268	9.10198792510718	9.0188701410172	9.36569146451192	9.50944909316662	9.66519978899077	8.86133499485348	9.42088225721952	9.46412773617503	9.05347523029375	8.67008141210583	8.78170375229669	9.29849356301877	9.65918216094482	9.30486557187331	9.89010476155115	9.83696544709233	9.90919076870507	8.52785178683746	9.65075220450715	9.90247540866401	9.29399286030724	8.98330851518081	9.5731480320707	9.30452983812189	9.69367577646272	9.10501700587367	9.44326883971127	9.9170820889272
HSPA9	8.75525947094046	8.4094936198937	8.62394621420672	8.43679307682115	8.37229746392815	8.40958084344406	8.31472755198426	8.39745745190225	8.47400984474367	8.34659727254207	8.41327696729171	8.80422779694641	8.6234452760116	8.44460601923893	8.53226286068452	8.56574411751494	8.40723512240146	8.28384187333412	8.30218563906607	8.24919196747006	8.45392599621116	8.17089989254488	8.27043370080815	8.45401586387675	8.77845542689879	8.2868598668723	8.63351807463104	8.56276648305352	8.36160409222259	8.20298718246032	8.37308154581024	8.34018308571831	8.71365609709289	8.34768325928059	8.58822045343227	8.68260138882147	9.12438613708686	8.70176581852283	8.96452282738226	9.274662584271	8.25205870552774	8.00522798539546	8.21529480152246	8.08699319413641	8.47487760250541	7.93851484875998	8.37879017152041	8.66810137626377
HSPB1	6.68513681047206	6.51207739654355	5.59510362593559	6.27730086659883	6.06577234586136	6.13658989642877	5.54256909865744	6.23617186254462	5.76917255793423	6.01087878181349	5.95859836702388	6.19138001156829	6.71666071705924	6.6171316201647	7.02791202200634	6.82206159272314	6.12433249314264	6.52605948021156	6.03643573084747	5.90803013827128	6.34459075100197	6.13636968952577	6.6011714667417	6.90688827378782	5.59150731402983	5.58663752181712	6.3860752406125	5.69836074792641	5.53359437384137	5.56550727625209	5.18800052003363	5.20719491351526	6.52791573808071	6.29094645258129	6.67767802364957	6.98603435435641	5.43873432961852	5.2717990401149	5.88727538827023	5.34860937743583	4.7099228245219	5.21868992333019	6.18454751280873	5.56581710422463	6.05680259230163	5.19605588061353	5.87429270685973	5.9874595781577
HSPB6	10.2236087088661	10.0851726759346	9.89841730093037	10.1256872687308	9.55665839986489	9.70971774760312	9.86327362090409	9.80977955803595	9.74449232792034	9.72918116801642	9.63078137004752	9.82962398704502	9.89894493637896	10.6204539773066	10.343091750431	10.1991989852715	9.38496786363152	9.33939439921803	9.80723960169456	9.29203563665821	10.0574178103196	10.0432049987768	10.1184577576072	9.97767209723074	9.6577497786683	9.59278617368417	10.4481637103495	9.62131889252802	9.77622725207611	10.0620675547217	9.53282119280342	9.93718649512653	9.58845896929159	9.4447903220904	9.55841867119015	9.78972106558955	9.18671501204408	8.73167867445584	9.25084379987447	9.15895478719263	9.45351339991761	9.4342707828672	9.99816616964971	9.57836364991574	9.73575398374633	8.82326149462933	9.4942921982312	9.39941182431544
HSPB8	7.44201268002875	7.10236300874054	7.29928206083233	7.64113604343223	6.83713683081726	6.59568719132689	7.19784750704429	6.8363529228119	7.1363960377906	6.6040563650325	6.99374102542287	7.12443138233716	7.1520328761161	6.90394322296514	7.12366755750379	7.3186541906379	6.49413335743563	6.29237099424088	7.18780482671206	6.38310810428622	7.57491575063392	6.96646230391441	7.38098684322918	7.47091839599322	5.91058586200779	4.94610748131788	6.09897325981209	5.55439390389458	6.34798107721864	6.5957414786049	6.50048037398198	6.44530714703934	6.70416174231581	6.5902333298109	7.30820331581514	7.02613437710033	4.79211396506775	3.96038956702337	4.65541658473005	4.19934075428672	7.05149840031616	6.33644644234008	7.21318184894527	7.04442724298965	6.82131214995166	5.6699101317573	6.65797139660726	6.57928306236065
HSPD1	6.47194251848415	6.43063082619334	6.75801494097929	6.64231130751462	6.86307459514397	6.87390069515605	6.79576893339549	6.60847689007075	6.66179789199464	6.64925947769978	6.16055951454678	6.855890193738	6.91465937731306	6.5177851452924	7.08626490082267	6.60988523883455	6.87390556760188	6.98264121410487	7.08027571250766	6.38282226002881	6.31120136733662	6.76109395170451	6.91413887520564	6.55460726041946	7.16214103898897	7.04714279639525	7.34229035717579	7.28340964573405	7.06484360151312	6.82861988260272	6.49709063577447	7.01356933662473	6.73658731112694	7.08931707801394	7.12573877364257	7.04692099126314	7.8841591031731	7.63656546856162	7.63041277750036	7.74562377733493	6.91643452229899	6.57239748953472	7.1830046181026	6.87075004985062	7.08346867804901	6.2548370080022	6.59827526389522	7.32135434222234
HTATIP2	6.51311112731129	7.2136981917992	6.32979411347374	6.70193242901176	6.77451324958387	6.81255948203194	6.34582805831979	6.70259019064244	6.42587947187634	5.98807298610884	6.20152657941187	6.61134366286512	6.97670025116739	7.19374509673462	6.95267866957872	6.71851337269932	6.35465375993774	6.90219056551842	6.39884731458735	6.43452713233254	6.19414075525926	6.39264304056115	6.51051550815939	6.56788817991535	6.12672814065813	6.46424145612993	6.05595705230767	6.34547479613637	6.23832055791135	6.22321096686497	6.7297519444533	6.59041533739575	6.61271432185317	6.53408061568575	6.82240103193789	6.87748150953185	5.80424178245082	6.39077388119902	6.66691821569824	6.14665781663971	5.76355024705361	6.03592574034717	6.14395888300673	5.84397383624506	6.72429038815093	6.73921784524983	6.76259397561025	6.88743399783502
HTR2B	5.48246136997667	4.91133322707795	5.26988930463159	4.99624295435166	6.02873322922475	6.55412711495491	5.71663518492166	6.34842191227069	5.48789984680769	6.02970512119142	5.09606129913203	4.87680664873814	5.52569750488229	5.35303010223898	5.1699460892805	4.77539983802161	5.28854838119903	6.18216651316647	5.6420834612266	4.55002732728258	4.1185707484536	5.28859218483559	5.01530447789319	4.27893132690303	5.25668916217748	5.28309037786295	4.09949768750792	3.77505071112521	4.97311621194573	4.87859661351794	4.91793072964846	5.07904390983298	5.62081213137638	5.82738344330726	4.57799782307011	5.2808423078559	4.47824357584914	4.13949548705388	4.28773044414249	5.08823809017174	4.34840548673177	4.93080087904806	5.22378174547877	4.78679632684331	4.38519591840398	5.0243934803849	3.14400855695104	4.82864216627946
HTRA2	5.80678136182417	5.98159917610792	6.12151019486782	6.13116473335777	5.96072617259743	6.21516914848204	5.98840171995611	6.21274040937225	5.99186998027111	6.24806391074148	5.22310531821211	6.03362322804626	5.72293579520509	6.41779076649251	6.31343426692595	6.20250443038855	6.04630444289462	6.20032422793589	6.18719845180572	5.61040680017025	5.91399467169208	5.77367450178772	6.29381517107127	6.38146763884189	5.5426605596217	5.51225040058906	6.16085953722424	5.5850514414856	5.60531187364054	6.11561394680655	6.10189918636507	5.81715757168207	5.88587914236386	5.816216290195	6.10962341756041	5.85510528058958	5.59072545041044	5.71212557876155	5.45989072550697	5.51144296444981	5.75757592956439	5.77019506377472	5.95850086786026	6.07626655080913	5.91084680500464	5.5490349389605	5.84709814475886	5.75355501791087
HTT	8.47079364018413	8.34420561527158	8.59627730162552	8.3596109122004	8.41675838596974	8.35463218864359	8.4559201919829	8.57132766537465	8.65183934197569	8.50594528284742	8.60965434274072	8.57552964723658	8.27682226016029	8.45583668474524	8.01857995318117	8.18112450944365	8.73815488429991	8.50629994219156	8.40767632191438	8.54474880631873	8.35150239009189	8.38425781092112	8.2841104911986	8.62008204475637	8.30745083359066	8.16798259256628	8.3994682386414	8.3583721014862	8.39726788880236	8.34010531674634	8.3534976940839	8.34005042547506	8.21502318862092	8.26107018388348	8.33696933494473	8.39785887773858	7.88480037017306	7.83822933826676	7.91840829034057	8.17128545683036	8.22449661076854	8.04109248811367	8.23397028771844	8.20484080070143	8.27767307488264	8.29221349224189	8.28598465524325	8.53481183284944
HUNK	3.2624755838135	3.91093685262053	1.14583209561193	3.40958437828655	3.9969570943262	4.83008734620052	4.51345636094365	4.65000499379449	3.85041835921224	3.53735058462922	2.64249990173695	2.23132964561296	3.80433277623867	3.02185746245541	2.67909362890899	3.65461419922444	1.86678834787261	4.36680477783201	2.87103200763606	2.35149777588119	4.76930743686604	4.13956322648069	4.5602392064044	4.88284566224599	3.15047544966238	2.45892643381199	2.59719738990528	4.29715752194076	3.27094526281134	3.97049808744363	3.19504046833938	3.03609088614113	3.99867857022041	3.87636726831224	2.67826098129789	3.76851043968428	3.10661725814393	1.29272103779662	2.95545433657222	3.28070596593245	4.3139674501456	4.62535540033478	2.51443583149601	3.87178037608172	4.3460709600171	3.19460494080729	3.11870908741737	3.62727556706352
IARS	8.65190539781422	8.51214136757343	8.38139528581212	8.30734481985634	8.51080843614972	8.15142256598515	8.18303942012628	8.53298469102456	8.4483311624284	8.42402422270951	8.37327461812666	8.44009577938446	8.59135834771742	8.60134760813411	8.34813350989142	8.46691779848422	8.5139979909281	8.40145336390726	8.58629875635215	8.23464362001505	8.35500772351587	8.40936648045435	8.35496147517764	8.45732548173605	8.11955869913275	7.96496625813392	8.09363495687854	7.95321813393877	8.30601716709996	8.29248020149772	8.21829116002744	8.16044662109001	8.54480385004947	8.05468819939805	8.22618748614047	8.37631602009587	8.00012078366018	7.88854449973187	8.34626463860011	8.44094358692612	8.11729194734967	7.98619987998809	8.17316008048101	8.05505941512509	8.37998402066769	8.11822236346921	8.19794625202018	8.62413184960202
ICMT	8.29955053070593	8.45142024930269	7.92747097858078	8.36863112953629	8.39649030552679	8.26588962624183	8.30121348026683	8.09799180583186	8.1492391885276	8.3924077291652	7.84596678786841	8.35916686622303	8.12414295981306	8.17704178216538	7.97716363402766	8.13964158186926	8.47706426130035	8.36338698115749	8.32560504466733	8.11262225627992	8.02756087759912	8.05383691872416	8.22868228687714	8.26348316614996	8.33793496922245	7.93796593076141	8.05583961544403	7.92452352617553	7.99101464522254	7.80821500102628	7.43843833133695	7.94317703889261	8.25566176881818	8.03034444799894	8.26602400227693	8.31018679934404	7.6819740484783	7.28004433416074	7.85385240424583	7.4078726722292	8.03841437257095	7.97945448114097	8.1734217414777	7.75401224304912	8.11706347769953	7.58781009137791	7.8693866285705	8.13442686022364
IFT20	6.24436518721796	6.82433413781502	6.05336777945454	5.96984226741223	5.73137928678145	6.01142183937871	5.79567646660915	5.79322039351563	6.39991021953802	6.05589207501538	6.15888249978116	5.56735871063574	6.13657538015159	6.14743781389129	6.27965610456854	6.3601334924426	6.20135033194604	5.77835521133533	5.70303391225514	5.83242658989101	5.45399850545819	5.58076796364971	5.25579634488258	6.03849274444143	5.81594848773915	5.98823080594172	5.56615886065317	5.72521516231396	5.92452650344066	6.26121875544954	6.10077396304437	5.65115546215301	6.05873168435958	6.18521434542268	6.23799406975674	6.1913468323555	5.73175113806672	5.80605583353871	5.58229362078492	5.8399237000319	5.90072917271797	6.05628958747431	6.55196180037056	5.39387777625416	6.11453666773296	5.75331179584391	5.7357183549776	5.92067956581743
IFT88	5.15460697214561	4.8118707752264	4.69052991920674	5.54615215679565	5.33619751357701	5.874653565662	5.68902529876974	5.87211065674164	5.3963298160043	5.69251202712684	5.63522789944732	5.5102693442145	5.84398163841755	5.99431384412471	5.91104339235062	5.95755024891055	6.1482871123905	5.49490181076609	5.06001842488275	5.7793023901039	5.76581883433849	4.87222220619851	5.52625211872683	5.01022919250713	5.32822587242436	5.23226141935518	5.50322486394934	4.96947626360749	5.63638745281467	5.35884756294443	5.73028459614402	6.05722012312305	5.80399489175786	5.47579376299608	5.36926203430128	5.4996660448988	5.93833515242736	5.67709753014715	5.84959959576186	5.81613196551184	5.6309889229176	5.41286633982085	5.48985736758108	5.51565280901701	5.69954673353653	5.80612177399868	5.89853407374029	5.70281914849858
IGF1	9.97873599462059	9.42010912791667	10.0121071352334	9.98452340116686	10.1789345736376	9.76423404491648	9.91459011843788	9.72349310874386	9.68291580682636	10.2720548760767	9.88746252390063	9.96319125339057	10.1682585957443	10.2518913221334	10.089155219474	9.93695029336296	10.416142259345	10.3920199554573	10.1570022219546	9.81960562086728	9.02414578398248	9.65633493224978	9.20475887001204	9.49613533825215	10.6723387059363	10.2658541388005	10.2087087938999	10.3496549693521	10.3559545252644	10.7307401939018	10.0652281327649	10.4070408240919	10.6858160560747	10.1066227093197	9.88409522100974	9.84011066902735	10.1138634936293	10.6960374007941	10.0182399020313	10.3620906518627	9.53734653973856	9.51861978766921	9.53997593366823	9.48483784446918	9.62337068704996	9.03684137521296	9.84091708755127	9.64746781155996
IGF1R	6.47475988733443	7.19411548724074	6.9200915843195	6.44637598743281	6.53038986988036	6.92105588773488	6.70255867650924	6.89005521925756	6.06636279878231	6.6035503374525	6.84551249748598	6.55338371696628	6.65102052599092	7.26258683806631	6.83934585599384	6.88995792690383	6.95153375525236	7.20981796434485	6.38149158838581	7.3822252124343	6.8282285178566	7.56708787159185	6.80425432689559	7.20296877798077	6.47625477473405	7.49875965635025	6.65539736682275	6.84066387866796	7.13973161906191	6.90619661232564	6.66321195893239	6.96694007160181	6.56686202059743	7.00022671262735	6.67117019541813	6.78669294107016	7.24490808906757	7.34854518605189	7.12171439285727	6.9457888625661	7.0440432227695	7.60119253166254	6.74190588805721	7.42291826512526	6.54927323209387	7.67599101422804	7.13145378688462	6.20358274599353
IGFBP3	7.82887304230829	8.31725334209612	7.75993022030877	8.18135806576929	8.65459987099884	8.49011759847532	7.98257186376391	8.53353942317142	8.26646774229346	8.9093810107365	8.40023835833941	8.58245167827572	9.04403147640897	8.65712945074208	9.85703441727822	9.22750440532321	8.92075300884839	9.64006214014359	9.21355109129695	8.97638693338448	8.67408719888037	8.69090973058246	8.54864299364453	8.49476920491042	8.81388641609769	9.24103960206087	8.93332573327046	8.35384110235443	9.03908206258138	8.504208546339	9.2980587742907	9.18349198926212	8.06745836138505	8.2078873077794	8.04122215940087	8.09830671031572	9.22136842605634	9.82294834152238	9.1311906911239	9.45495723769086	8.89937753953543	8.85601678643503	9.74399294821355	8.36268021262356	8.73091748141607	8.60673908282982	9.05486219819897	8.95043475379089
IGFBP5	12.0588734796976	11.4668652484645	11.6021933081531	11.6400068710432	11.7685909617265	11.670034120625	11.7110918596906	11.7869225804567	11.7801704639021	11.5763028889358	11.3351405875282	11.9696342874373	12.5762306188268	12.4187634894502	12.629763413848	12.5185886058828	11.4104348722823	11.3107715161587	11.5429013179973	11.5850601600485	12.1845919738103	11.9062970996834	11.9574108918363	12.0764870687626	11.9075081530549	11.8728297096406	11.9912847675997	11.7630210433199	11.6724971784926	11.8393155678096	11.7122912436175	12.0611999202053	11.8856639950707	11.8870104918638	11.9354204597173	11.948264258209	11.9469632707488	11.9761111147708	11.9003512830042	12.0803693052437	11.9077049356021	11.9444104975733	12.5872528934904	12.1711174249048	12.011173190816	11.526364193082	11.9268254629398	11.8954796542587
IKBKE	4.50648746750303	2.8116222709959	2.90434602427241	2.67316392919044	3.5032519827693	3.13882902899132	3.44904149166858	3.30501356440351	3.77108193912422	3.9724344676936	3.21708706536606	4.10841954160339	3.12811749318817	2.16874939828018	3.21544124065636	3.46698328572321	3.49236273675362	3.29553841089869	3.22400502611714	2.61042722101545	2.80153372307432	1.96211297163224	2.97252156268176	2.9952594167247	2.87734075710491	2.69438797585573	2.01216368087861	1.96827052148514	2.28588058884609	2.87481328935286	4.2225774269277	3.20164659563912	2.4271231109982	1.84723638926577	1.44223013480379	3.6953497581517	2.61313238352236	0.240655376158322	2.36616303191854	1.95392131080581	3.60201159868064	3.27986489705321	1.92978681892729	3.55600751112967	3.89177275147114	4.60325975387768	3.10706873005359	3.63449523827328
IL10	0.182171301613313	0.00197172980708005	1.07317792656728	1.6466877026771	1.72727165025962	0.975247469509227	1.57662879429841	1.68862126176659	3.82387059913058	1.05818924384209	2.35474966959267	1.53043706416311	1.8550198022739	1.90269328599731	0.913395077986303	0.799701083985211	0.921644668796979	2.30312000082211	2.0394170107073	1.01849559903603	0	0.97508338870843	1.5644197383967	0.735884748876856	3.00665053900159	0	0.0036737352483011	0	1.17145548768771	2.3624740422484	0.916818725803292	1.02265250896761	2.06106684512951	1.49753361060128	2.74222914694321	0.833388744949024	1.18402114271489	0.0678272526822485	0.109188425933676	0	1.10694403909584	0.0398665267411818	0	0.137485665802472	1.49998028837924	0.00812120180170293	0.0378279540666233	1.95259865974
IL6ST	11.7464535724826	11.8908169330657	11.792075766909	11.8422752053844	11.2812585094837	11.383367960039	11.3557007132592	11.2226681035807	11.4576306788955	11.6601504736419	11.4029312887137	11.6010695816846	11.3193944772828	11.3115503649152	11.237562326072	11.209433956368	11.4522748771619	11.4262689582792	11.3725144111145	11.3605882285536	11.5218152071982	11.3645583222812	11.4347376443774	11.084449281174	11.3961745013714	11.292083208543	11.4134451858348	11.5156971376378	11.653776924236	11.7873611422869	11.42141575322	11.6501760199385	11.4070764314001	11.3451598070503	11.1391759119833	11.3806669924916	10.7142724559963	10.7795792278767	10.7805937737997	11.0758220794133	11.069962057264	11.2097071001838	11.613676149198	11.2162567057375	11.3338200724317	10.5173958318317	11.0713343717669	11.2228487711695
ILF3	7.79500067843087	7.64819898560993	7.47575521068397	7.36450250515519	7.28517607343622	7.46644412473171	7.63218791688662	7.45351478758144	7.52036669870543	7.80727706545005	7.73062848310157	7.62492676704571	7.79419963614943	7.68651977220077	7.77997052353288	7.51352549998591	7.78468118814544	7.65756521245117	7.80012311720725	7.78658218988843	7.79870462497282	7.63890843241077	7.69927589850138	7.83098114202599	7.7355105851691	7.56266759100091	7.72569977304308	7.44594655411504	7.80674891643834	7.62032061007058	7.5274875012915	7.71574169471638	7.76443311454177	7.97463994689447	7.67839252271746	7.76010324535909	7.70627327890566	7.6733128892091	7.66418589910887	7.94020809216407	7.63404698129971	7.69758196580344	7.66271831607096	7.66619532347457	7.63216512910032	8.03650385605464	7.74296458879806	7.76550635564171
ILK	8.54935904353378	8.4678584016892	8.25018760108116	8.21210567465865	8.25676765050707	8.11638362057011	8.27835191183715	8.08621254611744	8.56279457483689	8.23950277894974	8.06260015528744	8.17707932067384	8.18578427956445	8.20847349355294	7.93424057308978	8.12685399344559	8.19936839230676	8.18534165971329	8.10879739298701	7.9260772923578	8.06579127986431	7.97758300086084	8.0156249310186	8.13525616786676	8.06073154565773	8.01164059814695	8.02268449209771	7.95901058506519	7.9634313459873	7.93138808007722	7.7271100114921	8.00781616212707	8.31047371666725	8.09887582348391	8.2831051763885	8.10531040320273	7.7330974751492	7.51845360678719	7.88576181732479	7.32289702057122	8.04467997249641	7.9857479447857	8.30140742186629	8.02284180821653	8.05897857110453	8.02540841789985	7.94130723937037	7.88557444285806
IMMT	7.4909360369117	7.53571172779463	7.47525173760485	7.67984534835753	7.55483029423949	7.26123718482382	7.38921372589199	7.70281489557037	7.52110718664235	7.41938355350818	7.38215086153785	7.63222450736221	7.40849065774748	7.55380059361607	7.1697694081929	7.26222432949369	7.58258341367785	7.36336011329015	7.66582171521348	7.18507570213554	7.35559703661238	7.28834383255946	7.10043084285097	7.27405621790729	7.87244945541939	7.40143715046276	7.62613434308291	7.54782175144982	7.61378686158339	7.34030175592955	7.43944296876588	7.28433627730449	7.65284848745399	7.46763808381209	7.40878020094801	7.48460219373573	8.2140376085351	7.63906463782839	7.72484807316826	7.83384971497192	7.23059187852149	7.317949570494	7.29216267571302	7.20699207207981	7.20326972329353	7.11306923958278	7.37861615929078	7.61363499005834
ING1	3.97127450244986	3.81124807381505	3.67640295067421	3.66518093588292	2.8001935431505	3.97074884614363	2.30875389188973	3.46194360251098	2.83537652144957	3.07928876811643	3.95187695676575	2.23566447439871	3.38782047889661	4.20189460411786	3.05456079177063	3.9381897470311	4.07932868074305	3.78127878998488	3.22721755910576	3.0252271999911	3.83365863955344	4.36429418116685	3.14159378690674	3.48613082666696	3.87197103965538	4.41627198407162	3.47082991565889	4.06017860819036	3.28936514072494	4.58673638947657	3.6811960188439	3.62028283888561	3.42826940520509	4.33466428701074	3.79004942038185	4.08493262247489	4.08503367636411	4.19932899622305	3.80771564577339	3.76630233740118	3.18093652678397	4.02448672987756	3.52055423694791	2.84358388728292	3.77701445310875	4.5456001249031	4.01840912458988	2.71818054507619
INHBA	2.62948000510194	1.00377225185807	1.66651313649658	2.867063211064	1.17372362487928	0	2.31321589942729	1.70506993664433	2.46804587786647	2.38036476981253	2.35974014844095	1.9400956777752	2.85667346960316	3.23053228838067	2.72623361780152	2.99193460548489	1.91677606494954	0	1.63310367210008	1.02171995703428	0.655968866888479	0.970708058521678	0	1.28551316759517	1.37726984186638	0	1.00737437585079	0	0.0905554207174473	0.0245598852387441	1.92027588394977	1.02326431914304	1.06756590409574	1.91442195058146	0	1.41687193213024	0.0969996378819283	0.0718501964450373	0.115612865453766	0	1.69135795445678	2.39357976866244	2.7722194746829	2.57503861220839	0.910847964460538	1.01632410452773	2.38988489308793	0.947843266368626
INSR	8.07066232938519	8.24274647681351	8.50942976935226	8.07106637745062	8.20123787047899	8.25212219298759	8.28755223725291	7.95707551300913	7.6278751048524	8.03397549831461	7.69546162582354	7.86079784387854	7.58638802015262	8.31947019470308	7.86736751848903	7.82017111771435	8.29239189202067	8.26569575150632	7.9956282400191	8.07498775560068	8.28997851237237	8.70137707655234	8.44307953103931	8.14362119644228	8.26192465364789	8.61741586360836	8.53502820917905	8.48206624798235	8.38246287749899	8.75269044941751	8.54201513477821	8.4329370886659	8.18897080757743	8.85214766986054	8.53567722041277	8.49436025036884	8.4857168156735	8.70153016813575	8.35335596221059	8.42865257644475	8.03353899890931	8.29806183859759	8.66280045390512	7.93148999377821	8.58863773639678	7.95633590035654	8.50050356184497	8.52350043952232
IRF3	4.80483933750437	4.17424419016021	4.679404901554	4.60688973426683	4.01682587889461	4.05388684775189	3.44673200862591	4.14870351730892	4.65698254581852	5.116229585902	4.50852199669863	4.51252831480544	4.71237820801489	4.82359535729586	4.59079358791772	4.44810470635465	4.60120054923305	4.55733589018898	4.51574637913212	4.92996267795521	4.21595481409014	4.13644695115862	4.14129994030653	3.81796271839147	3.57692899478015	3.84558313958363	4.01140681646009	2.54864813682244	3.87214316002555	4.46157325844263	4.68658888232862	3.84421083427954	3.8089824935939	4.25696960011291	5.06037124959755	4.61768233612786	3.89321089319109	3.68969405921953	4.35146418919633	4.71528398652887	4.17009970546131	4.57842437346725	4.25885995690117	4.53002496902713	4.73264524749212	5.2317387185146	4.28640630185842	4.73359425990136
IRF5	3.77926702825186	3.81177417977267	3.90825441033364	3.99429396128044	4.93956095855633	4.61293498649714	4.7967244039374	5.13101589564067	4.30680909624197	4.5337861076534	4.69096090352999	4.45220941756021	4.44835220652333	4.11028797135092	4.75235828281305	4.45329203740906	3.59130168928398	5.14438157458063	3.86678452468185	3.72625474659013	3.29714313937028	3.77308684456118	3.29065281301575	3.90586302035799	3.25938858480776	3.25421397245809	3.1819289853741	3.55551808278925	4.16513311048579	4.06792930746529	4.93403152088599	3.35894678650133	4.41626551902986	3.02013668230029	3.19391388483894	3.55166114062522	2.66983888945794	1.31859823444622	3.19359225252834	2.75936327918372	4.47522839799259	3.70891761945457	3.25440095594918	4.79086196303798	4.19739869899094	5.37804485238596	4.42906098555116	4.51428521985374
IRF8	6.64905929051436	5.91129674099478	5.95964329149843	5.41349587724708	5.99058293347594	5.6937956685244	6.09678779007044	5.93264988924843	7.24723327226716	6.72197537929505	7.20938488318175	7.04553190512057	7.48093120909863	6.91841548918722	6.96456799428766	7.13905344735421	6.30534743820657	5.7252686037733	6.01359860304297	6.15446720799793	5.49872576589543	4.96418617551481	5.01385005082474	5.429337289852	5.87251040861366	4.74495207940875	5.86955430347682	5.94744592747055	5.5769390349756	5.28594890986509	6.62729798692588	6.4451039916658	6.49676570470444	4.75656760865727	5.42815650169141	5.7617787180743	6.88006351714279	3.95960471195001	7.16034976756465	6.57260784726263	7.05040642361189	5.96133881824317	5.84100532360285	6.81771901189725	6.7745609336077	7.15369486074252	6.07522898569361	6.63591908332859
IRS1	7.55806316294982	7.1438651467052	7.4476748822616	7.88672779996696	6.71575639896846	6.42566418684788	7.05447498356765	6.59351298887253	6.51191780025757	5.98898354082186	6.03001897633876	7.08476846749973	7.6676681177684	6.89330408209148	6.55620429060799	6.9973939190272	7.15378645921744	6.47849151966087	7.12453098130041	7.20479306999521	7.1298555363084	6.56607639203631	6.69908985103838	7.17013342240705	8.19705171815451	6.67558686578577	8.15597193733041	8.39288288258972	7.93194016820023	6.70396152693485	6.60866122310476	7.72256769661611	7.2964685279997	7.12622620823855	7.00572219405649	7.94000418369048	8.59374078826706	7.18899317150277	7.65290873320107	8.23375826020192	7.26250999153721	6.50579062842749	6.45685765889433	6.59582745314242	7.60604592435395	5.45329352350408	6.63120465024631	7.25950414445018
IRS2	6.6183073939683	7.68370690663275	7.15420186783359	6.80176122940693	7.11083501612751	7.16685744901018	7.02188098136048	6.41727602887184	5.81356211530464	7.77074051017426	6.59051135540903	7.07515137307356	5.10190577147209	7.10954492625625	5.33800059277404	5.68418540966958	6.19780855221991	6.94858406077112	6.51853773338387	6.48467617573594	6.22267287310501	7.22440573679318	7.13158638015045	6.55378784415192	7.61719906301437	8.02802040156132	8.36442894636524	8.28818087642254	6.98729393942983	7.87362500921188	6.72555826063527	7.27480163134025	7.24633659678981	7.28614830305849	7.16224592194796	7.70424120993325	7.22580865696296	7.28882685557603	7.82575203919301	8.2705289203449	6.03947757198981	6.54002956896057	6.87654304485903	7.47564507883599	7.05286640531306	7.32925270530767	7.53861273244275	7.40368924934375
ISG15	2.68535794005411	2.81089570002281	1.68219136142324	2.08028302566417	3.15762478345639	3.43477970931902	1.57341633944192	1.72809068234728	2.67391996268217	2.87134480507973	3.04014573396485	3.11100685801796	2.4035048640472	2.46325096313351	2.4854579484575	2.07995774105318	3.08808818304604	2.2962396194884	2.05401910618911	3.18915850778499	2.86326839865295	0.964436488388797	1.97321839776006	2.00150056724692	2.55957009034999	2.55557959894972	2.00964888862666	0	3.1942974136886	1.06847779919521	2.90386314803934	2.35085047864716	0.0753251346043381	2.2067499816299	1.89420797804791	2.60712219790956	2.55358474117059	1.20199103854103	1.3275280663306	0.959054128108659	1.73593172633193	1.69648937122332	2.26896116726874	1.41446263870336	2.4776594657436	3.33924953306265	2.67604663258599	3.11297801956356
ITGA1	9.0266456378309	9.05147947473849	9.25537007139751	8.98302343575715	9.2488435978972	9.34388486061782	9.41878089796992	9.20475374677331	9.12858640787434	9.31808106841833	9.01139265971264	9.31244492979264	8.77003461552623	8.97576218237442	8.71719173271028	8.56745990676229	9.29431086085964	8.88083382343377	9.11695342305116	9.351545468532	8.73472127213881	8.92346317955972	9.07716026689244	8.90207093739691	9.11233844249488	8.74923684907406	9.26881032775123	9.20644217404857	9.32701022360012	8.88708324904248	8.78546269146625	9.20107880039779	8.98580625038141	8.75804278370533	8.72602900819043	8.87237475404753	8.3622708152275	8.1893194807225	8.34286316807105	8.2282582777429	8.02144411813461	8.30334068744132	8.44635344673411	7.95692677144819	8.24275294475849	7.50154010398135	8.30653147468449	8.17207966527089
ITGA3	4.02679965554561	3.70491776544384	3.27977699199737	2.90905046212582	5.30754281934311	4.55386779145655	4.15854842280902	5.64878680803483	4.4344699997186	3.9860677128346	4.37065231235943	4.17439839644923	4.11949695962753	4.1855184740786	4.94069118150617	4.5630236658117	4.06703807482127	4.78094260203068	3.23466241144618	4.11205895602037	3.61259077642482	4.13715391369878	4.43230834720527	3.55017590164052	2.63790852845107	3.11687292784684	3.47114946037805	1.54336685336588	4.26033521974852	4.06922136806407	5.77791497693787	3.94171033658526	3.28168901590469	3.95321229289243	3.88128371831435	2.88459285925527	2.92483625376883	3.23506120680318	2.7456119272168	3.41516555062249	3.4994882577323	3.45285048660459	4.02546150689443	3.64354192976687	4.88208001078887	4.02414860401368	4.11350085679661	5.98118366903612
ITGAV	9.69683758133745	9.49621111793012	9.35585643938008	9.2253365819251	9.1795282441228	9.60142121320178	9.34143174014738	9.36172054857848	9.86472552853467	9.97450294943154	9.53521113707239	9.83126757853813	9.72842527736714	10.0631049228329	9.76424010080955	9.51164732729051	9.59062489324752	9.71582405075578	9.56679591164113	9.43032981108223	9.2224876613533	9.18790428663038	9.3287576625388	9.33474930244213	9.07262142631393	8.96732323957366	9.2899288584695	9.0282379809448	9.07913026347995	9.23082844801358	9.26816557994748	9.09707672926468	9.27896918240198	9.31542229718423	9.33268842771468	9.41524577513368	9.33108051773198	9.25313398489513	9.22508215257297	9.37906280351392	8.96953331566937	9.33249130364835	9.27457124209429	9.00165074535536	9.14223494054317	8.81995606565818	8.89962942537403	9.11199896330869
ITGB1	11.1421200611548	10.9937543564792	10.9455105606783	10.8948182392737	10.8206386165448	10.8621460612279	11.0496618428248	10.9030318937053	11.0730893553103	11.2647364551846	10.8763980230363	10.9930072068074	10.9685033628687	11.1511417283435	10.7845346411367	11.037043387716	10.7446627942331	10.6591787299798	10.5175133073726	10.5988578411457	11.2957014315642	11.2786909146123	11.2421104661522	11.0747084615532	10.733597052054	10.6051133372367	10.8412226728038	10.6248658745016	10.8336787516233	11.0486890087576	10.8058448970845	11.0328608534645	10.9969613518027	11.36428778049	11.28235984102	11.2635212048111	9.98331335662176	10.4042296121059	10.36560488121	10.2317999170309	10.5327373745885	10.6828267721398	11.0320112806498	10.7296553947114	11.1015480352172	10.6666626888847	10.7617164241197	11.4095840785307
ITGB4	3.9845156002256	3.81137529340647	3.99732164291331	4.24664717621052	3.02182904965812	3.13596928685288	3.79653036554197	3.60117949125548	2.63233708118679	3.53586108006437	3.8544469860361	4.10248002178441	3.50046385639642	3.95976795946404	2.87787774724405	3.65929498017297	2.88953300888828	2.77614528565827	3.5160964344125	2.83416996661757	4.25542592522	4.36334783780492	4.43485873290433	4.40468436641934	2.48584532878358	3.165334020254	2.81840081202889	3.29537110622707	2.8549520957948	3.38646187069351	3.98115510330937	4.34988308676621	3.26516973950007	3.6887366961092	3.59514024088118	2.92490711617611	2.31775881769236	1.271345337845	2.93107618566841	2.27664988942278	2.75418830364155	3.11700473108278	4.1178977072331	3.4108484795762	2.17614918429795	2.34837729285126	3.56294746939012	3.38859553988319
ITPR1	7.66977988031799	7.66257995592729	7.84889175097697	7.95221625964453	8.09545181761989	8.00010488682342	8.04902961648627	8.11483356205215	7.43968994311786	7.50654058835864	7.87154062625797	7.39134558004781	7.73531854581103	8.04473342786753	7.71723486200905	7.81530277458272	8.70706366144065	8.65426331552903	8.35320323582456	8.37371604097262	7.79660879906858	8.1162621788902	8.02660038207736	8.10324338902126	8.52279944442857	8.20053123544777	8.3512809026019	8.33673677547153	7.41650442815464	7.74617672770637	7.91364718782245	7.66588343663171	8.54876422876403	8.09861902220158	8.06227266695208	7.91221375415494	8.31038552554257	8.41105876931658	7.85483742271769	7.97375656861482	8.07545777772044	8.34656807204262	7.81718617164296	8.3015482322176	7.76429514718944	8.28275972920288	8.02810215157754	7.80219467775447
ITPR2	8.82365544484104	8.52006275816909	9.07193320760361	8.4806663920012	9.18963206939806	8.93821745521652	8.78920881227001	8.89086127701409	8.97297764920578	9.2568920913648	9.14922670971456	9.21461076017167	8.79046620141559	8.92851053466432	8.37207156627802	8.20915425413241	8.92901250670702	8.84137261159614	8.28323147365067	8.47230289316207	8.20658303232391	8.55880420371345	8.49475391270226	8.55361970151874	8.38138190512467	8.7222289072675	8.77301124321783	8.85911048392112	8.5558538421097	8.58915359842196	8.43148815628984	8.76419710620294	8.49465222623616	8.63821337315831	8.85489198417815	8.43577724797342	8.919737338086	8.61894893659099	8.78292793240319	8.72851944512828	7.89724142489322	8.30824127539621	8.1487536341188	8.43209510396529	8.27712362902282	8.81982097680618	8.74675075190889	8.7240225111691
ITPR3	4.71516454524384	5.21379346832607	5.52441731437537	5.21709562443751	5.1151222329123	5.55243849702109	6.09748758788566	5.31784394312268	5.70413550164846	5.12444822566177	5.60443044409582	4.96758459173704	5.31879977490615	4.90113587902902	5.24274151161292	5.67750625443197	5.35619069426541	5.55669850573534	5.14652753368305	5.45093017198177	6.00184319362856	5.45891642782118	5.83044231067437	5.6922225222885	5.20900455537752	4.96062319866053	5.2967895711151	5.21829542984754	5.6325964428405	5.28237825577794	4.72280679061091	5.24562587273363	5.15117823539526	5.32078401516263	5.58090211674699	5.60731051690176	5.25834433672523	4.98087283959044	5.27413754935022	5.48139757128961	5.52797978621672	6.47579710250988	5.69174094858159	5.66878451612306	5.48125393844784	5.93115005401143	5.76039325366158	5.08916712740007
JAK1	10.3903832308935	10.283969242646	10.5301000342306	10.2718653873568	10.1878402007187	10.2461948963529	10.1657079301714	10.2880147961435	10.2058806965937	10.3559844979755	10.2957752675007	10.3928969431788	10.0886664248785	10.1824071972417	10.0493224598234	10.0914568254947	10.4690358017583	10.332903399033	10.2709219975849	10.3538531390175	10.174480951456	10.2154742103552	10.3624767261614	10.3767647302191	10.4243941406292	10.4422232149413	10.4922830798737	10.4908800728896	10.4596132386597	10.3508592779518	10.2954878573714	10.4038024705167	10.3027099831097	10.2923849213502	10.2726539743826	10.3309766587298	10.1939384362573	10.2001760288813	10.3436928011357	10.3352019975678	10.2357784666922	10.0839224897913	10.3053063502723	10.4011642016349	10.2751853543736	10.6263218545252	10.4010155555683	10.3553433304415
JUN	7.83310862633671	6.44731864440891	6.8413030815602	6.89462800566571	7.33199642375704	6.25162982514423	7.40642419241582	6.95517407767064	7.52420033303634	6.30941143077877	6.6511661982525	6.44753156646184	6.58761610686152	6.45885047882101	6.80422918259692	6.63386305249131	6.35404584823246	7.02664716077121	7.03544020309255	5.48576458961156	6.48386443597616	6.21388439098989	6.23768704535782	6.81119365351164	6.6794808966188	6.05400804564906	5.71215641760668	6.14020696771889	6.80023846612579	5.74729212372224	6.15485724203515	6.76340292655065	7.48537610238469	6.1454399278052	6.68711727447683	6.44589624053034	5.9809672936844	5.65430057673271	6.17689865322434	6.08613838373578	6.52950118035	5.96196201174322	6.84326930952717	6.30627306641244	6.73718002681171	4.98131443434388	6.14362924824138	6.5208551577669
KAT5	5.27928155393945	5.39640030967604	4.90545524506706	4.54824326463527	5.3641150973139	4.92167393159293	4.84651320273374	5.22919314930088	4.64843039290541	4.93555474650994	4.63628163541232	4.73237345657318	4.88507565589304	4.71859442966995	4.97545115589092	4.18702787373378	4.85164738751828	5.05951615546466	4.23130157755236	4.77969642660226	5.03096312404352	5.64144042116593	4.72639708240379	5.26045623803544	4.49385389972984	4.77707274359678	4.33352937449925	4.29177786134172	4.91432868450738	4.82556945707877	4.78044246708712	4.892748246857	4.27824049101826	5.36262194909893	5.13263302261828	5.07842441613684	4.54992915132987	4.31276174332637	4.74972836161189	4.4163180831034	4.42281888738952	4.97929137073282	4.8916479717762	4.55728525433134	4.62114672899169	4.93117056939804	5.1575566678258	4.8295947736906
KCNQ1OT1	8.37805041093588	9.04602802272056	9.33205965212526	9.03681178008285	9.01233404400061	9.69454620878079	9.59563075558529	9.16402289829181	9.11185803413566	9.50821847820603	9.56511372165709	9.2002685713417	9.81570989828363	9.9603670066358	10.1268130191068	9.90762750094894	9.81883419929608	9.91792314365672	9.55884780948299	9.78336739155423	9.60424709575083	9.64411734021583	9.68893466385037	9.65647646834622	9.5689611540536	9.64589902931905	9.51332823515801	9.35178407174461	9.22174389395859	9.50398629762087	9.47661909877476	9.36058301395038	9.17024895638026	9.73966973630895	9.35284574414495	9.110384788213	9.78973245574032	10.2484021931441	10.0611614634932	9.55313081510682	9.38692782672595	9.95753589472016	9.44836889237853	9.31739581421708	9.01822867126441	9.30628383124138	9.42290857665256	8.98017349140442
KDELR1	7.34095300619293	7.5041615847571	7.44858819476885	7.66447373214514	7.1261583355893	7.67438322119958	7.69581038416028	7.38698408449803	7.22496728561355	7.09104963727751	7.05142864440199	7.11416372769161	7.11518215078962	7.05905031651164	7.20680294890523	7.14832964311494	7.02451933186111	7.27487832870603	7.24859368859045	7.1336650317065	7.27944610086256	7.12628926603189	7.337729158889	7.19130735620439	7.31682563651014	7.38359459502113	7.46255304040761	7.26513757321697	7.27058452456269	7.19195958574855	7.14614651085553	7.10229277091417	6.84833976847457	7.20072434031693	7.35418887965856	7.43180940334507	6.66638314104274	6.77820479641351	6.89435372033916	6.86375337449291	6.74568852864094	7.14968607354765	7.60810878968551	7.17445369499498	6.91903788540821	6.69807315829545	7.08660485287736	7.01793931369335
KDM1A	7.02130249985561	7.54348416612298	7.08967177081846	7.2378581994619	7.42562740043123	7.68117216717314	7.59572371831796	7.52364328727524	7.30871747202543	7.33698461523626	7.38210146804579	7.29948151690276	7.5086021428913	7.66162034960435	7.36066652942602	7.39059443409555	7.35515009847985	7.36338722734398	7.33495229372647	7.32888174894563	7.34904077132651	7.49014834707412	7.39762497252698	7.35363726897314	7.07574160921061	7.37399707180515	7.76626880431966	7.43797011026126	7.67445840177837	7.54073119234419	7.49923889070173	7.47916302115276	7.39178168659115	7.34394391941021	7.47013815083422	7.25005972427097	7.57113199829163	7.61335281445823	7.77579246182306	7.34931477446891	7.18650961321429	7.49381596468555	7.35261718754175	7.32253480927859	7.47902601511787	7.59517579203418	7.26094735667363	7.6685147798225
KDR	7.01320646147393	7.39672079925822	7.87585460300886	7.9892164881928	8.3817972271958	7.86130383247177	8.44777265616576	8.08050913930222	7.91178853282814	7.32874217713799	7.47814276993031	7.87823477598633	8.76021860042506	8.41449050741175	8.46618164783251	8.21860049647973	9.42411755615834	8.06370141482917	8.49754088470468	8.89532959740823	8.70579715811129	8.35017388531587	8.22866136383344	8.58552465717817	9.36390943405512	8.41732512427057	8.77635297836624	9.1651362916978	8.90240845226064	7.88150931754907	8.18159191721306	9.22603990783566	8.94245483531035	8.35138371485102	9.06987619589627	8.6819923211406	9.96339942642514	9.40868445781771	9.80801893023517	9.48270692538945	7.76169792644971	7.96195797121087	8.402104781712	7.86608866627972	7.53452417133573	6.85899904885403	8.0290689518702	7.968999376906
KEAP1	6.33563070412115	6.17414022126523	5.38720213690304	6.10789484500879	5.90370802565541	5.69478500072985	5.4800965119527	5.73304642059074	5.90979332416514	5.91112658922222	5.66576962095658	5.6526098505955	6.08396517443156	5.74352110880442	5.61282350818972	5.89277994185987	5.75449505267936	5.80425929068269	5.78614366361983	5.63975962544481	5.4833054556863	5.96712828972982	5.90252156931374	5.74993548975954	6.20624019162753	5.54135837527667	6.16071074018929	5.69881743086685	6.05338494196877	5.62682130334472	5.67920746195136	5.59040778034306	5.49792261183625	5.53391093907768	5.73798545940865	5.72512307951681	5.58671769671678	4.93029098115653	5.61153060940228	5.41654180802461	5.42197794647524	4.65869039974304	6.00318128176123	5.33593672922943	6.03889312591229	5.02607614854296	4.82665465840427	5.87636185372733
KHDRBS1	7.61882504409395	7.90520001866645	7.59255004472546	8.19060565266575	7.97428440322242	8.08581081752542	7.73652196229455	7.49863283245901	7.74204029366687	7.78000187919649	8.02829099976554	7.72536622969373	7.42919212434812	7.58739124042589	7.77365632459528	7.60284159286694	7.74741748909456	7.66449742520085	7.72419116811166	7.40895617345679	7.92797956125043	7.84917546195635	7.75922885059192	7.51050540675	8.02631556779251	8.2638548645806	8.25455715115801	8.13036307534625	7.83049500666752	7.79443041357677	7.64411807296897	7.82416088007761	7.67642384583762	7.62145882997565	7.65861823340589	7.568679973514	7.99094353560967	7.87990927538726	7.69198961532168	7.67120398256213	7.36564616262847	7.72779416623021	7.81136543212493	7.64740243355076	7.59159700508567	7.76014078102611	7.81446573128986	7.74003130682552
KIAA1524	4.14404356448666	3.70499205830213	4.10022869261637	4.2561072967695	4.01591584725073	4.28937278378372	4.44822133878015	4.66334557604496	5.02518587821438	4.46853377020258	4.2203693297219	4.45098264107293	4.32224440973432	4.38783809766126	4.47450276822771	4.75599704583127	4.48498962696575	4.78045466295307	4.51549378625018	4.77818820769623	4.82298002486093	4.05380639972144	4.72810249878573	3.64203282250506	4.01803635104303	3.36604948523604	2.59848616312074	4.29430065538658	4.50392761014104	3.39852924993937	4.93045090191338	4.20403181384342	3.80546793082035	4.73345789732933	3.96871316030272	3.83387963834449	3.76234420135451	3.40183858469623	3.54752134168319	3.41468188827236	4.48020298849637	4.36552713023251	2.73223702868864	4.0384170745949	4.0392683898902	4.41564162939088	4.96245074316458	4.88401286216804
KIF23	3.05043821474449	3.32626812328895	2.91417176681376	2.90107320303999	3.99480813493594	3.66872814304335	2.79471019268394	3.83873919237665	4.17984522386723	4.31742607112034	4.62815106868384	4.25515654377072	2.95189113727518	3.67373038673188	3.98205693921993	4.41606138196423	4.49513628297832	3.78020286713454	3.38020980703003	3.60903645402149	4.0522716684177	2.28242830679131	3.97377513503851	3.36157195219426	1.63016220480907	1.6241732933042	3.46942309019276	3.43339874724597	3.69591108941322	3.38651258593654	4.81069506277225	2.62107359257063	2.90822858976399	2.1718192839998	3.05575342095386	2.03951233442986	2.31800877740642	1.83553064018488	3.14192154330824	1.95219260114955	3.73030189845079	4.00942327297035	2.74363093559738	3.8439020176204	3.19793271402457	2.8318102360133	3.90593598855778	3.63201642214103
KIF25	0.444990847010062	1.58986377065404	1.12014755587703	2.09140823409566	3.7491427880826	3.55745007237902	4.9461485350561	3.13060355796339	2.15770090248646	2.0828919211338	2.85440553334685	3.63867203211494	4.00846601950065	3.97773713158368	3.90914729711287	3.48037261723335	2.90448554494807	3.67694157652603	1.6506089522157	1.61316103513183	1.12986456249493	1.5468473535753	0.964707041688911	0.549180963329181	4.59599931217906	4.7835359391876	5.21825925485218	5.2250994216656	4.24019320768762	3.07382880762753	3.46069699130472	3.73359880995055	3.27371191315134	2.42901283811743	3.04587821836209	3.06205862658241	4.07155829037796	3.78536707991703	3.17205675506154	3.27995551622897	2.51415751654666	1.17575078149753	1.92070893814337	0.596636669661094	2.1634155943645	2.61251643518776	3.12088695862517	0.883879980841027
KIF5B	11.2378515449323	10.8435627251474	10.8606578543605	10.9670268196787	10.798257200148	10.6495666491967	10.5816762894307	10.6655156699875	11.4347017791449	11.446113441417	11.2867882126552	11.4591176679	10.7110664366037	10.4234066604667	10.3200253369548	10.2753367828935	10.6994277495897	10.5303105892826	10.5855686822039	10.3706181069967	10.389581169535	10.0256421941735	10.2449797827673	10.1260594569476	10.7464215578229	10.4324036722176	10.683020213349	10.510410730112	10.1551375656255	10.0146525891003	9.87475045289383	10.1212045035708	10.7221501642571	10.0272310804842	10.2125629653822	10.4533065441599	9.74791176086087	9.49484267588204	9.69332147161728	9.65031941786498	10.3398120430331	9.85791867377579	10.3556826313553	10.1800250902998	10.2267771836804	9.54519282569561	9.94646768746451	10.1205644491345
KIT	6.82255956639292	6.11284207078932	5.59433524078542	5.70389331187084	6.692252745764	6.64002961571092	6.78312598398455	5.95675082477891	6.10886509445043	5.86143841682058	6.13832442399008	5.34822354738455	6.13486939088067	5.44094038591463	6.53132667988901	6.16755429449345	5.59409362266296	6.12098342320394	6.50043942874318	5.97929734168388	6.26133842265652	5.72093248383151	6.4637666994161	6.05334452185869	6.62660106091614	6.86363300867203	6.50294942883467	5.85305433321148	5.71161234638273	5.50087953796301	5.93654274616592	5.76428135980668	6.08214184878584	5.55888638105723	5.12054487061852	5.695771871203	5.94692506580504	5.68303313826192	5.46475625447512	5.31337952887365	6.5259754234654	6.76607067997654	6.04410481836996	6.02462830746286	6.05553900034758	5.48531105999549	6.16323801696209	5.89755627522859
KLHL13	4.45259528142033	4.00382508374066	3.55326199058006	4.39537120820988	3.77176918054242	2.96593971104452	3.68971629307443	3.5977977728682	3.85671795966962	3.65826870250219	3.05167596609274	3.09418085141828	3.8125067008019	3.02782680379485	3.47568202664715	3.85136411251426	3.60318558752911	2.55333802723108	3.86006476813546	3.82995792124656	3.74486699995753	3.13652665492365	2.9706908397635	3.11885707712285	3.97580255789224	2.22860950860651	3.01126795268149	3.55807895703485	4.31639175801112	2.08390876840867	2.86869709838803	3.83889686316267	3.55548552916654	2.85905339398851	2.45313501050154	3.86236560310107	3.28584511048341	1.28740532455124	2.70179065264572	3.12841192542332	4.59610858248077	3.8115521987325	3.52555004604318	4.68464667302958	3.33180433264165	2.02935409567611	2.45207732484766	4.01918844864935
KLHL24	7.90225803119213	8.7758176687574	8.26047545767694	7.80971064471568	8.55087058257857	8.7250258481139	8.22671092936525	8.09817508269593	7.95929808429264	8.62631877353771	8.10671113935602	8.19109007731449	7.8851568841719	8.74293127796969	8.12289195452089	7.85653663139688	8.27488709394771	8.58948904490436	7.73882752514775	8.3870510936014	8.28913360215422	8.83389653003891	8.35067873113978	8.28527468436163	8.46574094372024	9.16308778824339	8.51929313749709	8.93035505631046	8.29115275116041	8.9921336668418	8.41213276360522	8.60622230970841	8.43772166683642	9.09412386314546	8.45070481240591	8.75957621503728	8.51118680127179	9.64701082882637	8.72749343872462	8.68489027282727	7.98986798731724	8.5247739189284	8.39807009753816	8.58092776070097	8.31875880112148	8.97668403785554	8.42533084240341	8.7011548687433
KLHL3	5.67442950300269	6.39667010376346	6.68453873675439	6.40998418513763	6.54598099419907	6.19519476318079	6.23616446489647	6.43470738048336	5.83736187777136	5.80970124977022	6.35520280551312	6.89135991618126	6.50830194493838	7.09140640140057	6.69315366724022	6.97216642343263	6.70390801164571	6.09994142286092	6.48501977129983	7.02462807727821	7.00006652144925	6.7997607982414	6.9142722975803	7.27512060968427	6.22166343747398	6.13612765127425	6.47090351317661	6.88958142044625	6.90898176381272	6.78685594036439	6.71604814414304	7.19536167516155	6.1521927126042	6.65542162157999	6.71125716004524	6.77865663561628	6.43550019158147	7.22793629167953	6.63418654815756	6.69879855406938	5.98550011578798	7.21229085239673	7.15529676436523	6.49844666907319	5.94874564309404	6.17547640290247	6.54706892177032	6.34575107720002
KLHL5	8.43907001873344	8.69085648525786	8.74090220625443	8.73559374019473	8.62968098630833	8.86147356461588	8.75979621984852	8.73829744594648	8.57533569569327	8.698207017272	8.64759045640316	8.78233346041772	8.95089517312257	8.97873423953187	8.87342092064468	8.87339445114538	8.85843496187137	8.69207272886392	8.71361818031816	8.85485551252441	8.88485811670133	8.9748942813642	8.72279606126835	8.79388561183451	8.57075656643064	8.43477939970199	8.64446396930036	8.56275717903881	8.84948018278219	8.66208677988726	8.73693852329109	8.82414471708913	8.9263362433743	8.74906855573318	8.80242014850058	8.72888724658725	8.09557747492269	8.1000807717053	8.43122963956256	8.20949074793636	8.37961490413475	8.30321551657723	8.49311352003988	8.37284641576415	8.37543265337563	8.35193931976155	8.76482601977639	8.71758023613379
KLHL8	7.52006293444743	7.23315252975146	7.81317704263501	6.97093348893015	6.92231498403686	7.38474065171038	7.24575018275331	7.36754176632295	7.03063269562916	7.03400017147921	7.39964952291923	7.43279088772803	7.07880278681794	7.19990266984918	7.02411988304492	7.07878125944636	7.1244677680424	7.29308639778586	7.11414076741589	7.37368709838006	7.01921367006017	7.32417743014158	6.90189215367385	7.01668847971703	7.52532160246162	7.48200748503461	7.65526177984458	7.66397591292994	7.68300675797632	7.54885553629469	7.14505854230278	7.36722359776286	7.2865434184018	7.60900784102944	7.5288556359239	7.40120489094884	7.57116899816109	7.82747451370889	7.19146835427716	7.48066787418629	7.35453981465862	7.07123362692348	7.51993540326204	7.25922122313255	7.26460519748992	7.813124758187	7.30120916414784	7.45137042160625
KPNA2	5.18210644868764	4.25246608812803	4.01470059407185	4.78765864773153	5.54998668174296	4.72164304380588	5.03305461833356	5.72223421491213	5.83112795728027	5.07700814301397	5.13680413047473	4.92593219266852	5.41945605028124	4.71798992743629	5.09803511807225	4.9135819108742	4.94216802588636	4.29181539748683	4.70267672883918	4.72548348728548	4.95702864733905	4.35768025074394	5.0596487756872	4.7916394523988	5.26375942144435	3.22195853638692	4.4037061906691	4.056859036696	4.96613601835068	4.16226905650956	4.78187859709473	4.73530370645676	5.45341519442261	4.56369144490905	4.78952942327576	5.31827239648194	3.90676516249582	3.25539609366707	4.60617468773587	3.76146403889423	5.51370386014948	4.64725818951441	4.89237680285357	4.55151968347772	5.15923057947295	4.1135306786726	4.29160629781403	4.73024405401829
KPNA6	8.51388742987885	8.47602146693505	8.40433030649437	8.59960626641432	8.305444394125	8.17602500501866	8.45999905000899	8.31447881631126	8.30026060769799	8.11340309318057	8.4176190791641	8.47520523103506	8.41915684045794	8.50005381007063	8.60605991819714	8.30092227295343	8.47304724797896	8.39727786361465	8.26844994428871	8.33348929177255	8.41536022490921	8.10587445109031	8.5335668739719	8.4078419790001	8.52812084681129	8.27639498673924	8.54282767727043	8.34535735896234	8.05333422011086	8.36799919362374	8.27882838815875	8.28899710361247	8.38253002006504	8.6872009826126	8.46253263548091	8.54422753239487	8.15826216323294	8.06224597276501	8.05068907546149	8.21433086753916	8.23551981545589	8.19954232717546	8.3010652357305	8.4244853122035	8.34782304595926	8.15992145159113	8.41565285493094	8.38341009862124
KPNB1	8.67114736452046	8.41374141250733	8.75127248934522	8.49736735964162	8.47852716681306	8.4137332580227	8.41876768806741	8.40213408011677	8.57253735183334	8.54313775309948	8.55903112408949	8.47518217955811	8.28495794032001	8.16761387865678	8.06416931956209	8.08673581459081	8.35078226969656	8.06365088039403	8.38086770481219	8.14415419497873	8.44444131633495	8.38004594588133	8.69245912194718	8.50220710469629	8.85556697261177	8.83309921360488	8.77964505567244	8.62493847075078	8.60620513857036	8.4701542279069	8.38091988682272	8.52821443384629	8.56190260533594	8.57428593948933	8.47710250779802	8.65865000606953	8.79327408236212	8.44677440578788	8.63201763182176	8.6746807133559	8.45112374747868	8.41821265616601	8.51210153222234	8.37913359833154	8.62548714814612	8.89267112213951	8.67955409706848	8.59927284717076
KRT5	4.34324821482662	3.17394910954866	3.67101880704335	3.77471061555025	3.63685567795883	3.13887779891139	1.98688915504704	2.16253344983038	4.33334727384599	2.88440164608577	2.05687158760731	3.09902287798979	3.51761503741468	3.46002361852305	3.9922157924924	4.60570275911804	2.70303690484577	3.43362156046599	2.06520192818925	1.03265284843827	2.62181831978642	1.54445825202976	2.2912874514746	3.14015852312614	1.08440618010861	0	2.59900944662706	2.54837141096018	2.66922848482377	1.11864677628789	0.775499337807809	2.36819552320022	3.28747493906034	1.80474440884274	2.85655400396913	1.18246031476437	1.46508990127018	1.34514207530087	1.5538493073336	0.928068138536606	3.36090318516191	2.16943669516019	2.50408724203258	8.37272301156984	1.81024223382841	0.0493328962087625	6.6202267801557	1.88943684223389
LAMP1	9.12913689095775	9.05148605500992	9.03749748110251	8.85990733113497	9.30811989918492	9.36536897606278	9.05167844408545	9.0202677303173	9.22875335199205	9.03995123352348	8.94023723705789	8.71843355084904	9.77949617523364	9.76220171876464	9.80224966201327	9.6109498743597	9.34664835524975	9.66626276296523	9.05625696710564	9.15704354788066	9.32399263073515	9.3436115001558	9.26356322260617	9.45716576179629	8.70901639820225	8.58568695290316	8.84123615797982	8.54757000831674	8.97839695147334	9.26575294798369	10.1623290983433	9.1810165490985	9.14554646135053	9.43005016345863	9.29730414281525	9.21218807248674	8.57452754452057	8.80438819476765	8.70710773926111	8.42431293669402	9.42723037445752	9.38289955204102	9.5966221836474	9.36548250377786	9.40121995760413	9.13922366959682	9.07848970718555	9.48784623415484
LAMP2	8.96126921494617	9.20892261220376	9.0166087483644	9.01597242238719	9.04985351656572	9.19545835276801	9.029957061488	9.28639867969256	9.06237678103949	9.22693775247492	9.23122865289863	9.19816134297857	9.19205625779926	9.18827217507502	9.08671506642256	9.173421970662	8.87826381510314	9.21655693914885	8.87605419393171	9.22726245173331	9.17409596457347	8.80237798401117	8.91666026578524	9.0011554310102	8.79837334365147	8.61309167977628	8.51136837796351	8.9215709205777	8.71118592472832	8.79465278937094	9.16653533817538	8.78793039200117	8.91071082987126	8.68314281416391	8.7505772102102	8.82186846201913	8.46730673046601	8.62820415943297	8.69736660693525	8.72176569785446	9.32907795184292	8.87958583768421	9.03542265003272	9.33357342098204	9.21064705401605	9.4868480288683	9.03405032508966	9.10474868337162
LARP1	9.90003567142957	9.55894853096314	9.85553974029267	9.77989980555695	9.39274531349341	9.38017906999272	9.86788930593162	9.58647260959827	9.63186729470516	9.48931538666624	9.636368966097	9.8416980316218	9.7832717507106	9.69865359682995	9.79897818246257	9.69128687386292	9.81130569567774	9.4945017194899	9.56088200093702	9.66361290396123	9.70636595063022	9.58474953310257	9.78983196602731	9.79753524136384	9.54725119350815	8.95033391040974	9.62987592204755	9.54768494421774	9.75405403639185	9.57139902051353	9.64576157618683	9.78117911805218	9.79130670854902	9.59801883393591	9.90526950041732	9.87582278131169	9.54250937178193	8.94805638726296	9.14958830243873	9.58628262205496	9.66070887864121	9.22902172322577	9.679514925821	9.76493440062995	9.79165648955961	9.36981271472756	9.78481420920177	9.81914382875462
LATS2	7.93643110073728	7.75921788366136	8.05959230510487	8.18506597066649	7.89916271764206	7.89168710186854	8.10737363004178	7.82802239436325	7.73033477431835	7.86056711816819	8.23556473030504	8.14918226015057	7.34737927175688	6.77635353276813	7.25920692845285	7.30783690877314	7.13316488486574	6.88949236521738	7.12547231506663	7.24443519484021	7.12463677031086	6.78608327009913	7.27493200638755	7.08319472041105	7.99025624514535	7.83018344478449	7.90606914141267	7.72566724883096	7.37940985098087	6.84193722263471	7.32989606868714	7.20606416179621	6.98918075936777	6.92593494070127	7.0673850148829	6.72963337033699	6.92134528671988	6.66749927421465	6.74784506915276	7.14696625656681	6.99488544631469	6.80106131957575	7.12476756953764	6.88792549364563	7.00349963118525	6.69809114869487	6.78015517040528	6.63325875434492
LDHB	10.8056009190814	10.8561042878906	10.9096369323312	10.7320377097071	10.1489196676645	10.2657723587292	10.1392964508071	10.1041304647997	10.5042357391103	10.6954736502568	10.3229054866193	10.803881477569	10.8457301356261	10.9660944408472	10.5683805096308	10.7179905011605	10.0398513483274	10.2528637036696	10.3270213016643	9.85178324836158	10.2540194955134	10.3831522524734	10.1056187865269	10.2427892496281	10.7451543195873	10.4175450064663	10.7171344363034	10.8627899802605	10.7636476159873	10.8417664519735	10.2953323932519	10.648360538797	10.8036985593397	10.8598525661486	10.822569888939	11.00852298305	11.5301844535705	11.5245930314615	11.2229835842239	11.593584583908	10.4801165150863	10.3655379550555	10.3898802484041	10.3131577840903	10.4494723407322	9.98845307052302	10.523475409621	10.9681682004906
LEP	11.7571434328206	11.4760388388909	12.0684103035287	11.6519856701796	11.7960593469646	11.8484420954113	11.8563348655814	11.8692486572257	11.8285466625076	11.9159841761597	11.6771702500302	12.3650962049224	12.6290454857431	12.728597376951	12.7254680004269	12.5641718384784	11.9110284037753	11.8668883173003	11.5287381068083	11.5633988350594	12.1816542453937	12.076180445329	12.4464464899401	12.2620515291445	11.1812560163099	10.3604087017068	11.6870114326002	10.8778609296375	11.2015688057874	11.1275447573789	10.9358873098575	11.5861762255702	11.9240392756187	11.1612859364617	12.0704379880454	11.906344352798	9.72146220911313	9.5636565385419	10.6204642065383	10.3914519775134	11.2317427307958	10.9388611742608	12.0571710685437	11.7114196705264	11.6475363028839	10.4982355925091	11.5941066864706	11.9424245379587
LETM1	6.04379485869742	5.73217944713495	5.8789097095951	5.6103558706965	5.66286896757037	5.39292576632051	5.51196859779927	5.76061246325848	5.88985638114817	5.53837130266631	5.9802575226454	5.88073973354242	5.60332905611883	5.35116501050249	5.86513909843276	5.57459676700001	5.56909951009376	5.39729190278229	5.26884428367988	5.66855259533045	5.35447104863839	5.82528100567579	5.58634422684967	5.00885348018872	6.26470899396508	4.87550469651101	6.73878029194548	6.12086316232399	5.7410486996915	4.93474335338811	5.42273423216376	5.46288412534524	5.96229500805247	5.81594277667713	6.37382054856373	5.95680004783368	6.50049652522635	5.43410189389546	6.33176599204705	6.00230846129387	5.63369521441437	5.33946579510961	5.79343083547894	5.29442714074885	5.41710297796542	5.48505377499177	5.64439621953137	5.80336240524439
LGALS1	9.91800730085929	10.5101510187945	9.19894643063339	10.2826561154808	9.61684940419553	9.63195249641339	9.66249666696562	9.46262456818061	9.65301046915363	9.50612246231949	9.43079919630356	9.41408008381202	9.4601286770722	9.23644390303796	9.35407857763206	9.33261929217454	9.09970387055622	9.36325843158009	9.51844458831351	9.03367304356371	9.4308168672026	9.64763728087319	9.39957790467412	9.00028717652266	9.62316195167127	9.62864711690368	9.69446768909191	9.61955725485243	9.37475474215791	9.49765421158318	9.16606442172908	9.17341071828678	9.16748623342132	9.59817585149047	9.54973507823699	9.51404804831287	9.44070892086842	9.03694549214521	9.06477534986935	9.292298727565	9.54109271728139	9.36412584991263	10.0858908517368	9.68133305029679	9.3169899291675	8.54919022709733	8.69177710233342	9.33543172354
LGALS3	8.46629096256012	8.91123156989124	8.34406713303702	8.7639289489404	8.67071944482787	8.97796711929015	8.90720274660215	8.63732246495035	8.9287841504412	8.76264314793799	8.78257722554657	8.56818046856745	8.22716830740552	8.20332478002467	8.70812138379793	8.51665630918208	8.01896613510065	8.57831774965326	8.68825970779144	8.23469727055861	8.80018735938085	8.83992673240973	8.59331406490691	8.39349994987631	8.90693615721795	9.17901746744673	8.99729884401838	8.71847900069375	8.7437591694176	8.85475212039	9.06203683618889	8.72983121872839	8.33097552163074	8.82304459456043	8.64540038865333	8.71410081171813	9.09626964419653	9.01632443235126	8.93926978632953	8.93431715820993	8.46063058306361	8.71671552942177	8.78961327500596	8.11718825426807	8.5501673302675	8.03126927923178	8.26647051734925	8.48184241520541
LGALS8	8.39062380624411	8.18426654360484	8.66624680294912	8.14352852853275	8.36193370259184	8.27041142163332	8.01617757109129	8.47561312013594	8.12138497132265	8.50582401143933	8.28495672444536	8.46753751541636	8.34802322962872	8.59813372961979	8.07914248308775	8.31252528511166	8.52874553874997	8.56354117804311	8.40315976319145	8.3870611174285	8.20053419223916	8.2610277019228	8.27960528080991	8.05090560029451	8.28249941279243	8.19297241027703	7.87567570746955	7.90692130964439	7.85452076776484	7.95607578723501	7.96752590436943	8.17576677528199	8.11748495183103	8.34056758110503	8.26586815148363	8.16544930088749	7.83011576755075	7.80782868537743	7.76344058401436	7.59337561509933	8.08124526296044	8.22019827661889	7.95154932283216	8.06845056678316	7.89172800639469	8.13912931321042	8.0517582305307	7.82052792134802
LGALS9	3.6171632598587	3.00475520024145	3.27553956703693	2.42773791286045	4.704135850073	4.87809361648839	3.89561762037046	4.22539239907848	4.90680183657789	4.46398644159618	4.13545274283746	4.79202132297429	4.45643683619704	3.7690845737306	4.65272809863646	3.83283359041713	3.98769030291369	3.97229482842234	3.23218607684645	4.54598913231649	2.3606263053617	3.28674946323378	2.9684464129049	3.56336485360378	1.94021402103605	3.50215559121579	2.33500468049745	1.5462564518216	2.880744489169	2.66421042573154	5.39184891373538	3.49392248365473	3.10706196136213	2.15798665843919	3.04523325881206	3.3338230452094	2.90217988788671	1.85989916133537	2.41611761954759	2.27242299582084	4.05961907651211	4.0195187307619	2.73777216512203	3.75290038507303	4.53013790065692	5.44548251935174	3.57298578808964	4.6892096209384
LPIN1	7.77843195843366	7.74581152182233	7.87499960926178	8.52986961909441	8.1065465653764	7.58131192138895	8.02180363514958	7.65726359963703	7.25767745099491	7.446366191242	7.37351988734148	7.47102739583541	7.79379154355335	7.36671235926514	7.39195192754067	7.46597311413981	8.06106188875498	7.82283354695888	7.96551807547031	7.49281871621191	7.86684735819897	7.81200121472238	7.96577113259159	7.66519985872044	9.07610374661762	8.61374246828495	8.42935885146153	8.4780358986063	7.76316508644607	7.95054506584226	7.82829693924787	8.33566469037737	8.71751875097026	7.72904307873613	8.3966533505668	8.65548884820131	10.2376726188357	9.85339677182091	9.70004608510115	9.62970088460258	7.75403730160246	7.48736481741047	7.96767696319792	8.50583409616887	7.82850116232465	7.85857396856645	8.13314473335085	8.13853983082273
LRPPRC	8.89975871962456	8.97589174760046	9.04004560542211	8.90184177393993	8.82940755766079	9.13913449135851	8.89219490317364	8.88756685007796	8.70180339409651	8.77677784882678	8.61368576418819	8.69244167282246	8.6034586229955	8.7753818801763	8.63264542947418	8.67803009697962	8.85258148252144	8.94543227769003	8.94764313155516	8.78338449183317	8.74325484411436	8.76729224106768	8.83234969024919	8.88109746660385	9.32163075009274	9.24423903394189	9.35799029099803	9.20389519910799	9.06287364348988	9.00729395859246	8.9244015103704	9.07531074955966	9.06960287999077	9.34391198110737	9.23482401715176	9.38479149738574	9.75022882206638	10.0480496457187	9.80771232492916	9.7202824483758	8.6951563058074	8.70216439387414	8.87705685757662	8.73664522471028	8.84363799533237	8.59923502465709	8.64537542592524	8.87666992620036
LSM4	5.38321006802722	5.13354743765659	4.80173199393118	5.13067702010773	4.46350292746133	5.28960869837405	4.89521440413969	4.54645600841387	5.33806921448498	4.60529400918078	4.51249048040709	4.87853377867814	5.82857389163368	5.03114357603332	5.4126981784282	5.44954701996091	5.42318574290798	5.61639226718199	5.22723820582017	5.06915431848382	4.9875647911917	5.55302397531459	5.52721895316608	4.94640956095173	4.89788149452952	4.36973090861465	4.59660851005103	4.72510338790568	4.92355684368438	4.71755202206861	5.71123470093037	5.07973543436636	5.52630511203919	5.14981969587579	5.61290909890676	4.83162182097591	4.88701790615203	4.47641839038071	4.76184321510726	4.27691917998211	5.02844468926265	5.33131963317734	5.10651347097317	5.10470171028993	5.82829160797611	5.23391817609116	4.64599928562193	5.17038074528375
MALAT1	16.3191785140649	16.4228898909832	16.7517270711063	16.5586036470885	16.9036378550237	16.7889728444666	16.889433858716	16.6596675113936	16.4249796945112	16.4391567201588	16.4720047758986	16.5691631916424	16.5890643274975	16.5227414475787	16.5146681537262	16.3346098193153	16.865276546357	16.4427202586962	16.0191926392524	16.5048879625024	16.4805162674013	16.5810816297372	16.684229443291	16.3820780888903	16.7217555294176	16.4170107892432	16.8136682918899	17.147191949114	16.4624627985666	16.7001174329127	16.492708635342	16.6278681609176	16.5849693454607	16.5389364455984	16.6452364029472	16.7413419031297	17.1171236486824	17.0710250190635	17.2482735051229	17.0814458390302	16.0119190672884	16.3386254733494	16.2315160961859	16.3786882722826	16.3707092157778	16.5162268325132	16.5706438150823	16.4492460693234
MAN2A2	8.03591115829337	8.00437244448864	8.12331151318939	8.22782101946494	8.4312434711447	8.55914656778518	8.31921597381875	8.38794446446566	8.19811633322754	8.48482881316423	8.08494929219365	8.52807920373661	8.59781320211569	8.7878760912168	8.38448398211385	8.47369122766949	8.79371555433695	8.63284266736719	8.20373477184058	8.7932332400252	8.45712445205378	8.76419658542723	8.49093057470792	8.40428656804052	8.71843515410406	8.71639947667297	8.83801551657641	8.88920309942077	8.50405985807165	8.62426015887423	8.23955270720998	8.62507906050973	8.60249837737399	8.73661945615333	8.56016293081676	8.68510184309397	9.17820502600197	9.13747049784013	9.0236027200977	8.92571811336488	8.41365188757527	8.19472212068118	8.65579429039027	8.7296142691731	8.72189800697005	8.57238575377911	8.46136873399427	8.7011460623034
MAN2B1	6.13928987987068	5.73227834596835	5.5933971795792	5.51557897569985	6.42915034120258	6.35989964114705	6.15846587279593	6.44823378056552	6.33695010266234	6.34425427838911	6.33529813329943	6.09553307059422	5.92425050042246	5.74212340810429	5.81574215552685	6.11816525669653	5.64977603281115	6.27549801020236	6.10229964729423	5.64001722929584	5.55415525112908	5.35796450404529	5.8540568696046	5.46162515571447	5.29587764509454	5.68328677108011	5.62610358493062	5.17912585746252	5.28847084300123	5.53274124442202	6.78405946875302	5.81702767703877	5.5977459767521	5.83994683219368	5.46199253235933	5.79099787549442	4.78262370651831	4.93217936403125	5.32869190081084	4.86196024808663	6.05178131968969	6.23131237248276	5.69032479684585	6.04535151696269	6.11619191740418	6.34625892823288	5.87344235763132	6.03060443268865
MAN2C1	4.27515014594366	4.32642467350687	4.42489629164485	4.61206188714933	5.47846911082786	5.46058727135455	5.84731446577628	5.53118529026593	5.01544639527618	5.24573829465628	5.33388938609556	4.8799750291602	4.5459729562915	4.31434060496826	4.79284631476986	5.14086039144637	4.8975777481056	4.87843851596226	4.30895874328757	5.3456681734893	4.80116042627545	4.66686880690506	4.29214695689807	5.19673053074816	5.15421141433955	5.08078688013235	5.25892238397659	5.49558240980366	4.74344020183496	5.02582384717614	5.15918181603301	5.07968137885005	4.91222715638094	5.07327314062325	5.58540039727647	5.0711664714399	5.57019791642182	4.8058857379706	5.43500196555079	5.38540944068292	5.07639039203502	4.45342588633495	4.88975667346842	4.72513139468055	4.24989096809345	4.78025101790477	4.64582053875414	4.30882195047676
MAP1A	8.18230468081288	7.95272343284384	7.92093335811899	7.952361874446	7.3992727859091	7.80574053514831	7.73645520064249	7.8912595401312	7.71676625339631	8.10756536870029	7.89063348967866	7.71193198320644	8.15998181943807	8.10767819145716	8.60654885259322	8.12716916983537	7.98289634049945	8.38898446753148	8.21360748441661	7.81312270308476	8.76452452910453	8.31527092428256	8.56391455147301	8.29716518967505	7.76775007598339	7.81547735202297	8.0503234038943	7.59963119550498	7.90498977735451	7.8147029548502	7.75231599824328	7.82412620510379	7.31665065319202	7.49635403935426	7.28594196617085	7.45610275879577	6.98290143725346	7.51755753929339	6.7529090146253	7.48824106009494	8.43933608433177	8.46173692340792	8.29730571743556	7.52260025266842	7.9520247270065	7.66207415047628	7.70604761726986	8.01829750023365
MAP1B	12.3085110607785	12.1870658766774	12.0032178792236	12.4378191003615	11.8606707968586	11.6009087411993	11.8227533068438	12.0229166152485	11.9572408771075	11.7855861070555	11.8084338661473	12.1801202284579	12.2719403538814	12.4069576836412	12.4347211292001	12.6377534123805	12.0462812631798	11.8649907839557	11.9912905663545	11.6989598960713	12.8700252972513	12.3863139425649	12.7256912502911	12.6424604666493	11.2258785840078	10.8207949949688	11.3130026784489	11.023461497394	12.2319731171268	11.8479568060107	11.7869637859841	12.126830616547	11.7501387717978	11.672801548615	11.8378563590377	12.1138148973571	10.7848621718746	9.90836780956471	10.6989950943492	10.9008294737871	11.6558743055156	11.6890156310602	12.1306251886886	11.4433262352676	12.0188444172771	11.2054321105875	12.0143391485481	11.9245912052921
MAP1LC3C	2.04743445100789	2.32627748860738	2.42066848310549	1.10533035655195	1.80883403572131	2.28834721875907	3.31194806536883	3.29697552723957	2.42798382381086	3.96845478387779	3.21430127555117	3.256631236898	3.28071899465891	4.80795873167885	3.99780727308483	2.55421573884443	2.90460129084497	2.7804173814555	1.07091984676177	0.0288207214159709	1.9211788943813	3.67324278091923	2.97412812560332	3.28937889745604	2.25341336233064	3.41881780627237	2.33380164293512	2.29096469941909	0.318429177174608	3.38600248852015	1.4280988979854	2.35933640281075	3.89349419551571	3.04031017142123	2.88361480649211	2.92659267782754	3.08492491087525	5.15280224042045	3.48399599927944	1.95256920102572	2.18466643215479	2.92710871390041	2.2534284233734	3.22735144581933	3.79401152255497	3.72161524337918	3.56220404544864	3.63255717220334
MAP2	4.49470927210268	5.28987571711746	6.4193518516309	5.89482682048279	6.60825730965643	6.39388065768714	5.96571026112178	6.21217000414519	4.87666043391524	5.291473713975	5.80610473875485	5.44658655769225	5.72360722239189	6.32260529182557	6.13462942877514	5.9894884561025	6.91166993170087	6.10076349515855	5.61402205026073	6.66797861182025	5.57795410266143	5.72122853342067	6.01602668922771	6.17339576741305	6.00538851175191	5.94463153409319	6.33330725251698	6.09954650232317	6.54582323899565	6.32076399919697	6.1362847308155	6.32143535850353	6.58027310919135	6.43160617773236	7.09088658387226	6.32962434077514	6.54822507117924	6.83074536574953	7.37466996402919	6.99174733407929	5.04368449614902	6.0823927674535	6.42737129698809	5.44997717582671	5.86233241106818	4.93407217966007	6.20823371061546	5.82560165643175
MAP2K1	8.139170844446	7.66969386206771	8.23941965242539	8.20642416694316	8.26093400521601	7.61041664919499	7.8525148926663	7.94345543756723	7.7111801613314	7.80078880227446	8.12250731566993	8.05912990990156	7.75331260325012	7.85416602239047	7.62590094381049	7.72740441199311	8.00440129773301	7.98791121994084	8.00707286562776	7.74624661207047	7.55092694184865	7.23289409415803	7.4549402870989	7.4973486179049	7.61238087893615	7.3103901247452	7.61128816564225	7.34544147635356	7.46230051672506	7.19237900528444	7.0980066327414	7.73635667251432	7.95035264158924	7.24396220127517	7.59946664922133	7.82787643672449	7.17643786453314	6.16021288179537	7.17744676478414	6.6979169693738	7.29321025665322	7.04724690127251	7.21089184115952	7.21803958490749	7.41916772457742	7.02555506035887	7.13260034122887	7.48254249033929
MAP2K5	4.78422236066313	5.64805480204985	4.95988915684905	5.29641575174116	5.72210161028435	5.21478306656446	5.31039380418971	5.27704383375911	4.92602260167612	5.03449846915478	5.37234360511295	5.13386131846692	5.31955711975385	5.56407249092701	5.47231696240971	5.2963485310881	5.35658419789607	5.05831780781315	5.26776781792521	5.69660437070393	5.30387138505704	6.03439924696141	5.9500434379345	5.75977762908949	5.75717444762981	5.54067142225297	5.53494512127074	5.75227655796881	5.41329024680446	6.02497222475052	6.02364577553035	5.35836822375383	5.39200184189194	6.03484144305851	5.66055721492265	5.81455964979046	5.51305550597106	6.33966433277581	5.53636791891952	5.71266305163826	5.03736680490966	5.37609665497031	5.69073930944422	5.78612757831354	5.74927599886066	5.80619972670296	5.21029936163347	4.96174290319713
MAP3K14	3.63526839198379	4.39642914157472	3.80241181608085	3.78986968181077	4.88548759832868	3.4238829873098	4.74423557759352	3.95589934994551	4.55213098267749	4.71655784556282	5.25395192749563	3.08542033925446	3.79012928448151	4.77895505942202	3.78978026103021	4.50986025095539	4.54647613470796	4.43212207427871	4.1447282882764	4.11199745520655	4.78789340726129	3.77318549598573	3.87803989798223	4.05690596095077	2.97265724145465	3.67725982199423	3.59666354868984	3.13762577375483	4.50531191880336	3.77354489994707	3.96032512014089	4.67637369402357	3.28346187677591	3.66598937961157	4.58914461005847	4.62447523815877	2.93026183718325	3.55005482852328	3.69356346107291	3.54077376597234	3.63649886909631	4.50862403303532	4.46363620697066	4.2507156215525	5.13068447721341	5.34330687656813	4.43308396595468	4.09310309567343
MAP3K5	6.06904448726265	6.15413125323119	6.32946251421326	5.18074301238721	7.05995884349456	7.08639581477692	6.38064627662552	6.81930108797344	6.54248708583739	6.92360850174932	7.22974596376092	6.6531167377462	6.20164362720597	6.35151262785455	6.15061552707713	5.70945113971673	6.06428284530765	6.41402408677697	6.30694071695275	6.85757999536123	6.17970881521078	6.92127551111228	7.02720805095495	6.70786849020365	7.74278770299007	8.34012812291766	7.45438415985477	7.55541576391635	6.73148888971333	7.43078866815505	7.49200402927803	6.77825663171871	7.41004284423215	6.97804860492172	6.81851614675362	6.09223060772927	7.77854591171932	8.73643609263851	7.67066650164827	7.58658427520302	6.91781135951601	6.8019437984588	5.73904533663881	6.98872355970869	6.90712917537548	8.30112728855113	7.70515805476746	6.84971385093602
MAP3K7	6.57469095908762	6.51212890924193	6.95667044241986	6.62651867306303	6.74381188446796	6.73520584822101	6.87113840392752	6.7768274045162	6.64959975572856	6.67886493892482	6.7511402064624	6.59730527600799	6.61495986235812	6.25115129328436	6.29360960187922	6.58589648708821	6.59663481176171	6.34598077240388	6.46817958694511	6.65427432990413	6.62991468384078	6.55156187385498	6.47914686442069	6.2425767472357	6.38565736731352	6.69481585861718	6.80571905254553	6.57042908345287	6.65607002011814	6.5159768847989	6.72902451832547	6.44561451810439	6.83267400232209	6.46046387832444	6.6333548789335	6.41551898183822	6.32882265441479	6.45045169659975	6.6511430765056	6.41649035370732	6.78671917680331	6.51950834634225	6.42672983695186	6.51822260676214	6.61999003334008	6.4683028557875	6.57966934222019	6.56421829598118
MAP4	10.6602252996686	10.7237472820523	10.6380011881094	10.6303068186485	10.330669989724	10.4930706163875	10.5723119666588	10.5215902125264	10.5761984958498	10.8644831006007	10.5710659560522	10.6982116714439	10.6900987602744	10.8004711415317	10.5462344908025	10.6647288311972	10.6913711965719	10.6175083379489	10.5307313988888	10.3505111717165	10.6110804685827	10.7086775294432	10.8096493798361	10.6737018766763	10.213844653607	10.0952611364676	10.3591196093341	10.1212434437912	10.7480091079262	10.7281398506852	10.4466938256037	10.7987358147598	10.5423297589302	10.4410875253224	10.6304410776308	10.7068170419343	9.72934702780105	9.60062775695561	9.91048506366212	9.86823231479696	10.3881215825227	10.2419611577704	10.7217703603744	10.3406245011451	10.52017639826	9.93092205686311	10.2926329530619	10.7839391890149
MAP4K2	2.4003149390315	3.00359522518705	2.67226004892997	3.23971074708689	2.50587357352131	2.97225005999038	2.79736476349246	1.73516418625343	2.17056385550524	2.65443293229609	2.6299154490157	3.52709430697212	2.39493182060572	2.45749508900841	2.7068765722519	2.57351307404952	3.23825197336015	2.55918140158747	2.37571283399236	2.60708989400897	3.00869485884035	2.97206589481817	2.29526903340701	2.70024054059616	3.52064276831346	2.46687395839707	3.71051089715304	3.43227112873456	2.61590540550566	2.88031263329224	3.19802200320996	2.84367895793886	2.43570838652761	3.45708396074329	3.05090935231052	2.30366076921858	3.5922184041091	2.80793795483203	3.89660071510364	3.7698454420863	3.61397761334519	2.93324957047111	2.74093282868732	3.86134491652479	3.78813643008738	4.97328575196661	3.56758764217832	3.38548662392702
MAPK10	7.24342143796491	7.40521907547604	7.24022966236203	7.35471227337035	6.85336027400144	7.63930923057084	7.5119304835845	7.24761719724922	6.90570660689434	6.84876146067647	6.42752632908077	7.02197110761748	6.8895985887794	7.35168170307758	7.32774500260651	7.1895932816398	7.78525054021588	7.7786407311272	7.82647372875664	7.484463638694	7.93519460094927	7.78693351885129	7.72641475251096	7.98096774418282	7.66917467620677	7.55734530437297	7.86314204925453	8.07390195000711	7.54110405855249	7.88664173852029	6.94489262815806	7.48751685600049	7.38279543794698	7.13533358901419	7.10530747195735	7.31947328904637	8.10310421723366	7.98831764757909	7.69006164743917	8.15224056713051	7.58363292103805	7.22658453236526	8.00143658801657	7.43137562638818	7.14850397649552	6.56515279866543	7.198681836969	7.57820245171736
MAPK14	7.91602362096879	7.52793856176425	8.21386768088037	7.58037210057211	7.85841817414238	7.69446412262546	7.88917876052342	7.72730234109157	7.58167130287833	7.84797634122701	8.06800155629582	7.87855605234698	7.77026613279617	8.15933123136434	8.0944584767074	7.98711800217892	8.04547488423557	8.02090611562135	8.03035297874766	8.5484865158762	8.12422583051339	8.22396436239823	7.86608165485279	8.24973186815497	8.12367056807961	8.02402158688617	7.68397992711581	7.97585146912388	8.22653725247063	8.38159133034359	8.12677914534964	8.2506125834358	8.48548904793964	7.9993545512906	7.93226736385438	8.03228623289399	8.23052946633595	8.49293567188898	8.4821896203549	8.38754433867232	8.24598856246936	7.94211017534137	7.84134918639051	8.41780987464257	7.84636208531189	8.8454456663796	8.59227224356958	8.15820017755299
MAPK3	6.7071760660703	6.49616772285503	6.40385135073082	6.7589126662086	5.30528798997038	5.25036137899637	5.74292319999438	5.36584886318508	6.89954614514445	6.43678067396259	6.65051400834772	6.43261548824777	6.36385971383941	6.58911402317191	6.51505143472462	6.58714517590675	6.75524089653278	6.62959300730113	6.71617489053504	6.32886784240832	6.97518011729392	6.40953991417836	6.80470478875387	6.7414978226782	6.19264474097252	6.28102747492554	6.50319747331653	6.27416158721972	6.52826779256443	6.56425835893213	6.05848195029784	6.72212223216229	6.19403764197317	6.56236740366555	6.76242233587931	6.79219285456805	6.03634498569238	6.19971667325332	6.32219753283248	6.44924031446891	6.19713775924305	6.53562280738679	6.89051506816889	6.47111616133792	6.09210392413645	6.4681347425744	6.3683151785397	6.02772519869703
MAPK7	5.34758874392743	5.46368383178014	5.05540565336673	5.66981204967411	5.06634462278574	4.54998979636985	5.07572228390072	5.14930352855158	5.23432068409044	4.47661162646471	5.33598386910018	5.28270039806961	5.7316998409959	5.32081203192512	5.77196189002996	6.19732982652701	5.32311249354302	5.55679054582351	5.93851953877344	4.88361905921895	5.56776987445305	5.61134542345813	5.80540416734475	5.04973362809513	4.81640924733844	5.3674348693493	4.65541109308444	4.72517540198828	5.5501756941028	5.11541850283809	5.4309685532789	4.56046439247816	5.14710054804981	4.55836945780993	4.78480012240244	4.87491716781554	4.22917054144891	4.39966668243234	3.73629710793119	4.34772713030995	5.80408615648859	5.5458628881385	5.61145454363435	5.44611223459021	5.22677448682332	5.34612086809369	4.44646945582227	4.96578033893091
MAPK8	5.05429708801517	4.25228236507032	4.9014966436902	4.33524644498078	5.09692737011958	4.49100245786607	4.51218026147727	5.18063561097113	4.23273793672205	4.77599355055889	4.95473690220522	4.68241294694417	4.31802603181579	3.65691443154653	4.47210824919624	3.81317478279313	4.807874881077	3.97003921312275	4.9617821024303	4.60919682218867	4.81550633456472	4.82625712720965	4.21907173247154	4.41941653051364	4.83035905438611	5.13018427508919	4.47065680101463	4.97230366178496	4.59547865348872	5.11188650378327	4.83067219786573	4.61994897783296	4.35333833268584	5.03992017311429	4.52440868409624	4.26618774374682	4.81137073484826	4.8525091091751	3.96818901411004	4.86637870238555	4.49214375218529	3.83499735227777	4.52141974894551	4.07252554780661	4.0303298049316	4.7247055593484	4.51024791785199	3.91662680199077
MAPKAP1	8.75613591999194	8.37068293832073	8.72981009543935	8.49754342902345	8.39256428085545	8.66710819418372	8.55055061749549	8.62919690898682	8.8441075807221	8.82439654232713	8.52708886273466	8.90186096741517	8.5143037395565	8.76371928724484	8.43911227339249	8.31563038153733	8.72852666135052	8.55971094426092	8.50606036782242	8.31061379716194	8.53099113396388	8.50555624314715	8.43475618513019	8.44700105101958	8.44670914673574	8.25341824468615	8.60391147900775	8.63214579696264	8.33975659071016	8.58110249172617	8.42406831803536	8.52412542384634	8.81343579614381	8.56421441590999	8.56052947537763	8.57914812942876	7.95881750970182	7.74005064526633	7.80767178468396	8.20955383273481	8.39871980762591	8.23148267482139	8.62836775733991	8.4482476363265	8.70351648425359	8.27815675225985	8.55146999597719	8.50108304177864
MAPT	5.7434142117987	5.37926138347796	5.73899487094839	5.63845480191901	4.57248211751326	4.60945096144768	4.89512440550308	4.85150474492167	4.81616487959798	4.96247496599292	4.93414846370358	5.28362454194994	5.18876922158556	5.94510729761067	5.58996867060703	5.43338754726851	5.30739117206715	5.32930969451261	5.10273598852759	5.17450402110724	5.24876637952275	5.15670619561338	5.34709595944696	5.03586246102545	5.08150653711497	5.16199054743818	5.05572482631206	5.16073577830521	5.11175867689568	5.33770483271114	4.75049894526871	5.20536928770509	5.1046878998613	5.14814227029074	5.27308759772691	5.03058907547582	4.52634357031084	4.94921428530017	5.00986581848829	4.95718796386552	4.79102085016126	5.08016606285448	5.77156408322009	5.43207054059304	5.66554460254104	5.00251475114343	5.40182459596503	5.74467655340021
MARK3	7.71765979396615	8.02115916588753	8.13933572661365	8.07668109647659	8.14937155688052	8.33746796195649	8.03816468110086	8.0622652601465	8.055345776369	7.99861973543512	8.19075449960432	8.03291705668576	7.96814377603501	8.14061705946778	8.09425826861339	7.96268884349251	8.05037254234391	8.06905737807074	8.03619149712587	8.34244661244229	8.01962990444868	7.92057672003013	8.21927872157215	8.22641771898108	8.2552571314037	8.20400850420395	8.20622667816615	8.47423760608761	7.87037964291124	8.0847337605076	7.94057395639744	8.24086074089984	8.28126792471941	8.11269439861687	8.27841061699925	8.08232178351964	8.23635485543917	8.28268694475821	8.36888310294056	8.37916220848066	8.11729527021502	8.04101316276641	7.97350781838605	8.33985286554642	8.23910574699838	8.32918042214023	8.42457727070621	8.00712297011792
MATR3	9.09224256576808	8.7922617765126	9.06634931657714	8.96156404507807	9.01785234534811	9.12905782806749	8.94540697068076	8.89111035366559	8.99825262920773	9.01638621029204	8.98503346546942	8.95775675500553	8.9880365403448	8.74196595315964	8.7267754043484	8.80723037377541	9.05033634243857	8.78152093754107	8.95074917189441	8.77338339028416	9.03456302761265	9.01626860965334	8.90788641267804	9.0942811056325	9.40645231992473	9.2914008314115	9.28060043872105	9.46219549377607	9.00580796702321	8.96232036371296	8.84640866584989	9.08893154834806	9.06373873579812	9.07184640812283	8.92967895923323	9.02776960476103	9.29167760827343	9.45805250571009	9.26469837281589	9.24469894100483	8.85113993424893	8.88979456587341	9.04056643220396	8.7870259719423	8.90803723417306	8.92938867453053	9.06678356954371	9.1724438862898
MAVS	8.42107444010824	8.45556852558241	8.62412853584799	8.46756806120488	8.49288986371794	8.64965391049784	8.73987140715938	8.66508222916986	8.52733846758519	8.57561271571923	8.36433007668916	8.68598426835046	8.35128472233186	8.58752563385743	8.61941570682934	8.47666510849387	8.65711041125393	8.59305401605384	8.42097890361124	8.87056912478712	8.77757066402441	8.59213033109679	8.7559502155653	8.70146401125583	8.74317738846101	8.54407128608081	8.86320898016927	8.79050644160042	8.65501741310446	8.6807759082565	8.53461936270892	8.50806594476013	8.62621292179982	8.75499456563009	8.77831162491646	8.658502595577	8.59626912213033	8.79200690802863	8.86119413293861	8.6574108803169	8.42781804866675	8.53326372107838	8.60357436405487	8.48363415186161	8.63204764633103	8.54904909609202	8.80757151497695	8.80863332670314
MCM7	6.05568212555855	5.70480507326328	5.85498370633993	5.64325859815728	6.33057211894297	6.0331801230005	5.82123697052874	5.54371386475345	4.83175630981082	6.3992281017881	6.1378247624283	5.96953964748347	5.92420589386315	5.9049843716975	6.20902140113616	6.18676792364972	6.2903729945642	5.6146229133499	5.86596589204344	6.02480712920201	5.85768055575357	6.37677470042129	6.49579695034116	6.00304787950707	6.1298730405842	6.55760163823481	6.53477134735365	6.32829835541798	5.57611911431314	6.41189836592066	6.13711893560246	6.24535294992246	5.93963396929516	6.12776013409255	6.44956417874815	6.36129854936685	5.70298019131638	6.52071875417889	6.06872769097374	6.10696918431374	5.22682052384945	6.27594608873096	6.16407907117056	5.90519823432408	6.24046064844202	6.48433819608063	6.30921613626419	6.3473160268386
MCOLN1	4.37184026707539	5.17411064662673	4.0149777276854	5.03976742789848	5.40465956709274	5.29011049403218	5.07612995736537	5.27168293195705	5.43451927471811	5.95513061698461	5.1786076647678	5.73737409124894	5.12186010061522	4.24563318918755	5.34978358691998	4.91288260983445	4.94187865184556	4.36233948355179	4.58321397991616	4.72555404090081	4.67013665133869	4.6099576119072	4.82954384585628	4.22937286494157	5.0989532596861	4.49350378295405	4.65491427382631	4.67185820515911	3.88352410823812	4.07526076322902	5.16493924513378	4.20660039390376	4.56289579356495	4.67254364464395	4.79000773998336	4.05805473897636	3.65336755507819	4.53822806913017	4.74375661011789	4.20448916472848	5.24635156091318	4.70739405697682	5.10951380775534	3.82750947021517	4.10910049772143	4.66834406181204	4.97109653905104	5.31931765563473
MCOLN3	4.78656429037108	5.46370253737519	4.85814216149728	5.69979401184639	6.51290072136944	6.68356589385344	5.84677573330806	6.2892305387877	5.42833742549056	5.1673492786688	4.80777291657801	5.35144951208793	5.38080106842955	5.64497643411622	5.13210417603052	4.5847898636666	6.00910926776358	4.9246126477584	4.58545875361945	5.57907723305363	4.82715318210013	4.60870277475296	5.05845264692521	4.69149841652346	6.18205331895422	6.41631752523002	6.38620723555618	6.9258770104291	5.71202870912917	5.59785432558253	6.08059810235685	5.68043335599885	5.75069291884227	5.61357410470223	5.36623022370675	5.29013070392666	7.10841682915818	7.16361179764531	6.76221988394009	6.68653906160093	4.5823524353426	5.37909191175693	5.60646636781091	5.24975357674306	5.2862455757385	5.07099605554528	5.61436260922344	5.5333361839279
MDM2	8.80547743636185	8.72886235803464	8.75870816873708	8.83947218064364	8.76927888324201	8.81531271180353	8.68875532626735	8.94350752528474	8.8608012569392	9.02784962634419	9.15963333200045	9.13898655479858	8.76218793087824	8.39455617209482	8.31057216464186	8.24567180757636	8.28745387949282	8.16561769385766	8.27347738548315	8.8162679789599	8.29143662636844	8.06425185091512	8.16095586309923	8.18946572518892	8.69962166439022	8.92934055920031	8.94216749764185	8.86521998141563	8.25658300603857	8.53693557392956	8.96803147752427	8.66562564831002	8.41039472028539	8.1995201179259	8.23457307739219	8.37902043007118	8.7807826123884	8.25640809524771	8.5983707047335	8.61524337310495	8.19211477274817	8.05340222944122	8.21995093176075	8.18618373486899	8.3066116582063	8.41779276101949	8.58869471358097	8.19567869123601
MEF2D	7.21855667374248	7.17429531139316	7.26071931142933	7.17592824803682	6.88218751040837	7.64629428485442	7.46406559823585	7.28932260058967	7.18015279141052	7.39259925326017	7.42631445977788	7.26404619816139	7.30082104944454	7.82072672227741	8.18085408502438	7.63486213773252	7.4112702487596	7.72608097616247	7.30694688397723	7.75966793396237	7.81982635288953	7.68086162822362	7.87240068209579	7.60924763409213	6.91183715889615	7.60151359363439	7.37775630707989	6.73813956071317	7.33860213811659	7.58064233074311	7.69727138053863	7.37604239130662	7.09548398707594	7.70065882714891	7.43251727271978	6.8906154042807	6.87852456481211	7.6464433094676	7.22774251392856	6.9108758087764	7.04575920728749	7.44915814517259	7.27468579468938	7.76519452557118	7.42679340477448	7.73253748127604	7.38748889835015	7.20520740296334
MELK	2.77110468142429	3.32595474542235	2.11307386127654	2.0992415159892	3.87618534624361	4.22062253292146	3.15882703280684	4.03126073666111	2.64325341715561	2.40726913482929	3.74505271436901	4.02384720006956	4.47845305215024	2.66300235115151	3.05849762592253	4.49114396760572	3.60732116952791	3.97550167896657	3.95661945336589	2.61099144530882	1.53894782405051	1.96125940661226	1.96688792637247	2.98819172453607	0	2.53068712922101	1.59625694049828	0	1.28362987031557	2.64615749665093	4.16035453056518	2.03346788454834	1.68786475379399	0	2.9009008554999	2.96256452520195	0.247306015754328	1.22446763901081	0.293335341900625	1.95975750912488	2.72781475337884	3.41584890669904	3.11914641802941	1.4593671072293	3.81106361509763	3.3409555621882	2.42634595955388	3.64278606550673
MERTK	4.29370744629199	5.75906065201771	5.00847355810856	4.89709645301664	5.45032723116001	5.96837830663278	5.71668011821574	6.04751268659981	4.58893304380767	6.22414047631685	5.05165303104556	5.35176643965586	4.78792409802883	5.14509591170347	5.8900630661413	5.41598425984843	5.10471207362554	5.77956797768097	5.75692349624978	5.0253520180832	4.94416863969729	4.96598978643354	5.52662610989651	5.21581218070578	3.98537647559559	4.93420314147049	4.53521016753097	5.05867771176297	4.86440583927034	5.42662491931611	5.46204223009514	5.2824925894982	5.23092884796527	5.29290885696068	5.2752854310909	4.91720976115191	3.52089967552436	4.91808123489318	4.88631602905075	4.60046978637987	3.99539749711553	5.0777861041623	5.10689126369767	5.20829311924868	5.03768198635658	5.02472635084905	5.36237849928556	5.31607591719538
MET	5.0646069319208	6.71850762707793	7.0745773039909	6.42701702632487	6.62966176674705	6.49061419920052	6.68897863831671	6.487402086691	6.02978584480093	5.98731270525454	6.63536874741904	6.15311305362241	5.74364241980707	6.26951589045701	5.78959681864954	5.25093040558344	5.72627429036606	6.23786190434855	5.91760620613696	6.15444885476749	6.6668990330693	7.22500745663347	6.97208967119913	6.76427329800787	7.72790077717171	7.98478911780076	7.81865347780606	7.65716895146799	7.22569969454965	7.18178996607251	6.73868292969443	6.90686039869481	6.50062145758975	7.40798164473162	7.13488102034569	6.93158905872161	7.60585076731317	8.20578355344182	7.64099143250163	7.29704371957768	6.08721818824696	6.62145569898474	6.97896272204112	6.55121424011386	6.78176106677157	6.2739896257286	7.07542797385138	7.01770903048595
MFN1	6.91481780024975	6.63366733891337	6.55931868791852	6.8547644333084	6.61472093675587	6.5059633315751	6.74335051742924	6.35901042017589	6.64978429187874	6.14655811888909	6.68011409653974	6.70659973221153	6.72647223480058	6.56097202435577	5.99147813334102	6.52151326518629	6.46570509127958	6.72624721538448	6.53430944183631	6.40015412735867	6.65294145398775	6.23302997885578	6.62974720188307	6.5806589742721	6.77545532730602	6.9796534655442	6.51925024995236	6.76501220666049	6.70792656427559	6.58093288209457	6.392689137232	6.60600600581862	6.58180098270682	6.70667979559579	6.67259926393415	6.75622084277415	6.84092118482559	6.57897106217342	6.87217495882128	6.84015074771709	6.58332572169509	6.1518890191208	6.37747658587195	6.49860590363844	6.88809668257121	6.59519442096697	6.56371256104342	6.71488287907221
MFSD8	5.41072503050242	6.11277795000044	6.2063363681593	6.01719007839094	6.03597971892845	5.69459956827697	6.03292345104258	5.70380660037099	5.62183439464928	5.91159540325538	6.23967580898623	5.94780675462148	5.54678005158912	5.90566306650963	6.2096044647543	5.66949178317852	5.85065603109053	5.8040956080792	5.81336431833501	6.04701874063396	6.00808782528662	6.01140211410216	6.01617592140066	5.76959125053661	6.32332383879314	5.56078961005495	5.29714970718052	5.64265364789848	5.41836048085997	5.95501864306011	5.9372063147178	6.14399982064177	5.80623378936413	5.6673009081334	5.33428924306118	5.91548107659196	6.38206021418128	6.17072339654257	5.72652652437809	6.46635742277472	5.63464863747855	5.4154446040533	6.24028364640108	5.79544794682947	5.7954324814472	6.36445774736334	6.24697191275607	5.98712641906126
MGMT	4.83270031048579	5.396410785375	5.14078238929851	5.60502888146703	4.72936656028018	4.66710028074268	5.68966650563831	5.49672270297888	5.37324766999933	4.93574491935794	4.57530136602819	5.09703981801861	4.84080912762055	4.86200635814311	4.27264928293419	5.30621751434184	4.89761152870229	4.77866348005592	4.30893965259899	4.93142907849244	4.62599217131648	5.01182561661663	3.96918066057794	4.46072562994631	4.58608672225297	5.24499424517399	5.09866353328491	4.97070843320905	5.08441543515432	4.77407689126	5.00077345241138	4.62189482471437	4.35906295119505	5.53995659529273	5.20304579436927	4.87327604618371	5.60790049806822	5.45841960051203	5.83166427287382	5.31623903827632	5.62297078348192	5.21106118050458	5.870315698331	4.40388260568491	4.56143626150285	4.61086487832813	4.70722912070751	4.08405556998132
MIR22	2.24874366622754	1.00278968904386	0.0332024715454871	1.63919647005615	2.11936490941889	1.98001581315236	1.99302300925982	1.67610680971748	0.895806792679017	0.0264477018834916	2.35095358932935	1.53714384822888	0.863790246545945	0.908265073231633	2.25489202892641	0.826679042149492	2.26129203138128	0	0.0196406928228531	0.00844561454184808	0	0	0.981502344884134	0.771757186834496	1.41282326457713	0	0.00247810254439943	0.984236420912396	2.13709729491315	0.0156498642001349	0.929926253424269	2.33936598083685	0.0225399991547343	0	1.93736790340222	0	0.0621095981280884	0.0459289983115487	0.0741198101955481	0.977133075661933	1.67403338505441	0.0269502952315662	0.965221631648502	0.0934867755886595	0.926912264309104	1.01342640825599	0.0255690673330787	1.5425895202629
MIR29C	1.9193425299981	1.00368463385149	2.65401053949186	2.38505742491783	2.15253526636157	0	1.99104323158836	1.70251990239043	1.45263293875184	1.64847161641509	1.0431295110839	2.266049020575	1.83571833444258	2.21693452776007	1.90989746582569	2.8207805433391	2.51048609326712	1.9777071768977	1.04945843365139	1.02121671988642	2.53785397078782	2.56134373778944	1.97791636085186	1.29209309717253	1.71700194019809	2.32289334261452	2.00968322701484	2.29790252668331	1.25640091401632	1.06874908850595	1.4650260689294	2.03050548517866	3.0753941329159	2.70049915784712	1.89382960988935	2.37657307385453	2.55439061139585	3.32011666758178	2.85161681048509	3.13947614858715	2.45791879017566	2.42238832763621	0.937382420564705	1.97612464623741	0.867772465956913	3.01828221089261	1.69114262422924	0.922850867371727
MITF	7.17912018094765	7.66966629510716	7.12360393237464	6.77590274525476	7.59021673765491	7.57407468733464	7.2361964293059	7.75581513361017	7.36434596393877	7.85387187216967	7.21141883624329	7.29923673183839	7.78333699066343	8.07060738653325	7.91358684440306	8.05897070682326	7.15233082572431	7.60773403913009	7.23905900333289	7.10212588068894	7.80958574334318	7.97237757889755	7.27497276372639	7.44102468566779	7.58255293401809	7.52184510037061	7.1510269576527	7.50191326921234	7.53893453868121	7.81386774278015	8.09578907071692	7.62840527799305	7.51501002756841	7.29518609307546	6.79516776738205	7.41654640799468	6.09787443923023	7.04313183388942	6.13728875847755	6.41556018373739	7.19683624078899	7.49322884090704	7.32732124286856	6.83878355405892	6.9613755366526	7.11293636192341	7.00427553252233	7.70863887934379
MLF2	6.72170168758565	6.36185775593806	6.43904074618381	6.8537107755997	6.09009313571557	6.30676575928608	6.43140911439001	6.35731674753357	6.55789448800084	6.60170516043123	6.26044630675301	6.4953801851388	5.83524498224777	6.41589363697991	6.20706925688554	6.41428098451998	5.93910622929119	5.85330421387007	6.16730693660376	6.06958108851611	6.13540755855627	6.21449854054646	6.44740012955088	6.13555419995871	6.43166253523102	6.12471720733139	6.29673379687994	6.21850396748451	6.03865937239287	6.16038666120346	6.09879246441722	5.99055552421449	6.03710185531072	6.08940825839411	6.28819080740708	6.1363657260233	6.40867425264048	6.30670225897566	6.24814846151822	6.16673850037933	6.26009636117358	5.82951385486384	6.32794606973275	6.37496390890832	6.49596523899025	6.21504209542633	6.34815949790016	6.39684691034708
MMP14	6.74071989897193	5.91128892893503	6.10081387559391	6.33530997504953	6.69447855260948	6.56709781071178	6.51204176997656	6.41458180090239	6.86733794518942	6.61740817410359	6.40833041653509	6.65373198055862	6.57794668807184	6.23513142649522	6.47107511465385	6.49706255449952	5.80076056855325	6.10022355764692	5.14959131605245	5.23580385896916	6.82549003503029	6.13632754628454	6.25680288397276	6.24567631604535	6.80420875494948	5.34367013046155	6.45414056031653	6.27458123781546	6.18699840666663	5.5343482043341	6.01990399954993	5.81784682475357	6.01282191135333	5.47167917874286	5.83111375791224	5.80760645354853	6.23157228593431	5.35881669348931	5.54769170792579	6.35015466693403	6.28003602524991	6.12652688760435	6.53641112983122	6.8308197460675	6.45205162918844	5.48546296674721	6.18563387465891	6.60867371237447
MTCH2	8.38881901433673	8.0758114616777	8.17721650218826	7.90841527461189	7.82264411915285	7.84919939805555	7.87092817147525	8.08012759664614	8.21197095329184	7.828174392778	7.84588186094323	8.14848267355356	8.41262934453931	8.20864587037177	8.00876222985701	8.36921393986207	8.4312741048431	8.23786473987489	8.68052375919856	8.17991162654269	7.98017382640316	7.741069203176	7.75251786476361	7.78253159634339	8.35933923953891	7.47931828656763	7.68393683720882	7.98715790947409	8.24263661577664	8.0619218678374	7.79412065676915	7.89429915619881	8.29075774535922	7.62776361648621	7.91083839532206	8.18250061414915	8.28134035872259	7.44323264147691	7.79672724428481	8.15190613934255	8.37311788378569	7.81455196290198	8.17818535114691	8.14014931271923	8.05409087086209	7.10262011272612	7.53973336899318	7.8084732646787
MTMR4	7.47665077212397	7.18424402215393	7.18765404250277	7.25750170852447	7.20630568609502	7.05412565036348	6.99953016301409	6.90488061557775	7.18134780781838	7.123944215685	6.94625689537957	7.30856740550023	7.34938710677583	7.36051101387989	7.01391868508044	6.79261343653716	7.29702754051671	7.24727865260015	7.10321564843137	7.25382274223037	7.5258474677354	7.23337338639513	6.82910359396328	7.39000956416547	7.35827592641505	7.10571567755819	7.02276003748365	7.35408617384705	7.22675746203734	7.41299038839249	7.43988371530572	7.49555213466177	6.72261753947828	7.40750923170178	7.27836126473626	7.4989297331755	7.74536586974252	7.4690643576328	7.53716458777088	7.79035004291477	7.16365128529079	7.49350057799846	7.45074258496069	7.34584362906893	7.12099628235302	7.39168549281748	7.37817879421535	7.30364187974751
MTMR7	5.43855216092632	5.17427199059225	5.68197849312872	5.40843554330089	5.20648329572747	5.35942175307175	5.38080910572821	5.57139779399148	5.70433978933674	5.24913970060053	5.37247709634482	5.70839339096795	5.31905287281777	5.4772466701926	5.79614982572988	5.38648640307345	5.42089019067007	5.36373066143852	5.18809021039923	5.63904307330054	5.3316728766672	5.39322754506612	5.14115779409172	5.39234854175123	5.72302076258849	4.96603516807064	4.71214598055894	5.18028822202913	5.1374949929006	5.49668648518166	5.29907374091807	5.35712508821328	5.27368764132574	4.94755424036763	5.04822194744589	5.39446856683191	5.38245229310644	5.07781574415175	5.56105264474589	4.95701818423103	5.52450765394835	5.03387124485949	5.39631184506916	5.41196215916642	4.90789288667175	5.19488531191906	5.16345766307391	4.96430985080186
MYCBP2	11.2874078658984	11.3536417813776	11.3954265616479	11.0960296890331	11.5989003892356	11.4483776244931	11.4906244031785	11.3433409625773	11.2145442456196	11.4748978029122	11.322901310421	11.4974058152272	11.2389490669028	11.1225588514628	11.1646093468418	10.8904602527174	11.548162741478	11.3627239552022	11.2575109461359	11.1831793698483	11.451992761705	11.7497782640193	11.5589997259466	11.5808087940872	11.956275293047	11.5618672828039	11.9262580174593	11.9818238175515	11.513797118114	11.6646597414679	11.2646594830785	11.6190238367153	11.8010966466878	11.6460739254393	11.5981850969041	11.6677273705369	11.8911158921154	11.7167352404247	11.7663749976024	12.2231158721697	11.3018900488221	11.2524138390094	11.3852731962766	11.3057628348911	11.5666693944573	11.4926115972717	11.797857440641	11.8774838035521
MYO3A	0.0327139401393108	0.000344417820809219	1.03799161201107	0.00686301908578399	0.0157971014226513	0.987291218699711	0	1.05627619636499	0	0.00622325114374946	0.00402696771000274	0	0	0.946141251160974	0.955829687618682	0	0	0.988955576470662	0.00461707026885146	0.00198221963522774	0	0	0	1.44969507439399	2.15793394287671	0.818581824041729	0.00269170763231714	1.98457910278878	0.0628986441793045	0.0169952712672732	0	1.60444227104887	0.024475061503159	0	0	0	3.30086166100217	0.049853449933523	1.19369892795681	1.56162926402591	0.0395628611703114	0.0292619281159997	1.96593326138221	0.101398029175512	0	0.00595162660551731	0.0277628371575094	0
NAF1	5.14167589371927	5.13357648997028	5.26810956758803	5.04169775095238	5.01366994259548	5.82657245288363	5.63272059801128	5.19110805331468	4.92794271576762	5.16591480742904	5.00534276597636	4.96879458836054	4.92192519834837	5.50879396403673	5.61778244889474	5.20268682991847	5.21941203520603	5.05868278608903	5.57984626398575	5.19461397745006	5.73260897560563	5.09605211105978	4.77818825319748	5.0539417920193	5.63426459172074	5.33702383378341	5.3684923657619	5.72724974844246	5.39843838506997	5.11572153997207	5.04217737967497	4.79116077036624	4.69226326483803	5.07285945749411	4.57561518959321	5.42719428483994	5.15348146600647	4.04714388810328	5.11319199906412	5.31635850288736	5.16875966104243	4.22254524656124	4.84199866607004	4.86455754944798	4.95335794201065	4.41863074810503	5.24572178731161	4.87467285095119
NAPA	6.31166758397216	6.02661168851628	6.05209639628199	6.17267048365744	5.37974978038639	5.74833793789638	6.01095817916937	5.84748225502517	6.05433018065813	5.7513189637031	5.88330757369328	5.59691005700376	5.81839931729444	5.76801199800147	5.52825226863291	5.80815356737606	5.44934253497267	5.52551472581975	5.8907519147922	5.51707468182454	5.82176850224525	5.82487943824723	5.64382086412098	5.75008006407163	5.41470613675445	5.95807924098294	5.6836396076444	5.32786788988249	5.41157275670547	5.65680358544419	5.77990318332073	5.84251457031357	6.16726444243065	5.41552182543782	5.66124826807902	5.60496347934928	5.43267513163884	4.98300045964955	5.18117120795867	5.71291143218816	5.69392437540473	5.21632985885737	5.5796570968374	5.51418203854669	5.79849896744622	5.23505677172873	5.51194305967687	5.56489245047521
NAT10	6.62805128513616	6.44723677175437	6.14487494382133	6.64081108675976	6.16105944252146	6.1565187475083	6.64676406454925	6.33788001103382	6.30151627617377	6.20871356759156	6.26046956470698	6.33442126315278	6.56494812706679	6.28681939925433	5.99256679710148	6.52410701095078	6.28853338576591	6.23793322392477	6.10336939924456	6.29174488250639	6.5027465308448	6.07488043307972	6.21932140249222	6.40453803693245	6.74464274593855	6.40915971274159	6.73922518715449	6.3101400924118	6.83320599475262	6.20307129950239	5.97618690537806	6.62088666778315	6.40991355865673	6.47559041271835	6.71190103543443	6.6279910250621	6.47390828258264	6.46894287614762	6.7892888876734	6.81570412238556	6.13029930371783	6.46703684973903	6.62194476262186	6.62050850316325	6.49413585602704	6.63986467194586	5.90477524682911	6.56437055954521
NBEA	5.65698661254913	6.04864782973483	5.80001719229247	5.37483991972344	5.81956839413449	6.03344766704382	5.82132870581772	5.36142057621455	5.33005511709261	6.10007303367675	5.77879693541263	5.99191026197476	5.98690922619561	6.1486687667184	5.58486034784878	5.57096228495412	6.43870197837954	5.97153814459927	5.86549212282611	5.61012436316316	5.91793512754632	5.42545801406789	6.3298313629252	6.11021393906019	6.27512129311279	6.40121325111374	6.47060993779546	6.5257167956502	6.25616187151673	6.35723383246756	5.67544015426157	6.33935062570961	5.63154016853848	5.83704506263989	6.02790815755109	5.93304907675109	6.58117472873544	6.78327689023697	6.48814677887143	6.63076898549291	5.66862104992705	5.96032580035732	5.68897266843161	5.61403044523639	5.56211605401029	5.19639762623367	5.84934584212139	5.50315545071809
NCL	11.9993699863997	11.6149246877406	11.8988609835726	11.67605031405	11.6113093604302	11.6394372410558	11.7427576119047	11.7515822452338	11.817557261177	11.8755350992275	11.7006945256037	11.7665696807257	11.640358895549	11.5246383150218	11.6093732029881	11.4789009199722	11.5978796933185	11.548837389926	11.6189209037636	11.4634748826247	11.9457704499668	11.7591442665887	11.7101498576006	11.693312159301	11.7861325015178	11.62032250058	11.9366819080011	11.7975857431482	11.8307751587839	11.7552706626748	11.5825694999069	11.7634727965086	11.7769491646143	11.5388344268623	11.6743590550233	11.7365579327122	11.4647518305592	11.3733504188454	11.3582923912618	11.379468129829	11.4430986771205	11.3696520103498	11.7126835274745	11.4208199750012	11.8262114987821	11.5203689143708	11.6518799162841	11.7655331290738
NDRG1	8.93793926150019	9.43480253106187	9.24533406379446	9.05115614212412	9.03111377472027	9.53272580932989	9.12784555816964	8.84003233338764	8.89031383793987	9.4328620532852	8.83941215429343	8.83700138753988	9.02893005374202	9.23454165295883	9.18146686818631	8.75187876521764	8.63645984154602	9.3803945945852	9.10615563227209	8.77678601184247	9.54346615869582	10.0109246575086	9.92700506232287	9.6097273942809	8.92021016403075	9.59347628308313	9.19140035960027	8.77431263334325	8.69931896193139	9.5266544485452	9.21805884121059	9.24337605026461	8.86511348652731	9.69952397408531	9.38116987320389	8.92188882986388	8.75448310131819	9.1206135339062	8.69835448275991	8.41201363072518	9.11752198509129	9.44756080062954	9.53841714378576	9.23568301424335	9.66340326659564	9.43059005287035	9.57845300086475	9.62034569469525
NFE2L1	9.52251505116218	9.41586287476051	9.2905052034361	9.25809422663421	8.80062891235604	9.0353407584355	9.18058728998465	9.1693219429045	9.33670855454229	9.39264396534238	9.10127989652751	9.20039426028145	9.29501725993315	9.22139279589231	9.16991013938079	9.17727873901321	8.84056426424762	8.81009194861202	8.76999640147473	8.90786823832586	9.67345859849218	9.78825810165045	9.86160051646147	9.61399979506339	9.13214569263988	9.19412887293747	9.55447825865649	8.94180666192894	9.10763995064482	9.09304759760305	9.02672278299232	9.24818726073736	8.55408252519453	8.97630317589822	9.38534437625107	9.1111712962781	8.2332841263449	8.37356058540926	8.52168268913618	8.34473393681634	8.73746919058897	8.76852514196156	9.42470925048291	9.24136746173052	9.23906779872847	8.67659202599762	9.28597530589115	9.39364909456375
NFE2L2	8.87049619631122	8.78243007448078	8.91109279502904	8.55589324674635	8.63807155045642	8.70807753875352	8.72976972703107	8.7308074793811	8.73564373750594	8.91888305937604	8.87785241185995	8.76668650170234	8.86754435704849	8.76944829281277	8.65601255336625	8.81028548430071	8.69952664006697	8.90175834958787	8.99842785609669	8.83891957573186	8.59240505771644	8.90602387197448	8.67859773899415	8.78093256715304	8.60390814784872	8.80749811509242	8.44612342329246	8.4580991555807	8.47445734347525	8.81139229258316	8.5418106936834	8.34020700551639	8.58631433701736	8.6707514428414	8.62556728046821	8.64666021322328	8.47131270377026	8.46110998215383	8.38767997613345	8.15645801080789	8.74051932234905	8.57505193980285	8.54572728060351	8.49987118617996	8.81837612961334	9.03937836618799	8.73576080345436	8.60630953210956
NGFR	2.90331991554757	0.00318701621778743	3.65002403185329	2.87174832138867	3.14387967914167	1.55492518093745	3.57725726168328	2.91543108282018	1.86156007421127	0.0570779388957156	1.04815048725295	0	3.67106806172395	1.45595308598112	2.22725223949485	0	1.91000101137146	0	1.05521051706125	0.0182965905758207	1.22679690644611	2.97566130778808	1.5591178550566	2.73872059113957	0.791228517192913	0.787933634169818	1.00729432810124	0	1.75341738865496	1.04629013167396	1.50228837443912	1.60735887755529	2.86268401861574	1.49622407989695	1.50738525018048	0	1.18686472918554	0.0701865496351676	1.22398006079821	0	1.10861936355773	1.08004709590754	1.96096660052986	1.8592947738461	1.91764137020562	0.0084069177882677	2.07029832760326	0
NIPSNAP1	4.80678788411461	4.86201970672659	4.55551639848861	4.60725446660608	3.8011819803178	3.77248660132674	4.07568091194743	3.96014124730465	5.10286593364605	3.9881086740828	3.75424996896854	3.08326440760612	4.50112680566125	4.86938877081473	4.89299608805798	5.15453529228689	5.15316916554145	4.8309698557127	4.86198558140788	4.66762537074325	4.33444047765306	3.54884777646715	4.55747769172824	3.89787785236313	4.38837828223071	4.69200909948206	3.81946780594419	4.05699598277193	4.79238784437817	4.5309734997011	4.96505285962887	4.35797649326538	4.56281791901139	4.56433017581783	4.63640730795073	4.65845381186767	4.61654090436315	4.46575412110943	4.80823709574986	4.86626179142375	4.75117509700211	5.02557945640438	4.79592131796369	3.82713948075319	4.67638338605624	5.41522724879952	4.29103072174728	4.50654206608096
NLRP14	0.0327259917446476	0.000344545486728052	1.62343137394074	0.00686555993000615	0.0158029400180254	0.987290021050526	0	1.05628131258438	1.52278973012929	0.00622555540710471	0.0040284593733697	0	0.920364043324701	0	0	0	0	0	0.00461878032919164	0.00198295416504606	0.8548505067406	0	0	0	0.82454304513259	1.40727785789142	0.00258123235615557	1.56914033771575	1.72985167214728	2.3574974678335	0	0.0081270177614893	0.02347441221601	0	1.51873877159372	0.857544772409723	0.0646647122542262	1.6992867081954	0.0771618722675839	2.30074902291213	0.0379496947824123	1.06779018474931	0	0.0973091739129571	0.925673760824129	0.00570749614606553	0.0266284325230512	0.95647238767636
NOD1	5.30926299696104	5.49617591554674	5.31060449657369	4.84655229759548	5.81636748321886	5.42614420735324	5.57340605715305	5.54033224927625	4.83474839021166	5.75039610065438	4.80844634796233	5.97124403059963	5.86483557490778	5.90807433071342	6.09858337019867	5.57445084144414	6.08932424918496	6.0164277825335	5.45102320896797	5.69709514607332	6.08326742744468	5.61072855852154	5.8299962703654	5.56974998365333	5.88009547851671	5.83460848055683	5.59640959067871	5.8287421650539	6.27261806720003	5.90485208059115	5.45366054323121	5.9424261445039	5.69058537184332	5.97170995092946	5.04327587732158	5.38403403373757	6.02519134581529	6.21408461418025	5.85468903395052	6.00242165435664	4.98900298155085	6.07834971586669	5.66307166316308	5.82579057442881	5.796474523525	5.75307842642657	6.11739608017698	5.24017684980295
NOTCH1	6.90643212945151	6.15407135301084	6.05460037614233	5.8437068950804	6.08915003290927	5.94381132027329	6.27384639531727	6.25633705948912	6.07012890521735	5.80847769831479	6.05123997954859	6.01182033624386	6.22136214945134	6.27050979019371	6.79501440119573	6.02433509231881	6.32311825504395	6.16101543192072	6.16704636832675	7.00146725611219	5.77307542897103	6.30669503311756	6.41470281807197	5.88641970893564	5.79196953211754	5.72197376543994	5.86947635541408	5.395749559509	6.03706083024184	5.71800000129781	6.26386313818529	6.41053275862795	6.19247884591988	6.50750963448437	6.4035622578754	6.12016973954604	6.10995225676573	5.80842305118692	6.19708294324253	5.78963342053703	6.34094046051124	5.71416382247859	6.16434491837348	6.83073753970842	5.95170978018045	6.63935500206963	6.26882112404582	5.91987852077817
NOX4	3.89930458378099	5.00379399705957	4.2645510954608	2.68839392439048	5.4573095100922	4.61357919912155	4.07619782491738	3.95335917177821	3.41812745224308	4.59585158561988	3.75194122650182	3.24056435015351	2.93809660844142	4.39277326213086	2.44488316162096	3.30714401528479	3.47618170209469	3.13824451311072	3.64494237280601	3.19717548997627	4.99232340085906	5.25675279881334	4.55874061097669	4.64357138576271	3.87810147799332	3.59993478588262	3.59592746976683	4.06076667340541	4.06036584193611	3.07570834253118	3.03443544731986	3.2066420290947	3.10921813290026	3.77607117087528	4.41760910016096	4.16229416694509	1.96476743415462	3.03780653662446	3.18163482421284	2.27144682447483	3.86073963673956	4.85896696522268	4.19013379730474	3.46091857711694	4.27271954870473	3.48413206454101	3.57533319080315	4.45469144341304
NPEPPS	7.57790567042522	7.98160216371535	7.86164325010118	7.62715512801199	7.77635694436181	8.05965958856988	7.74989799518004	7.55044103882616	7.60920585417177	8.09586169006669	7.69507522598915	7.65238913472022	7.58778406885352	7.98981336473169	7.42352127072096	7.58436693018287	7.8087911272444	7.73926808268014	7.30716950786494	7.29206666876234	7.45944369510632	7.68072843132081	7.57860429681124	7.57837135049505	8.11653510474635	7.95679545991015	7.77967615159022	8.04719593123459	7.87662125922945	7.887192786299	7.63720157680578	7.72989116901048	7.76489021522391	8.15527558929829	7.97558125841914	8.27542289770122	7.79015068102757	8.28167032876178	7.79664885963184	7.82114296045612	7.61006508198859	7.73552163884501	7.79265219244189	8.03013866583176	8.03418085825239	8.26371549503716	7.82171876694077	8.21940760847839
NPM1	7.0449085634967	7.11283795705713	6.90761438009944	6.81594133225827	7.10021985950594	7.16664737878957	7.10735273146995	7.18126650555296	7.38240079890241	7.07910006007939	7.0167876109363	6.95813380318457	7.15276375423085	6.42791324222223	6.92949887587076	6.87897421597277	6.84985635297347	6.75232624669937	6.61385119264373	6.27350100977867	7.01298733001625	7.14664950795783	6.937172570742	6.96474165499924	7.38090522767591	7.60886149824211	7.75276087726749	7.75212880986458	6.82506352617845	6.74643493157875	7.0593850026666	6.94329959212538	7.17220960976079	7.12721508124858	6.77136039795491	7.12697290418102	7.28116750129925	7.64531698341991	7.18848321838166	7.40029842867236	6.90321334993601	6.9227082274952	6.97905315788209	6.81984375025379	7.14972447410245	6.79379837954883	6.91598293521827	7.34666549303893
NPRL2	5.01245373444543	4.81160188205988	4.7425863700677	4.84055872169452	5.36233414257441	4.77468030429662	5.03320239021729	5.1853577554386	4.70101650073702	3.99155791353673	4.80499176528157	4.73297324879825	5.12495724289091	5.11414521679533	4.97637007657829	4.54594783652996	5.07003981147431	4.77896322332551	5.0106795756766	5.02408031406578	4.48274089809108	4.6672245273192	4.77922894512874	4.75261046705252	5.0826911184457	5.21209495515198	5.25903568796108	5.05826160012818	5.18286685600075	4.65965626978889	5.23076848876479	4.94293519771013	5.10424916371426	5.14869142714587	4.87760300076738	4.64514885272888	5.05514126413904	4.86584027048144	5.59524295227836	5.3849859760712	5.21377578606912	5.33242061390421	4.97981283028377	5.10902781661293	5.26043800410915	5.77864689788313	4.64699713450322	5.24415714904545
NQO1	9.92416287861608	9.74750455309094	9.56015923319519	9.68619018485758	8.9497805965919	8.91484744018789	8.71955824353333	8.91513133834207	10.0159780819892	9.94234164420837	9.61933469131368	10.1496740321533	10.0295064932219	10.2934465158575	9.7441710122834	9.86040970719458	9.73937907121681	9.62023078266401	9.22402241513985	8.961896751861	8.83249407074649	9.12617381387741	9.34407062674297	9.18990256426032	8.26050443995145	8.08714914328688	8.26422259576891	7.87083990911472	8.41524108788492	8.50424572409299	8.26090922048091	8.76434136825702	9.90689041783138	9.3400886852385	10.1032275460118	9.76461411893518	7.00055529492359	6.78364152794102	7.29678242081166	6.94461859757076	8.8368316502502	8.80417937120689	9.93364026349892	9.63744876266574	9.42453458909509	8.66578376001638	9.73909782158708	10.0417626115258
NR1H2	4.91152269045809	4.7043451830341	3.68669233417652	4.66414771269177	4.28148134188662	4.72497842932801	4.38145213737881	3.84834781997864	4.76429190359742	3.9844757094351	3.51258964609788	3.92575908129087	4.39227812160944	4.25969039298893	3.46481571050425	4.14184834937334	4.14799818315259	3.55510960713941	3.38407701650584	4.19378916234496	4.23034556580193	4.29037798556497	2.96782503623801	3.98938701267422	4.23149310765154	4.16054524716354	3.91787111574874	4.14227097478069	4.49934458873175	4.45803561971134	4.52720624955751	2.36576946406784	4.00746556414564	3.6688831254753	3.46014234848457	3.43773123577762	3.87781605298942	3.04807551718275	3.93585566585873	4.20817416843941	4.16152896280529	4.02733055853125	4.52675970705724	3.097795065635	4.19573018547604	4.41523966527322	3.92302554855359	4.01151997573014
[truncated: 426 more rows]
