# Supplementary material for: Bioinformatic analysis and experimental validation of hub autophagy-related genes as novel biomarkers for type 2 diabetes mellitus and Alzheimer’s disease
Source: PeerJ. 2025 Oct 6;13:e20143. doi: 10.7717/peerj.20143 (PMC12510248; doi:10.7717/peerj.20143)
Supplement: Supplemental Information 1 [file peerj-13-20143-s001.zip › Raw data/Raw data of bioinformatics analysis/4. Autophagy markers associated with pathogenesis/2. Output Data/marker.csv]

	id
1	ANXA5
2	BAG3
3	BNIP3
4	CCL2
5	CCND1
6	CDKN1A
7	COX5A
8	DNM3
9	FBXW7
10	GABARAPL1
11	GLS
12	GSTP1
13	HSPB1
14	HSPB8
15	KIF5B
16	MAP1B
17	MAP2K1
18	MET
19	NUAK1
20	PFKFB3
21	PHGDH
22	PLK2
23	PRKCH
24	RAB6B
25	RPN2
26	S100A4
27	TBC1D9
28	TNS3
29	TSPO
30	TUBB2A
31	TXNIP
32	UCHL1
33	YAP1
