# Supplementary material for: Bioinformatic analysis and experimental validation of hub autophagy-related genes as novel biomarkers for type 2 diabetes mellitus and Alzheimer’s disease
Source: PeerJ. 2025 Oct 6;13:e20143. doi: 10.7717/peerj.20143 (PMC12510248; doi:10.7717/peerj.20143)
Supplement: Supplemental Information 1 [file peerj-13-20143-s001.zip › Raw data/Raw data of bioinformatics analysis/4. Autophagy markers associated with pathogenesis/2. Output Data/markers_AD.csv]

	GSM2973262	GSM2973263	GSM2973264	GSM2973265	GSM2973266	GSM2973267	GSM2973268	GSM2973269	GSM2973270	GSM2973271	GSM2973272	GSM2973273	GSM2973274	GSM2973275	GSM2973276	GSM2973277	GSM2973278	GSM2973279	GSM2973280	GSM2973281	GSM2973282	GSM2973283	GSM2973284	GSM2973285	GSM2973286	GSM2973287	GSM2973288	GSM2973289	GSM2973290	GSM2973291	GSM2973292	GSM2973293	GSM2973294	GSM2973295	GSM2973296	GSM2973297	GSM2973298	GSM2973299	GSM2973300	GSM2973301	GSM2973302	GSM2973303	GSM2973304	GSM2973305	GSM2973306	GSM2973307	GSM2973308	GSM2973309	GSM2973310
ANXA5	9.79836300689279	9.20613645844677	9.85276020298622	9.78794854187414	9.2527584832551	9.35652603482533	10.0816882628484	8.16057216087946	8.89320510736586	7.92638377113438	10.3059395362634	8.31716565868845	9.18895746411946	8.86442460124869	8.81821443044253	8.89052174062544	9.05811553229577	8.8654188883681	9.16812355743523	8.80849149987	10.0044230943442	9.1534693780801	8.90881620390602	9.04443268848284	9.41942860823779	9.82903743471086	9.09614155286404	9.23818088854514	9.39026931914566	9.03059692083599	10.0584496985512	10.2055944402697	9.40203521579783	9.39820060862445	10.0994918953077	9.84959853102452	9.83593321949745	10.1170330885501	10.3233399336053	9.0737035358391	9.51079734099776	9.85196904674054	10.1683903358777	9.28733968925018	9.26781919919094	9.60214174745112	8.68291401497163	9.91444311673524	9.06671767692507
BAG3	9.92750956158216	9.373644343764	9.88029185319234	10.0405592581879	9.54686828487061	10.0377313937979	10.8025627473132	9.34496669037453	8.82324054455252	8.08555977709743	10.1077451729902	8.56264498162319	9.45535409582996	8.93142788687175	9.01444751876376	9.51858273116672	9.84642323526806	8.76886877054049	10.2362793876552	9.73312520280525	10.2527536574245	9.31376856790444	9.29891246732338	9.43616813639396	9.68738097969626	9.80646087307399	8.95191442937835	10.3298036216098	9.39789256013978	8.41874680899148	12.1310032174895	11.0847558281315	10.0387075726755	8.73702873303084	9.30196550911666	10.3745101743882	10.0656057335406	10.9252716076414	9.54840534911948	9.61105509075436	10.360780185607	10.8514679391349	9.95751755167499	9.90056190892413	9.40522134028126	10.1727214850126	9.9056662044428	10.2846708172266	9.46680737715627
BNIP3	11.1521883375649	11.2232746774558	11.1337366469667	11.2965517883431	11.4188242617345	10.7216126284197	11.5144009487842	11.1054753270482	10.744736308059	10.9667411148806	11.229471175525	11.7121267457336	10.7653597314458	10.7434528639765	10.8150022069691	11.0247073523587	10.9957619798742	11.7419218351276	11.0880141199216	11.0012552161378	11.4466822790928	11.900962735318	11.9104410883295	12.0635072253688	11.47360587128	11.259583717264	11.6805194345567	11.5385947433042	11.6310426685349	11.6989474051457	11.2133949759831	11.5011996143323	11.6188092885816	11.8403367434229	11.2575321559923	11.6131707885879	11.2855427436566	11.1904273984409	10.5573353323501	11.3581353216831	11.1166174436945	11.1654801093605	11.0363877158379	11.6606388475129	11.4812327954908	11.2050316324603	11.5739751387751	11.0526582685182	10.4344570902708
CCL2	7.05351929803551	9.02608936546473	7.85902290826626	7.44207690082756	9.50421993280488	7.66826206330168	8.22920741899696	6.5976181064534	7.42260452210311	7.15009257441978	8.57319698015961	6.58884692922221	7.55919672780026	7.74119728263676	8.12602905060775	6.77030424037375	8.29483220617834	6.65647455093695	8.32494745739189	6.908932894422	8.23822766960821	7.03086388704379	7.37904840276507	6.97468303546253	8.09330018219872	7.64434805868605	8.33600870904554	8.44405032680373	6.89858789389868	7.02434113951091	8.6092577757845	7.02792518296537	7.35115623047542	8.0768826491259	7.11888391964583	6.72357314577954	7.50208542067225	7.15739271047892	9.52504317030475	7.55004804748532	7.04814891488074	7.71342259149281	7.76151126326479	8.41353800535805	7.40331514955368	7.5710774871022	7.15818213440834	7.21714804255598	7.57822429674773
CCND1	9.96945651788202	9.93548055388492	10.0048324481052	9.85039940226082	9.67627076884575	9.98576919406814	8.97495045928376	9.70145882115569	11.1486136015342	10.394558616242	10.5538085269484	9.20851161046578	11.2441329036452	10.4528655306241	10.4760033666898	9.75058889636159	10.2817833789915	9.21933771492664	10.4736894113262	9.95924681366959	9.17021908058095	9.14391840978536	8.91604023201351	8.19922879121657	8.77712501410346	9.81438529657002	8.58800832387042	9.17158474310677	8.92109023654594	9.1036353651158	9.0469828679716	10.2119275429975	9.26189251430884	8.88662499473602	10.0852521262305	9.7660332148032	9.17828272356709	9.5619177876711	11.1469589526244	9.29673944916159	9.85580988028187	10.1125489933269	9.61192103954154	8.86384211615894	9.89971327335371	10.1830896999304	9.37794713640655	10.4028916064353	11.3004483956524
CDKN1A	9.81972791667767	9.37561219509883	10.1418726927845	8.26015570669527	9.59804885568298	9.95751755167499	9.14735463745055	9.3912813419409	9.83385942002088	8.55951524490762	10.2912575171125	8.30835142722654	8.99781693643032	9.22217454489636	9.3853823094169	8.8325405945324	9.68418375308268	7.80968134579353	9.77978954853609	8.88233734340024	9.00167627880458	8.10997089818385	8.91866718448277	8.38866088301268	9.27549360038965	8.78596114443502	8.84010264898225	9.52138807731259	8.32564362678608	7.86614681193582	10.0097308129941	9.37028274128977	9.26563738421676	8.54359583339226	9.09844405184727	9.54651868558663	8.62261272963606	8.97809412969228	9.69697584571453	8.66210073856248	10.3529674258732	9.83245242994199	9.08476351389449	8.65344308822743	9.55625505015904	8.95006444239595	8.89974112514562	9.95840195623856	9.797236672861
COX5A	11.4787979026321	11.6259869488275	11.6989474051457	11.5011996143323	11.8938934873345	11.3173884685867	11.7025536831086	10.9924257548903	10.9202757779288	11.5248600711232	11.7477761433478	12.2369307540638	11.3646024034568	11.4145762760367	11.0560896972017	11.7240673596272	11.4123866613084	12.2463028701271	11.4833809523764	11.5038958806353	11.4101892042541	11.76914287898	12.2938991940251	12.275660991517	12.033013434192	11.5687240213976	12.5272091263738	11.7842789075277	11.2838410289295	12.2938991940251	11.5563393399907	11.7302093540919	12.250718729558	12.4311089413719	11.5636295643982	11.644923564581	11.5963497849072	11.5168125127411	11.4365119743129	12.0220920359515	11.4188242617345	11.5436105607558	11.5791462910753	12.2190810973657	11.6243838124889	11.5504519780806	11.9947995449694	11.5457582778055	11.2479687704391
DNM3	8.81537500131539	10.1679088464417	9.56502465492701	9.87187209008223	10.9319505714384	9.16606719789347	10.3410939796313	9.17775271742673	8.92583225253586	10.3922966949584	9.35113680407285	11.1245442151514	9.28088579166483	9.64677225084068	10.128582857441	9.85915600823894	9.88567436550366	11.1073164216809	9.38318055582568	9.67913024129738	9.94122560701817	10.8544925028569	11.1469589526244	11.1864696844849	10.4004810029702	10.2779894056527	11.1927077862778	10.7189810442895	10.6821484790604	11.0613755247376	9.89831048231	9.27872731936552	11.1864696844849	11.1107388978111	10.0327290446406	9.29611990821285	10.6436123643347	9.70671975439708	8.83395759893812	10.6061103853017	9.1769372631093	10.0372352132127	9.63840409684893	10.8668728238518	10.429832484235	9.96346019093044	10.6795155088427	9.70709849184254	8.79970792290284
FBXW7	8.64694343019868	9.91891241271782	9.08843283955742	9.18029252060652	9.55190514635292	8.67791682516531	9.36267786288137	9.97306154080252	9.13417687655328	9.74889064930034	8.90016780171447	10.0323267242311	9.45535409582996	9.60404126113102	9.06134622059077	9.73730954954059	9.1068783981577	10.0839587307633	9.69894367998249	9.39968522869616	8.87526915008126	9.96080968669733	9.95315690754471	9.80713212307076	9.45467093795388	9.40051346718307	9.71835239502112	9.76003193894073	9.96704032873483	10.0565798331322	9.32315381748987	9.31725536434538	9.73101121154273	9.45916744161848	9.37305234326418	9.02426635955502	8.78952745457331	9.2713091198226	8.75709519248981	10.0154975893271	8.87245540935224	9.1386198426816	8.7306172964876	9.88194801198232	9.76003193894073	9.08412849403863	9.84405588235547	9.18800848818135	9.25418202906597
GABARAPL1	9.44773167062486	10.5341688481306	9.69520694588249	10.1085734099549	10.9752740473701	9.43558069742859	10.549005648561	9.59764304030454	9.40334107797923	10.4750062406521	11.0894244292839	11.3331366425878	9.59804885568298	9.92013534245908	9.78860014163643	10.3172720745211	9.83834057325577	11.2441329036452	9.70339700072079	9.92095516357739	10.313201381334	10.4213668925486	11.4466822790928	11.2441329036452	10.9767581027588	10.2006533827945	11.7328394324213	10.6436123643347	11.7477761433478	11.4436062811514	10.0584496985512	9.81510314227067	11.5359182644064	11.8301484844206	10.2759315701323	10.0281314169579	10.062940794813	10.0701060551133	9.4781975876753	10.7638563520286	9.56155394301836	10.2896027218358	9.87774068053609	11.3087731962606	10.3029110875545	9.90056190892413	11.0543946475789	9.72538987237715	9.24409815176634
GLS	9.3686825207897	11.0666585052353	10.2167158011693	10.2110897120551	11.4034614573605	9.88872614496539	11.1636508815344	10.8454398221491	9.96535425016915	11.6505814898674	10.7933442820266	11.9731558429551	9.77866792144242	10.2089533094558	9.98536265926076	11.17657413822	10.0848258059797	11.9499739060813	10.7035731026277	10.9752740473701	10.6766628419408	11.4692293479555	11.790510114446	11.6395165261322	10.7918703323883	10.9651403472254	11.683294554059	11.416389229665	11.5095553998203	11.6586654071991	9.96871182370747	9.59882340987437	11.2654599029589	11.5412906901944	10.4583594704235	8.59096749338273	10.9752740473701	10.2443012723099	9.19122071109981	11.6075264517793	9.63332132371901	11.1358112742677	9.32059717921126	11.8061151295687	11.0973277611827	10.1060292311193	11.9731558429551	10.2046645733775	9.31883581580497
GSTP1	11.0393341675017	10.5880696090972	11.126323189722	10.9737577061437	10.4185089628916	10.8931648583031	10.7429078958651	10.848075119266	10.9486682309724	10.9284306847807	11.6940485425357	10.4550318388109	11.0750098483894	10.9737577061437	11.2422715346571	11.0624792579776	11.0229426661704	10.4496309261935	10.7775925760811	10.8135606505573	10.8931648583031	10.5971814497055	10.1374988030892	10.5960410285503	10.225913812555	10.7119483325969	10.150241328111	10.3864551019681	10.9720449896092	10.1034783718003	10.6877792006799	10.9651403472254	10.4103507162219	10.3344298620944	10.8207204856669	11.1450761064343	10.9942562840886	10.830331274373	11.1054753270482	10.429832484235	11.1318347007639	10.7407394114293	11.2092798590379	10.4114531848903	10.8083021115797	10.9957619798742	10.3172720745211	10.8285435608384	11.2734313475942
HSPB1	12.2846679516372	12.209772711232	12.5006314264941	12.0494147166092	11.5963497849072	12.4853731733759	13.0238099048481	12.6244813007118	12.100869701962	11.4906236848739	12.8071844850269	10.7775925760811	12.0252655941854	12.2190810973657	12.5272091263738	11.6243838124889	12.9861332673759	10.6994030577643	12.8564600827968	12.2938991940251	12.5977642950253	11.1613697511429	10.2759315701323	10.4539087157131	11.9595992322218	12.0308631628399	10.7429078958651	12.3850938582033	11.0880141199216	10.9975757282947	13.3524042758673	13.0151273527001	12.2803620852262	10.633489797765	11.7181632216965	11.8772799960641	11.7302093540919	12.9589630425687	11.9947995449694	11.9646272548988	12.2703840957948	12.7862709147222	12.3650729455264	12.5757681741972	11.3350268004072	12.5243002053451	12.5006314264941	12.2803620852262	12.0252655941854
HSPB8	10.8866490820654	9.81510314227067	11.1279045255735	10.3109948293298	9.64706663371427	10.678177536669	10.6026740956776	10.3595655443198	10.6386676358256	9.44468310337788	10.6270019014988	9.7492212939601	10.7336890089318	9.95597251549732	10.2464983165346	10.138432456087	10.6684918944754	10.1427639815486	10.5512238279083	10.6145087426119	10.3432796819268	10.5449149388103	10.2536894125472	10.1914746841432	9.76832802614148	10.6684918944754	9.20419133367716	10.0856784464814	10.0560835917926	9.38208495650855	10.8544925028569	9.97896363812173	9.83038505540668	9.17380138855051	9.5661449284619	10.6145087426119	10.3821739095452	10.4028916064353	10.0185847299433	10.1799893641633	10.7933442820266	10.1538543484602	9.77000057945515	10.0864640379475	10.0492567408846	10.4400925017738	9.74856000464058	10.5524538585605	10.5068228604714
KIF5B	10.4332861053762	9.13176837760417	9.82072950009815	9.70024463948362	9.11196177588793	9.03729967201513	9.62039975283116	8.20226760574397	8.5800582554703	9.02353254364969	8.71744221930851	8.20953950061099	8.62924218168898	9.66552803272482	8.97151268331352	8.36648483452395	9.19411214475492	8.64293110393941	9.52733624951416	8.7279894742685	9.1179147519852	9.04675042595072	8.96935087774866	8.83533944846934	9.39678087751084	9.29673944916159	8.82974609219294	8.92583225253586	9.03460160196933	8.65455168729147	10.7261321180306	9.38375547896029	9.53882718773645	9.17074031758466	9.68894983498971	9.54781364336747	9.11695576207806	9.11461871567727	10.6593969928466	9.30220740343985	10.0264771394224	9.52937478703107	9.90608325684126	9.13580858923509	9.43301530563977	10.3323840054023	9.30028338382632	10.2404746055416	9.86943942624516
MAP1B	8.26226794926015	9.14154328675273	7.98891958665097	8.62944141496428	9.79836300689279	7.69999525306289	9.39456158219132	7.023175360502	8.23706736173177	7.8672250629529	9.20049473910408	9.27872731936552	7.82559516114754	8.34285416760376	8.53794713027309	8.90665665527234	8.45420301865829	9.1036353651158	8.40485935701027	8.42072113058567	8.98253923679045	8.56907552431162	9.96454024475755	8.91423321980008	9.08895814712933	8.90858267843567	10.2455369112241	9.32676566798084	9.77255583159424	10.549005648561	8.25198662683722	7.92450297538055	9.5057677577612	10.1219497919666	8.80829258559973	7.93995730805422	8.25420078353143	8.41698605937937	8.4520273603862	8.61429220503841	7.66861986887102	8.22129747919197	7.77761660145036	10.0290353900236	8.34358973844285	8.44096348256978	8.97654587195875	7.77015697967388	7.59683848259951
MAP2K1	8.98846659008399	9.9433351442162	9.39704061109696	9.34069681840873	10.7521487662947	8.70595786229492	10.1161504314491	8.30344891861156	8.16101791261811	9.54078473919233	9.41390059445547	10.7105393593992	8.46676409622123	8.62307272621609	9.11438042886686	9.40423075796624	8.64154874467029	10.6055951335872	8.94472157324651	8.93872748219657	9.64526846105836	10.2455369112241	10.7806044370957	10.8406458276851	10.4472166589332	9.99761298285514	11.2432022191512	10.264779479549	10.9870965027082	10.9600245421099	9.43390346702804	9.23584351544543	10.9486682309724	11.3602072190639	9.45501251689192	8.92518429115787	9.56502465492701	9.50848068464252	9.44102832917465	10.5573353323501	8.84196042926627	10.2036849205616	8.86145879248371	10.9123675715404	9.74500819053224	9.6414278404184	10.7295156222787	9.35244023077781	8.5308151182802
MET	8.07786134672775	8.19203060342744	7.65719481009219	7.61551975019678	8.46296807922141	7.69999525306289	7.89557011997526	8.61319681168522	8.35963201335192	8.62484316001063	8.5088360732275	8.90380903029124	8.37832685097775	8.07672506378444	8.34458771734616	8.19076834787306	7.70672373054709	8.65143519668037	8.36228938234822	8.1229707296712	7.43309347517532	7.96437997264816	8.95760046309449	8.28908970034099	8.23099869335375	7.95418588532369	9.02214750575153	8.25246074723378	8.42552834680103	8.65946128965429	7.76623761981764	7.6576988004582	8.29554504585794	8.0591983036182	7.8074159839743	7.79380062338397	8.07997271807056	7.9347209241155	7.56125639725239	8.01281092145005	8.11246194443205	7.56409209804629	7.8274870722361	8.93116104086838	8.10615742187433	7.82218026791546	8.22885384842153	7.78164587817064	8.21718276942227
NUAK1	9.67020050027095	10.8668728238518	10.4028916064353	10.4664646121446	10.8808193997622	10.3618597721317	10.8237170287435	10.6151686955382	10.0482689693289	11.2441329036452	10.0927086476615	11.9836690022201	10.1799893641633	10.4857684358487	10.8593121572864	10.6795155088427	10.0213069980815	11.6016842115432	10.6465103428997	10.5018815886806	10.164133319465	11.3331366425878	11.5862753932394	11.6310426685349	10.5207112783519	10.7358587423995	11.0560896972017	10.8376733724924	11.1727509969573	11.1965638322828	10.1436639405068	9.7133497958507	11.0613755247376	10.8344758937292	10.3650913604719	9.04967474905381	10.9220971368892	10.0204162511997	9.91854622857938	11.3543526311496	9.72817790590508	10.6424394553701	9.54868520417246	11.3735703072144	11.0526582685182	10.122842920293	11.5942765418849	10.2371213657713	9.74137165234471
PFKFB3	10.6478190900461	11.3482524871343	10.916177951689	11.4906236848739	11.159215143664	10.9353777997305	11.4391192305743	9.82241874561523	10.7680875140701	9.73623045809916	10.5934218054846	10.4093727251798	11.0107515933007	11.0172265262445	10.8851436365946	9.91616757221465	10.7621481055704	10.0264771394224	11.0827889233706	10.6109986454825	11.0827889233706	10.6754286462463	10.678177536669	9.93462173380828	11.091289789001	11.118871470654	10.7566258221351	11.0393341675017	11.0509412667498	10.7009062126583	11.3564504310585	10.8947193404323	10.6529869733654	10.9202757779288	10.6103172687274	10.4414147909781	11.118871470654	10.2879138622685	10.9600245421099	10.9801928462065	10.8150022069691	11.0065962548255	10.7351396998234	10.830331274373	11.0337615823202	10.8714780147647	10.6436123643347	10.8994534727223	10.6131309370612
PHGDH	12.2369307540638	11.6159237166386	11.9289470320676	12.1862999720002	11.2757596125324	11.8542542892059	11.781077440136	11.5144009487842	12.2703840957948	10.9009819028433	11.506918124692	11.3234338624014	12.4264934736605	11.7388787775727	12.4635933794413	12.0152427940072	12.0287128914879	11.8845546936901	11.8938934873345	12.5915405626628	12.1262850841535	12.0776603501768	11.3087731962606	10.8316999077675	11.5095553998203	11.790510114446	10.8440230814735	11.362620189345	11.3851112127973	10.9957619798742	11.8879736403035	12.165518634125	11.6243838124889	11.7025536831086	11.8574641662315	12.23216330967	12.2976963814055	11.9289470320676	12.2139926962777	12.0012967496959	12.4311089413719	11.8608745935529	12.3114699921827	11.1844056313803	12.2803620852262	12.4264934736605	11.2654599029589	12.2463028701271	12.1310032174895
PLK2	6.70583199755601	7.01403553887877	6.9810171080329	6.88212219993577	7.41708058612328	6.61540143203552	7.12263650400787	7.05512354428098	6.92781248605461	7.72765753842205	7.10434093809975	7.91099435158186	6.74598116402926	6.8182666974696	7.01226252560219	7.40232943876087	6.77756510790762	7.67146859808456	6.9124599509077	6.97272769661481	7.02441729887477	7.66734156834776	7.50569306052131	7.56353169034058	7.50749878210336	7.25843204149811	7.8363632397884	7.44758819583071	7.64702953826791	7.76323189645449	6.70278026738752	6.61729850581891	7.20622968524106	7.51590952902058	7.07684186895091	6.56876198971655	6.95818813562721	6.96724611320088	6.81404310569237	7.33080596238549	6.62452031204587	7.24512787615398	6.73614546490034	7.51221686163501	7.30974619175453	6.70764478485777	7.38503735889128	6.93487932641115	6.537785535425
PRKCH	8.7470721563388	8.22403152790019	8.30600725036364	8.55180060611044	7.74245120859387	8.21470915384492	7.98635545799541	7.28355572441888	7.58557674064461	7.50257504920158	8.04653624996515	7.63145319043909	8.04272663124577	8.03953889404018	7.95432039459885	7.71488650905457	7.73069195084998	7.58898319018173	7.9956884265365	7.94482324443286	8.32864499953306	7.78247138987174	7.59357262372894	7.82704959129519	8.18286966138183	7.90870253893547	7.74489645556952	7.70074849837908	7.77618320231443	7.56465271256912	7.95866223506288	8.283480017694	7.80557728348547	7.60125724969805	8.24303062033507	8.32313187353247	8.06188691865392	8.17556118618031	8.95973931219752	7.8548737274698	8.65431913553737	8.96959664975918	8.59616686332003	7.82474370721191	8.07720861463777	8.27837084512693	7.80672836271964	8.78725220627776	8.7042355485138
RAB6B	10.2157525936134	11.1395114456416	10.7996393439642	10.7504132894003	11.3711457529192	10.6941551517621	11.0735136370136	11.6102634547863	10.7521487662947	11.5248600711232	10.5008515190375	12.1936603654083	10.9600245421099	10.8097658315002	11.2575321559923	11.6805194345567	10.7521487662947	11.7477761433478	11.1469589526244	11.3972036696421	10.9090062299351	11.3940679978089	11.6699470555833	11.6215707827013	11.5482017618199	10.9184952215939	11.5587298398339	11.4643611275066	11.5563393399907	11.561119260432	10.7021524662963	10.5960410285503	11.5144009487842	11.5168125127411	11.0028308112468	10.2828785391682	10.9854277756794	10.8060173212611	10.2754184571404	11.7240673596272	10.6061103853017	11.1073164216809	10.4321627388896	11.7575237420395	11.3065436776591	10.5960410285503	11.8711403639756	10.9147087365879	10.5947294499027
RPN2	8.96409687470868	8.02761019252311	8.86738079153089	8.28243055984111	8.0104612143069	8.81123288955605	8.67409267310957	9.16633133274452	9.46082350582113	9.12586810489958	9.62704217384459	7.80770169436607	8.90700171395494	8.72288900646024	9.19122071109981	8.97252119225383	9.17208287216293	8.11822661421798	9.17749982457	8.92301087124815	8.57606085404799	8.15746126383933	7.86735847682903	7.86976135797559	7.65471862323165	8.4055443016549	7.4145095107037	7.95302953493933	7.59420407394483	7.75324905779522	8.17687443227587	8.76868299008246	7.72155103204546	7.25033515039824	8.02117909648326	8.60332017747674	8.24493002055584	8.47362237752404	8.81553299722926	7.71257193310506	8.69797099037308	8.18048518331442	8.47362237752404	7.92693701503235	8.49498955556492	8.61091207429639	7.82474370721191	8.05321922590964	9.32209760897081
S100A4	7.36507676063965	7.32429916405381	7.05351929803551	7.08465555498051	7.04989657937993	6.7888898582904	7.04719717427468	6.4993060693192	6.82462131394333	6.46403250071503	7.29183646795753	6.56917469968752	6.81161546299064	6.63633773031289	6.67319872045254	6.51228568831012	6.6875664843929	6.57124746393645	6.75891570301641	6.62534717758224	6.76398998092256	6.7045572585377	6.57266588744052	6.5470779449802	6.61235216103666	7.01202541229652	6.64523258281472	6.73053590459673	6.86053090714063	6.61220644820951	6.89396659294608	6.81879961565503	6.60994648532042	6.80259965876885	6.61141617304506	6.75817805296277	7.23180422895733	7.17068118435414	9.308300665676	6.95982858433847	7.19071475225222	7.07286560101436	6.92959073511512	6.95288002206873	6.66315507367149	7.20692147351152	6.751210116122	7.06347274868338	7.34470246298398
TBC1D9	8.00143454845914	8.85199208382925	8.85312357030437	8.43653185691184	9.53767303205196	8.09194523663699	9.02990220496774	7.95874199929555	7.4680659841746	9.04675042595072	9.40334107797923	9.44541170544135	7.86802303528183	8.28507644625331	7.74871151478724	8.6221228174176	7.84402304634208	9.29241261162175	8.28662392803497	8.20422489184435	8.78083939917084	9.30644317865635	9.87910408888988	9.94122560701817	9.25204041096211	9.20257205791284	9.97036941540291	9.34717599073754	9.08990370572616	9.77638561989967	8.08759392702997	8.28194704644004	9.30617590152644	9.32623425331247	8.60099246176318	7.80456352759935	8.45439177518979	8.46296807922141	7.33832318085463	9.10048536626982	7.63371328257955	8.70201740184763	7.84868528028268	9.34692275585574	9.20556995642017	8.35088108252243	9.51337836393877	8.63328102872658	7.66811378910726
TNS3	12.2415589798857	11.7605615056954	11.675246889242	12.0124111609238	10.6169871041923	11.6989474051457	11.2496994783769	11.2030674943733	12.0124111609238	10.1811511485164	10.8067842505917	10.9202757779288	12.1902556998033	11.8098547489067	11.2802059947099	11.675246889242	11.9074287418566	10.8698900606826	11.4884547939609	12.0963063032057	11.7778910828028	11.0465190462073	10.4832937028684	10.5549414861979	11.6159237166386	11.6911379467927	10.5253304054272	10.9465992136243	11.0496892506509	10.7204915029376	11.5963497849072	11.8170708132244	11.1450761064343	10.5438921735746	11.4034614573605	12.1443396568378	11.790510114446	11.6131707885879	12.1354911335455	11.3667690060111	12.4363355703526	11.5038958806353	12.3163275306482	10.2570213308989	11.6606388475129	11.9104410883295	11.0613755247376	12.1354911335455	12.3473556667532
TSPO	9.63029332857641	8.94127866418922	9.3876522916615	9.12296505414757	8.69576725309117	9.44468310337788	9.31942806414558	9.275793940793	9.46368758630296	8.92022131106699	9.15865052296621	8.17951560226373	9.4781975876753	9.06816542580197	8.51063554183222	9.06922411727194	9.5221578056884	8.2672765382601	9.4973742022739	9.21061136686566	9.24952307530114	8.35175630465263	8.32717189041359	8.1748984420687	8.4411359725748	9.23818088854514	8.18524025788447	8.45439177518979	8.42039398812873	8.17813491347601	8.91008456672581	9.25010643206966	7.93096307565037	8.34012733494526	8.6996539150365	9.08801272333461	8.89502952664118	9.19007174309031	10.2367003767133	8.53826426601389	9.70339700072079	9.26242282144488	9.23038237359401	8.48020023568126	8.59042598377018	9.24203992548645	8.37315147430794	9.13176837760417	10.0397538595459
TUBB2A	9.10179865250971	10.9236985839579	10.5157688887662	10.1180322089509	11.627590085166	9.43063478728527	11.118871470654	9.87616134408221	9.37235221904874	11.583676135951	9.92505919068084	11.956225892532	9.93378794219017	9.61613551148884	10.1436639405068	10.7966098748177	9.88029185319234	11.6940485425357	9.91692070298988	10.0612612844225	10.5587328657587	11.5359182644064	11.2899054778602	11.6778976917642	11.1469589526244	10.8866490820654	12.1138244801046	11.3851112127973	11.6606388475129	12.0412072204432	10.513533956783	10.513533956783	11.4034614573605	11.6805194345567	11.2030674943733	10.811135059585	10.3194490048641	10.7791036515355	8.48526453612888	11.47360587128	9.53510750344907	10.7105393593992	10.393301033325	11.5482017618199	11.0955774920339	9.8602525325418	11.4275100141143	9.75637091117084	8.71192289100775
TXNIP	12.4580042103012	10.9419421358866	12.23216330967	12.1611284785907	10.5724261380406	12.2415589798857	12.0088926978395	11.9363170962884	12.4311089413719	10.3054488898174	12.330956303129	10.8390561209979	11.7748705028128	11.1504683854557	12.1053274149335	12.1902556998033	12.5860531485764	11.7272097267606	11.2616134036133	12.3650729455264	12.0539049989891	11.7718104947261	11.2030674943733	12.3744241633465	10.8742543978584	11.7328394324213	10.3518171637861	10.8135606505573	11.6102634547863	9.97854365055703	11.8845546936901	11.8574641662315	10.8653823681928	9.61105509075436	11.6637231772578	12.5638996448675	12.2463028701271	12.0124111609238	12.100869701962	10.6754286462463	12.841578085236	12.3906669294539	12.4264934736605	9.94193220337829	11.8478187982037	12.2237876687279	10.9284306847807	12.4908007964465	12.5860531485764
UCHL1	8.30882394546919	10.5317302002932	9.11391755620057	10.1276139213363	12.0220920359515	8.63720208213759	10.8192174059732	9.05010482036422	8.11495124831906	10.0123225844259	10.1573184842569	11.1727509969573	8.47908781145419	9.59578997891517	10.1161504314491	9.58169038512087	9.47944927173376	10.9583704308755	9.26836947246435	9.3862419995445	10.5913740041366	11.0247073523587	11.2559854074499	11.2878323767937	11.2757596125324	10.550165083453	12.4112165282499	11.3273346487177	12.100869701962	11.933053150002	9.9563310054435	9.5647498647413	12.4112165282499	12.4908007964465	10.5842182015348	8.72585320782381	9.91616757221465	10.2833177496562	8.92109023654594	11.2385571317114	8.71820627997069	10.5622568023568	9.20556995642017	11.9258637996997	10.1077451729902	10.0952629898584	11.4787979026321	9.40905552198242	8.09718442227945
YAP1	10.0506906242058	9.33590741913694	9.71835239502112	9.98440550076405	8.58185080687797	10.1506486989766	9.75967849158092	8.78767394951344	9.31998768462597	7.89704760229514	9.9035771452152	8.55871110345251	9.39309786231561	9.16495200480044	8.47944214757445	8.89502952664118	9.51821351824447	8.78294495135741	9.28599081834736	9.48312918124906	9.63882628904198	9.54781364336747	8.7561148276632	9.28818878763464	9.06970829170982	9.51398082502191	8.35923484228991	9.22728710406401	9.01653343675036	8.40860104804885	9.253849767331	9.76187901439661	8.85947616399689	7.98990263016018	9.09420195358784	9.92550326874439	9.75131382108598	10.0136193712272	9.55132323665591	8.76830501102894	9.80506642040409	9.18538952410959	9.94626373512668	8.75821919928697	9.5300182579837	9.90139062673775	8.67144039327227	9.39850865710912	9.37561219509883
[truncated: 29 more columns]
