# Supplementary material for: Bioinformatic analysis and experimental validation of hub autophagy-related genes as novel biomarkers for type 2 diabetes mellitus and Alzheimer’s disease
Source: PeerJ. 2025 Oct 6;13:e20143. doi: 10.7717/peerj.20143 (PMC12510248; doi:10.7717/peerj.20143)
Supplement: Supplemental Information 1 [file peerj-13-20143-s001.zip › Raw data/Raw data of bioinformatics analysis/4. Autophagy markers associated with pathogenesis/2. Output Data/markers_T2DM.csv]

	Rhythm02_D2_1530	Rhythm02_D3_015	Rhythm02_D3_545	Rhythm02_D3_1115	Rhythm05_D2_1530	Rhythm05_D3_015	Rhythm05_D3_545	Rhythm05_D3_1115	Rhythm06_D2_1530	Rhythm06_D3_015	Rhythm06_D3_545	Rhythm06_D3_1115	Rhythm10_D2_1530	Rhythm10_D3_015	Rhythm10_D3_545	Rhythm10_D3_1115	Rhythm14_D2_1530	Rhythm14_D3_015	Rhythm14_D3_545	Rhythm14_D3_1115	Rhythm15_D2_1530	Rhythm15_D3_015	Rhythm15_D3_545	Rhythm15_D3_1115	Rhythm03_D2_1530	Rhythm03_D3_015	Rhythm03_D3_545	Rhythm03_D3_1115	Rhythm07_D2_1530	Rhythm07_D3_015	Rhythm07_D3_545	Rhythm07_D3_1115	Rhythm08_D2_1530	Rhythm08_D3_015	Rhythm08_D3_545	Rhythm08_D3_1115	Rhythm09_D2_1530	Rhythm09_D3_015	Rhythm09_D3_545	Rhythm09_D3_1115	Rhythm12_D2_1530	Rhythm12_D3_015	Rhythm12_D3_545	Rhythm12_D3_1115	Rhythm13_D2_1530	Rhythm13_D3_015	Rhythm13_D3_545	Rhythm13_D3_1115
ANXA5	11.6455907190725	11.5666023695893	11.461658901769	11.2246465653171	11.3466778990924	11.5392774536254	11.2509663283794	11.3965674891443	11.7229336929495	11.8259703283976	11.4329808336722	11.6973787582552	11.4653587951561	11.620915335211	11.3722765881568	11.1837892498387	11.5870509143545	11.9039114510255	11.5598914481473	11.11067973669	11.1504973678887	11.2905260372761	11.298198956009	11.0702122815201	10.8549733742855	10.6575120828686	10.7300386093988	10.5589325036793	10.9197019835796	10.8343301230709	10.8036001429815	10.7202923817417	11.4035681448571	11.2777578765209	11.4370667265862	11.4032806039376	10.931463023754	10.7765680374657	10.6793921094098	10.8824459712799	11.0407741556414	11.053730547536	11.371367589647	10.8180733690665	11.1134112036276	10.438103910661	10.6263609688516	11.2634343135846
BAG3	7.54355632935978	7.08118461758418	7.45770673442602	7.91347762150771	6.976904823012	7.47458784021861	7.51975699085672	7.36827833130677	7.69401207225564	7.48873570373766	7.38210435617106	7.72596217573021	7.46660861912802	7.56783278529034	7.79875540396745	7.46097524227743	7.28788476493299	7.30194744874084	7.15709968376932	7.01396933206351	6.964859605484	7.03233907194825	7.16103629606376	7.18255267599508	7.14901171863386	6.70352110731834	6.77959872994778	6.55521313023349	7.03510120706013	6.53305636673989	6.58360824345591	6.83048754693273	7.529999898651	6.88361048163577	7.16467979383543	7.09484481348535	6.49702135151053	6.0849137774427	6.0509430309658	6.18516057866251	6.92775832740631	6.60367623861929	7.00159051990912	6.52285248057491	7.09463378363163	6.48499093330603	6.58074111231573	7.05012846158469
BNIP3	5.55551055724868	5.61885426772251	5.45431446335017	5.17397410250992	5.94746192521	5.1766706463586	5.41497595077196	5.42936414848915	5.23654562548603	4.98639688383846	4.80683935765344	4.96886102770975	4.4856549752485	5.32279901536925	5.17197554192704	5.13456294503334	4.84882259740476	5.36420603763834	5.10261097280524	4.61085105708294	4.91143939266531	5.61184365542585	5.29393935498881	5.25144264289532	5.32986600151915	5.81928913207676	5.86903959061103	5.21810598621311	5.63462430156007	5.8780273216434	5.48589162617425	4.79257146311221	5.77550774252591	5.74669352565266	5.96974608332554	5.83839116158093	5.26046320864219	5.94071378226303	5.6455098968324	5.4811165327683	5.03586702289257	5.41211803965337	5.32727051803378	5.59471226854254	5.14812086567421	5.07022994823982	5.25070581435399	5.64959260005996
CCL2	6.80749625592214	6.39659827033812	5.38944081158659	5.87007377683288	6.52450596283386	4.87128783719809	6.78308171379037	6.21420416511104	8.00532699454498	6.20833257476674	6.50968418169134	6.31764901113845	5.94237846272847	5.13841967387321	6.0345072593093	5.82404373216142	6.14399816059138	6.47935570216733	6.54945871529011	5.45215316386109	5.13443861563636	5.63821571296747	6.18093362277238	5.20029318689798	5.69301700712933	3.63350372777999	4.59704611463606	4.05458184482797	5.97122498311474	4.66191297336828	5.70594459260294	5.7076965051699	6.79812177673096	4.6611436934132	5.85904290711994	5.32878786339685	4.49657799365058	3.71735647964967	3.88245828732601	4.71005963587891	6.31336941038982	4.0492597386984	5.45916618475074	5.97639003373113	6.98386085270739	4.41955163823179	4.82574679521327	6.82099316681289
CCND1	10.8863409367886	10.9172487956079	10.8943939004902	10.6457584859784	11.0444604320653	10.9616453922139	10.8785538989907	10.6928786107373	11.1214892544089	11.0945829402179	10.8204443504475	11.1325000173988	11.0830601071502	10.9763788926959	11.0329789309208	10.540735046053	11.4170061720945	11.3246696043265	11.2251711434478	10.9055375178226	9.7716492631049	10.1084056038454	10.1510796743108	10.1819960796207	10.2014830799587	9.53881368938323	9.57756911851597	9.43779195133448	10.14100344516	10.1728621374351	9.97515971588168	10.4998513036195	11.1507145479657	10.8019999687812	11.1623855297613	10.9371221898273	8.41785587670079	8.3176826302291	8.90805402859503	8.75107606335055	9.8368832082224	9.51857255578547	9.99398034400807	9.69766275720733	9.95910070799886	8.89599185247338	9.14147191477108	10.2166593659226
CDKN1A	6.71567267121393	7.3705994837796	6.88150013860702	7.70058786895279	6.79183568345898	6.17546649280213	5.37998229724726	6.7042113097158	7.16467619057081	6.42042213629737	6.39175843673726	6.99100719326124	7.46236827570835	7.08009832238957	7.34593913152103	7.36495483133754	6.28631036295328	6.47856296461055	6.77310539685255	6.56443505507763	7.23918700832064	7.11652699550098	6.54095589669616	7.01065456231626	5.48196876214874	5.73971432278266	5.59678878527289	5.49280543368408	5.61527770801309	5.46856182984758	6.63947831844461	6.55945552268748	6.79083972733712	6.08801597451122	6.73745130983119	6.67719970931114	5.92537088336451	5.09471194258373	6.27634912552023	6.26078509779979	7.08823109103274	6.12858809796728	6.42703781673562	7.04651416539011	7.134646747848	7.0471127136421	6.92553415659214	7.41460528635124
COX5A	7.53303251892737	7.71167034467353	7.12326698911483	7.54695285862513	7.60652910436021	7.5889231515919	7.34588742036259	7.40635459748292	7.80257887118756	7.61052175878648	7.35499196458621	7.50973067602059	7.54941142210196	7.36774221230763	7.23336153036468	7.16463763386058	7.20828399908867	7.37195615182044	7.36256982559589	7.27305762274345	7.17358107909173	7.28837668446163	6.87790933833251	7.09302105442967	8.11736876748759	8.13756980087612	8.01141906634776	7.73187288251056	7.42525772071234	7.24398561677226	7.4910769024406	7.45433459677985	7.69895467270442	7.68663889861821	7.57059633526256	7.62506732621164	8.22210186028781	8.42438743006952	8.00451165905855	8.08136173671652	7.83247583505146	7.43232155050148	7.92366225749381	7.82442144933282	7.82421648674595	7.30176040107427	7.54777779886051	7.65447066653013
DNM3	4.47925996786417	4.91133888735259	5.18816670708831	5.08883235810811	5.72340077507158	5.49084420823949	5.84676566012378	5.5038597711795	5.26786510092955	5.03495476808581	5.85653704231861	5.65447059437515	4.95964882837439	5.79542416243287	5.16979625370292	5.12980753858896	5.67999886834812	5.52621308238401	5.88924595669122	6.00118251687431	5.1812148114258	5.80057566230965	4.92486681577123	5.94033887592187	5.40748403574888	6.17844698934131	5.6553848180902	5.61395700606577	5.83712738437183	6.20100002993123	5.65021822740771	6.26420250948492	5.59920263204432	5.24849271333742	5.36664816021313	5.05446987433957	6.34057195441689	6.19424462225342	6.5442850962123	6.12773872356572	6.05435034404496	6.05649987257324	5.45727562839122	6.80842271935841	5.14459659459563	6.77915936263783	6.30755025856302	5.56290041282511
FBXW7	7.49804053025601	6.86234983703554	7.56688215332644	7.47081286855874	6.80839190470574	6.78662069244281	7.21718882066133	7.13768078337037	7.42736962127224	7.21888027921155	7.63555577195643	7.31722744415375	7.24563821719743	7.20008103942317	7.40928090081875	7.33314305572839	6.67592373327436	6.61454004424674	7.23851017765227	7.18490542535957	6.8930121428714	6.93213654569421	6.84150843150438	6.98117540647104	6.86655957833367	6.93988566960014	6.68390099227088	7.014984640186	7.00912772181522	6.61275783429774	6.99992236214926	7.20570781311507	7.10516139887336	6.90539672920876	6.57740514091394	6.7086821541443	6.37547838293297	6.27010485763686	6.46041631623143	6.22310073255711	7.14949126606147	7.28555403966724	6.80534929242576	6.79681769941709	6.95244670835289	7.2538605159229	7.23816634299054	6.39480065104039
GABARAPL1	8.26467501071815	8.52005887031456	8.71529900866621	8.41924046177432	8.71108870052573	8.93537219167983	8.93670140942791	8.65735225353167	8.41036895311491	8.89978868788245	8.33228591816654	8.20012629932754	8.72113189513527	8.89324759591717	9.1588782941705	8.48654939649177	8.63352476930628	8.65398327225212	8.42103823308007	8.32901454015642	8.94760759424152	9.02450084852261	8.86612938719591	8.83225520670421	9.1174780771282	9.31533357867542	9.24269357644568	8.84981653999429	8.65612616796076	8.93154964812602	8.66014930155134	8.88815249354719	9.31099050774417	9.55911410464375	9.37135228319032	9.25455845723041	8.99638291791697	9.32018106174488	9.18373119907522	9.27215867713704	8.48855439946661	8.75769079351566	9.15873273851803	8.67377010645252	9.12362685114708	8.76362274733834	9.04612688589058	9.07962847732012
GLS	7.49452362109844	7.31726165743792	7.50175922750786	7.40137834892953	7.43696093165788	7.45837878924771	7.43947762769005	7.36947504324536	7.34787858890513	7.24025219350243	7.87132184975096	7.13308400875637	8.09386576223474	8.3448083281249	8.43284042026812	8.47641868420044	7.5958340933683	7.73259094214102	7.7312813737195	8.0910578025222	7.74671573047666	7.68753924621904	8.32470535627306	7.76860047880966	6.97785709463121	7.0627303465839	7.07761194373232	6.61368312909895	7.28399470440475	7.44816207821114	7.54972187321784	7.82381542250828	7.26634425220135	7.2780339359249	7.3854906099548	7.29752207542843	6.71980177705356	6.9787735025979	7.27660220942474	7.16635688074861	7.93380219213697	7.9840383014509	7.76828886642059	7.2320236782496	7.41127394141947	7.98509546937522	7.62008823814854	7.11924890975421
GSTP1	8.28926630958404	8.55119119122825	7.43195525747256	8.38174664528888	7.44655790296866	7.195166253525	7.22662005217979	7.43554654202854	7.88037058580714	7.62669825027989	7.46091238201299	7.60376596536743	8.3651711835626	7.9316408903234	7.97798250458408	8.1836752445583	7.20750708144295	7.21868750055424	7.37213964880163	7.00275383906625	7.86673492012222	8.17124897174489	7.87223384099159	7.3300363387619	7.26969529368112	7.78613348474521	7.53498936195826	7.30120558463006	7.52136500428074	7.28295483833323	7.37740232342171	7.62856135049545	7.52391204765643	7.86710536398624	7.93398470865737	7.8217660323767	7.40341141622432	7.04403534396645	7.09993792487372	7.08604430056824	7.20856890017044	6.63796106945203	8.10557031503737	7.81150739865776	7.27318669085178	7.23495516184075	7.00474826236859	7.20501356790311
HSPB1	6.68513681047206	6.51207739654355	5.59510362593559	6.27730086659883	6.06577234586136	6.13658989642877	5.54256909865744	6.23617186254462	5.76917255793423	6.01087878181349	5.95859836702388	6.19138001156829	6.71666071705924	6.6171316201647	7.02791202200634	6.82206159272314	6.12433249314264	6.52605948021156	6.03643573084747	5.90803013827128	6.34459075100197	6.13636968952577	6.6011714667417	6.90688827378782	5.59150731402983	5.58663752181712	6.3860752406125	5.69836074792641	5.53359437384137	5.56550727625209	5.18800052003363	5.20719491351526	6.52791573808071	6.29094645258129	6.67767802364957	6.98603435435641	5.43873432961852	5.2717990401149	5.88727538827023	5.34860937743583	4.7099228245219	5.21868992333019	6.18454751280873	5.56581710422463	6.05680259230163	5.19605588061353	5.87429270685973	5.9874595781577
HSPB8	7.44201268002875	7.10236300874054	7.29928206083233	7.64113604343223	6.83713683081726	6.59568719132689	7.19784750704429	6.8363529228119	7.1363960377906	6.6040563650325	6.99374102542287	7.12443138233716	7.1520328761161	6.90394322296514	7.12366755750379	7.3186541906379	6.49413335743563	6.29237099424088	7.18780482671206	6.38310810428622	7.57491575063392	6.96646230391441	7.38098684322918	7.47091839599322	5.91058586200779	4.94610748131788	6.09897325981209	5.55439390389458	6.34798107721864	6.5957414786049	6.50048037398198	6.44530714703934	6.70416174231581	6.5902333298109	7.30820331581514	7.02613437710033	4.79211396506775	3.96038956702337	4.65541658473005	4.19934075428672	7.05149840031616	6.33644644234008	7.21318184894527	7.04442724298965	6.82131214995166	5.6699101317573	6.65797139660726	6.57928306236065
KIF5B	11.2378515449323	10.8435627251474	10.8606578543605	10.9670268196787	10.798257200148	10.6495666491967	10.5816762894307	10.6655156699875	11.4347017791449	11.446113441417	11.2867882126552	11.4591176679	10.7110664366037	10.4234066604667	10.3200253369548	10.2753367828935	10.6994277495897	10.5303105892826	10.5855686822039	10.3706181069967	10.389581169535	10.0256421941735	10.2449797827673	10.1260594569476	10.7464215578229	10.4324036722176	10.683020213349	10.510410730112	10.1551375656255	10.0146525891003	9.87475045289383	10.1212045035708	10.7221501642571	10.0272310804842	10.2125629653822	10.4533065441599	9.74791176086087	9.49484267588204	9.69332147161728	9.65031941786498	10.3398120430331	9.85791867377579	10.3556826313553	10.1800250902998	10.2267771836804	9.54519282569561	9.94646768746451	10.1205644491345
MAP1B	12.3085110607785	12.1870658766774	12.0032178792236	12.4378191003615	11.8606707968586	11.6009087411993	11.8227533068438	12.0229166152485	11.9572408771075	11.7855861070555	11.8084338661473	12.1801202284579	12.2719403538814	12.4069576836412	12.4347211292001	12.6377534123805	12.0462812631798	11.8649907839557	11.9912905663545	11.6989598960713	12.8700252972513	12.3863139425649	12.7256912502911	12.6424604666493	11.2258785840078	10.8207949949688	11.3130026784489	11.023461497394	12.2319731171268	11.8479568060107	11.7869637859841	12.126830616547	11.7501387717978	11.672801548615	11.8378563590377	12.1138148973571	10.7848621718746	9.90836780956471	10.6989950943492	10.9008294737871	11.6558743055156	11.6890156310602	12.1306251886886	11.4433262352676	12.0188444172771	11.2054321105875	12.0143391485481	11.9245912052921
MAP2K1	8.139170844446	7.66969386206771	8.23941965242539	8.20642416694316	8.26093400521601	7.61041664919499	7.8525148926663	7.94345543756723	7.7111801613314	7.80078880227446	8.12250731566993	8.05912990990156	7.75331260325012	7.85416602239047	7.62590094381049	7.72740441199311	8.00440129773301	7.98791121994084	8.00707286562776	7.74624661207047	7.55092694184865	7.23289409415803	7.4549402870989	7.4973486179049	7.61238087893615	7.3103901247452	7.61128816564225	7.34544147635356	7.46230051672506	7.19237900528444	7.0980066327414	7.73635667251432	7.95035264158924	7.24396220127517	7.59946664922133	7.82787643672449	7.17643786453314	6.16021288179537	7.17744676478414	6.6979169693738	7.29321025665322	7.04724690127251	7.21089184115952	7.21803958490749	7.41916772457742	7.02555506035887	7.13260034122887	7.48254249033929
MET	5.0646069319208	6.71850762707793	7.0745773039909	6.42701702632487	6.62966176674705	6.49061419920052	6.68897863831671	6.487402086691	6.02978584480093	5.98731270525454	6.63536874741904	6.15311305362241	5.74364241980707	6.26951589045701	5.78959681864954	5.25093040558344	5.72627429036606	6.23786190434855	5.91760620613696	6.15444885476749	6.6668990330693	7.22500745663347	6.97208967119913	6.76427329800787	7.72790077717171	7.98478911780076	7.81865347780606	7.65716895146799	7.22569969454965	7.18178996607251	6.73868292969443	6.90686039869481	6.50062145758975	7.40798164473162	7.13488102034569	6.93158905872161	7.60585076731317	8.20578355344182	7.64099143250163	7.29704371957768	6.08721818824696	6.62145569898474	6.97896272204112	6.55121424011386	6.78176106677157	6.2739896257286	7.07542797385138	7.01770903048595
NUAK1	7.53611434599882	7.18429130364471	7.72230693055839	7.70985180979511	7.24198550254107	7.30634382649424	7.64654599547575	7.32007403250524	7.96095680660951	7.03478718731708	7.81262860478413	7.53169133546299	8.27132129342898	7.70550331943789	8.17584811687932	8.14209146011106	8.04610104492849	7.25624599926441	7.01378008155524	6.85840041109237	7.76815755968083	7.63890793167406	7.75274072314429	7.95165747653577	7.03428620861635	6.2282931501462	6.25965413829528	6.37917738301172	7.65432300328117	7.00409969635638	6.91368407910721	7.60563796730184	7.71933485412247	7.46903440402686	7.82211434748533	7.58531078835042	7.12475153464653	6.5471732811175	6.92498667465046	6.81479088479475	7.10476593135203	7.35547735531909	7.19249283079761	6.90407962507342	7.39666959333231	6.13465123290169	6.75130031169754	7.26912572254849
PFKFB3	8.76401307701284	10.3541693063121	8.71583675760668	8.45067483053752	10.5877919878523	10.4282540733207	8.72634556668264	8.88818635480053	8.94107054544265	10.556122843565	7.79350543939703	8.79440160250278	7.89946059634151	9.37717638908907	7.26612324975569	7.37820987090365	8.69262977559438	9.34818542496203	8.17325639908202	8.99100634257441	9.38691642765305	10.5720519627706	9.63840174110056	9.07656467462211	10.4191155418579	11.4191698488184	10.9228817233879	11.2057021787848	9.52186585996264	11.1409224491406	9.29076585886938	10.4595246276835	10.7630971456348	11.1638006978705	10.8758037935022	11.0638662104061	9.43968509335277	10.8924145895551	11.5171540110592	10.8965141861046	8.38618454127507	9.83409992670492	9.72399191452869	10.0860756736656	9.68670888377669	9.97098958115921	10.1060190640715	10.8318496088089
PHGDH	5.19172166794424	5.04869466680448	5.41851567802227	5.25553433116687	4.85200597985917	5.21537189862367	5.44821650597023	4.54671687177953	5.49138405776529	6.20214866001501	4.80663689625273	5.95200912920584	5.25806600842627	4.81275447376159	4.79048624919272	4.48450656814404	5.25580550322949	4.87783075163053	3.87260832037903	4.11454599518879	4.98696523621272	5.39391487578805	4.97143044514671	6.00431841603248	6.69053229155837	6.62770961194255	7.05551574912245	7.31127106660197	6.36933806633659	6.11804360995741	5.79799257775118	6.35799689794112	6.03794480044708	5.68990135311426	6.10577441197636	6.18563666220614	7.74897079102206	6.93014650997138	7.07115582209587	7.01352258558158	4.51552165304848	4.99455581479467	4.73673046238236	5.6209692084334	6.13041693159379	4.6128270077076	5.85100804729256	6.53559471471532
PLK2	5.59080713422614	5.32645498374257	6.03164927381059	5.81719526917224	6.54315333675388	6.61116987896649	5.98825281609537	6.33774094238561	6.48717593918082	6.36424122283636	6.37266189968692	6.35141115143196	6.92862451388531	6.41595387950089	6.51590983117194	6.74486021265211	6.30576749367732	5.67084666095221	6.05904188615316	6.29172243365032	6.80617201759724	6.47472552572193	6.1412489557838	6.24635746382356	6.23542890524802	5.37845302132238	4.91883097911775	5.82884120930899	6.67574302154381	4.88401703193589	6.63138015629591	6.14356964085291	6.12513107091234	6.01367548810997	5.63318231237067	5.74610501324333	5.39553365010082	4.62992223680263	5.13473482738523	4.8128973184251	6.5227283916589	5.9823099923242	6.24104521250053	5.43319305412935	5.47846533233109	4.93334693924883	5.16832030126475	4.96130801656807
PRKCH	6.28885754141238	6.11296678031324	6.94536257636935	6.65807529274264	6.43804053324761	6.15583446090835	6.5732242398228	6.67321873017262	6.54056162133326	6.25093923086175	7.6425359376505	6.67918954657923	6.75941108578376	7.01053291390001	7.13394230019805	7.08124812272293	7.41310455198781	5.9702365436107	6.89149633614917	7.62445795775167	7.19399412891585	6.94393146594172	7.24782175761584	7.32281846272372	6.8730975012378	7.43720743164025	6.93039500320214	7.16015389334719	6.95791085356745	6.86833436286588	7.12686909376256	7.66525488496894	6.76573478976501	6.80152139943575	7.11574435115887	6.79599968669563	6.71889658080837	7.99294227029094	7.83137609437605	7.3495232140303	6.94368933175007	7.1721580206642	7.11463963668416	7.47251217510309	6.52001294624994	8.49241316531396	7.68192605162115	6.72636200655073
RAB6B	5.78374732236445	5.58917467823445	5.34683444111176	5.81190944449722	4.60884856220933	4.92032595723711	5.6611607292043	5.43145046737011	5.62749346968117	6.18297740797061	5.33592156474468	5.62734554475401	5.35109882739849	5.28749480093665	5.41051741829022	5.19964409961586	5.38927851199856	5.58662666094712	5.61151919766943	5.27278799873864	4.35989049872128	5.28875505592729	4.87762278337163	4.64744485500718	4.64202382960789	4.77409615058394	4.91796795831724	3.87502597831292	4.2916852164696	5.02436835485531	5.58048204539907	4.12538055978508	5.2292635093946	4.99489066282793	4.88107522260209	5.14770994391652	4.69310692449067	4.04212345562473	4.19161354366197	3.41055754909617	5.55194133046721	4.65001065468063	5.29641703358943	4.97844898336857	5.15638212710648	4.93142475964231	5.1148291780072	4.87644134656596
RPN2	9.05077987887757	8.74581701992372	8.65139450925429	8.79881197240888	8.82542754264731	8.60323589722798	8.57701263502594	8.73441130273103	8.81261604826351	8.66473657515273	8.75520916609966	8.97438344681225	8.77358283963146	8.81393367588043	8.58846421616297	8.59346889794925	8.69962418910157	8.6989209049551	8.81376473070575	8.480522318236	8.21815249264748	8.58843831343955	8.4099855446383	8.37622693706087	8.53446877938429	8.11850733961805	8.36901749350529	8.38819016534172	8.46844786435777	8.20792940660216	8.38531178101637	8.13967788465326	8.49426762433242	8.26521885825053	8.53231629581485	8.49479640918486	8.32260077448185	7.55563699896071	7.83992047361823	8.1218102619554	8.53611447851757	8.54539192213516	8.34841747599913	8.19856116655657	8.36390160526562	8.13923905605282	8.39250268314627	8.41578372606558
S100A4	8.8990872116756	9.05415329010768	7.48520870739181	8.45833173072559	8.02756621068982	7.96094807212284	8.02172762580558	7.69721434750309	8.65896609095467	8.36484203782162	8.64716103304051	8.25097191938185	8.16862347862768	8.0193988426312	7.99309318899754	7.77678590129554	7.60217303205695	8.33742177353582	7.89827589416348	7.41771000234158	7.91661153153098	7.87922544796212	7.43860774484626	7.57016658381487	6.88298574628431	6.9551750247607	6.5662395482658	6.29152732083867	7.4318265366291	7.18186371865063	7.20955827144167	6.69495456565228	6.92723658001333	7.36066036358572	7.25274069573069	7.58425479565296	6.33591419778427	6.31535466508289	5.78049926943126	6.46400533799112	7.64024602888028	7.75551503580698	8.37085733169206	7.71781277624204	7.96943734031422	7.96165763863569	7.31048808146554	7.50542759695412
TBC1D9	7.98543461604668	7.71170972647077	7.69306317372037	7.31752280778788	7.84337297498324	7.87962732811387	7.84008740905007	7.83563815771798	8.06579355849532	8.22883943638663	7.67340183461705	8.00153567911278	7.95903205131365	8.47949254668473	7.74895718213195	8.02082127568632	7.68990004359943	7.84143351396498	7.29777580881903	7.57978247790504	7.23176040594243	7.55879911523794	7.51807832784246	7.61325337458765	7.63499214618425	7.7376836496779	7.33340975192529	7.16985828038135	7.11870978007807	7.54887735824158	7.3205908793714	7.4456494133314	8.08234704475705	7.46774310012349	7.78521382346221	7.5248666259302	7.28372400125239	7.42169503345167	7.34727877919844	7.48848173747528	7.34464559886399	7.39459787235515	7.57164238527139	7.17943690463141	7.39542827018242	7.35636840487719	7.75684813062825	7.49746660060565
TNS3	8.77546240917016	8.81492501194481	8.84208450084864	8.68440567923199	8.66707311071596	8.80267513449685	8.80208673158474	8.87399283561254	8.69870503389923	8.84794061010478	8.34619147472768	8.61421061267123	9.09057515003619	9.34187336153489	9.08207792624789	9.17193394340927	8.81133310192427	8.89878751600934	8.55494817955694	8.73597577037798	8.42039586015044	8.9001212893874	8.87515665463349	8.68695287255482	8.33259295892756	7.95981977022273	8.37341233127484	8.2694969814501	8.58250940847572	8.75608238843497	8.67730630539691	8.69439006022079	8.57380049852156	8.45651045557511	8.60905324209469	8.4259969838413	7.6750834182848	7.59097164338216	7.6862408083584	8.25157731952457	8.17497924885332	8.25213420127858	8.48561161956346	7.74774969659273	8.5366812561633	8.07537342399248	8.46970231776409	8.58893085573766
TSPO	7.29178007113068	7.37925667700397	6.12401128363142	7.14113437305426	6.35719294342565	6.58159206365321	6.01050550179874	6.15089179419521	7.30473973664333	7.14381658807906	6.75109211706493	6.86811070284413	6.28447552859468	6.26842990087599	6.25920338174344	6.4257511039654	5.89345773627432	6.14065706290416	6.32584051459643	6.32897093634238	5.97940137125653	6.56655929415561	6.38066532717735	6.2579713477741	6.54050071748572	6.38903660805996	6.96509682760391	6.71298532345953	5.57306416216346	6.02668402613889	5.82397049553272	5.68037316072772	5.35709637948808	6.07152635776378	6.00801855902229	5.99321960672831	5.69960520638424	5.23005791594761	5.140735159694	5.31339111016543	6.14858131079395	6.14785522229449	6.12566831722708	6.11147443717452	6.07532930063088	6.06947133749562	5.73616907389764	5.53346204560174
TUBB2A	8.06655427635279	6.89918208971992	6.95871784896371	7.80075610082327	7.39507188990707	6.00998244723049	6.71613849398733	7.24661472948861	7.41221981949378	6.4031239890269	6.44450049402828	6.85480141054911	7.65410913636209	6.75349537299481	7.02426712751561	7.59377856959224	7.54779714576031	7.07957647836347	7.83921133385624	6.94404937147531	7.09557238137374	6.62427618951451	6.81661531086569	6.95366153013439	7.19197298658174	5.4221636172913	5.94243204476403	6.25553470677454	6.51184559636319	5.74796703220871	5.62004653451169	6.47917436648915	7.9535871451979	6.5612792053456	7.29846438326591	6.98560810980551	6.60731573667117	4.88512821775222	5.66865556990443	5.73713417070606	7.21438636534572	6.17352248219713	7.04459018180883	6.60228591689665	7.35958669427317	5.58097648732734	6.29166916866154	6.94356903060913
TXNIP	11.1173701789903	12.3220545193049	11.6336931868832	11.7934843233622	12.295796589737	11.984773752994	11.4980565310478	11.7520859241712	11.0990333378019	12.0017533727584	11.7366361325499	11.558087365043	11.3559950257991	12.3157292283691	11.82290836678	11.5770579778484	11.855279192824	12.1533415938202	11.9344261523162	12.5396501647732	11.7369903607695	12.2316825419752	12.2438504276062	12.1085708669401	11.9161078383745	12.9911702063981	12.4309373812788	12.9653036362635	11.3872155487433	12.435283174291	11.8403011411392	12.4179569690198	11.9538657734243	12.3651009942366	12.2675055864117	12.4176586397549	11.4116437017822	13.0299887828439	13.3479990365658	12.8205014577397	11.2217653207869	12.3540552622159	12.2440598581228	12.5419220123344	11.8828196439785	13.1390818852977	12.599743230678	12.542830200872
UCHL1	9.13346370634813	9.36846505723607	8.59258119548864	9.09624154821676	8.53410261466299	8.31080537038305	8.13290082240487	8.40735337087827	8.82404356767964	8.82451414923554	8.59828561424926	8.78548928029441	9.21823188418407	9.41872766188511	9.0846660324501	9.19504485848228	7.64247662155139	7.82870849115141	7.76000200187187	6.99149883442737	8.62695803577033	8.93802196102396	8.76244291024551	8.48535854911965	7.07421327319663	6.82515587196195	6.81902856997903	6.53944060736675	7.74312862457875	8.08414082911892	7.476419934373	7.62879452340064	8.66334041109545	8.37726556926374	8.5897593135944	8.29191498048567	5.23819851284077	4.77049364485016	4.42394672325546	4.70736021457958	8.08628203208877	7.94744558181771	8.96929390785857	8.29156944900771	8.08885018816865	7.52535317941113	7.88887346144561	8.0751624978554
YAP1	9.07967287084944	9.04325544006197	9.02209429644953	9.07926051685084	8.50675155530826	8.72155509225982	8.66779516523182	8.48955703792945	8.68019878106382	8.86747915057349	8.43513328850605	8.53532442105118	8.52784293666787	8.76062991467187	8.30638182996206	8.50341517246185	8.56076388203115	8.38455996372594	8.72422084825847	8.34262774968176	8.39135885321865	8.2972272432093	8.40166085533691	8.20506997669018	8.6810652783239	8.54883841863219	8.56217069514853	8.50957975354302	8.60905841381018	8.5649422458315	7.98812467165548	8.37162607459218	8.60181139613731	8.28236291308357	8.00123254685749	8.32812977812067	7.83880248901268	7.76282136274179	7.40803547971464	7.69141867241525	7.90324244646709	8.11100574145869	8.21090369644884	7.73756252508037	8.29877769842404	7.69804281836956	8.08132964226635	8.2906200536019
