# Supplementary material for: Bioinformatic analysis and experimental validation of hub autophagy-related genes as novel biomarkers for type 2 diabetes mellitus and Alzheimer’s disease
Source: PeerJ. 2025 Oct 6;13:e20143. doi: 10.7717/peerj.20143 (PMC12510248; doi:10.7717/peerj.20143)
Supplement: Supplemental Information 1 [file peerj-13-20143-s001.zip › Raw data/Raw data of bioinformatics analysis/6. PPI Network Construction/2. Output Data/hub_marker.csv]

id
ANXA5
CCND1
MAP2K1
BAG3
BNIP3
HSPB1
CCL2
FBXW7
MET
YAP1
CDKN1A
PFKFB3
