# Supplementary material for: Bioinformatic analysis and experimental validation of hub autophagy-related genes as novel biomarkers for type 2 diabetes mellitus and Alzheimer’s disease
Source: PeerJ. 2025 Oct 6;13:e20143. doi: 10.7717/peerj.20143 (PMC12510248; doi:10.7717/peerj.20143)
Supplement: Supplemental Information 1 [file peerj-13-20143-s001.zip › Raw data/Raw data of bioinformatics analysis/6. PPI Network Construction/2. Output Data/string_node_degrees.tsv]

#node	identifier	node_degree
ANXA5	9606.ENSP00000296511	10
BAG3	9606.ENSP00000358081	5
BNIP3	9606.ENSP00000357625	5
CCL2	9606.ENSP00000225831	4
CCND1	9606.ENSP00000227507	9
CDKN1A	9606.ENSP00000384849	3
COX5A	9606.ENSP00000317780	0
DNM3	9606.ENSP00000356705	0
FBXW7	9606.ENSP00000281708	4
GABARAPL1	9606.ENSP00000266458	2
GLS	9606.ENSP00000317379	1
GSTP1	9606.ENSP00000381607	0
HSPB1	9606.ENSP00000248553	5
HSPB8	9606.ENSP00000281938	2
KIF5B	9606.ENSP00000307078	1
MAP1B	9606.ENSP00000296755	1
MAP2K1	9606.ENSP00000302486	6
MET	9606.ENSP00000317272	4
NUAK1	9606.ENSP00000261402	0
PFKFB3	9606.ENSP00000443319	3
PHGDH	9606.ENSP00000358417	2
PLK2	9606.ENSP00000274289	1
PRKCH	9606.ENSP00000329127	0
RAB6B	9606.ENSP00000285208	0
RPN2	9606.ENSP00000237530	1
S100A4	9606.ENSP00000357705	2
TBC1D9	9606.ENSP00000411197	0
TNS3	9606.ENSP00000312143	1
TSPO	9606.ENSP00000379563	0
TUBB2A	9606.ENSP00000369703	1
TXNIP	9606.ENSP00000462521	0
UCHL1	9606.ENSP00000284440	1
YAP1	9606.ENSP00000478927	4
