# Supplementary material for: Bioinformatic analysis and experimental validation of hub autophagy-related genes as novel biomarkers for type 2 diabetes mellitus and Alzheimer’s disease
Source: PeerJ. 2025 Oct 6;13:e20143. doi: 10.7717/peerj.20143 (PMC12510248; doi:10.7717/peerj.20143)
Supplement: Supplemental Information 1 [file peerj-13-20143-s001.zip › Raw data/Raw data of bioinformatics analysis/8. External Dataset Validation/AD/2. Output Data/AD.csv]

	type	ANXA5	BAG3	BNIP3	CCL2	CCND1	CDKN1A	FBXW7	HSPB1	MAP2K1	MET	PFKFB3	YAP1
GSM3454089	AD	3.54194429944916	3.24703655932316	3.65402750017201	3.36608030163468	2.69827137396848	2.30322501232423	3.73335379716243	3.67461857527438	3.24183047157127	3.19583055288122	3.30003139630895	3.29464849597668
GSM3454090	AD	3.57779980222252	3.24843184431694	3.64663675001554	3.34998229416295	2.77089589994404	2.20420347515414	3.72788323037327	3.62198800954278	3.28505627815809	3.10648472647276	3.27910575822644	3.32035149257521
GSM3454091	AD	3.58244342987286	3.09077959864321	3.67872057416264	3.38572509428449	2.60243189242036	2.73188259792476	3.76169649880375	3.66643307142614	3.1125055440974	3.22758662066079	3.29669305129598	3.21953884262288
GSM3454092	AD	3.60259233493243	3.16087525182142	3.64802910906161	3.29169100941115	2.65990959922083	2.38208333940165	3.72712117831189	3.63185668203377	3.23881236342854	3.16432734528418	3.30790536456563	3.34689009513579
GSM3454093	AD	3.6273782882619	3.1045054185908	3.59310246795452	3.3394454563868	2.85275782969565	2.66277456524252	3.5482609516993	3.65790295772217	3.17230204238865	3.02372569145106	3.35715685249507	3.39735032052159
GSM3454094	AD	3.60543805911453	3.1906945491327	3.59450897043654	3.31707743444761	2.95900948640287	2.61306599722071	3.57317859433112	3.63962512104597	3.15662571426873	3.17480502541821	3.31870132704533	3.39824870610313
GSM3454095	AD	3.65587132283401	3.12254195039826	3.61102271805391	3.26234949522051	2.98218271754167	2.65116090580648	3.53610240497369	3.659522739046	3.15235505661121	3.15488607355364	3.36405201394833	3.4662018650635
GSM3454096	AD	3.64982075547916	3.14595132216363	3.59608985227942	3.29034287175935	2.90463496005679	2.5840843213456	3.54125573572102	3.65117708219865	3.08824089630241	3.17286898862353	3.344903516822	3.40120935496565
GSM3454097	AD	3.6485014823418	3.40420996733561	3.68034268075522	3.66804223625275	3.01126987804433	2.65054958314792	3.72672770103932	3.68696891698596	3.38459016402428	3.32246682847804	3.34571593406664	3.26988996877842
GSM3454098	AD	3.67091350752748	3.37743015640171	3.68260203972625	3.6227396161359	3.01516815589889	2.67841157359449	3.73226607203048	3.65535864834566	3.36314639504581	3.30896578740665	3.33621244680535	3.21426091887227
GSM3454099	AD	3.68315327449716	3.40448278118609	3.6766644231681	3.65659951281175	3.11119942590788	2.72952096055374	3.65795626713839	3.69529687481975	3.35407571052763	3.31153414659229	3.33830573664664	3.29962369471976
GSM3454100	AD	3.72290665788418	3.41974595152728	3.6785534819923	3.63575025852507	3.07536487065325	2.75350772015077	3.6429359150859	3.72490237350442	3.34535715098337	3.28467785044587	3.36806079451116	3.32838559279092
GSM3454101	AD	3.58940055320846	3.247074555533	3.65739330612804	3.36725147014975	3.00521707825977	1.85577638505565	3.6937215075429	3.56504718733118	3.30347077869587	3.23658234173237	3.32121519251393	3.3572692219224
GSM3454102	AD	3.5982013967746	3.22812527667554	3.66385182709167	3.35297305855836	2.9721747867507	2.26581131623997	3.66816637694181	3.56815616918279	3.27538790165334	3.21630683393503	3.25990281887824	3.31335610782157
GSM3454103	AD	3.60389782915863	3.14102662164507	3.64896521346994	3.24084934662294	3.03254037199998	2.23998204435637	3.68336700843705	3.56542913230583	3.35729772487384	3.39976810353197	3.28322713363022	3.26793427049099
GSM3454104	AD	3.58313447758173	3.16351962126094	3.65746507068662	3.21668595065914	2.98305154230748	2.1724217926614	3.69908671377064	3.52628118846346	3.4118901463342	3.37486599034451	3.2546286170383	3.26966592426423
GSM3454105	AD	3.68051334314241	3.33390343894526	3.69252573276008	3.31010891871481	2.97264430184863	2.58123125430498	3.47284077394508	3.73110442879896	3.21338374498149	2.87057843312962	3.28504524706633	3.46095172279288
GSM3454106	AD	3.67065183641206	3.33784713899079	3.68106389283054	3.3157770997393	2.9750652820298	2.14953057577977	3.48311540597187	3.68697941366993	3.20772464529709	2.87295404580719	3.30088483540493	3.4522458529483
GSM3454107	AD	3.63782660527798	3.20702704481861	3.66574562646753	3.26575327528478	3.10874218571643	2.38990048890899	3.61014001156443	3.63962977699657	3.07640836872264	1.77246123078238	3.23232388109138	3.38182264107792
GSM3454108	AD	3.6587468169702	3.18789194187864	3.65427719431282	3.2500028552804	3.08792543420124	2.38703092055785	3.61280721693732	3.63882425431094	3.13844488197986	2.64411799277815	3.35349404674277	3.42144395719856
GSM3454109	AD	3.55030057814223	3.08531206708635	3.68051334314241	3.01660318200463	2.90926337742644	2.47129641656353	3.73409528011358	3.58869171891775	3.53039754207554	3.47018615191357	3.12956197471342	3.12041754670792
GSM3454110	AD	3.55974320446749	3.05989396271244	3.69375846304721	3.04054479272966	2.85871822668821	2.51443546058285	3.71570231938279	3.55504556270075	3.52214787500681	3.45359191026951	3.08928967532657	3.11507217127543
GSM3454111	AD	3.60194856679808	3.06716109509551	3.66583868796097	3.17626228820233	2.97761249932053	2.78640614548277	3.69148889016048	3.57376152482699	3.47423859014252	3.37979645478977	3.11307269849362	3.1535659687386
GSM3454112	AD	3.54880122903957	3.09557259489994	3.65128595549693	3.10876307290453	2.94520547675332	2.12946456152061	3.73717782424289	3.52625721304178	3.49926229664048	3.46909346255357	3.16235636977296	3.18917639655472
GSM3454113	AD	3.51396432156232	3.17236602750389	3.73038222680886	3.50703345413062	2.86542921326241	2.22081547967799	3.72067709094076	3.71220022104477	3.53922844723113	3.17455857376349	3.21558739070644	3.118690750252
GSM3454114	AD	3.51021408421674	3.15802992699242	3.72565691286727	3.36589555498944	2.84357597697906	2.35901281817605	3.69342959870722	3.69888548640191	3.53238291031114	3.13894914265353	3.17543530572286	3.12130059474115
GSM3454115	AD	3.48480814289673	3.21622025159377	3.71110935711048	3.47991645424568	2.89513716916376	2.17554172075655	3.76479305398488	3.70100677945094	3.58411154303522	3.15976013335233	3.20136117019279	3.13851163782292
GSM3454116	AD	3.51205466826528	3.23656109050713	3.72815703606202	3.45790787052338	2.85092239771715	2.06235885890539	3.7372241207076	3.71550888958372	3.57763145822512	3.17255458214904	3.21097938839291	3.14448206282366
GSM3454117	AD	3.48354720014555	3.19989468708945	3.74205635281314	3.32875832614929	2.85277268020452	2.18874774661805	3.71619024751769	3.70627550354187	3.54971704991267	3.22573184751286	3.14420624841464	3.03660564829382
GSM3454118	AD	3.53308393874813	3.21248559209724	3.72972458721379	3.44052532738503	2.82884815260403	2.36066947526301	3.70814979169303	3.73621621279989	3.56527596498915	3.20110376248377	3.16561798290253	3.05351484119942
GSM3454119	AD	3.49926229664048	3.25187207938754	3.7415185136939	3.42853441442839	2.85261293093337	2.23677946315192	3.7647068315246	3.71318672352719	3.59885948906437	3.21131161744853	3.16092203953639	3.0480887547611
GSM3454120	AD	3.51423036038539	3.26426114798113	3.7172915744743	3.41470004233049	2.85588023658075	2.2676224182943	3.75294602484072	3.71504082390894	3.60899434512966	3.21236650548168	3.16143827937679	3.06163693119294
GSM3454121	AD	3.58573648290272	3.41409948112777	3.66102226331526	3.14525516182779	2.8171774710003	2.69626225676018	3.52892097002244	3.73168529829993	3.24679723207455	3.07031656957184	3.25897984904785	3.46814081653484
GSM3454122	AD	3.6063630672492	3.43710367059518	3.68772417882713	3.14525398662426	2.81144563685961	2.39174779286803	3.53170391064733	3.73453046298963	3.24438726850324	3.03709713838479	3.29956322981724	3.47925917577999
GSM3454123	AD	3.60952162212431	3.48343906442827	3.68687439615623	3.2776697036544	2.75041018516501	2.44409604889609	3.50648360577855	3.78306775707958	3.22491567798987	3.07649222374319	3.28232799647886	3.48590068741419
GSM3454124	AD	3.62844031398088	3.5094827886571	3.63496660401665	3.25666623050229	2.78370383833957	2.52608983478715	3.49582863387877	3.77750053131877	3.22446354754176	3.024715789473	3.28336621635801	3.48944277301094
GSM3454125	AD	3.61961637400532	3.25079033016897	3.68096226624265	3.38632946514551	2.96321442307782	1.85491540545304	3.55092028245857	3.6607335162266	3.22693227958445	3.18820111174704	3.28740294501953	3.44088989748595
GSM3454126	AD	3.63146044783804	3.27701954127744	3.67789486655219	3.35217137652448	3.02210219541718	2.06798901280573	3.55841200410953	3.61735961802069	3.20063524342695	3.24779949940748	3.28061120261213	3.42351771511893
GSM3454127	AD	3.61631233797038	3.26414988572185	3.67390440167207	3.42887327283975	3.02074886373833	2.42961878746279	3.47552637737528	3.63480736735916	3.17484553088698	3.15826594440658	3.34417320980393	3.47409958515171
GSM3454128	AD	3.62056904287948	3.26287539013617	3.66619207416148	3.43057629118169	3.0025807460012	2.10325634149454	3.44519643256274	3.61291525591941	3.17855939724343	3.18490885127799	3.31847041560481	3.4642094295163
GSM3454129	AD	3.59373931586602	3.26135194442042	3.66798868835411	2.84975288688676	2.90252344687612	2.26717056602646	3.69655093646514	3.55560048110011	3.35035007803616	3.46076391840097	3.13685323776168	3.25984070649043
GSM3454130	AD	3.58504405637109	3.21861709319094	3.65919137347724	2.80192607452405	2.83816434092506	2.47117820655487	3.65158947128579	3.53151751898996	3.37519369413013	3.38855615530353	3.13507167010982	3.26213400517996
GSM3454131	AD	3.56628792004749	3.20694448591534	3.69177405220651	2.58224026237812	2.80521963960288	2.21808042987926	3.71128576017986	3.55704037220017	3.34130265439646	3.22481027562344	3.13544999467107	3.23572649340402
GSM3454132	AD	3.58246811275198	3.24968805509471	3.70039199965857	2.64293786646022	2.8472312564817	2.47017152220595	3.73056015501392	3.55290617190765	3.36468896205184	3.32104416695013	3.14164306541054	3.26095821098814
GSM3454133	AD	3.57854147782575	3.29574586845076	3.66574562646753	3.31580097211901	2.88230383769242	2.43073644022857	3.68672975349378	3.60603122869013	3.26887274980915	3.29732173520814	3.2374418076539	3.30070277698201
GSM3454134	AD	3.58532388422617	3.26906980241617	3.68608913516722	3.30450600954069	2.90675485075893	2.23367118233472	3.70359701142596	3.63401309570324	3.31035720408544	3.33170348119422	3.22213581535865	3.31618309322791
GSM3454135	AD	3.55205026463976	3.1673124284919	3.70359701142596	3.19671118910129	2.95639214901692	1.98883912603006	3.75690951667965	3.58899711306652	3.32565513648733	3.4374306767495	3.20038398575979	3.22707093466121
GSM3454136	AD	3.55209464315307	3.19970625307104	3.67084993833536	3.13332141123634	2.87374230890111	2.37235573025346	3.7204899413827	3.56865858904564	3.28293578398114	3.43134650256162	3.16476593057841	3.22150559391068
GSM3454137	AD	3.61672773187181	3.43904020837233	3.68915143665807	3.09563228387438	2.88783815985956	2.41729418113893	3.59701439901415	3.65693186173518	3.19394083894641	2.83623595524982	3.284788463665	3.46021061524865
GSM3454138	AD	3.63152357177605	3.44756323557228	3.68657421312168	3.10848417436375	2.87639320366945	2.45729303471537	3.58545833230898	3.65238602825623	3.20229131683115	2.9347107103665	3.24273838090213	3.44495714368215
GSM3454139	AD	3.62949362938198	3.30889357103434	3.67225460390338	2.98792430806286	2.97553746309199	2.47129641656353	3.60236794188898	3.60847934460353	3.08389539868004	3.09727581215252	3.27735844498994	3.41249293256923
GSM3454140	AD	3.63006661270934	3.38166231082879	3.66409452109936	2.99019353707615	2.94804189147492	2.50985738230788	3.60053695328486	3.58753329057988	3.1829621919314	3.09051020261671	3.3261184197564	3.44362794938241
GSM3454141	AD	3.51292104650611	3.07590190972539	3.69077620702681	3.08637372838443	2.86818225758294	2.39449833889853	3.7988846937266	3.54216935906592	3.4203417650275	3.44990660079881	3.17579028057331	3.24482790969708
GSM3454142	AD	3.52658540436609	3.05810413014599	3.69464533746716	3.10992270955099	2.82564934592668	2.42904142314296	3.78360061913175	3.57040851368015	3.41067135170547	3.46669227409744	3.21113636655922	3.21500142271378
GSM3454143	AD	3.63598680198612	3.17737607233656	3.65562762149679	3.33837393138357	3.00443877571807	2.34809448113961	3.6211861806472	3.56991209210742	3.24712148163636	3.21273156226572	3.31701411874585	3.39033711683399
GSM3454144	AD	3.64403971776386	3.23419221119043	3.64024779412969	3.29219989416461	3.0598328733428	2.52510765491576	3.61051867694512	3.58528159654576	3.31372179311429	3.17327762892935	3.29860513265186	3.41623171330952
GSM3454145	normal	3.54783825198128	3.04071633064332	3.6914096712688	2.89764876568026	2.93431830864467	2.54196960848719	3.7645512049623	3.46026767229334	3.57144451494216	3.55876703851444	3.09194026110365	3.11591562458294
GSM3454146	normal	3.52007274711042	3.05485043096935	3.69749168038055	2.92418068599014	2.93559040708005	2.42073673785926	3.73210340271237	3.49140401152615	3.56544299054932	3.52357938119884	3.03785717382532	3.09833775348536
GSM3454147	normal	3.51015218703717	3.0515934990906	3.70249422926864	2.90720741333308	2.91496595457274	2.41238006864924	3.75367234178134	3.47493214025101	3.5668616859585	3.58436680559098	3.04710118837002	3.10063285500812
GSM3454148	normal	3.54720376523324	3.07369662638407	3.67510882379702	2.8627202348775	2.86799822283533	2.37961976387536	3.74847607315014	3.47305128201367	3.583404720344	3.5902817946984	3.07126114634897	3.11754728237153
GSM3454149	normal	3.5753603358083	2.89049429655045	3.71220452374541	2.8714223824769	2.87404457555122	2.50069403295723	3.73063414817456	3.47305916993249	3.37095520473001	3.43026346054864	3.1430903687415	3.14495742820248
GSM3454150	normal	3.57811154252817	2.99598063002893	3.70749151377848	2.87418468905919	2.88288629748075	2.22081547967799	3.71540731015519	3.50752003066354	3.38318750403554	3.44621888941446	3.16607826228061	3.13971015534847
GSM3454151	normal	3.56873488247314	3.01304143745594	3.71946368059956	2.84633219354519	2.93368742918401	2.14857370161734	3.76691337604233	3.47746656995398	3.43741480591968	3.56402522487195	3.15827808529385	3.12016791358963
GSM3454152	normal	3.57682407219055	2.96708902391773	3.70217270199204	2.83972139372616	2.93571260279763	1.2620521173548	3.73546227496493	3.45607727314621	3.44902456420434	3.53789675429688	3.07939051798663	3.11991393235447
GSM3454153	normal	3.48553386730692	3.05393159623164	3.69708276146978	3.09675171878448	3.02854950487262	1.85422532190744	3.73047669228649	3.51430208368869	3.47219611092857	3.44060723975909	3.14266726843691	3.12963925968878
GSM3454154	normal	3.5160417281627	3.01612156559978	3.69489202730619	3.06982478199218	2.97023315053306	1.70616534080699	3.68307124007101	3.50698860590855	3.46295299148242	3.41518588130878	3.17275043752333	3.14104880658886
GSM3454155	normal	3.50022806615442	2.99806732276205	3.71824250859177	2.9983462144805	2.98579413754283	1.77288060869585	3.78360061913175	3.46705598755745	3.51080192691593	3.47269623233337	3.1953816852911	3.07683071316693
GSM3454156	normal	3.48789442537456	3.05364291804528	3.71110935711048	3.01045414684482	2.96840800508898	1.65028175073974	3.77444916325402	3.46107870375808	3.53191122816156	3.49555090893006	3.11403260655216	3.09192632340514
GSM3454157	normal	3.55605028693951	3.17294424148552	3.70452722868686	2.73929336322515	2.59204996754456	2.15763895037772	3.67530287720423	3.52422326295729	3.08854044419571	3.26949901907366	3.19242991711549	3.29696567116984
GSM3454158	normal	3.55594572067842	3.24004875343465	3.74298990019479	2.79034098204653	2.65171675088731	2.30109026887028	3.71848699952115	3.47673647156621	3.14190286076141	3.32859833557235	3.1628898455965	3.23175704650644
GSM3454159	normal	3.63073181170409	3.30998341525357	3.75730792340105	3.07021204869765	2.77280672027278	2.10695244601576	3.57373150082315	3.56407939239746	3.18527806446305	3.22282451324372	3.22696560807189	3.36152739015203
GSM3454160	normal	3.60252387158459	3.27355553208978	3.69626646449948	3.03667656748612	2.74878902944613	2.35147062436167	3.52272856528054	3.53019637024107	3.14084823175376	3.18197068804886	3.20613006047473	3.33516157283837
GSM3454161	normal	3.61628264172873	3.21802000753244	3.68453304667513	3.37197906101499	2.9748080561402	1.86831209436071	3.68008825432386	3.60765583062452	3.34000361159227	3.33913460730128	3.18974976296619	3.23751323566582
GSM3454162	normal	3.64940714185146	3.23070610796472	3.68432583614035	3.32037906088868	3.00272411807392	2.22965050174143	3.6788542096342	3.58021575309844	3.34197409094544	3.34681879579903	3.19029270006784	3.28621327243352
GSM3454163	normal	3.63413847601935	3.25096338690276	3.70004499050314	3.21909736103737	2.96527423788973	1.0370929588333	3.71695213640318	3.61041821994761	3.31334463789172	3.1943404963333	3.19581308059544	3.27881605286636
GSM3454164	normal	3.64344809635454	3.27606085827741	3.69256739539015	3.20316400368399	2.9981716576267	1.86563398735425	3.71690397242731	3.58071614111003	3.33195820387793	3.23514018676564	3.14764974837644	3.30534543417813
GSM3454165	normal	3.54841556119468	3.08504056677986	3.72618563656554	3.23563115348218	2.902060719948	2.28030252571269	3.72398472480728	3.51228184447745	3.49594362370589	3.42736299462015	3.12808779332386	3.16084451129259
GSM3454166	normal	3.54419835311626	3.06852853311219	3.70165194260307	3.22455166133122	2.88685443383254	2.17539378271824	3.74251871864443	3.49554371407285	3.49387514115338	3.45341631229735	3.08351804407741	3.15623761436368
GSM3454167	normal	3.56432409514646	3.12207538254069	3.6837350102373	3.19580516026107	2.87722726380037	2.24412469441937	3.74125620809047	3.53604908758187	3.33527343187747	3.40661193613457	3.14558479028101	3.22168208352065
GSM3454168	normal	3.56638460052773	3.08086888111745	3.69134602164519	3.16912889957212	2.85479586914968	2.16227775984522	3.72921480525237	3.50594772503507	3.34983101780822	3.42937491330579	3.14384686757457	3.20965981700259
GSM3454169	normal	3.47261214720946	3.03877990424094	3.72186452915878	2.94607555427028	2.90542825723366	2.53051705217046	3.73826691312981	3.48936868068859	3.59712090900946	3.50161965737231	3.09440188577917	3.13927541289729
GSM3454170	normal	3.44418410811206	2.95569894853974	3.70950120750627	2.94460758793339	2.83643763117059	2.02699752617473	3.72269234808254	3.46649594258317	3.58257249516402	3.50243214060102	3.11533614621561	3.17787334155079
GSM3454171	normal	3.48230406374198	3.01391639374422	3.68439215617585	2.97071522953867	2.88795150273069	2.20860065871504	3.71788758143105	3.47665558005527	3.50269318541561	3.66165523904316	3.17002822626642	3.18663144192631
GSM3454172	normal	3.50779761563525	2.9974823130661	3.69236762431225	2.92690709496579	2.88994910623022	2.30302230398374	3.7118580071184	3.47380189011335	3.52505198333843	3.66537316012568	3.14426225000252	3.19404426286824
GSM3454173	normal	3.59153566799807	3.14439784254741	3.73689827860921	3.1452641217653	2.92257396576599	2.4600361978301	3.73785918777029	3.57349016097773	3.54747673443992	3.53144558899114	3.11042683422229	3.17491910207104
GSM3454174	normal	3.61631233797038	3.16545134703565	3.72565691286727	3.12534567052865	2.95840351091436	2.47517124330662	3.73308473646612	3.63041062190841	3.57226531799199	3.5247751863751	3.15739508716173	3.2076009598494
GSM3454175	normal	3.65525612781243	3.20716044103912	3.68028902388702	3.20501554358577	3.0550308092099	2.52139449017263	3.70433496623268	3.58996492854769	3.53285450685239	3.53927593581647	3.16575614879618	3.25496884137412
GSM3454176	normal	3.65710318964029	3.16204639556973	3.68061429478141	3.20742753885891	2.99929092792144	2.51315673717385	3.66114949011201	3.61130715857527	3.53154223485099	3.5227033911761	3.15904894147197	3.2691941359535
GSM3454177	normal	3.47705740017057	3.06354608549077	3.69111060810704	2.7754659094821	2.87434282218256	2.23850770196155	3.77932978342368	3.48458740663788	3.42734204852986	3.44117232095626	3.15697261312613	3.1763707550976
GSM3454178	normal	3.49311699356914	3.08474100579394	3.70749151377848	2.76714682235005	2.84079888009709	2.30322501232423	3.7692805882826	3.47801720305597	3.40781869521438	3.43393050091446	3.14004102336858	3.18323154492868
GSM3454179	normal	3.56609754462962	3.20807251125899	3.70397974794598	2.89850390147759	2.99926723505743	1.67136899036823	3.73098032984498	3.52118648472454	3.2351271020217	3.44867617337413	3.23870636611479	3.27173646831756
GSM3454180	normal	3.57583211316731	3.15032356979823	3.6728497543653	2.89123582770934	3.02382448404914	2.37178364319281	3.71898684592134	3.49986131115898	3.27315108298215	3.45022698155975	3.21674349223169	3.28697585503693
GSM3454181	normal	3.45992307816948	3.07663888955734	3.72071663755514	2.78005547095062	2.92924804552388	1.7555594538864	3.79185732428158	3.50354402049354	3.42397515907427	3.52586661731472	3.17543174434865	3.14076359468767
GSM3454182	normal	3.4622103376156	3.06636551184147	3.71413077350558	2.75314886773651	2.90782315939016	2.23553957510242	3.8199320131726	3.49736920986414	3.43977973393709	3.55030057814223	3.15058873984539	3.13494547496233
GSM3454183	normal	3.4671064014593	3.06038361006172	3.70414818839342	2.69198494479431	2.9037460129205	2.20819711516587	3.78225103940222	3.53801513579083	3.51420601613073	3.69356590630252	3.15204717758258	3.13870048099188
GSM3454184	normal	3.46978601409699	3.0539141117408	3.69060271854739	2.68381595100994	2.86325296716636	1.87820132931754	3.75152946469886	3.52679204966127	3.47765393214589	3.68319115760183	3.12924480381656	3.12934353043441
GSM3454185	normal	3.51158571583457	3.07578364819178	3.72724482874687	2.87920738204397	2.81550285486576	2.54782439530991	3.77912998546784	3.55821957452791	3.31221321180036	3.39386101206065	3.15806406681094	3.23656636613311
GSM3454186	normal	3.52399004678969	3.15086121722608	3.73564907472389	2.8572870601171	2.7874131036034	2.33678859376481	3.75796720713589	3.55583900797976	3.35815271515309	3.38654487393883	3.15338187917399	3.26311267648378
GSM3454187	normal	3.57993069384526	3.20922941156339	3.69492808725144	3.11513558054591	2.98869405074592	2.52760564599702	3.68304248120438	3.54629903067413	3.22225810450388	3.37415628609901	3.17390418455603	3.29672289730043
GSM3454188	normal	3.59984984887939	3.20986631377333	3.69342959870722	3.11325904950123	2.98704601427636	2.3584159998479	3.67543438045118	3.58403384623643	3.24172477142793	3.35365450029851	3.16447588313439	3.30151171967679
