# Supplementary material for: Bioinformatic analysis and experimental validation of hub autophagy-related genes as novel biomarkers for type 2 diabetes mellitus and Alzheimer’s disease
Source: PeerJ. 2025 Oct 6;13:e20143. doi: 10.7717/peerj.20143 (PMC12510248; doi:10.7717/peerj.20143)
Supplement: Supplemental Information 1 [file peerj-13-20143-s001.zip › Raw data/Raw data of bioinformatics analysis/8. External Dataset Validation/T2D/2. Output Data/T2D.csv]

	type	ANXA5	BAG3	BNIP3	CCL2	CCND1	CDKN1A	FBXW7	HSPB1	MET	PFKFB3	YAP1
GSM1585577	normal	9.34	5.4852	10.22	8.4177	7.6037	5.0909	6.3396	10.558	9.3135	6.314	8.6139
GSM1585578	normal	8.3814	5.6413	10.102	6.4687	8.6136	5.7762	6.3873	10.265	8.7195	7.5122	8.5137
GSM1585579	normal	8.4531	5.7904	10.414	6.1401	7.743	5.6788	6.2136	9.9405	9.0352	7.9145	8.316
GSM1585580	normal	8.6533	5.6719	10.238	7.759	8.1099	5.6307	6.4622	9.9195	8.5281	6.4987	8.1744
GSM1585581	normal	8.6994	5.3855	10.198	6.824	7.8419	5.5478	5.9715	9.7491	9.2067	6.9769	8.1325
GSM1585582	normal	8.8098	5.6727	10.517	6.2041	7.9126	5.6168	6.2824	9.7908	8.7836	6.1355	8.2281
GSM1585583	normal	8.4529	5.7711	10.357	7.1527	7.7663	5.8317	6.0386	10.363	8.9048	6.3572	8.3432
GSM1585584	normal	8.3484	5.7348	10.262	6.8528	8.0072	5.5416	6.4545	9.6522	8.9169	6.4971	8.4037
GSM1585585	T2D	8.8918	5.8511	10.384	7.6551	8.5172	6.2236	6.2268	10.126	8.9326	6.5806	8.3312
GSM1585586	T2D	8.8801	6.3021	10.099	7.2261	8.4932	6.3247	6.1244	10.448	8.6891	6.795	8.538
GSM1585587	T2D	8.8244	5.6737	10.157	7.2098	8.1606	6.2532	6.3669	10.123	8.6602	6.8533	8.3215
GSM1585588	T2D	8.8086	5.5649	10.21	6.9412	8.2441	5.8299	6.2022	9.96	8.5247	6.0879	8.333
GSM1585589	T2D	8.4574	5.7288	10.383	6.0123	7.7224	5.579	6.1915	10.205	8.9216	5.923	8.2353
GSM1585590	T2D	9.0968	5.8601	10.166	6.9734	9.3124	6.0637	6.2923	9.8947	8.6321	6.3098	8.4665
GSM1585591	T2D	8.9302	6.0504	10.164	7.1985	8.3665	5.7929	5.9856	10.14	8.1045	6.281	8.4887
GSM1585592	normal	8.2632	5.3827	10.405	7.4476	7.4961	4.723	6.4354	10.194	9.2435	6.9511	8.3846
GSM1585593	normal	8.5712	5.7843	10.399	6.7193	7.8486	4.8408	6.5007	10.187	8.9917	6.7801	8.2095
GSM1585594	normal	8.4979	5.9634	10.382	8.1384	8.3542	5.0849	6.3218	9.9994	9.0972	6.9905	8.5223
GSM1585595	normal	8.1114	5.5204	10.352	6.5466	7.3427	4.8706	6.0874	10.431	9.3543	7.4177	7.9949
GSM1585596	normal	8.2366	5.5631	10.218	7.0247	7.4959	4.5215	6.4535	9.8536	9.1402	6.9755	8.2818
GSM1585597	normal	8.641	5.5519	10.307	7.1477	7.7362	5.6452	6.2614	9.8445	9.3098	6.8028	8.1542
